# Supplementary material for: Ewing sarcoma family of tumors-derived small extracellular vesicle proteomics identify potential clinical biomarkers
Source: Oncotarget. 2020 Aug 4;11(31):2995–3012. doi: 10.18632/oncotarget.27678 (PMC7415402; doi:10.18632/oncotarget.27678)
Supplement: Supplementary file 2 [file oncotarget-11-2995-s002.xlsx]

## Sheet: Protein Report for EwingsSarcom
EwingsSarcoma
Sample name	Cluster	Protein name	Protein accession numbers	Database sources	Protein molecular weight (Da)	Protein identification probability	Exclusive unique peptide count	Exclusive unique spectrum count	Total spectrum count	Percentage of total spectra	Percentage sequence coverage
CHLA-258 (1) Technical Replicate 1	Cluster of Myosin-9 OS=Homo sapiens GN=MYH9 PE=1 SV=4 (sp|P35579|MYH9_HUMAN)	Myosin-9 OS=Homo sapiens GN=MYH9 PE=1 SV=4	sp|P35579|MYH9_HUMAN	HumanRef150126wC.fasta	226538	1	62	86	102	0.00438	0.437
CHLA-258 (1) Technical Replicate 2	Cluster of Myosin-9 OS=Homo sapiens GN=MYH9 PE=1 SV=4 (sp|P35579|MYH9_HUMAN)	Myosin-9 OS=Homo sapiens GN=MYH9 PE=1 SV=4	sp|P35579|MYH9_HUMAN	HumanRef150126wC.fasta	226538	1	48	69	86	0.00372	0.429
COG-E-352 (1) Technical Replicate 1	Cluster of Basement membrane-specific heparan sulfate proteoglycan core protein OS=Homo sapiens GN=HSPG2 PE=1 SV=4 (sp|P98160|PGBM_HUMAN)	Basement membrane-specific heparan sulfate proteoglycan core protein OS=Homo sapiens GN=HSPG2 PE=1 SV=4	sp|P98160|PGBM_HUMAN	HumanRef150126wC.fasta	468811	1	47	52	52	0.00234	0.244
COG-E-352 (1) Technical Replicate 2	Cluster of Basement membrane-specific heparan sulfate proteoglycan core protein OS=Homo sapiens GN=HSPG2 PE=1 SV=4 (sp|P98160|PGBM_HUMAN)	Basement membrane-specific heparan sulfate proteoglycan core protein OS=Homo sapiens GN=HSPG2 PE=1 SV=4	sp|P98160|PGBM_HUMAN	HumanRef150126wC.fasta	468811	1	40	44	46	0.00211	0.195
CHLA-258 (2) Technical Replicate 1	Cluster of Isoform 7 of Fibronectin OS=Homo sapiens GN=FN1 (sp|P02751-7|FINC_HUMAN)	Isoform 7 of Fibronectin OS=Homo sapiens GN=FN1	sp|P02751-7|FINC_HUMAN	HumanRef150126wC.fasta	268904	1	36	43	45	0.00189	0.317
CHLA-258 (2) Technical Replicate 1	Cluster of Myosin-9 OS=Homo sapiens GN=MYH9 PE=1 SV=4 (sp|P35579|MYH9_HUMAN)	Myosin-9 OS=Homo sapiens GN=MYH9 PE=1 SV=4	sp|P35579|MYH9_HUMAN	HumanRef150126wC.fasta	226538	1	35	42	53	0.00223	0.336
CHLA-258 (2) Technical Replicate 2	Cluster of Isoform 7 of Fibronectin OS=Homo sapiens GN=FN1 (sp|P02751-7|FINC_HUMAN)	Isoform 7 of Fibronectin OS=Homo sapiens GN=FN1	sp|P02751-7|FINC_HUMAN	HumanRef150126wC.fasta	268904	1	35	43	44	0.00189	0.328
CHLA-258 (2) Technical Replicate 2	Cluster of Myosin-9 OS=Homo sapiens GN=MYH9 PE=1 SV=4 (sp|P35579|MYH9_HUMAN)	Myosin-9 OS=Homo sapiens GN=MYH9 PE=1 SV=4	sp|P35579|MYH9_HUMAN	HumanRef150126wC.fasta	226538	1	34	44	50	0.00215	0.294
CHLA-258 (1) Technical Replicate 1	Cluster of Uncharacterized protein OS=Homo sapiens PE=4 SV=1 (tr|A0A087WTG2|A0A087WTG2_HUMAN)	Uncharacterized protein OS=Homo sapiens PE=4 SV=1	tr|A0A087WTG2|A0A087WTG2_HUMAN	HumanRef150126wC.fasta	75245.5	1	33	51	56	0.0024	0.586
CHLA-258 (1) Technical Replicate 1	Cluster of Talin-1 OS=Homo sapiens GN=TLN1 PE=1 SV=3 (sp|Q9Y490|TLN1_HUMAN)	Talin-1 OS=Homo sapiens GN=TLN1 PE=1 SV=3	sp|Q9Y490|TLN1_HUMAN	HumanRef150126wC.fasta	269765	1	30	37	40	0.00172	0.257
CHLA-258 (2) Technical Replicate 1	Cluster of Isoform 2 of Clathrin heavy chain 1 OS=Homo sapiens GN=CLTC (sp|Q00610-2|CLH1_HUMAN)	Isoform 2 of Clathrin heavy chain 1 OS=Homo sapiens GN=CLTC	sp|Q00610-2|CLH1_HUMAN,sp|Q00610|CLH1_HUMAN,tr|A0A087WVQ6|A0A087WVQ6_HUMAN	HumanRef150126wC.fasta	191619	1	29	39	52	0.00218	0.369
RD-ES (1) Technical Replicate 1	Cluster of Uncharacterized protein OS=Homo sapiens PE=4 SV=1 (tr|A0A087WTG2|A0A087WTG2_HUMAN)	Uncharacterized protein OS=Homo sapiens PE=4 SV=1	tr|A0A087WTG2|A0A087WTG2_HUMAN	HumanRef150126wC.fasta	75245.5	1	28	40	43	0.00173	0.527
TC-71 (2) Technical Replicate 1	Cluster of Isoform 2 of Clathrin heavy chain 1 OS=Homo sapiens GN=CLTC (sp|Q00610-2|CLH1_HUMAN)	Isoform 2 of Clathrin heavy chain 1 OS=Homo sapiens GN=CLTC	sp|Q00610-2|CLH1_HUMAN,sp|Q00610|CLH1_HUMAN,tr|A0A087WVQ6|A0A087WVQ6_HUMAN	HumanRef150126wC.fasta	191619	1	27	35	45	0.0017	0.328
CHLA-258 (1) Technical Replicate 1	Cluster of Isoform 2 of Clathrin heavy chain 1 OS=Homo sapiens GN=CLTC (sp|Q00610-2|CLH1_HUMAN)	Isoform 2 of Clathrin heavy chain 1 OS=Homo sapiens GN=CLTC	sp|Q00610-2|CLH1_HUMAN,sp|Q00610|CLH1_HUMAN,tr|A0A087WVQ6|A0A087WVQ6_HUMAN	HumanRef150126wC.fasta	191619	1	27	33	44	0.00189	0.324
TC-71 (2) Technical Replicate 2	Cluster of Isoform 2 of Clathrin heavy chain 1 OS=Homo sapiens GN=CLTC (sp|Q00610-2|CLH1_HUMAN)	Isoform 2 of Clathrin heavy chain 1 OS=Homo sapiens GN=CLTC	sp|Q00610-2|CLH1_HUMAN,sp|Q00610|CLH1_HUMAN,tr|A0A087WVQ6|A0A087WVQ6_HUMAN	HumanRef150126wC.fasta	191619	1	26	35	45	0.0017	0.31
CHLA-258 (1) Technical Replicate 2	Cluster of Talin-1 OS=Homo sapiens GN=TLN1 PE=1 SV=3 (sp|Q9Y490|TLN1_HUMAN)	Talin-1 OS=Homo sapiens GN=TLN1 PE=1 SV=3	sp|Q9Y490|TLN1_HUMAN	HumanRef150126wC.fasta	269765	1	26	31	32	0.00138	0.225
CHLA-258 (2) Technical Replicate 2	Cluster of Isoform 2 of Clathrin heavy chain 1 OS=Homo sapiens GN=CLTC (sp|Q00610-2|CLH1_HUMAN)	Isoform 2 of Clathrin heavy chain 1 OS=Homo sapiens GN=CLTC	sp|Q00610-2|CLH1_HUMAN,sp|Q00610|CLH1_HUMAN,tr|A0A087WVQ6|A0A087WVQ6_HUMAN	HumanRef150126wC.fasta	191619	1	26	36	46	0.00198	0.317
TC-71 (1) Technical Replicate 1	Cluster of Isoform 2 of Clathrin heavy chain 1 OS=Homo sapiens GN=CLTC (sp|Q00610-2|CLH1_HUMAN)	Isoform 2 of Clathrin heavy chain 1 OS=Homo sapiens GN=CLTC	sp|Q00610-2|CLH1_HUMAN,sp|Q00610|CLH1_HUMAN,tr|A0A087WVQ6|A0A087WVQ6_HUMAN	HumanRef150126wC.fasta	191619	1	25	32	41	0.00165	0.323
RD-ES (1) Technical Replicate 1	Cluster of 78 kDa glucose-regulated protein OS=Homo sapiens GN=HSPA5 PE=1 SV=2 (sp|P11021|GRP78_HUMAN)	78 kDa glucose-regulated protein OS=Homo sapiens GN=HSPA5 PE=1 SV=2	sp|P11021|GRP78_HUMAN	HumanRef150126wC.fasta	72334.7	1	25	38	40	0.00161	0.443
RD-ES (1) Technical Replicate 1	Cluster of 60 kDa heat shock protein, mitochondrial OS=Homo sapiens GN=HSPD1 PE=1 SV=2 (sp|P10809|CH60_HUMAN)	60 kDa heat shock protein, mitochondrial OS=Homo sapiens GN=HSPD1 PE=1 SV=2	sp|P10809|CH60_HUMAN	HumanRef150126wC.fasta	61055.7	1	25	40	47	0.00189	0.551
COG-E-352 (1) Technical Replicate 2	Cluster of Uncharacterized protein OS=Homo sapiens PE=4 SV=1 (tr|A0A087WTG2|A0A087WTG2_HUMAN)	Uncharacterized protein OS=Homo sapiens PE=4 SV=1	tr|A0A087WTG2|A0A087WTG2_HUMAN	HumanRef150126wC.fasta	75245.5	1	25	30	32	0.00147	0.514
COG-E-352 (1) Technical Replicate 1	Cluster of Isoform 2 of Clathrin heavy chain 1 OS=Homo sapiens GN=CLTC (sp|Q00610-2|CLH1_HUMAN)	Isoform 2 of Clathrin heavy chain 1 OS=Homo sapiens GN=CLTC	sp|Q00610-2|CLH1_HUMAN,sp|Q00610|CLH1_HUMAN,tr|A0A087WVQ6|A0A087WVQ6_HUMAN	HumanRef150126wC.fasta	191619	1	24	30	35	0.00157	0.287
COG-E-352 (1) Technical Replicate 2	Cluster of Isoform 2 of Clathrin heavy chain 1 OS=Homo sapiens GN=CLTC (sp|Q00610-2|CLH1_HUMAN)	Isoform 2 of Clathrin heavy chain 1 OS=Homo sapiens GN=CLTC	sp|Q00610-2|CLH1_HUMAN,sp|Q00610|CLH1_HUMAN,tr|A0A087WVQ6|A0A087WVQ6_HUMAN	HumanRef150126wC.fasta	191619	1	24	32	40	0.00184	0.295
TC-71 (1) Technical Replicate 1	Cluster of Uncharacterized protein OS=Homo sapiens PE=4 SV=1 (tr|A0A087WTG2|A0A087WTG2_HUMAN)	Uncharacterized protein OS=Homo sapiens PE=4 SV=1	tr|A0A087WTG2|A0A087WTG2_HUMAN	HumanRef150126wC.fasta	75245.5	1	23	29	33	0.00133	0.489
RD-ES (1) Technical Replicate 2	Cluster of 60 kDa heat shock protein, mitochondrial OS=Homo sapiens GN=HSPD1 PE=1 SV=2 (sp|P10809|CH60_HUMAN)	60 kDa heat shock protein, mitochondrial OS=Homo sapiens GN=HSPD1 PE=1 SV=2	sp|P10809|CH60_HUMAN	HumanRef150126wC.fasta	61055.7	1	23	39	43	0.00172	0.555
CHLA-258 (1) Technical Replicate 2	Cluster of Isoform 2 of Clathrin heavy chain 1 OS=Homo sapiens GN=CLTC (sp|Q00610-2|CLH1_HUMAN)	Isoform 2 of Clathrin heavy chain 1 OS=Homo sapiens GN=CLTC	sp|Q00610-2|CLH1_HUMAN,sp|Q00610|CLH1_HUMAN,tr|A0A087WVQ6|A0A087WVQ6_HUMAN	HumanRef150126wC.fasta	191619	1	22	29	35	0.00151	0.266
CHLA-258 (1) Technical Replicate 2	Cluster of Elongation factor 2 OS=Homo sapiens GN=EEF2 PE=1 SV=4 (sp|P13639|EF2_HUMAN)	Elongation factor 2 OS=Homo sapiens GN=EEF2 PE=1 SV=4	sp|P13639|EF2_HUMAN	HumanRef150126wC.fasta	95340.1	1	22	32	33	0.00143	0.358
CHLA-258 (2) Technical Replicate 2	Cluster of Ectonucleotide pyrophosphatase/phosphodiesterase family member 1 OS=Homo sapiens GN=ENPP1 PE=1 SV=2 (sp|P22413|ENPP1_HUMAN)	Ectonucleotide pyrophosphatase/phosphodiesterase family member 1 OS=Homo sapiens GN=ENPP1 PE=1 SV=2	sp|P22413|ENPP1_HUMAN	HumanRef150126wC.fasta	104927	1	22	30	31	0.00133	0.476
RD-ES (1) Technical Replicate 2	Cluster of 78 kDa glucose-regulated protein OS=Homo sapiens GN=HSPA5 PE=1 SV=2 (sp|P11021|GRP78_HUMAN)	78 kDa glucose-regulated protein OS=Homo sapiens GN=HSPA5 PE=1 SV=2	sp|P11021|GRP78_HUMAN	HumanRef150126wC.fasta	72334.7	1	22	29	30	0.0012	0.437
TC-71 (1) Technical Replicate 2	Cluster of Isoform 2 of Clathrin heavy chain 1 OS=Homo sapiens GN=CLTC (sp|Q00610-2|CLH1_HUMAN)	Isoform 2 of Clathrin heavy chain 1 OS=Homo sapiens GN=CLTC	sp|Q00610-2|CLH1_HUMAN,sp|Q00610|CLH1_HUMAN,tr|A0A087WVQ6|A0A087WVQ6_HUMAN	HumanRef150126wC.fasta	191619	1	21	27	31	0.00122	0.262
CHLA-258 (1) Technical Replicate 1	Cluster of 78 kDa glucose-regulated protein OS=Homo sapiens GN=HSPA5 PE=1 SV=2 (sp|P11021|GRP78_HUMAN)	78 kDa glucose-regulated protein OS=Homo sapiens GN=HSPA5 PE=1 SV=2	sp|P11021|GRP78_HUMAN	HumanRef150126wC.fasta	72334.7	1	21	27	29	0.00124	0.433
CHLA-258 (1) Technical Replicate 1	Cluster of Elongation factor 2 OS=Homo sapiens GN=EEF2 PE=1 SV=4 (sp|P13639|EF2_HUMAN)	Elongation factor 2 OS=Homo sapiens GN=EEF2 PE=1 SV=4	sp|P13639|EF2_HUMAN	HumanRef150126wC.fasta	95340.1	1	21	31	32	0.00137	0.366
COG-E-352 (1) Technical Replicate 1	Cluster of Uncharacterized protein OS=Homo sapiens PE=4 SV=1 (tr|A0A087WTG2|A0A087WTG2_HUMAN)	Uncharacterized protein OS=Homo sapiens PE=4 SV=1	tr|A0A087WTG2|A0A087WTG2_HUMAN	HumanRef150126wC.fasta	75245.5	1	21	26	27	0.00121	0.444
TC-71 (2) Technical Replicate 1	Cluster of Myosin-9 OS=Homo sapiens GN=MYH9 PE=1 SV=4 (sp|P35579|MYH9_HUMAN)	Myosin-9 OS=Homo sapiens GN=MYH9 PE=1 SV=4	sp|P35579|MYH9_HUMAN	HumanRef150126wC.fasta	226538	1	20	23	27	0.00102	0.187
CHLA-258 (1) Technical Replicate 1	Cluster of Ectonucleotide pyrophosphatase/phosphodiesterase family member 1 OS=Homo sapiens GN=ENPP1 PE=1 SV=2 (sp|P22413|ENPP1_HUMAN)	Ectonucleotide pyrophosphatase/phosphodiesterase family member 1 OS=Homo sapiens GN=ENPP1 PE=1 SV=2	sp|P22413|ENPP1_HUMAN	HumanRef150126wC.fasta	104927	1	20	32	34	0.00146	0.443
CHLA-258 (1) Technical Replicate 2	Cluster of Ectonucleotide pyrophosphatase/phosphodiesterase family member 1 OS=Homo sapiens GN=ENPP1 PE=1 SV=2 (sp|P22413|ENPP1_HUMAN)	Ectonucleotide pyrophosphatase/phosphodiesterase family member 1 OS=Homo sapiens GN=ENPP1 PE=1 SV=2	sp|P22413|ENPP1_HUMAN	HumanRef150126wC.fasta	104927	1	20	29	30	0.0013	0.426
CHLA-258 (2) Technical Replicate 1	Cluster of Talin-1 OS=Homo sapiens GN=TLN1 PE=1 SV=3 (sp|Q9Y490|TLN1_HUMAN)	Talin-1 OS=Homo sapiens GN=TLN1 PE=1 SV=3	sp|Q9Y490|TLN1_HUMAN	HumanRef150126wC.fasta	269765	1	20	21	24	0.00101	0.186
CHLA-258 (2) Technical Replicate 2	Cluster of Elongation factor 2 OS=Homo sapiens GN=EEF2 PE=1 SV=4 (sp|P13639|EF2_HUMAN)	Elongation factor 2 OS=Homo sapiens GN=EEF2 PE=1 SV=4	sp|P13639|EF2_HUMAN	HumanRef150126wC.fasta	95340.1	1	20	26	26	0.00112	0.366
RD-ES (1) Technical Replicate 1	Cluster of Endoplasmin OS=Homo sapiens GN=HSP90B1 PE=1 SV=1 (sp|P14625|ENPL_HUMAN)	Endoplasmin OS=Homo sapiens GN=HSP90B1 PE=1 SV=1	sp|P14625|ENPL_HUMAN	HumanRef150126wC.fasta	92471.7	1	20	27	39	0.00157	0.417
RD-ES (1) Technical Replicate 1	Cluster of Elongation factor 2 OS=Homo sapiens GN=EEF2 PE=1 SV=4 (sp|P13639|EF2_HUMAN)	Elongation factor 2 OS=Homo sapiens GN=EEF2 PE=1 SV=4	sp|P13639|EF2_HUMAN	HumanRef150126wC.fasta	95340.1	1	20	26	26	0.00105	0.396
RD-ES (1) Technical Replicate 1	Cluster of Talin-1 OS=Homo sapiens GN=TLN1 PE=1 SV=3 (sp|Q9Y490|TLN1_HUMAN)	Talin-1 OS=Homo sapiens GN=TLN1 PE=1 SV=3	sp|Q9Y490|TLN1_HUMAN	HumanRef150126wC.fasta	269765	1	20	22	25	0.00101	0.19
RD-ES (1) Technical Replicate 2	Cluster of Talin-1 OS=Homo sapiens GN=TLN1 PE=1 SV=3 (sp|Q9Y490|TLN1_HUMAN)	Talin-1 OS=Homo sapiens GN=TLN1 PE=1 SV=3	sp|Q9Y490|TLN1_HUMAN	HumanRef150126wC.fasta	269765	1	20	20	22	0.000879	0.208
TC-71 (2) Technical Replicate 1	Cluster of Uncharacterized protein OS=Homo sapiens PE=4 SV=1 (tr|A0A087WTG2|A0A087WTG2_HUMAN)	Uncharacterized protein OS=Homo sapiens PE=4 SV=1	tr|A0A087WTG2|A0A087WTG2_HUMAN	HumanRef150126wC.fasta	75245.5	1	19	24	27	0.00102	0.384
SK-ES-1 (1) Technical Replicate 2	Cluster of Keratin, type I cytoskeletal 10 OS=Homo sapiens GN=KRT10 PE=1 SV=6 (sp|P13645|K1C10_HUMAN)	Keratin, type I cytoskeletal 10 OS=Homo sapiens GN=KRT10 PE=1 SV=6	sp|P13645|K1C10_HUMAN	HumanRef150126wC.fasta	58828.8	1	19	29	29	0.0012	0.449
RD-ES (1) Technical Replicate 2	Cluster of Uncharacterized protein OS=Homo sapiens PE=4 SV=1 (tr|A0A087WTG2|A0A087WTG2_HUMAN)	Uncharacterized protein OS=Homo sapiens PE=4 SV=1	tr|A0A087WTG2|A0A087WTG2_HUMAN	HumanRef150126wC.fasta	75245.5	1	19	23	24	0.000959	0.378
CHLA-258 (1) Technical Replicate 1	Cluster of Isoform 7 of Fibronectin OS=Homo sapiens GN=FN1 (sp|P02751-7|FINC_HUMAN)	Isoform 7 of Fibronectin OS=Homo sapiens GN=FN1	sp|P02751-7|FINC_HUMAN	HumanRef150126wC.fasta	268904	1	18	20	20	0.000858	0.153
CHLA-258 (1) Technical Replicate 1	Cluster of Importin-5 (Fragment) OS=Homo sapiens GN=IPO5 PE=1 SV=1 (tr|H0Y8C6|H0Y8C6_HUMAN)	Importin-5 (Fragment) OS=Homo sapiens GN=IPO5 PE=1 SV=1	tr|H0Y8C6|H0Y8C6_HUMAN	HumanRef150126wC.fasta	123862	1	18	21	21	0.000901	0.258
CHLA-258 (1) Technical Replicate 1	Cluster of Ras GTPase-activating-like protein IQGAP1 OS=Homo sapiens GN=IQGAP1 PE=1 SV=1 (sp|P46940|IQGA1_HUMAN)	Ras GTPase-activating-like protein IQGAP1 OS=Homo sapiens GN=IQGAP1 PE=1 SV=1	sp|P46940|IQGA1_HUMAN	HumanRef150126wC.fasta	189259	1	18	19	21	0.000901	0.218
CHLA-258 (2) Technical Replicate 1	Cluster of Elongation factor 2 OS=Homo sapiens GN=EEF2 PE=1 SV=4 (sp|P13639|EF2_HUMAN)	Elongation factor 2 OS=Homo sapiens GN=EEF2 PE=1 SV=4	sp|P13639|EF2_HUMAN	HumanRef150126wC.fasta	95340.1	1	18	24	24	0.00101	0.354
SK-ES-1 (1) Technical Replicate 1	Cluster of Keratin, type I cytoskeletal 10 OS=Homo sapiens GN=KRT10 PE=1 SV=6 (sp|P13645|K1C10_HUMAN)	Keratin, type I cytoskeletal 10 OS=Homo sapiens GN=KRT10 PE=1 SV=6	sp|P13645|K1C10_HUMAN	HumanRef150126wC.fasta	58828.8	1	18	26	29	0.0012	0.476
RD-ES (1) Technical Replicate 2	Cluster of Endoplasmin OS=Homo sapiens GN=HSP90B1 PE=1 SV=1 (sp|P14625|ENPL_HUMAN)	Endoplasmin OS=Homo sapiens GN=HSP90B1 PE=1 SV=1	sp|P14625|ENPL_HUMAN	HumanRef150126wC.fasta	92471.7	1	18	25	34	0.00136	0.351
CHLA-258 (1) Technical Replicate 1	Cluster of Transitional endoplasmic reticulum ATPase OS=Homo sapiens GN=VCP PE=1 SV=4 (sp|P55072|TERA_HUMAN)	Transitional endoplasmic reticulum ATPase OS=Homo sapiens GN=VCP PE=1 SV=4	sp|P55072|TERA_HUMAN	HumanRef150126wC.fasta	89324.8	1	17	17	17	0.00073	0.381
CHLA-258 (1) Technical Replicate 2	Cluster of Ras GTPase-activating-like protein IQGAP1 OS=Homo sapiens GN=IQGAP1 PE=1 SV=1 (sp|P46940|IQGA1_HUMAN)	Ras GTPase-activating-like protein IQGAP1 OS=Homo sapiens GN=IQGAP1 PE=1 SV=1	sp|P46940|IQGA1_HUMAN	HumanRef150126wC.fasta	189259	1	17	19	19	0.000821	0.209
RD-ES (1) Technical Replicate 1	Cluster of Myosin-9 OS=Homo sapiens GN=MYH9 PE=1 SV=4 (sp|P35579|MYH9_HUMAN)	Myosin-9 OS=Homo sapiens GN=MYH9 PE=1 SV=4	sp|P35579|MYH9_HUMAN	HumanRef150126wC.fasta	226538	1	17	19	23	0.000925	0.167
RD-ES (1) Technical Replicate 1	Cluster of Cytoskeleton-associated protein 4 OS=Homo sapiens GN=CKAP4 PE=1 SV=2 (sp|Q07065|CKAP4_HUMAN)	Cytoskeleton-associated protein 4 OS=Homo sapiens GN=CKAP4 PE=1 SV=2	sp|Q07065|CKAP4_HUMAN	HumanRef150126wC.fasta	66022.2	1	17	21	21	0.000845	0.463
RD-ES (1) Technical Replicate 2	Cluster of Cytoskeleton-associated protein 4 OS=Homo sapiens GN=CKAP4 PE=1 SV=2 (sp|Q07065|CKAP4_HUMAN)	Cytoskeleton-associated protein 4 OS=Homo sapiens GN=CKAP4 PE=1 SV=2	sp|Q07065|CKAP4_HUMAN	HumanRef150126wC.fasta	66022.2	1	17	19	19	0.000759	0.458
TC-71 (2) Technical Replicate 2	Cluster of Myosin-9 OS=Homo sapiens GN=MYH9 PE=1 SV=4 (sp|P35579|MYH9_HUMAN)	Myosin-9 OS=Homo sapiens GN=MYH9 PE=1 SV=4	sp|P35579|MYH9_HUMAN	HumanRef150126wC.fasta	226538	1	16	21	25	0.000947	0.17
TC-71 (2) Technical Replicate 2	Cluster of Talin-1 OS=Homo sapiens GN=TLN1 PE=1 SV=3 (sp|Q9Y490|TLN1_HUMAN)	Talin-1 OS=Homo sapiens GN=TLN1 PE=1 SV=3	sp|Q9Y490|TLN1_HUMAN	HumanRef150126wC.fasta	269765	1	16	18	21	0.000796	0.156
CHLA-258 (1) Technical Replicate 1	Cluster of Brain acid soluble protein 1 OS=Homo sapiens GN=BASP1 PE=1 SV=2 (sp|P80723|BASP1_HUMAN)	Brain acid soluble protein 1 OS=Homo sapiens GN=BASP1 PE=1 SV=2	sp|P80723|BASP1_HUMAN	HumanRef150126wC.fasta	22693.3	1	16	27	36	0.00155	0.789
CHLA-258 (2) Technical Replicate 1	Cluster of Ectonucleotide pyrophosphatase/phosphodiesterase family member 1 OS=Homo sapiens GN=ENPP1 PE=1 SV=2 (sp|P22413|ENPP1_HUMAN)	Ectonucleotide pyrophosphatase/phosphodiesterase family member 1 OS=Homo sapiens GN=ENPP1 PE=1 SV=2	sp|P22413|ENPP1_HUMAN	HumanRef150126wC.fasta	104927	1	16	24	26	0.00109	0.366
CHLA-258 (2) Technical Replicate 1	Cluster of Uncharacterized protein OS=Homo sapiens PE=4 SV=1 (tr|A0A087WTG2|A0A087WTG2_HUMAN)	Uncharacterized protein OS=Homo sapiens PE=4 SV=1	tr|A0A087WTG2|A0A087WTG2_HUMAN	HumanRef150126wC.fasta	75245.5	1	16	21	25	0.00105	0.34
CHLA-258 (2) Technical Replicate 1	Cluster of sp|K1C9_HUMAN|	sp|K1C9_HUMAN|	sp|K1C9_HUMAN|	HumanRef150126wC.fasta	62131	1	16	19	19	0.000798	0.509
CHLA-258 (2) Technical Replicate 2	Cluster of Uncharacterized protein OS=Homo sapiens PE=4 SV=1 (tr|A0A087WTG2|A0A087WTG2_HUMAN)	Uncharacterized protein OS=Homo sapiens PE=4 SV=1	tr|A0A087WTG2|A0A087WTG2_HUMAN	HumanRef150126wC.fasta	75245.5	1	16	19	22	0.000946	0.321
CHLA-258 (2) Technical Replicate 2	Cluster of Keratin, type I cytoskeletal 10 OS=Homo sapiens GN=KRT10 PE=1 SV=6 (sp|P13645|K1C10_HUMAN)	Keratin, type I cytoskeletal 10 OS=Homo sapiens GN=KRT10 PE=1 SV=6	sp|P13645|K1C10_HUMAN	HumanRef150126wC.fasta	58828.8	1	16	16	17	0.000731	0.452
SK-ES-1 (1) Technical Replicate 2	Cluster of Uncharacterized protein OS=Homo sapiens PE=4 SV=1 (tr|A0A087WTG2|A0A087WTG2_HUMAN)	Uncharacterized protein OS=Homo sapiens PE=4 SV=1	tr|A0A087WTG2|A0A087WTG2_HUMAN	HumanRef150126wC.fasta	75245.5	1	16	20	22	0.000914	0.395
RD-ES (1) Technical Replicate 2	Cluster of Elongation factor 2 OS=Homo sapiens GN=EEF2 PE=1 SV=4 (sp|P13639|EF2_HUMAN)	Elongation factor 2 OS=Homo sapiens GN=EEF2 PE=1 SV=4	sp|P13639|EF2_HUMAN	HumanRef150126wC.fasta	95340.1	1	16	22	22	0.000879	0.326
TC-71 (2) Technical Replicate 2	Cluster of 60 kDa heat shock protein, mitochondrial OS=Homo sapiens GN=HSPD1 PE=1 SV=2 (sp|P10809|CH60_HUMAN)	60 kDa heat shock protein, mitochondrial OS=Homo sapiens GN=HSPD1 PE=1 SV=2	sp|P10809|CH60_HUMAN	HumanRef150126wC.fasta	61055.7	1	15	19	21	0.000796	0.468
CHLA-258 (1) Technical Replicate 2	Cluster of Brain acid soluble protein 1 OS=Homo sapiens GN=BASP1 PE=1 SV=2 (sp|P80723|BASP1_HUMAN)	Brain acid soluble protein 1 OS=Homo sapiens GN=BASP1 PE=1 SV=2	sp|P80723|BASP1_HUMAN	HumanRef150126wC.fasta	22693.3	1	15	23	32	0.00138	0.793
CHLA-258 (1) Technical Replicate 2	Cluster of Cytoplasmic dynein 1 heavy chain 1 OS=Homo sapiens GN=DYNC1H1 PE=1 SV=5 (sp|Q14204|DYHC1_HUMAN)	Cytoplasmic dynein 1 heavy chain 1 OS=Homo sapiens GN=DYNC1H1 PE=1 SV=5	sp|Q14204|DYHC1_HUMAN	HumanRef150126wC.fasta	532406	1	15	17	17	0.000734	0.0594
CHLA-258 (2) Technical Replicate 2	Cluster of Talin-1 OS=Homo sapiens GN=TLN1 PE=1 SV=3 (sp|Q9Y490|TLN1_HUMAN)	Talin-1 OS=Homo sapiens GN=TLN1 PE=1 SV=3	sp|Q9Y490|TLN1_HUMAN	HumanRef150126wC.fasta	269765	1	15	19	21	0.000903	0.159
RD-ES (1) Technical Replicate 1	Cluster of Protein disulfide-isomerase A4 OS=Homo sapiens GN=PDIA4 PE=1 SV=2 (sp|P13667|PDIA4_HUMAN)	Protein disulfide-isomerase A4 OS=Homo sapiens GN=PDIA4 PE=1 SV=2	sp|P13667|PDIA4_HUMAN	HumanRef150126wC.fasta	72934	1	15	16	16	0.000643	0.309
RD-ES (1) Technical Replicate 1	Cluster of Isoform 2 of Golgi apparatus protein 1 OS=Homo sapiens GN=GLG1 (sp|Q92896-2|GSLG1_HUMAN)	Isoform 2 of Golgi apparatus protein 1 OS=Homo sapiens GN=GLG1	sp|Q92896-2|GSLG1_HUMAN,sp|Q92896|GSLG1_HUMAN	HumanRef150126wC.fasta	134554	1	15	19	19	0.000764	0.212
RD-ES (1) Technical Replicate 1	Cluster of sp|K1C9_HUMAN|	sp|K1C9_HUMAN|	sp|K1C9_HUMAN|	HumanRef150126wC.fasta	62131	1	15	16	16	0.000643	0.512
RD-ES (1) Technical Replicate 2	Cluster of Isoform 2 of Golgi apparatus protein 1 OS=Homo sapiens GN=GLG1 (sp|Q92896-2|GSLG1_HUMAN)	Isoform 2 of Golgi apparatus protein 1 OS=Homo sapiens GN=GLG1	sp|Q92896-2|GSLG1_HUMAN,sp|Q92896|GSLG1_HUMAN	HumanRef150126wC.fasta	134554	1	15	18	19	0.000759	0.23
RD-ES (1) Technical Replicate 2	Cluster of Myosin-9 OS=Homo sapiens GN=MYH9 PE=1 SV=4 (sp|P35579|MYH9_HUMAN)	Myosin-9 OS=Homo sapiens GN=MYH9 PE=1 SV=4	sp|P35579|MYH9_HUMAN	HumanRef150126wC.fasta	226538	1	15	17	20	0.000799	0.147
COG-E-352 (1) Technical Replicate 1	Cluster of Isoform 2 of Programmed cell death 6-interacting protein OS=Homo sapiens GN=PDCD6IP (sp|Q8WUM4-2|PDC6I_HUMAN)	Isoform 2 of Programmed cell death 6-interacting protein OS=Homo sapiens GN=PDCD6IP	sp|Q8WUM4-2|PDC6I_HUMAN,sp|Q8WUM4|PDC6I_HUMAN	HumanRef150126wC.fasta	96025.4	1	15	16	16	0.000719	0.273
TC-71 (1) Technical Replicate 1	Cluster of Keratin, type I cytoskeletal 10 OS=Homo sapiens GN=KRT10 PE=1 SV=6 (sp|P13645|K1C10_HUMAN)	Keratin, type I cytoskeletal 10 OS=Homo sapiens GN=KRT10 PE=1 SV=6	sp|P13645|K1C10_HUMAN	HumanRef150126wC.fasta	58828.8	1	14	16	17	0.000683	0.406
CHLA-258 (1) Technical Replicate 2	Cluster of 78 kDa glucose-regulated protein OS=Homo sapiens GN=HSPA5 PE=1 SV=2 (sp|P11021|GRP78_HUMAN)	78 kDa glucose-regulated protein OS=Homo sapiens GN=HSPA5 PE=1 SV=2	sp|P11021|GRP78_HUMAN	HumanRef150126wC.fasta	72334.7	1	14	18	20	0.000864	0.32
CHLA-258 (1) Technical Replicate 2	Cluster of Importin-5 (Fragment) OS=Homo sapiens GN=IPO5 PE=1 SV=1 (tr|H0Y8C6|H0Y8C6_HUMAN)	Importin-5 (Fragment) OS=Homo sapiens GN=IPO5 PE=1 SV=1	tr|H0Y8C6|H0Y8C6_HUMAN	HumanRef150126wC.fasta	123862	1	14	15	16	0.000691	0.236
CHLA-258 (2) Technical Replicate 1	Cluster of Brain acid soluble protein 1 OS=Homo sapiens GN=BASP1 PE=1 SV=2 (sp|P80723|BASP1_HUMAN)	Brain acid soluble protein 1 OS=Homo sapiens GN=BASP1 PE=1 SV=2	sp|P80723|BASP1_HUMAN	HumanRef150126wC.fasta	22693.3	1	14	21	27	0.00113	0.784
CHLA-258 (2) Technical Replicate 2	Cluster of sp|K1C9_HUMAN|	sp|K1C9_HUMAN|	sp|K1C9_HUMAN|	HumanRef150126wC.fasta	62131	1	14	19	19	0.000817	0.469
RD-ES (1) Technical Replicate 1	Cluster of Protein disulfide-isomerase A3 OS=Homo sapiens GN=PDIA3 PE=1 SV=4 (sp|P30101|PDIA3_HUMAN)	Protein disulfide-isomerase A3 OS=Homo sapiens GN=PDIA3 PE=1 SV=4	sp|P30101|PDIA3_HUMAN	HumanRef150126wC.fasta	56784.6	1	14	21	23	0.000925	0.455
RD-ES (1) Technical Replicate 1	Cluster of Isoform 2 of Clathrin heavy chain 1 OS=Homo sapiens GN=CLTC (sp|Q00610-2|CLH1_HUMAN)	Isoform 2 of Clathrin heavy chain 1 OS=Homo sapiens GN=CLTC	sp|Q00610-2|CLH1_HUMAN,sp|Q00610|CLH1_HUMAN,tr|A0A087WVQ6|A0A087WVQ6_HUMAN	HumanRef150126wC.fasta	191619	1	14	17	22	0.000885	0.196
RD-ES (1) Technical Replicate 1	Cluster of Transferrin receptor protein 1 OS=Homo sapiens GN=TFRC PE=1 SV=2 (sp|P02786|TFR1_HUMAN)	Transferrin receptor protein 1 OS=Homo sapiens GN=TFRC PE=1 SV=2	sp|P02786|TFR1_HUMAN	HumanRef150126wC.fasta	84873.6	1	14	15	15	0.000603	0.242
RD-ES (1) Technical Replicate 2	Cluster of Sodium/potassium-transporting ATPase subunit alpha-1 OS=Homo sapiens GN=ATP1A1 PE=1 SV=1 (sp|P05023|AT1A1_HUMAN)	Sodium/potassium-transporting ATPase subunit alpha-1 OS=Homo sapiens GN=ATP1A1 PE=1 SV=1	sp|P05023|AT1A1_HUMAN	HumanRef150126wC.fasta	112900	1	14	19	30	0.0012	0.35
COG-E-352 (1) Technical Replicate 1	Cluster of Myosin-9 OS=Homo sapiens GN=MYH9 PE=1 SV=4 (sp|P35579|MYH9_HUMAN)	Myosin-9 OS=Homo sapiens GN=MYH9 PE=1 SV=4	sp|P35579|MYH9_HUMAN	HumanRef150126wC.fasta	226538	1	14	17	20	0.000899	0.132
COG-E-352 (1) Technical Replicate 1	Cluster of Isoform 7 of Fibronectin OS=Homo sapiens GN=FN1 (sp|P02751-7|FINC_HUMAN)	Isoform 7 of Fibronectin OS=Homo sapiens GN=FN1	sp|P02751-7|FINC_HUMAN	HumanRef150126wC.fasta	268904	1	14	16	16	0.000719	0.118
TC-71 (2) Technical Replicate 1	Cluster of Brain acid soluble protein 1 OS=Homo sapiens GN=BASP1 PE=1 SV=2 (sp|P80723|BASP1_HUMAN)	Brain acid soluble protein 1 OS=Homo sapiens GN=BASP1 PE=1 SV=2	sp|P80723|BASP1_HUMAN	HumanRef150126wC.fasta	22693.3	1	13	18	22	0.000833	0.789
TC-71 (2) Technical Replicate 1	Cluster of Keratin, type I cytoskeletal 10 OS=Homo sapiens GN=KRT10 PE=1 SV=6 (sp|P13645|K1C10_HUMAN)	Keratin, type I cytoskeletal 10 OS=Homo sapiens GN=KRT10 PE=1 SV=6	sp|P13645|K1C10_HUMAN	HumanRef150126wC.fasta	58828.8	1	13	17	17	0.000644	0.332
TC-71 (2) Technical Replicate 1	Cluster of Talin-1 OS=Homo sapiens GN=TLN1 PE=1 SV=3 (sp|Q9Y490|TLN1_HUMAN)	Talin-1 OS=Homo sapiens GN=TLN1 PE=1 SV=3	sp|Q9Y490|TLN1_HUMAN	HumanRef150126wC.fasta	269765	1	13	15	17	0.000644	0.133
TC-71 (2) Technical Replicate 2	Cluster of Uncharacterized protein OS=Homo sapiens PE=4 SV=1 (tr|A0A087WTG2|A0A087WTG2_HUMAN)	Uncharacterized protein OS=Homo sapiens PE=4 SV=1	tr|A0A087WTG2|A0A087WTG2_HUMAN	HumanRef150126wC.fasta	75245.5	1	13	15	17	0.000644	0.324
TC-71 (2) Technical Replicate 2	Cluster of Elongation factor 2 OS=Homo sapiens GN=EEF2 PE=1 SV=4 (sp|P13639|EF2_HUMAN)	Elongation factor 2 OS=Homo sapiens GN=EEF2 PE=1 SV=4	sp|P13639|EF2_HUMAN	HumanRef150126wC.fasta	95340.1	1	13	16	16	0.000606	0.293
CHLA-258 (1) Technical Replicate 1	Cluster of sp|ANXA5_HUMAN|	sp|ANXA5_HUMAN|	sp|ANXA5_HUMAN|,sp|P08758|ANXA5_HUMAN	HumanRef150126wC.fasta	35938.6	1	13	20	21	0.000901	0.589
CHLA-258 (1) Technical Replicate 1	Cluster of Cytoskeleton-associated protein 4 OS=Homo sapiens GN=CKAP4 PE=1 SV=2 (sp|Q07065|CKAP4_HUMAN)	Cytoskeleton-associated protein 4 OS=Homo sapiens GN=CKAP4 PE=1 SV=2	sp|Q07065|CKAP4_HUMAN	HumanRef150126wC.fasta	66022.2	1	13	16	16	0.000687	0.337
CHLA-258 (1) Technical Replicate 1	Cluster of BTB/POZ domain-containing protein 17 OS=Homo sapiens GN=BTBD17 PE=2 SV=1 (sp|A6NE02|BTBDH_HUMAN)	BTB/POZ domain-containing protein 17 OS=Homo sapiens GN=BTBD17 PE=2 SV=1	sp|A6NE02|BTBDH_HUMAN	HumanRef150126wC.fasta	52470.9	1	13	22	22	0.000944	0.406
CHLA-258 (1) Technical Replicate 1	Cluster of Cytoplasmic dynein 1 heavy chain 1 OS=Homo sapiens GN=DYNC1H1 PE=1 SV=5 (sp|Q14204|DYHC1_HUMAN)	Cytoplasmic dynein 1 heavy chain 1 OS=Homo sapiens GN=DYNC1H1 PE=1 SV=5	sp|Q14204|DYHC1_HUMAN	HumanRef150126wC.fasta	532406	1	13	13	13	0.000558	0.0538
SK-ES-1 (1) Technical Replicate 2	Cluster of Brain acid soluble protein 1 OS=Homo sapiens GN=BASP1 PE=1 SV=2 (sp|P80723|BASP1_HUMAN)	Brain acid soluble protein 1 OS=Homo sapiens GN=BASP1 PE=1 SV=2	sp|P80723|BASP1_HUMAN	HumanRef150126wC.fasta	22693.3	1	13	19	23	0.000956	0.797
SK-ES-1 (1) Technical Replicate 2	Cluster of 60 kDa heat shock protein, mitochondrial OS=Homo sapiens GN=HSPD1 PE=1 SV=2 (sp|P10809|CH60_HUMAN)	60 kDa heat shock protein, mitochondrial OS=Homo sapiens GN=HSPD1 PE=1 SV=2	sp|P10809|CH60_HUMAN	HumanRef150126wC.fasta	61055.7	1	13	17	18	0.000748	0.414
RD-ES (1) Technical Replicate 1	Cluster of Fatty acid synthase OS=Homo sapiens GN=FASN PE=1 SV=3 (sp|P49327|FAS_HUMAN)	Fatty acid synthase OS=Homo sapiens GN=FASN PE=1 SV=3	sp|P49327|FAS_HUMAN	HumanRef150126wC.fasta	273427	1	13	13	13	0.000523	0.113
RD-ES (1) Technical Replicate 1	Cluster of Brain acid soluble protein 1 OS=Homo sapiens GN=BASP1 PE=1 SV=2 (sp|P80723|BASP1_HUMAN)	Brain acid soluble protein 1 OS=Homo sapiens GN=BASP1 PE=1 SV=2	sp|P80723|BASP1_HUMAN	HumanRef150126wC.fasta	22693.3	1	13	19	23	0.000925	0.722
RD-ES (1) Technical Replicate 1	Cluster of Keratin, type I cytoskeletal 10 OS=Homo sapiens GN=KRT10 PE=1 SV=6 (sp|P13645|K1C10_HUMAN)	Keratin, type I cytoskeletal 10 OS=Homo sapiens GN=KRT10 PE=1 SV=6	sp|P13645|K1C10_HUMAN	HumanRef150126wC.fasta	58828.8	1	13	15	18	0.000724	0.401
RD-ES (1) Technical Replicate 1	Cluster of Sodium/potassium-transporting ATPase subunit alpha-1 OS=Homo sapiens GN=ATP1A1 PE=1 SV=1 (sp|P05023|AT1A1_HUMAN)	Sodium/potassium-transporting ATPase subunit alpha-1 OS=Homo sapiens GN=ATP1A1 PE=1 SV=1	sp|P05023|AT1A1_HUMAN	HumanRef150126wC.fasta	112900	1	13	17	29	0.00117	0.34
COG-E-352 (1) Technical Replicate 1	Cluster of Brain acid soluble protein 1 OS=Homo sapiens GN=BASP1 PE=1 SV=2 (sp|P80723|BASP1_HUMAN)	Brain acid soluble protein 1 OS=Homo sapiens GN=BASP1 PE=1 SV=2	sp|P80723|BASP1_HUMAN	HumanRef150126wC.fasta	22693.3	1	13	17	20	0.000899	0.736
COG-E-352 (1) Technical Replicate 1	Cluster of Olfactomedin-like protein 3 OS=Homo sapiens GN=OLFML3 PE=2 SV=1 (sp|Q9NRN5|OLFL3_HUMAN)	Olfactomedin-like protein 3 OS=Homo sapiens GN=OLFML3 PE=2 SV=1	sp|Q9NRN5|OLFL3_HUMAN	HumanRef150126wC.fasta	46011.2	1	13	17	18	0.000809	0.342
COG-E-352 (1) Technical Replicate 2	Cluster of Isoform 2 of Programmed cell death 6-interacting protein OS=Homo sapiens GN=PDCD6IP (sp|Q8WUM4-2|PDC6I_HUMAN)	Isoform 2 of Programmed cell death 6-interacting protein OS=Homo sapiens GN=PDCD6IP	sp|Q8WUM4-2|PDC6I_HUMAN,sp|Q8WUM4|PDC6I_HUMAN	HumanRef150126wC.fasta	96025.4	1	13	14	15	0.000688	0.243
COG-E-352 (1) Technical Replicate 2	Cluster of Talin-1 OS=Homo sapiens GN=TLN1 PE=1 SV=3 (sp|Q9Y490|TLN1_HUMAN)	Talin-1 OS=Homo sapiens GN=TLN1 PE=1 SV=3	sp|Q9Y490|TLN1_HUMAN	HumanRef150126wC.fasta	269765	1	13	14	15	0.000688	0.104
TC-71 (1) Technical Replicate 1	Cluster of Elongation factor 2 OS=Homo sapiens GN=EEF2 PE=1 SV=4 (sp|P13639|EF2_HUMAN)	Elongation factor 2 OS=Homo sapiens GN=EEF2 PE=1 SV=4	sp|P13639|EF2_HUMAN	HumanRef150126wC.fasta	95340.1	1	12	13	13	0.000523	0.239
TC-71 (1) Technical Replicate 2	Cluster of Uncharacterized protein OS=Homo sapiens PE=4 SV=1 (tr|A0A087WTG2|A0A087WTG2_HUMAN)	Uncharacterized protein OS=Homo sapiens PE=4 SV=1	tr|A0A087WTG2|A0A087WTG2_HUMAN	HumanRef150126wC.fasta	75245.5	1	12	13	14	0.00055	0.295
TC-71 (2) Technical Replicate 1	Cluster of 78 kDa glucose-regulated protein OS=Homo sapiens GN=HSPA5 PE=1 SV=2 (sp|P11021|GRP78_HUMAN)	78 kDa glucose-regulated protein OS=Homo sapiens GN=HSPA5 PE=1 SV=2	sp|P11021|GRP78_HUMAN	HumanRef150126wC.fasta	72334.7	1	12	12	14	0.00053	0.271
TC-71 (2) Technical Replicate 1	Cluster of Elongation factor 2 OS=Homo sapiens GN=EEF2 PE=1 SV=4 (sp|P13639|EF2_HUMAN)	Elongation factor 2 OS=Homo sapiens GN=EEF2 PE=1 SV=4	sp|P13639|EF2_HUMAN	HumanRef150126wC.fasta	95340.1	1	12	13	13	0.000492	0.26
TC-71 (2) Technical Replicate 1	Cluster of 60 kDa heat shock protein, mitochondrial OS=Homo sapiens GN=HSPD1 PE=1 SV=2 (sp|P10809|CH60_HUMAN)	60 kDa heat shock protein, mitochondrial OS=Homo sapiens GN=HSPD1 PE=1 SV=2	sp|P10809|CH60_HUMAN	HumanRef150126wC.fasta	61055.7	1	12	17	18	0.000681	0.412
TC-71 (2) Technical Replicate 1	Cluster of sp|K1C9_HUMAN|	sp|K1C9_HUMAN|	sp|K1C9_HUMAN|	HumanRef150126wC.fasta	62131	1	12	12	12	0.000454	0.392
CHLA-258 (1) Technical Replicate 1	Cluster of Heat shock 70 kDa protein 4 OS=Homo sapiens GN=HSPA4 PE=1 SV=4 (sp|P34932|HSP74_HUMAN)	Heat shock 70 kDa protein 4 OS=Homo sapiens GN=HSPA4 PE=1 SV=4	sp|P34932|HSP74_HUMAN	HumanRef150126wC.fasta	94331.9	1	12	12	13	0.000558	0.263
CHLA-258 (1) Technical Replicate 1	Cluster of 60 kDa heat shock protein, mitochondrial OS=Homo sapiens GN=HSPD1 PE=1 SV=2 (sp|P10809|CH60_HUMAN)	60 kDa heat shock protein, mitochondrial OS=Homo sapiens GN=HSPD1 PE=1 SV=2	sp|P10809|CH60_HUMAN	HumanRef150126wC.fasta	61055.7	1	12	15	17	0.00073	0.346
CHLA-258 (1) Technical Replicate 1	Cluster of Isoform 2 of Calnexin OS=Homo sapiens GN=CANX (sp|P27824-2|CALX_HUMAN)	Isoform 2 of Calnexin OS=Homo sapiens GN=CANX	sp|P27824-2|CALX_HUMAN,sp|P27824|CALX_HUMAN	HumanRef150126wC.fasta	67570.2	1	12	13	16	0.000687	0.309
CHLA-258 (1) Technical Replicate 1	Cluster of Guanine nucleotide-binding protein G(i) subunit alpha-2 OS=Homo sapiens GN=GNAI2 PE=1 SV=3 (sp|P04899|GNAI2_HUMAN)	Guanine nucleotide-binding protein G(i) subunit alpha-2 OS=Homo sapiens GN=GNAI2 PE=1 SV=3	sp|P04899|GNAI2_HUMAN	HumanRef150126wC.fasta	40452	1	12	14	18	0.000773	0.518
CHLA-258 (1) Technical Replicate 1	Cluster of sp|K1C9_HUMAN|	sp|K1C9_HUMAN|	sp|K1C9_HUMAN|	HumanRef150126wC.fasta	62131	1	12	16	16	0.000687	0.464
CHLA-258 (1) Technical Replicate 1	Cluster of Sodium/potassium-transporting ATPase subunit alpha-1 OS=Homo sapiens GN=ATP1A1 PE=1 SV=1 (sp|P05023|AT1A1_HUMAN)	Sodium/potassium-transporting ATPase subunit alpha-1 OS=Homo sapiens GN=ATP1A1 PE=1 SV=1	sp|P05023|AT1A1_HUMAN	HumanRef150126wC.fasta	112900	1	12	15	27	0.00116	0.317
CHLA-258 (1) Technical Replicate 2	Cluster of Heat shock 70 kDa protein 4 OS=Homo sapiens GN=HSPA4 PE=1 SV=4 (sp|P34932|HSP74_HUMAN)	Heat shock 70 kDa protein 4 OS=Homo sapiens GN=HSPA4 PE=1 SV=4	sp|P34932|HSP74_HUMAN	HumanRef150126wC.fasta	94331.9	1	12	13	15	0.000648	0.27
CHLA-258 (1) Technical Replicate 2	Cluster of Transitional endoplasmic reticulum ATPase OS=Homo sapiens GN=VCP PE=1 SV=4 (sp|P55072|TERA_HUMAN)	Transitional endoplasmic reticulum ATPase OS=Homo sapiens GN=VCP PE=1 SV=4	sp|P55072|TERA_HUMAN	HumanRef150126wC.fasta	89324.8	1	12	12	12	0.000518	0.249
CHLA-258 (1) Technical Replicate 2	Cluster of Isoform 7 of Fibronectin OS=Homo sapiens GN=FN1 (sp|P02751-7|FINC_HUMAN)	Isoform 7 of Fibronectin OS=Homo sapiens GN=FN1	sp|P02751-7|FINC_HUMAN	HumanRef150126wC.fasta	268904	1	12	13	14	0.000605	0.117
CHLA-258 (1) Technical Replicate 2	Cluster of sp|K1C9_HUMAN|	sp|K1C9_HUMAN|	sp|K1C9_HUMAN|	HumanRef150126wC.fasta	62131	1	12	14	14	0.000605	0.44
CHLA-258 (2) Technical Replicate 1	Cluster of Isoform 2 of Golgi apparatus protein 1 OS=Homo sapiens GN=GLG1 (sp|Q92896-2|GSLG1_HUMAN)	Isoform 2 of Golgi apparatus protein 1 OS=Homo sapiens GN=GLG1	sp|Q92896-2|GSLG1_HUMAN,sp|Q92896|GSLG1_HUMAN	HumanRef150126wC.fasta	134554	1	12	12	12	0.000504	0.167
CHLA-258 (2) Technical Replicate 2	Cluster of Importin-5 (Fragment) OS=Homo sapiens GN=IPO5 PE=1 SV=1 (tr|H0Y8C6|H0Y8C6_HUMAN)	Importin-5 (Fragment) OS=Homo sapiens GN=IPO5 PE=1 SV=1	tr|H0Y8C6|H0Y8C6_HUMAN	HumanRef150126wC.fasta	123862	1	12	13	13	0.000559	0.17
CHLA-258 (2) Technical Replicate 2	Cluster of Brain acid soluble protein 1 OS=Homo sapiens GN=BASP1 PE=1 SV=2 (sp|P80723|BASP1_HUMAN)	Brain acid soluble protein 1 OS=Homo sapiens GN=BASP1 PE=1 SV=2	sp|P80723|BASP1_HUMAN	HumanRef150126wC.fasta	22693.3	1	12	19	23	0.000989	0.661
RD-ES (1) Technical Replicate 1	Cluster of Poly [ADP-ribose] polymerase 1 OS=Homo sapiens GN=PARP1 PE=1 SV=4 (sp|P09874|PARP1_HUMAN)	Poly [ADP-ribose] polymerase 1 OS=Homo sapiens GN=PARP1 PE=1 SV=4	sp|P09874|PARP1_HUMAN	HumanRef150126wC.fasta	113088	1	12	14	14	0.000563	0.21
RD-ES (1) Technical Replicate 1	Cluster of Alpha-enolase OS=Homo sapiens GN=ENO1 PE=1 SV=2 (sp|P06733|ENOA_HUMAN)	Alpha-enolase OS=Homo sapiens GN=ENO1 PE=1 SV=2	sp|P06733|ENOA_HUMAN	HumanRef150126wC.fasta	47170.2	1	12	15	19	0.000764	0.551
RD-ES (1) Technical Replicate 1	Cluster of ATP synthase subunit beta, mitochondrial OS=Homo sapiens GN=ATP5B PE=1 SV=3 (sp|P06576|ATPB_HUMAN)	ATP synthase subunit beta, mitochondrial OS=Homo sapiens GN=ATP5B PE=1 SV=3	sp|P06576|ATPB_HUMAN	HumanRef150126wC.fasta	56560.6	1	12	14	14	0.000563	0.418
RD-ES (1) Technical Replicate 1	Cluster of Alanine--tRNA ligase, cytoplasmic OS=Homo sapiens GN=AARS PE=1 SV=2 (sp|P49588|SYAC_HUMAN)	Alanine--tRNA ligase, cytoplasmic OS=Homo sapiens GN=AARS PE=1 SV=2	sp|P49588|SYAC_HUMAN	HumanRef150126wC.fasta	106813	1	12	14	14	0.000563	0.213
RD-ES (1) Technical Replicate 1	Cluster of Moesin OS=Homo sapiens GN=MSN PE=1 SV=3 (sp|P26038|MOES_HUMAN)	Moesin OS=Homo sapiens GN=MSN PE=1 SV=3	sp|P26038|MOES_HUMAN	HumanRef150126wC.fasta	67821.8	1	12	17	20	0.000804	0.376
RD-ES (1) Technical Replicate 2	Cluster of Keratin, type I cytoskeletal 10 OS=Homo sapiens GN=KRT10 PE=1 SV=6 (sp|P13645|K1C10_HUMAN)	Keratin, type I cytoskeletal 10 OS=Homo sapiens GN=KRT10 PE=1 SV=6	sp|P13645|K1C10_HUMAN	HumanRef150126wC.fasta	58828.8	1	12	12	13	0.000519	0.401
COG-E-352 (1) Technical Replicate 1	Cluster of 78 kDa glucose-regulated protein OS=Homo sapiens GN=HSPA5 PE=1 SV=2 (sp|P11021|GRP78_HUMAN)	78 kDa glucose-regulated protein OS=Homo sapiens GN=HSPA5 PE=1 SV=2	sp|P11021|GRP78_HUMAN	HumanRef150126wC.fasta	72334.7	1	12	13	15	0.000674	0.28
COG-E-352 (1) Technical Replicate 1	Cluster of Talin-1 OS=Homo sapiens GN=TLN1 PE=1 SV=3 (sp|Q9Y490|TLN1_HUMAN)	Talin-1 OS=Homo sapiens GN=TLN1 PE=1 SV=3	sp|Q9Y490|TLN1_HUMAN	HumanRef150126wC.fasta	269765	1	12	14	15	0.000674	0.0956
COG-E-352 (1) Technical Replicate 2	Cluster of Elongation factor 2 OS=Homo sapiens GN=EEF2 PE=1 SV=4 (sp|P13639|EF2_HUMAN)	Elongation factor 2 OS=Homo sapiens GN=EEF2 PE=1 SV=4	sp|P13639|EF2_HUMAN	HumanRef150126wC.fasta	95340.1	1	12	13	13	0.000596	0.233
COG-E-352 (1) Technical Replicate 2	Cluster of Isoform 7 of Fibronectin OS=Homo sapiens GN=FN1 (sp|P02751-7|FINC_HUMAN)	Isoform 7 of Fibronectin OS=Homo sapiens GN=FN1	sp|P02751-7|FINC_HUMAN	HumanRef150126wC.fasta	268904	1	12	13	14	0.000642	0.0981
TC-71 (1) Technical Replicate 1	Cluster of Brain acid soluble protein 1 OS=Homo sapiens GN=BASP1 PE=1 SV=2 (sp|P80723|BASP1_HUMAN)	Brain acid soluble protein 1 OS=Homo sapiens GN=BASP1 PE=1 SV=2	sp|P80723|BASP1_HUMAN	HumanRef150126wC.fasta	22693.3	1	11	15	19	0.000764	0.775
TC-71 (2) Technical Replicate 1	Cluster of Isoform 2 of Heat shock protein HSP 90-alpha OS=Homo sapiens GN=HSP90AA1 (sp|P07900-2|HS90A_HUMAN)	Isoform 2 of Heat shock protein HSP 90-alpha OS=Homo sapiens GN=HSP90AA1	sp|P07900-2|HS90A_HUMAN	HumanRef150126wC.fasta	98165.1	1	11	12	17	0.000644	0.3
TC-71 (2) Technical Replicate 2	Cluster of Isoform 2 of Golgi apparatus protein 1 OS=Homo sapiens GN=GLG1 (sp|Q92896-2|GSLG1_HUMAN)	Isoform 2 of Golgi apparatus protein 1 OS=Homo sapiens GN=GLG1	sp|Q92896-2|GSLG1_HUMAN,sp|Q92896|GSLG1_HUMAN	HumanRef150126wC.fasta	134554	1	11	11	12	0.000455	0.192
TC-71 (2) Technical Replicate 2	Cluster of Isoform 2 of Heat shock protein HSP 90-alpha OS=Homo sapiens GN=HSP90AA1 (sp|P07900-2|HS90A_HUMAN)	Isoform 2 of Heat shock protein HSP 90-alpha OS=Homo sapiens GN=HSP90AA1	sp|P07900-2|HS90A_HUMAN	HumanRef150126wC.fasta	98165.1	1	11	14	17	0.000644	0.244
TC-71 (2) Technical Replicate 2	Cluster of sp|K1C9_HUMAN|	sp|K1C9_HUMAN|	sp|K1C9_HUMAN|	HumanRef150126wC.fasta	62131	1	11	14	14	0.00053	0.432
CHLA-258 (1) Technical Replicate 1	Cluster of Endoplasmin OS=Homo sapiens GN=HSP90B1 PE=1 SV=1 (sp|P14625|ENPL_HUMAN)	Endoplasmin OS=Homo sapiens GN=HSP90B1 PE=1 SV=1	sp|P14625|ENPL_HUMAN	HumanRef150126wC.fasta	92471.7	1	11	12	19	0.000815	0.242
CHLA-258 (1) Technical Replicate 1	Cluster of Isoform 2 of Golgi apparatus protein 1 OS=Homo sapiens GN=GLG1 (sp|Q92896-2|GSLG1_HUMAN)	Isoform 2 of Golgi apparatus protein 1 OS=Homo sapiens GN=GLG1	sp|Q92896-2|GSLG1_HUMAN,sp|Q92896|GSLG1_HUMAN	HumanRef150126wC.fasta	134554	1	11	14	16	0.000687	0.18
CHLA-258 (1) Technical Replicate 1	Cluster of Alanine--tRNA ligase, cytoplasmic OS=Homo sapiens GN=AARS PE=1 SV=2 (sp|P49588|SYAC_HUMAN)	Alanine--tRNA ligase, cytoplasmic OS=Homo sapiens GN=AARS PE=1 SV=2	sp|P49588|SYAC_HUMAN	HumanRef150126wC.fasta	106813	1	11	14	14	0.000601	0.179
CHLA-258 (1) Technical Replicate 1	Cluster of 4F2 cell-surface antigen heavy chain OS=Homo sapiens GN=SLC3A2 PE=1 SV=1 (tr|F5GZS6|F5GZS6_HUMAN)	4F2 cell-surface antigen heavy chain OS=Homo sapiens GN=SLC3A2 PE=1 SV=1	tr|F5GZS6|F5GZS6_HUMAN,tr|J3KPF3|J3KPF3_HUMAN	HumanRef150126wC.fasta	68103.3	1	11	17	27	0.00116	0.436
CHLA-258 (1) Technical Replicate 1	Cluster of Keratin, type I cytoskeletal 10 OS=Homo sapiens GN=KRT10 PE=1 SV=6 (sp|P13645|K1C10_HUMAN)	Keratin, type I cytoskeletal 10 OS=Homo sapiens GN=KRT10 PE=1 SV=6	sp|P13645|K1C10_HUMAN	HumanRef150126wC.fasta	58828.8	1	11	11	12	0.000515	0.33
CHLA-258 (1) Technical Replicate 1	Cluster of Isoform 2 of Dihydropyrimidinase-related protein 2 OS=Homo sapiens GN=DPYSL2 (sp|Q16555-2|DPYL2_HUMAN)	Isoform 2 of Dihydropyrimidinase-related protein 2 OS=Homo sapiens GN=DPYSL2	sp|Q16555-2|DPYL2_HUMAN,sp|Q16555|DPYL2_HUMAN	HumanRef150126wC.fasta	62294	1	11	15	16	0.000687	0.42
CHLA-258 (1) Technical Replicate 2	Cluster of Endoplasmin OS=Homo sapiens GN=HSP90B1 PE=1 SV=1 (sp|P14625|ENPL_HUMAN)	Endoplasmin OS=Homo sapiens GN=HSP90B1 PE=1 SV=1	sp|P14625|ENPL_HUMAN	HumanRef150126wC.fasta	92471.7	1	11	15	18	0.000778	0.27
CHLA-258 (1) Technical Replicate 2	Cluster of sp|ANXA5_HUMAN|	sp|ANXA5_HUMAN|	sp|ANXA5_HUMAN|,sp|P08758|ANXA5_HUMAN	HumanRef150126wC.fasta	35938.6	1	11	18	18	0.000778	0.527
CHLA-258 (1) Technical Replicate 2	Cluster of Isoform 2 of Ubiquitin-like modifier-activating enzyme 1 OS=Homo sapiens GN=UBA1 (sp|P22314-2|UBA1_HUMAN)	Isoform 2 of Ubiquitin-like modifier-activating enzyme 1 OS=Homo sapiens GN=UBA1	sp|P22314-2|UBA1_HUMAN,sp|P22314|UBA1_HUMAN	HumanRef150126wC.fasta	117850	1	11	14	16	0.000691	0.228
CHLA-258 (1) Technical Replicate 2	Cluster of BTB/POZ domain-containing protein 17 OS=Homo sapiens GN=BTBD17 PE=2 SV=1 (sp|A6NE02|BTBDH_HUMAN)	BTB/POZ domain-containing protein 17 OS=Homo sapiens GN=BTBD17 PE=2 SV=1	sp|A6NE02|BTBDH_HUMAN	HumanRef150126wC.fasta	52470.9	1	11	19	19	0.000821	0.385
CHLA-258 (2) Technical Replicate 1	Cluster of Keratin, type I cytoskeletal 10 OS=Homo sapiens GN=KRT10 PE=1 SV=6 (sp|P13645|K1C10_HUMAN)	Keratin, type I cytoskeletal 10 OS=Homo sapiens GN=KRT10 PE=1 SV=6	sp|P13645|K1C10_HUMAN	HumanRef150126wC.fasta	58828.8	1	11	12	13	0.000546	0.363
CHLA-258 (2) Technical Replicate 1	Cluster of BTB/POZ domain-containing protein 17 OS=Homo sapiens GN=BTBD17 PE=2 SV=1 (sp|A6NE02|BTBDH_HUMAN)	BTB/POZ domain-containing protein 17 OS=Homo sapiens GN=BTBD17 PE=2 SV=1	sp|A6NE02|BTBDH_HUMAN	HumanRef150126wC.fasta	52470.9	1	11	18	18	0.000756	0.385
CHLA-258 (2) Technical Replicate 1	Cluster of Importin-5 (Fragment) OS=Homo sapiens GN=IPO5 PE=1 SV=1 (tr|H0Y8C6|H0Y8C6_HUMAN)	Importin-5 (Fragment) OS=Homo sapiens GN=IPO5 PE=1 SV=1	tr|H0Y8C6|H0Y8C6_HUMAN	HumanRef150126wC.fasta	123862	1	11	12	12	0.000504	0.157
CHLA-258 (2) Technical Replicate 2	Cluster of Isoform 2 of Golgi apparatus protein 1 OS=Homo sapiens GN=GLG1 (sp|Q92896-2|GSLG1_HUMAN)	Isoform 2 of Golgi apparatus protein 1 OS=Homo sapiens GN=GLG1	sp|Q92896-2|GSLG1_HUMAN,sp|Q92896|GSLG1_HUMAN	HumanRef150126wC.fasta	134554	1	11	12	14	0.000602	0.173
CHLA-258 (2) Technical Replicate 2	Cluster of BTB/POZ domain-containing protein 17 OS=Homo sapiens GN=BTBD17 PE=2 SV=1 (sp|A6NE02|BTBDH_HUMAN)	BTB/POZ domain-containing protein 17 OS=Homo sapiens GN=BTBD17 PE=2 SV=1	sp|A6NE02|BTBDH_HUMAN	HumanRef150126wC.fasta	52470.9	1	11	16	16	0.000688	0.385
CHLA-258 (2) Technical Replicate 2	Cluster of 4F2 cell-surface antigen heavy chain OS=Homo sapiens GN=SLC3A2 PE=1 SV=1 (tr|F5GZS6|F5GZS6_HUMAN)	4F2 cell-surface antigen heavy chain OS=Homo sapiens GN=SLC3A2 PE=1 SV=1	tr|F5GZS6|F5GZS6_HUMAN,tr|J3KPF3|J3KPF3_HUMAN	HumanRef150126wC.fasta	68103.3	1	11	16	23	0.000989	0.419
SK-ES-1 (1) Technical Replicate 2	Cluster of sp|K1C9_HUMAN|	sp|K1C9_HUMAN|	sp|K1C9_HUMAN|	HumanRef150126wC.fasta	62131	1	11	12	12	0.000499	0.371
SK-ES-1 (1) Technical Replicate 2	Cluster of Elongation factor 2 OS=Homo sapiens GN=EEF2 PE=1 SV=4 (sp|P13639|EF2_HUMAN)	Elongation factor 2 OS=Homo sapiens GN=EEF2 PE=1 SV=4	sp|P13639|EF2_HUMAN	HumanRef150126wC.fasta	95340.1	1	11	15	15	0.000623	0.231
RD-ES (1) Technical Replicate 1	Cluster of D-3-phosphoglycerate dehydrogenase OS=Homo sapiens GN=PHGDH PE=1 SV=4 (sp|O43175|SERA_HUMAN)	D-3-phosphoglycerate dehydrogenase OS=Homo sapiens GN=PHGDH PE=1 SV=4	sp|O43175|SERA_HUMAN	HumanRef150126wC.fasta	56650.6	1	11	13	13	0.000523	0.27
RD-ES (1) Technical Replicate 2	Cluster of Poly [ADP-ribose] polymerase 1 OS=Homo sapiens GN=PARP1 PE=1 SV=4 (sp|P09874|PARP1_HUMAN)	Poly [ADP-ribose] polymerase 1 OS=Homo sapiens GN=PARP1 PE=1 SV=4	sp|P09874|PARP1_HUMAN	HumanRef150126wC.fasta	113088	1	11	12	13	0.000519	0.202
RD-ES (1) Technical Replicate 2	Cluster of Isoform 2 of Clathrin heavy chain 1 OS=Homo sapiens GN=CLTC (sp|Q00610-2|CLH1_HUMAN)	Isoform 2 of Clathrin heavy chain 1 OS=Homo sapiens GN=CLTC	sp|Q00610-2|CLH1_HUMAN,sp|Q00610|CLH1_HUMAN,tr|A0A087WVQ6|A0A087WVQ6_HUMAN	HumanRef150126wC.fasta	191619	1	11	15	18	0.000719	0.158
RD-ES (1) Technical Replicate 2	Cluster of sp|K1C9_HUMAN|	sp|K1C9_HUMAN|	sp|K1C9_HUMAN|	HumanRef150126wC.fasta	62131	1	11	13	13	0.000519	0.358
COG-E-352 (1) Technical Replicate 1	Cluster of Moesin OS=Homo sapiens GN=MSN PE=1 SV=3 (sp|P26038|MOES_HUMAN)	Moesin OS=Homo sapiens GN=MSN PE=1 SV=3	sp|P26038|MOES_HUMAN	HumanRef150126wC.fasta	67821.8	1	11	16	16	0.000719	0.284
COG-E-352 (1) Technical Replicate 2	Cluster of Brain acid soluble protein 1 OS=Homo sapiens GN=BASP1 PE=1 SV=2 (sp|P80723|BASP1_HUMAN)	Brain acid soluble protein 1 OS=Homo sapiens GN=BASP1 PE=1 SV=2	sp|P80723|BASP1_HUMAN	HumanRef150126wC.fasta	22693.3	1	11	17	21	0.000964	0.784
COG-E-352 (1) Technical Replicate 2	Cluster of Moesin OS=Homo sapiens GN=MSN PE=1 SV=3 (sp|P26038|MOES_HUMAN)	Moesin OS=Homo sapiens GN=MSN PE=1 SV=3	sp|P26038|MOES_HUMAN	HumanRef150126wC.fasta	67821.8	1	11	16	17	0.00078	0.26
TC-71 (1) Technical Replicate 1	Cluster of 60 kDa heat shock protein, mitochondrial OS=Homo sapiens GN=HSPD1 PE=1 SV=2 (sp|P10809|CH60_HUMAN)	60 kDa heat shock protein, mitochondrial OS=Homo sapiens GN=HSPD1 PE=1 SV=2	sp|P10809|CH60_HUMAN	HumanRef150126wC.fasta	61055.7	1	10	14	15	0.000603	0.342
TC-71 (1) Technical Replicate 2	Cluster of Brain acid soluble protein 1 OS=Homo sapiens GN=BASP1 PE=1 SV=2 (sp|P80723|BASP1_HUMAN)	Brain acid soluble protein 1 OS=Homo sapiens GN=BASP1 PE=1 SV=2	sp|P80723|BASP1_HUMAN	HumanRef150126wC.fasta	22693.3	1	10	14	19	0.000746	0.722
TC-71 (1) Technical Replicate 2	Cluster of Keratin, type I cytoskeletal 10 OS=Homo sapiens GN=KRT10 PE=1 SV=6 (sp|P13645|K1C10_HUMAN)	Keratin, type I cytoskeletal 10 OS=Homo sapiens GN=KRT10 PE=1 SV=6	sp|P13645|K1C10_HUMAN	HumanRef150126wC.fasta	58828.8	1	10	12	12	0.000471	0.3
TC-71 (1) Technical Replicate 2	Cluster of 60 kDa heat shock protein, mitochondrial OS=Homo sapiens GN=HSPD1 PE=1 SV=2 (sp|P10809|CH60_HUMAN)	60 kDa heat shock protein, mitochondrial OS=Homo sapiens GN=HSPD1 PE=1 SV=2	sp|P10809|CH60_HUMAN	HumanRef150126wC.fasta	61055.7	1	10	13	14	0.00055	0.229
TC-71 (2) Technical Replicate 1	Cluster of D-3-phosphoglycerate dehydrogenase OS=Homo sapiens GN=PHGDH PE=1 SV=4 (sp|O43175|SERA_HUMAN)	D-3-phosphoglycerate dehydrogenase OS=Homo sapiens GN=PHGDH PE=1 SV=4	sp|O43175|SERA_HUMAN	HumanRef150126wC.fasta	56650.6	1	10	11	12	0.000454	0.3
TC-71 (2) Technical Replicate 2	Cluster of 78 kDa glucose-regulated protein OS=Homo sapiens GN=HSPA5 PE=1 SV=2 (sp|P11021|GRP78_HUMAN)	78 kDa glucose-regulated protein OS=Homo sapiens GN=HSPA5 PE=1 SV=2	sp|P11021|GRP78_HUMAN	HumanRef150126wC.fasta	72334.7	1	10	11	13	0.000493	0.234
TC-71 (2) Technical Replicate 2	Cluster of Brain acid soluble protein 1 OS=Homo sapiens GN=BASP1 PE=1 SV=2 (sp|P80723|BASP1_HUMAN)	Brain acid soluble protein 1 OS=Homo sapiens GN=BASP1 PE=1 SV=2	sp|P80723|BASP1_HUMAN	HumanRef150126wC.fasta	22693.3	1	10	14	17	0.000644	0.661
CHLA-258 (1) Technical Replicate 1	Cluster of Protein disulfide-isomerase A3 OS=Homo sapiens GN=PDIA3 PE=1 SV=4 (sp|P30101|PDIA3_HUMAN)	Protein disulfide-isomerase A3 OS=Homo sapiens GN=PDIA3 PE=1 SV=4	sp|P30101|PDIA3_HUMAN	HumanRef150126wC.fasta	56784.6	1	10	12	14	0.000601	0.329
CHLA-258 (1) Technical Replicate 1	Cluster of Annexin A1 OS=Homo sapiens GN=ANXA1 PE=1 SV=2 (sp|P04083|ANXA1_HUMAN)	Annexin A1 OS=Homo sapiens GN=ANXA1 PE=1 SV=2	sp|P04083|ANXA1_HUMAN	HumanRef150126wC.fasta	38715.9	1	10	15	28	0.0012	0.532
CHLA-258 (1) Technical Replicate 1	Cluster of Myristoylated alanine-rich C-kinase substrate OS=Homo sapiens GN=MARCKS PE=1 SV=4 (sp|P29966|MARCS_HUMAN)	Myristoylated alanine-rich C-kinase substrate OS=Homo sapiens GN=MARCKS PE=1 SV=4	sp|P29966|MARCS_HUMAN	HumanRef150126wC.fasta	31554.2	1	10	14	15	0.000644	0.364
CHLA-258 (1) Technical Replicate 1	Cluster of Neutral amino acid transporter B(0) OS=Homo sapiens GN=SLC1A5 PE=1 SV=2 (sp|Q15758|AAAT_HUMAN)	Neutral amino acid transporter B(0) OS=Homo sapiens GN=SLC1A5 PE=1 SV=2	sp|Q15758|AAAT_HUMAN	HumanRef150126wC.fasta	56599.8	1	10	12	12	0.000515	0.226
CHLA-258 (1) Technical Replicate 1	Cluster of Moesin OS=Homo sapiens GN=MSN PE=1 SV=3 (sp|P26038|MOES_HUMAN)	Moesin OS=Homo sapiens GN=MSN PE=1 SV=3	sp|P26038|MOES_HUMAN	HumanRef150126wC.fasta	67821.8	1	10	13	14	0.000601	0.291
CHLA-258 (1) Technical Replicate 1	Cluster of Vimentin OS=Homo sapiens GN=VIM PE=1 SV=4 (sp|P08670|VIME_HUMAN)	Vimentin OS=Homo sapiens GN=VIM PE=1 SV=4	sp|P08670|VIME_HUMAN	HumanRef150126wC.fasta	53652.7	1	10	12	12	0.000515	0.279
CHLA-258 (1) Technical Replicate 1	Cluster of Plexin-B2 OS=Homo sapiens GN=PLXNB2 PE=1 SV=3 (sp|O15031|PLXB2_HUMAN)	Plexin-B2 OS=Homo sapiens GN=PLXNB2 PE=1 SV=3	sp|O15031|PLXB2_HUMAN	HumanRef150126wC.fasta	205127	1	10	10	12	0.000515	0.119
CHLA-258 (1) Technical Replicate 2	Cluster of Heat shock protein HSP 90-beta OS=Homo sapiens GN=HSP90AB1 PE=1 SV=4 (sp|P08238|HS90B_HUMAN)	Heat shock protein HSP 90-beta OS=Homo sapiens GN=HSP90AB1 PE=1 SV=4	sp|P08238|HS90B_HUMAN	HumanRef150126wC.fasta	83267.3	1	10	18	36	0.00156	0.428
CHLA-258 (1) Technical Replicate 2	Cluster of Myristoylated alanine-rich C-kinase substrate OS=Homo sapiens GN=MARCKS PE=1 SV=4 (sp|P29966|MARCS_HUMAN)	Myristoylated alanine-rich C-kinase substrate OS=Homo sapiens GN=MARCKS PE=1 SV=4	sp|P29966|MARCS_HUMAN	HumanRef150126wC.fasta	31554.2	1	10	13	13	0.000562	0.846
CHLA-258 (1) Technical Replicate 2	Cluster of Cytoskeleton-associated protein 4 OS=Homo sapiens GN=CKAP4 PE=1 SV=2 (sp|Q07065|CKAP4_HUMAN)	Cytoskeleton-associated protein 4 OS=Homo sapiens GN=CKAP4 PE=1 SV=2	sp|Q07065|CKAP4_HUMAN	HumanRef150126wC.fasta	66022.2	1	10	13	14	0.000605	0.271
CHLA-258 (1) Technical Replicate 2	Cluster of Isoform 2 of Myosin-10 OS=Homo sapiens GN=MYH10 (sp|P35580-2|MYH10_HUMAN)	Isoform 2 of Myosin-10 OS=Homo sapiens GN=MYH10	sp|P35580-2|MYH10_HUMAN,sp|P35580-3|MYH10_HUMAN,sp|P35580-4|MYH10_HUMAN,sp|P35580-5|MYH10_HUMAN,sp|P35580|MYH10_HUMAN	HumanRef150126wC.fasta	229005	1	10	10	12	0.000518	0.11
CHLA-258 (2) Technical Replicate 1	Cluster of Isoform 2 of Programmed cell death 6-interacting protein OS=Homo sapiens GN=PDCD6IP (sp|Q8WUM4-2|PDC6I_HUMAN)	Isoform 2 of Programmed cell death 6-interacting protein OS=Homo sapiens GN=PDCD6IP	sp|Q8WUM4-2|PDC6I_HUMAN,sp|Q8WUM4|PDC6I_HUMAN	HumanRef150126wC.fasta	96025.4	1	10	11	11	0.000462	0.206
CHLA-258 (2) Technical Replicate 1	Cluster of Isoform 2 of Ubiquitin-like modifier-activating enzyme 1 OS=Homo sapiens GN=UBA1 (sp|P22314-2|UBA1_HUMAN)	Isoform 2 of Ubiquitin-like modifier-activating enzyme 1 OS=Homo sapiens GN=UBA1	sp|P22314-2|UBA1_HUMAN,sp|P22314|UBA1_HUMAN	HumanRef150126wC.fasta	117850	1	10	14	21	0.000882	0.252
CHLA-258 (2) Technical Replicate 1	Cluster of Guanine nucleotide-binding protein G(i) subunit alpha-2 OS=Homo sapiens GN=GNAI2 PE=1 SV=3 (sp|P04899|GNAI2_HUMAN)	Guanine nucleotide-binding protein G(i) subunit alpha-2 OS=Homo sapiens GN=GNAI2 PE=1 SV=3	sp|P04899|GNAI2_HUMAN	HumanRef150126wC.fasta	40452	1	10	12	14	0.000588	0.42
CHLA-258 (2) Technical Replicate 1	Cluster of 4F2 cell-surface antigen heavy chain OS=Homo sapiens GN=SLC3A2 PE=1 SV=1 (tr|F5GZS6|F5GZS6_HUMAN)	4F2 cell-surface antigen heavy chain OS=Homo sapiens GN=SLC3A2 PE=1 SV=1	tr|F5GZS6|F5GZS6_HUMAN,tr|J3KPF3|J3KPF3_HUMAN	HumanRef150126wC.fasta	68103.3	1	10	14	20	0.00084	0.347
CHLA-258 (2) Technical Replicate 1	Cluster of Sodium/potassium-transporting ATPase subunit alpha-1 OS=Homo sapiens GN=ATP1A1 PE=1 SV=1 (sp|P05023|AT1A1_HUMAN)	Sodium/potassium-transporting ATPase subunit alpha-1 OS=Homo sapiens GN=ATP1A1 PE=1 SV=1	sp|P05023|AT1A1_HUMAN	HumanRef150126wC.fasta	112900	1	10	13	22	0.000924	0.278
CHLA-258 (2) Technical Replicate 2	Cluster of Isoform 2 of Programmed cell death 6-interacting protein OS=Homo sapiens GN=PDCD6IP (sp|Q8WUM4-2|PDC6I_HUMAN)	Isoform 2 of Programmed cell death 6-interacting protein OS=Homo sapiens GN=PDCD6IP	sp|Q8WUM4-2|PDC6I_HUMAN,sp|Q8WUM4|PDC6I_HUMAN	HumanRef150126wC.fasta	96025.4	1	10	12	12	0.000516	0.23
CHLA-258 (2) Technical Replicate 2	Cluster of Sodium/potassium-transporting ATPase subunit alpha-1 OS=Homo sapiens GN=ATP1A1 PE=1 SV=1 (sp|P05023|AT1A1_HUMAN)	Sodium/potassium-transporting ATPase subunit alpha-1 OS=Homo sapiens GN=ATP1A1 PE=1 SV=1	sp|P05023|AT1A1_HUMAN	HumanRef150126wC.fasta	112900	1	10	13	19	0.000817	0.276
SK-ES-1 (1) Technical Replicate 1	Cluster of Uncharacterized protein OS=Homo sapiens PE=4 SV=1 (tr|A0A087WTG2|A0A087WTG2_HUMAN)	Uncharacterized protein OS=Homo sapiens PE=4 SV=1	tr|A0A087WTG2|A0A087WTG2_HUMAN	HumanRef150126wC.fasta	75245.5	1	10	12	12	0.000495	0.255
SK-ES-1 (1) Technical Replicate 1	Cluster of 60 kDa heat shock protein, mitochondrial OS=Homo sapiens GN=HSPD1 PE=1 SV=2 (sp|P10809|CH60_HUMAN)	60 kDa heat shock protein, mitochondrial OS=Homo sapiens GN=HSPD1 PE=1 SV=2	sp|P10809|CH60_HUMAN	HumanRef150126wC.fasta	61055.7	1	10	13	15	0.000619	0.295
SK-ES-1 (1) Technical Replicate 2	Cluster of Alpha-enolase OS=Homo sapiens GN=ENO1 PE=1 SV=2 (sp|P06733|ENOA_HUMAN)	Alpha-enolase OS=Homo sapiens GN=ENO1 PE=1 SV=2	sp|P06733|ENOA_HUMAN	HumanRef150126wC.fasta	47170.2	1	10	15	19	0.000789	0.493
SK-ES-1 (1) Technical Replicate 2	Cluster of BTB/POZ domain-containing protein 17 OS=Homo sapiens GN=BTBD17 PE=2 SV=1 (sp|A6NE02|BTBDH_HUMAN)	BTB/POZ domain-containing protein 17 OS=Homo sapiens GN=BTBD17 PE=2 SV=1	sp|A6NE02|BTBDH_HUMAN	HumanRef150126wC.fasta	52470.9	1	10	15	15	0.000623	0.379
SK-ES-1 (1) Technical Replicate 2	Cluster of Talin-1 OS=Homo sapiens GN=TLN1 PE=1 SV=3 (sp|Q9Y490|TLN1_HUMAN)	Talin-1 OS=Homo sapiens GN=TLN1 PE=1 SV=3	sp|Q9Y490|TLN1_HUMAN	HumanRef150126wC.fasta	269765	1	10	10	10	0.000415	0.0878
RD-ES (1) Technical Replicate 1	Cluster of Cation-independent mannose-6-phosphate receptor OS=Homo sapiens GN=IGF2R PE=1 SV=3 (sp|P11717|MPRI_HUMAN)	Cation-independent mannose-6-phosphate receptor OS=Homo sapiens GN=IGF2R PE=1 SV=3	sp|P11717|MPRI_HUMAN	HumanRef150126wC.fasta	274373	1	10	12	12	0.000483	0.0827
RD-ES (1) Technical Replicate 1	Cluster of Histone H4 OS=Homo sapiens GN=HIST1H4A PE=1 SV=2 (sp|P62805|H4_HUMAN)	Histone H4 OS=Homo sapiens GN=HIST1H4A PE=1 SV=2	sp|P62805|H4_HUMAN	HumanRef150126wC.fasta	11367.7	1	10	15	15	0.000603	0.602
RD-ES (1) Technical Replicate 1	Cluster of 4F2 cell-surface antigen heavy chain OS=Homo sapiens GN=SLC3A2 PE=1 SV=1 (tr|F5GZS6|F5GZS6_HUMAN)	4F2 cell-surface antigen heavy chain OS=Homo sapiens GN=SLC3A2 PE=1 SV=1	tr|F5GZS6|F5GZS6_HUMAN,tr|J3KPF3|J3KPF3_HUMAN	HumanRef150126wC.fasta	68103.3	1	10	13	20	0.000804	0.386
RD-ES (1) Technical Replicate 2	Cluster of Transferrin receptor protein 1 OS=Homo sapiens GN=TFRC PE=1 SV=2 (sp|P02786|TFR1_HUMAN)	Transferrin receptor protein 1 OS=Homo sapiens GN=TFRC PE=1 SV=2	sp|P02786|TFR1_HUMAN	HumanRef150126wC.fasta	84873.6	1	10	10	10	0.0004	0.197
RD-ES (1) Technical Replicate 2	Cluster of Brain acid soluble protein 1 OS=Homo sapiens GN=BASP1 PE=1 SV=2 (sp|P80723|BASP1_HUMAN)	Brain acid soluble protein 1 OS=Homo sapiens GN=BASP1 PE=1 SV=2	sp|P80723|BASP1_HUMAN	HumanRef150126wC.fasta	22693.3	1	10	11	15	0.000599	0.661
COG-E-352 (1) Technical Replicate 1	Cluster of Histone H4 OS=Homo sapiens GN=HIST1H4A PE=1 SV=2 (sp|P62805|H4_HUMAN)	Histone H4 OS=Homo sapiens GN=HIST1H4A PE=1 SV=2	sp|P62805|H4_HUMAN	HumanRef150126wC.fasta	11367.7	1	10	18	26	0.00117	0.583
COG-E-352 (1) Technical Replicate 1	Cluster of Elongation factor 2 OS=Homo sapiens GN=EEF2 PE=1 SV=4 (sp|P13639|EF2_HUMAN)	Elongation factor 2 OS=Homo sapiens GN=EEF2 PE=1 SV=4	sp|P13639|EF2_HUMAN	HumanRef150126wC.fasta	95340.1	1	10	12	12	0.00054	0.196
COG-E-352 (1) Technical Replicate 1	Cluster of sp|K1C9_HUMAN|	sp|K1C9_HUMAN|	sp|K1C9_HUMAN|	HumanRef150126wC.fasta	62131	1	10	12	12	0.00054	0.356
COG-E-352 (1) Technical Replicate 2	Cluster of 78 kDa glucose-regulated protein OS=Homo sapiens GN=HSPA5 PE=1 SV=2 (sp|P11021|GRP78_HUMAN)	78 kDa glucose-regulated protein OS=Homo sapiens GN=HSPA5 PE=1 SV=2	sp|P11021|GRP78_HUMAN	HumanRef150126wC.fasta	72334.7	1	10	11	13	0.000596	0.269
COG-E-352 (1) Technical Replicate 2	Cluster of Myosin-9 OS=Homo sapiens GN=MYH9 PE=1 SV=4 (sp|P35579|MYH9_HUMAN)	Myosin-9 OS=Homo sapiens GN=MYH9 PE=1 SV=4	sp|P35579|MYH9_HUMAN	HumanRef150126wC.fasta	226538	1	10	10	14	0.000642	0.113
COG-E-352 (1) Technical Replicate 2	Cluster of Histone H4 OS=Homo sapiens GN=HIST1H4A PE=1 SV=2 (sp|P62805|H4_HUMAN)	Histone H4 OS=Homo sapiens GN=HIST1H4A PE=1 SV=2	sp|P62805|H4_HUMAN	HumanRef150126wC.fasta	11367.7	1	10	19	21	0.000964	0.466
COG-E-352 (1) Technical Replicate 2	Cluster of Alpha-enolase OS=Homo sapiens GN=ENO1 PE=1 SV=2 (sp|P06733|ENOA_HUMAN)	Alpha-enolase OS=Homo sapiens GN=ENO1 PE=1 SV=2	sp|P06733|ENOA_HUMAN	HumanRef150126wC.fasta	47170.2	1	10	14	19	0.000872	0.456
COG-E-352 (1) Technical Replicate 2	Cluster of Keratin, type I cytoskeletal 10 OS=Homo sapiens GN=KRT10 PE=1 SV=6 (sp|P13645|K1C10_HUMAN)	Keratin, type I cytoskeletal 10 OS=Homo sapiens GN=KRT10 PE=1 SV=6	sp|P13645|K1C10_HUMAN	HumanRef150126wC.fasta	58828.8	1	10	10	11	0.000505	0.295
COG-E-352 (1) Technical Replicate 2	Cluster of Sodium/potassium-transporting ATPase subunit alpha-1 OS=Homo sapiens GN=ATP1A1 PE=1 SV=1 (sp|P05023|AT1A1_HUMAN)	Sodium/potassium-transporting ATPase subunit alpha-1 OS=Homo sapiens GN=ATP1A1 PE=1 SV=1	sp|P05023|AT1A1_HUMAN	HumanRef150126wC.fasta	112900	1	10	13	23	0.00106	0.299
COG-E-352 (1) Technical Replicate 2	Cluster of Olfactomedin-like protein 3 OS=Homo sapiens GN=OLFML3 PE=2 SV=1 (sp|Q9NRN5|OLFL3_HUMAN)	Olfactomedin-like protein 3 OS=Homo sapiens GN=OLFML3 PE=2 SV=1	sp|Q9NRN5|OLFL3_HUMAN	HumanRef150126wC.fasta	46011.2	1	10	16	18	0.000826	0.266
TC-71 (1) Technical Replicate 1	Cluster of Isoform 2 of Programmed cell death 6-interacting protein OS=Homo sapiens GN=PDCD6IP (sp|Q8WUM4-2|PDC6I_HUMAN)	Isoform 2 of Programmed cell death 6-interacting protein OS=Homo sapiens GN=PDCD6IP	sp|Q8WUM4-2|PDC6I_HUMAN,sp|Q8WUM4|PDC6I_HUMAN	HumanRef150126wC.fasta	96025.4	1	9	9	9	0.000362	0.173
TC-71 (1) Technical Replicate 1	Cluster of Talin-1 OS=Homo sapiens GN=TLN1 PE=1 SV=3 (sp|Q9Y490|TLN1_HUMAN)	Talin-1 OS=Homo sapiens GN=TLN1 PE=1 SV=3	sp|Q9Y490|TLN1_HUMAN	HumanRef150126wC.fasta	269765	1	9	9	11	0.000442	0.101
TC-71 (1) Technical Replicate 2	Cluster of Myosin-9 OS=Homo sapiens GN=MYH9 PE=1 SV=4 (sp|P35579|MYH9_HUMAN)	Myosin-9 OS=Homo sapiens GN=MYH9 PE=1 SV=4	sp|P35579|MYH9_HUMAN	HumanRef150126wC.fasta	226538	1	9	10	11	0.000432	0.0985
TC-71 (2) Technical Replicate 1	Cluster of Isoform 2 of Golgi apparatus protein 1 OS=Homo sapiens GN=GLG1 (sp|Q92896-2|GSLG1_HUMAN)	Isoform 2 of Golgi apparatus protein 1 OS=Homo sapiens GN=GLG1	sp|Q92896-2|GSLG1_HUMAN,sp|Q92896|GSLG1_HUMAN	HumanRef150126wC.fasta	134554	1	9	10	10	0.000379	0.153
TC-71 (2) Technical Replicate 1	Cluster of Alpha-enolase OS=Homo sapiens GN=ENO1 PE=1 SV=2 (sp|P06733|ENOA_HUMAN)	Alpha-enolase OS=Homo sapiens GN=ENO1 PE=1 SV=2	sp|P06733|ENOA_HUMAN	HumanRef150126wC.fasta	47170.2	1	9	14	18	0.000681	0.493
CHLA-258 (1) Technical Replicate 1	Cluster of Plastin-2 OS=Homo sapiens GN=LCP1 PE=1 SV=6 (sp|P13796|PLSL_HUMAN)	Plastin-2 OS=Homo sapiens GN=LCP1 PE=1 SV=6	sp|P13796|PLSL_HUMAN	HumanRef150126wC.fasta	70291.2	1	9	10	11	0.000472	0.27
CHLA-258 (1) Technical Replicate 1	Cluster of Heat shock protein HSP 90-beta OS=Homo sapiens GN=HSP90AB1 PE=1 SV=4 (sp|P08238|HS90B_HUMAN)	Heat shock protein HSP 90-beta OS=Homo sapiens GN=HSP90AB1 PE=1 SV=4	sp|P08238|HS90B_HUMAN	HumanRef150126wC.fasta	83267.3	1	9	14	36	0.00155	0.43
CHLA-258 (1) Technical Replicate 1	Cluster of Alpha-enolase OS=Homo sapiens GN=ENO1 PE=1 SV=2 (sp|P06733|ENOA_HUMAN)	Alpha-enolase OS=Homo sapiens GN=ENO1 PE=1 SV=2	sp|P06733|ENOA_HUMAN	HumanRef150126wC.fasta	47170.2	1	9	14	19	0.000815	0.385
CHLA-258 (1) Technical Replicate 1	Cluster of Thrombospondin-1 OS=Homo sapiens GN=THBS1 PE=1 SV=2 (sp|P07996|TSP1_HUMAN)	Thrombospondin-1 OS=Homo sapiens GN=THBS1 PE=1 SV=2	sp|P07996|TSP1_HUMAN	HumanRef150126wC.fasta	129382	1	9	10	10	0.000429	0.124
CHLA-258 (1) Technical Replicate 1	Cluster of Isoform 2 of Ubiquitin-like modifier-activating enzyme 1 OS=Homo sapiens GN=UBA1 (sp|P22314-2|UBA1_HUMAN)	Isoform 2 of Ubiquitin-like modifier-activating enzyme 1 OS=Homo sapiens GN=UBA1	sp|P22314-2|UBA1_HUMAN,sp|P22314|UBA1_HUMAN	HumanRef150126wC.fasta	117850	1	9	13	17	0.00073	0.197
CHLA-258 (1) Technical Replicate 1	Cluster of Isoform 2 of Sodium-dependent phosphate transport protein 2B OS=Homo sapiens GN=SLC34A2 (sp|O95436-2|NPT2B_HUMAN)	Isoform 2 of Sodium-dependent phosphate transport protein 2B OS=Homo sapiens GN=SLC34A2	sp|O95436-2|NPT2B_HUMAN	HumanRef150126wC.fasta	75659.4	1	9	11	12	0.000515	0.19
CHLA-258 (1) Technical Replicate 1	Cluster of Triosephosphate isomerase OS=Homo sapiens GN=TPI1 PE=1 SV=3 (sp|P60174|TPIS_HUMAN)	Triosephosphate isomerase OS=Homo sapiens GN=TPI1 PE=1 SV=3	sp|P60174|TPIS_HUMAN	HumanRef150126wC.fasta	30790.8	1	9	10	10	0.000429	0.413
CHLA-258 (1) Technical Replicate 1	Cluster of Retinal dehydrogenase 1 OS=Homo sapiens GN=ALDH1A1 PE=1 SV=2 (sp|P00352|AL1A1_HUMAN)	Retinal dehydrogenase 1 OS=Homo sapiens GN=ALDH1A1 PE=1 SV=2	sp|P00352|AL1A1_HUMAN	HumanRef150126wC.fasta	54862.8	1	9	11	11	0.000472	0.335
CHLA-258 (1) Technical Replicate 2	Cluster of Isoform 2 of Dihydropyrimidinase-related protein 2 OS=Homo sapiens GN=DPYSL2 (sp|Q16555-2|DPYL2_HUMAN)	Isoform 2 of Dihydropyrimidinase-related protein 2 OS=Homo sapiens GN=DPYSL2	sp|Q16555-2|DPYL2_HUMAN,sp|Q16555|DPYL2_HUMAN	HumanRef150126wC.fasta	62294	1	9	12	13	0.000562	0.345
CHLA-258 (1) Technical Replicate 2	Cluster of Alanine--tRNA ligase, cytoplasmic OS=Homo sapiens GN=AARS PE=1 SV=2 (sp|P49588|SYAC_HUMAN)	Alanine--tRNA ligase, cytoplasmic OS=Homo sapiens GN=AARS PE=1 SV=2	sp|P49588|SYAC_HUMAN	HumanRef150126wC.fasta	106813	1	9	9	9	0.000389	0.145
CHLA-258 (1) Technical Replicate 2	Cluster of Keratin, type I cytoskeletal 10 OS=Homo sapiens GN=KRT10 PE=1 SV=6 (sp|P13645|K1C10_HUMAN)	Keratin, type I cytoskeletal 10 OS=Homo sapiens GN=KRT10 PE=1 SV=6	sp|P13645|K1C10_HUMAN	HumanRef150126wC.fasta	58828.8	1	9	10	10	0.000432	0.267
CHLA-258 (1) Technical Replicate 2	Cluster of 60 kDa heat shock protein, mitochondrial OS=Homo sapiens GN=HSPD1 PE=1 SV=2 (sp|P10809|CH60_HUMAN)	60 kDa heat shock protein, mitochondrial OS=Homo sapiens GN=HSPD1 PE=1 SV=2	sp|P10809|CH60_HUMAN	HumanRef150126wC.fasta	61055.7	1	9	12	14	0.000605	0.236
CHLA-258 (1) Technical Replicate 2	Cluster of 4F2 cell-surface antigen heavy chain OS=Homo sapiens GN=SLC3A2 PE=1 SV=1 (tr|F5GZS6|F5GZS6_HUMAN)	4F2 cell-surface antigen heavy chain OS=Homo sapiens GN=SLC3A2 PE=1 SV=1	tr|F5GZS6|F5GZS6_HUMAN,tr|J3KPF3|J3KPF3_HUMAN	HumanRef150126wC.fasta	68103.3	1	9	13	20	0.000864	0.349
CHLA-258 (1) Technical Replicate 2	Cluster of Retinal dehydrogenase 1 OS=Homo sapiens GN=ALDH1A1 PE=1 SV=2 (sp|P00352|AL1A1_HUMAN)	Retinal dehydrogenase 1 OS=Homo sapiens GN=ALDH1A1 PE=1 SV=2	sp|P00352|AL1A1_HUMAN	HumanRef150126wC.fasta	54862.8	1	9	12	12	0.000518	0.379
CHLA-258 (2) Technical Replicate 1	Cluster of Endoplasmin OS=Homo sapiens GN=HSP90B1 PE=1 SV=1 (sp|P14625|ENPL_HUMAN)	Endoplasmin OS=Homo sapiens GN=HSP90B1 PE=1 SV=1	sp|P14625|ENPL_HUMAN	HumanRef150126wC.fasta	92471.7	1	9	12	13	0.000546	0.209
CHLA-258 (2) Technical Replicate 1	Cluster of 78 kDa glucose-regulated protein OS=Homo sapiens GN=HSPA5 PE=1 SV=2 (sp|P11021|GRP78_HUMAN)	78 kDa glucose-regulated protein OS=Homo sapiens GN=HSPA5 PE=1 SV=2	sp|P11021|GRP78_HUMAN	HumanRef150126wC.fasta	72334.7	1	9	10	12	0.000504	0.237
CHLA-258 (2) Technical Replicate 1	Cluster of Isoform 2 of Dihydropyrimidinase-related protein 2 OS=Homo sapiens GN=DPYSL2 (sp|Q16555-2|DPYL2_HUMAN)	Isoform 2 of Dihydropyrimidinase-related protein 2 OS=Homo sapiens GN=DPYSL2	sp|Q16555-2|DPYL2_HUMAN,sp|Q16555|DPYL2_HUMAN	HumanRef150126wC.fasta	62294	1	9	12	13	0.000546	0.368
CHLA-258 (2) Technical Replicate 2	Cluster of 78 kDa glucose-regulated protein OS=Homo sapiens GN=HSPA5 PE=1 SV=2 (sp|P11021|GRP78_HUMAN)	78 kDa glucose-regulated protein OS=Homo sapiens GN=HSPA5 PE=1 SV=2	sp|P11021|GRP78_HUMAN	HumanRef150126wC.fasta	72334.7	1	9	11	13	0.000559	0.223
CHLA-258 (2) Technical Replicate 2	Cluster of Annexin A1 OS=Homo sapiens GN=ANXA1 PE=1 SV=2 (sp|P04083|ANXA1_HUMAN)	Annexin A1 OS=Homo sapiens GN=ANXA1 PE=1 SV=2	sp|P04083|ANXA1_HUMAN	HumanRef150126wC.fasta	38715.9	1	9	14	24	0.00103	0.488
CHLA-258 (2) Technical Replicate 2	Cluster of Myristoylated alanine-rich C-kinase substrate OS=Homo sapiens GN=MARCKS PE=1 SV=4 (sp|P29966|MARCS_HUMAN)	Myristoylated alanine-rich C-kinase substrate OS=Homo sapiens GN=MARCKS PE=1 SV=4	sp|P29966|MARCS_HUMAN	HumanRef150126wC.fasta	31554.2	1	9	11	11	0.000473	0.461
CHLA-258 (2) Technical Replicate 2	Cluster of Isoform 2 of Dihydropyrimidinase-related protein 2 OS=Homo sapiens GN=DPYSL2 (sp|Q16555-2|DPYL2_HUMAN)	Isoform 2 of Dihydropyrimidinase-related protein 2 OS=Homo sapiens GN=DPYSL2	sp|Q16555-2|DPYL2_HUMAN,sp|Q16555|DPYL2_HUMAN	HumanRef150126wC.fasta	62294	1	9	13	15	0.000645	0.368
CHLA-258 (2) Technical Replicate 2	Cluster of Guanine nucleotide-binding protein G(i) subunit alpha-2 OS=Homo sapiens GN=GNAI2 PE=1 SV=3 (sp|P04899|GNAI2_HUMAN)	Guanine nucleotide-binding protein G(i) subunit alpha-2 OS=Homo sapiens GN=GNAI2 PE=1 SV=3	sp|P04899|GNAI2_HUMAN	HumanRef150126wC.fasta	40452	1	9	12	12	0.000516	0.332
CHLA-258 (2) Technical Replicate 2	Cluster of Neutral amino acid transporter B(0) OS=Homo sapiens GN=SLC1A5 PE=1 SV=2 (sp|Q15758|AAAT_HUMAN)	Neutral amino acid transporter B(0) OS=Homo sapiens GN=SLC1A5 PE=1 SV=2	sp|Q15758|AAAT_HUMAN	HumanRef150126wC.fasta	56599.8	1	9	10	11	0.000473	0.201
SK-ES-1 (1) Technical Replicate 1	Cluster of Isoform 2 of Clathrin heavy chain 1 OS=Homo sapiens GN=CLTC (sp|Q00610-2|CLH1_HUMAN)	Isoform 2 of Clathrin heavy chain 1 OS=Homo sapiens GN=CLTC	sp|Q00610-2|CLH1_HUMAN,sp|Q00610|CLH1_HUMAN,tr|A0A087WVQ6|A0A087WVQ6_HUMAN	HumanRef150126wC.fasta	191619	1	9	9	9	0.000371	0.106
SK-ES-1 (1) Technical Replicate 1	Cluster of Alpha-enolase OS=Homo sapiens GN=ENO1 PE=1 SV=2 (sp|P06733|ENOA_HUMAN)	Alpha-enolase OS=Homo sapiens GN=ENO1 PE=1 SV=2	sp|P06733|ENOA_HUMAN	HumanRef150126wC.fasta	47170.2	1	9	15	19	0.000784	0.426
SK-ES-1 (1) Technical Replicate 1	Cluster of Brain acid soluble protein 1 OS=Homo sapiens GN=BASP1 PE=1 SV=2 (sp|P80723|BASP1_HUMAN)	Brain acid soluble protein 1 OS=Homo sapiens GN=BASP1 PE=1 SV=2	sp|P80723|BASP1_HUMAN	HumanRef150126wC.fasta	22693.3	1	9	12	14	0.000578	0.652
SK-ES-1 (1) Technical Replicate 1	Cluster of BTB/POZ domain-containing protein 17 OS=Homo sapiens GN=BTBD17 PE=2 SV=1 (sp|A6NE02|BTBDH_HUMAN)	BTB/POZ domain-containing protein 17 OS=Homo sapiens GN=BTBD17 PE=2 SV=1	sp|A6NE02|BTBDH_HUMAN	HumanRef150126wC.fasta	52470.9	1	9	14	14	0.000578	0.358
SK-ES-1 (1) Technical Replicate 1	Cluster of sp|K1C9_HUMAN|	sp|K1C9_HUMAN|	sp|K1C9_HUMAN|	HumanRef150126wC.fasta	62131	1	9	10	10	0.000413	0.308
SK-ES-1 (1) Technical Replicate 1	Cluster of Triosephosphate isomerase OS=Homo sapiens GN=TPI1 PE=1 SV=3 (sp|P60174|TPIS_HUMAN)	Triosephosphate isomerase OS=Homo sapiens GN=TPI1 PE=1 SV=3	sp|P60174|TPIS_HUMAN	HumanRef150126wC.fasta	30790.8	1	9	9	9	0.000371	0.441
SK-ES-1 (1) Technical Replicate 2	Cluster of 78 kDa glucose-regulated protein OS=Homo sapiens GN=HSPA5 PE=1 SV=2 (sp|P11021|GRP78_HUMAN)	78 kDa glucose-regulated protein OS=Homo sapiens GN=HSPA5 PE=1 SV=2	sp|P11021|GRP78_HUMAN	HumanRef150126wC.fasta	72334.7	1	9	11	13	0.00054	0.213
SK-ES-1 (1) Technical Replicate 2	Cluster of Isoform 2 of Programmed cell death 6-interacting protein OS=Homo sapiens GN=PDCD6IP (sp|Q8WUM4-2|PDC6I_HUMAN)	Isoform 2 of Programmed cell death 6-interacting protein OS=Homo sapiens GN=PDCD6IP	sp|Q8WUM4-2|PDC6I_HUMAN,sp|Q8WUM4|PDC6I_HUMAN	HumanRef150126wC.fasta	96025.4	1	9	11	11	0.000457	0.212
SK-ES-1 (1) Technical Replicate 2	Cluster of Isoform 2 of Dihydropyrimidinase-related protein 2 OS=Homo sapiens GN=DPYSL2 (sp|Q16555-2|DPYL2_HUMAN)	Isoform 2 of Dihydropyrimidinase-related protein 2 OS=Homo sapiens GN=DPYSL2	sp|Q16555-2|DPYL2_HUMAN,sp|Q16555|DPYL2_HUMAN	HumanRef150126wC.fasta	62294	1	9	9	10	0.000415	0.345
SK-ES-1 (1) Technical Replicate 2	Cluster of Sodium/potassium-transporting ATPase subunit alpha-1 OS=Homo sapiens GN=ATP1A1 PE=1 SV=1 (sp|P05023|AT1A1_HUMAN)	Sodium/potassium-transporting ATPase subunit alpha-1 OS=Homo sapiens GN=ATP1A1 PE=1 SV=1	sp|P05023|AT1A1_HUMAN	HumanRef150126wC.fasta	112900	1	9	12	17	0.000706	0.209
SK-ES-1 (1) Technical Replicate 2	Cluster of Olfactomedin-like protein 3 OS=Homo sapiens GN=OLFML3 PE=2 SV=1 (sp|Q9NRN5|OLFL3_HUMAN)	Olfactomedin-like protein 3 OS=Homo sapiens GN=OLFML3 PE=2 SV=1	sp|Q9NRN5|OLFL3_HUMAN	HumanRef150126wC.fasta	46011.2	1	9	11	11	0.000457	0.241
RD-ES (1) Technical Replicate 1	Cluster of Protein Niban OS=Homo sapiens GN=FAM129A PE=1 SV=1 (sp|Q9BZQ8|NIBAN_HUMAN)	Protein Niban OS=Homo sapiens GN=FAM129A PE=1 SV=1	sp|Q9BZQ8|NIBAN_HUMAN	HumanRef150126wC.fasta	103134	1	9	9	10	0.000402	0.184
RD-ES (1) Technical Replicate 2	Cluster of Alpha-enolase OS=Homo sapiens GN=ENO1 PE=1 SV=2 (sp|P06733|ENOA_HUMAN)	Alpha-enolase OS=Homo sapiens GN=ENO1 PE=1 SV=2	sp|P06733|ENOA_HUMAN	HumanRef150126wC.fasta	47170.2	1	9	11	15	0.000599	0.41
RD-ES (1) Technical Replicate 2	Cluster of Alanine--tRNA ligase, cytoplasmic OS=Homo sapiens GN=AARS PE=1 SV=2 (sp|P49588|SYAC_HUMAN)	Alanine--tRNA ligase, cytoplasmic OS=Homo sapiens GN=AARS PE=1 SV=2	sp|P49588|SYAC_HUMAN	HumanRef150126wC.fasta	106813	1	9	9	11	0.00044	0.175
RD-ES (1) Technical Replicate 2	Cluster of Isoform 3 of Serine hydroxymethyltransferase, mitochondrial OS=Homo sapiens GN=SHMT2 (sp|P34897-3|GLYM_HUMAN)	Isoform 3 of Serine hydroxymethyltransferase, mitochondrial OS=Homo sapiens GN=SHMT2	sp|P34897-3|GLYM_HUMAN,sp|P34897|GLYM_HUMAN	HumanRef150126wC.fasta	55994.7	1	9	10	12	0.000479	0.35
RD-ES (1) Technical Replicate 2	Cluster of 4F2 cell-surface antigen heavy chain OS=Homo sapiens GN=SLC3A2 PE=1 SV=1 (tr|F5GZS6|F5GZS6_HUMAN)	4F2 cell-surface antigen heavy chain OS=Homo sapiens GN=SLC3A2 PE=1 SV=1	tr|F5GZS6|F5GZS6_HUMAN,tr|J3KPF3|J3KPF3_HUMAN	HumanRef150126wC.fasta	68103.3	1	9	11	17	0.000679	0.347
RD-ES (1) Technical Replicate 2	Cluster of Calreticulin OS=Homo sapiens GN=CALR PE=1 SV=1 (sp|P27797|CALR_HUMAN)	Calreticulin OS=Homo sapiens GN=CALR PE=1 SV=1	sp|P27797|CALR_HUMAN	HumanRef150126wC.fasta	48142.9	1	9	14	20	0.000799	0.448
RD-ES (1) Technical Replicate 2	Cluster of Moesin OS=Homo sapiens GN=MSN PE=1 SV=3 (sp|P26038|MOES_HUMAN)	Moesin OS=Homo sapiens GN=MSN PE=1 SV=3	sp|P26038|MOES_HUMAN	HumanRef150126wC.fasta	67821.8	1	9	11	12	0.000479	0.26
COG-E-352 (1) Technical Replicate 1	Cluster of Alpha-enolase OS=Homo sapiens GN=ENO1 PE=1 SV=2 (sp|P06733|ENOA_HUMAN)	Alpha-enolase OS=Homo sapiens GN=ENO1 PE=1 SV=2	sp|P06733|ENOA_HUMAN	HumanRef150126wC.fasta	47170.2	1	9	12	17	0.000764	0.408
COG-E-352 (1) Technical Replicate 1	Cluster of Isoform 2 of Ubiquitin-like modifier-activating enzyme 1 OS=Homo sapiens GN=UBA1 (sp|P22314-2|UBA1_HUMAN)	Isoform 2 of Ubiquitin-like modifier-activating enzyme 1 OS=Homo sapiens GN=UBA1	sp|P22314-2|UBA1_HUMAN,sp|P22314|UBA1_HUMAN	HumanRef150126wC.fasta	117850	1	9	11	14	0.000629	0.194
COG-E-352 (1) Technical Replicate 1	Cluster of Keratin, type I cytoskeletal 10 OS=Homo sapiens GN=KRT10 PE=1 SV=6 (sp|P13645|K1C10_HUMAN)	Keratin, type I cytoskeletal 10 OS=Homo sapiens GN=KRT10 PE=1 SV=6	sp|P13645|K1C10_HUMAN	HumanRef150126wC.fasta	58828.8	1	9	9	9	0.000405	0.295
COG-E-352 (1) Technical Replicate 2	Cluster of Thrombospondin-1 OS=Homo sapiens GN=THBS1 PE=1 SV=2 (sp|P07996|TSP1_HUMAN)	Thrombospondin-1 OS=Homo sapiens GN=THBS1 PE=1 SV=2	sp|P07996|TSP1_HUMAN	HumanRef150126wC.fasta	129382	1	9	10	10	0.000459	0.158
COG-E-352 (1) Technical Replicate 2	Cluster of 4F2 cell-surface antigen heavy chain OS=Homo sapiens GN=SLC3A2 PE=1 SV=1 (tr|F5GZS6|F5GZS6_HUMAN)	4F2 cell-surface antigen heavy chain OS=Homo sapiens GN=SLC3A2 PE=1 SV=1	tr|F5GZS6|F5GZS6_HUMAN,tr|J3KPF3|J3KPF3_HUMAN	HumanRef150126wC.fasta	68103.3	1	9	10	12	0.000551	0.262
COG-E-352 (1) Technical Replicate 2	Cluster of sp|K1C9_HUMAN|	sp|K1C9_HUMAN|	sp|K1C9_HUMAN|	HumanRef150126wC.fasta	62131	1	9	11	11	0.000505	0.319
TC-71 (1) Technical Replicate 1	Cluster of Isoform 2 of Golgi apparatus protein 1 OS=Homo sapiens GN=GLG1 (sp|Q92896-2|GSLG1_HUMAN)	Isoform 2 of Golgi apparatus protein 1 OS=Homo sapiens GN=GLG1	sp|Q92896-2|GSLG1_HUMAN,sp|Q92896|GSLG1_HUMAN	HumanRef150126wC.fasta	134554	1	8	8	8	0.000322	0.145
TC-71 (1) Technical Replicate 1	Cluster of Isoform 2 of Heat shock protein HSP 90-alpha OS=Homo sapiens GN=HSP90AA1 (sp|P07900-2|HS90A_HUMAN)	Isoform 2 of Heat shock protein HSP 90-alpha OS=Homo sapiens GN=HSP90AA1	sp|P07900-2|HS90A_HUMAN	HumanRef150126wC.fasta	98165.1	1	8	9	13	0.000523	0.215
TC-71 (1) Technical Replicate 1	Cluster of Myosin-9 OS=Homo sapiens GN=MYH9 PE=1 SV=4 (sp|P35579|MYH9_HUMAN)	Myosin-9 OS=Homo sapiens GN=MYH9 PE=1 SV=4	sp|P35579|MYH9_HUMAN	HumanRef150126wC.fasta	226538	1	8	9	11	0.000442	0.0969
TC-71 (1) Technical Replicate 1	Cluster of 4F2 cell-surface antigen heavy chain OS=Homo sapiens GN=SLC3A2 PE=1 SV=1 (tr|F5GZS6|F5GZS6_HUMAN)	4F2 cell-surface antigen heavy chain OS=Homo sapiens GN=SLC3A2 PE=1 SV=1	tr|F5GZS6|F5GZS6_HUMAN,tr|J3KPF3|J3KPF3_HUMAN	HumanRef150126wC.fasta	68103.3	1	8	9	13	0.000523	0.25
TC-71 (1) Technical Replicate 1	Cluster of Sodium/potassium-transporting ATPase subunit alpha-1 OS=Homo sapiens GN=ATP1A1 PE=1 SV=1 (sp|P05023|AT1A1_HUMAN)	Sodium/potassium-transporting ATPase subunit alpha-1 OS=Homo sapiens GN=ATP1A1 PE=1 SV=1	sp|P05023|AT1A1_HUMAN	HumanRef150126wC.fasta	112900	1	8	10	18	0.000724	0.276
TC-71 (1) Technical Replicate 1	Cluster of Moesin OS=Homo sapiens GN=MSN PE=1 SV=3 (sp|P26038|MOES_HUMAN)	Moesin OS=Homo sapiens GN=MSN PE=1 SV=3	sp|P26038|MOES_HUMAN	HumanRef150126wC.fasta	67821.8	1	8	10	10	0.000402	0.225
TC-71 (1) Technical Replicate 1	Cluster of sp|K1C9_HUMAN|	sp|K1C9_HUMAN|	sp|K1C9_HUMAN|	HumanRef150126wC.fasta	62131	1	8	9	9	0.000362	0.305
TC-71 (1) Technical Replicate 2	Cluster of Elongation factor 2 OS=Homo sapiens GN=EEF2 PE=1 SV=4 (sp|P13639|EF2_HUMAN)	Elongation factor 2 OS=Homo sapiens GN=EEF2 PE=1 SV=4	sp|P13639|EF2_HUMAN	HumanRef150126wC.fasta	95340.1	1	8	10	10	0.000393	0.175
TC-71 (2) Technical Replicate 1	Cluster of Isoform 2 of EGF-like repeat and discoidin I-like domain-containing protein 3 OS=Homo sapiens GN=EDIL3 (sp|O43854-2|EDIL3_HUMAN)	Isoform 2 of EGF-like repeat and discoidin I-like domain-containing protein 3 OS=Homo sapiens GN=EDIL3	sp|O43854-2|EDIL3_HUMAN,sp|O43854|EDIL3_HUMAN	HumanRef150126wC.fasta	53765	1	8	10	10	0.000379	0.26
TC-71 (2) Technical Replicate 1	Cluster of Erythrocyte band 7 integral membrane protein OS=Homo sapiens GN=STOM PE=1 SV=3 (sp|P27105|STOM_HUMAN)	Erythrocyte band 7 integral membrane protein OS=Homo sapiens GN=STOM PE=1 SV=3	sp|P27105|STOM_HUMAN	HumanRef150126wC.fasta	31732.1	1	8	9	9	0.000341	0.451
TC-71 (2) Technical Replicate 1	Cluster of 4F2 cell-surface antigen heavy chain OS=Homo sapiens GN=SLC3A2 PE=1 SV=1 (tr|F5GZS6|F5GZS6_HUMAN)	4F2 cell-surface antigen heavy chain OS=Homo sapiens GN=SLC3A2 PE=1 SV=1	tr|F5GZS6|F5GZS6_HUMAN,tr|J3KPF3|J3KPF3_HUMAN	HumanRef150126wC.fasta	68103.3	1	8	10	15	0.000568	0.309
TC-71 (2) Technical Replicate 1	Cluster of Sodium/potassium-transporting ATPase subunit alpha-1 OS=Homo sapiens GN=ATP1A1 PE=1 SV=1 (sp|P05023|AT1A1_HUMAN)	Sodium/potassium-transporting ATPase subunit alpha-1 OS=Homo sapiens GN=ATP1A1 PE=1 SV=1	sp|P05023|AT1A1_HUMAN	HumanRef150126wC.fasta	112900	1	8	10	21	0.000795	0.284
TC-71 (2) Technical Replicate 1	Cluster of Moesin OS=Homo sapiens GN=MSN PE=1 SV=3 (sp|P26038|MOES_HUMAN)	Moesin OS=Homo sapiens GN=MSN PE=1 SV=3	sp|P26038|MOES_HUMAN	HumanRef150126wC.fasta	67821.8	1	8	10	10	0.000379	0.265
TC-71 (2) Technical Replicate 2	Cluster of Major vault protein OS=Homo sapiens GN=MVP PE=1 SV=4 (sp|Q14764|MVP_HUMAN)	Major vault protein OS=Homo sapiens GN=MVP PE=1 SV=4	sp|Q14764|MVP_HUMAN	HumanRef150126wC.fasta	99326	1	8	8	8	0.000303	0.202
TC-71 (2) Technical Replicate 2	Cluster of Erythrocyte band 7 integral membrane protein OS=Homo sapiens GN=STOM PE=1 SV=3 (sp|P27105|STOM_HUMAN)	Erythrocyte band 7 integral membrane protein OS=Homo sapiens GN=STOM PE=1 SV=3	sp|P27105|STOM_HUMAN	HumanRef150126wC.fasta	31732.1	1	8	13	13	0.000493	0.431
TC-71 (2) Technical Replicate 2	Cluster of Tryptophan--tRNA ligase, cytoplasmic OS=Homo sapiens GN=WARS PE=1 SV=2 (sp|P23381|SYWC_HUMAN)	Tryptophan--tRNA ligase, cytoplasmic OS=Homo sapiens GN=WARS PE=1 SV=2	sp|P23381|SYWC_HUMAN	HumanRef150126wC.fasta	53167.6	1	8	10	10	0.000379	0.399
TC-71 (2) Technical Replicate 2	Cluster of 4F2 cell-surface antigen heavy chain OS=Homo sapiens GN=SLC3A2 PE=1 SV=1 (tr|F5GZS6|F5GZS6_HUMAN)	4F2 cell-surface antigen heavy chain OS=Homo sapiens GN=SLC3A2 PE=1 SV=1	tr|F5GZS6|F5GZS6_HUMAN,tr|J3KPF3|J3KPF3_HUMAN	HumanRef150126wC.fasta	68103.3	1	8	11	18	0.000682	0.329
TC-71 (2) Technical Replicate 2	Cluster of Keratin, type I cytoskeletal 10 OS=Homo sapiens GN=KRT10 PE=1 SV=6 (sp|P13645|K1C10_HUMAN)	Keratin, type I cytoskeletal 10 OS=Homo sapiens GN=KRT10 PE=1 SV=6	sp|P13645|K1C10_HUMAN	HumanRef150126wC.fasta	58828.8	1	8	9	10	0.000379	0.255
TC-71 (2) Technical Replicate 2	Cluster of Ezrin OS=Homo sapiens GN=EZR PE=1 SV=4 (sp|P15311|EZRI_HUMAN)	Ezrin OS=Homo sapiens GN=EZR PE=1 SV=4	sp|P15311|EZRI_HUMAN,tr|E7EQR4|E7EQR4_HUMAN	HumanRef150126wC.fasta	69414.7	1	8	9	10	0.000379	0.212
TC-71 (2) Technical Replicate 2	Cluster of D-3-phosphoglycerate dehydrogenase OS=Homo sapiens GN=PHGDH PE=1 SV=4 (sp|O43175|SERA_HUMAN)	D-3-phosphoglycerate dehydrogenase OS=Homo sapiens GN=PHGDH PE=1 SV=4	sp|O43175|SERA_HUMAN	HumanRef150126wC.fasta	56650.6	1	8	11	11	0.000417	0.308
CHLA-258 (1) Technical Replicate 1	Cluster of Actin, cytoplasmic 2 OS=Homo sapiens GN=ACTG1 PE=1 SV=1 (sp|P63261|ACTG_HUMAN)	Actin, cytoplasmic 2 OS=Homo sapiens GN=ACTG1 PE=1 SV=1	sp|P63261|ACTG_HUMAN	HumanRef150126wC.fasta	41793.9	1	8	26	112	0.00481	0.651
CHLA-258 (1) Technical Replicate 1	Cluster of Protein disulfide-isomerase A4 OS=Homo sapiens GN=PDIA4 PE=1 SV=2 (sp|P13667|PDIA4_HUMAN)	Protein disulfide-isomerase A4 OS=Homo sapiens GN=PDIA4 PE=1 SV=2	sp|P13667|PDIA4_HUMAN	HumanRef150126wC.fasta	72934	1	8	8	8	0.000343	0.205
CHLA-258 (1) Technical Replicate 1	Cluster of Isoform 1 of Vinculin OS=Homo sapiens GN=VCL (sp|P18206-2|VINC_HUMAN)	Isoform 1 of Vinculin OS=Homo sapiens GN=VCL	sp|P18206-2|VINC_HUMAN	HumanRef150126wC.fasta	116724	1	8	8	8	0.000343	0.157
CHLA-258 (1) Technical Replicate 1	Cluster of T-complex protein 1 subunit zeta OS=Homo sapiens GN=CCT6A PE=1 SV=3 (sp|P40227|TCPZ_HUMAN)	T-complex protein 1 subunit zeta OS=Homo sapiens GN=CCT6A PE=1 SV=3	sp|P40227|TCPZ_HUMAN	HumanRef150126wC.fasta	58025.3	1	8	11	11	0.000472	0.237
CHLA-258 (1) Technical Replicate 1	Cluster of Fatty acid synthase OS=Homo sapiens GN=FASN PE=1 SV=3 (sp|P49327|FAS_HUMAN)	Fatty acid synthase OS=Homo sapiens GN=FASN PE=1 SV=3	sp|P49327|FAS_HUMAN	HumanRef150126wC.fasta	273427	1	8	9	9	0.000386	0.0605
CHLA-258 (1) Technical Replicate 1	Cluster of Isoform 2 of Programmed cell death 6-interacting protein OS=Homo sapiens GN=PDCD6IP (sp|Q8WUM4-2|PDC6I_HUMAN)	Isoform 2 of Programmed cell death 6-interacting protein OS=Homo sapiens GN=PDCD6IP	sp|Q8WUM4-2|PDC6I_HUMAN,sp|Q8WUM4|PDC6I_HUMAN	HumanRef150126wC.fasta	96025.4	1	8	9	9	0.000386	0.156
CHLA-258 (1) Technical Replicate 1	Cluster of Isoform 2 of Heat shock protein HSP 90-alpha OS=Homo sapiens GN=HSP90AA1 (sp|P07900-2|HS90A_HUMAN)	Isoform 2 of Heat shock protein HSP 90-alpha OS=Homo sapiens GN=HSP90AA1	sp|P07900-2|HS90A_HUMAN	HumanRef150126wC.fasta	98165.1	1	8	9	18	0.000773	0.252
CHLA-258 (1) Technical Replicate 1	Cluster of 40S ribosomal protein S8 OS=Homo sapiens GN=RPS8 PE=1 SV=2 (sp|P62241|RS8_HUMAN)	40S ribosomal protein S8 OS=Homo sapiens GN=RPS8 PE=1 SV=2	sp|P62241|RS8_HUMAN	HumanRef150126wC.fasta	24206.4	1	8	9	9	0.000386	0.404
CHLA-258 (1) Technical Replicate 1	Cluster of T-complex protein 1 subunit delta OS=Homo sapiens GN=CCT4 PE=1 SV=4 (sp|P50991|TCPD_HUMAN)	T-complex protein 1 subunit delta OS=Homo sapiens GN=CCT4 PE=1 SV=4	sp|P50991|TCPD_HUMAN	HumanRef150126wC.fasta	57926	1	8	11	11	0.000472	0.308
CHLA-258 (1) Technical Replicate 1	Cluster of Bifunctional glutamate/proline--tRNA ligase OS=Homo sapiens GN=EPRS PE=1 SV=5 (sp|P07814|SYEP_HUMAN)	Bifunctional glutamate/proline--tRNA ligase OS=Homo sapiens GN=EPRS PE=1 SV=5	sp|P07814|SYEP_HUMAN	HumanRef150126wC.fasta	170593	1	8	8	9	0.000386	0.0893
CHLA-258 (1) Technical Replicate 1	Cluster of Histone H4 OS=Homo sapiens GN=HIST1H4A PE=1 SV=2 (sp|P62805|H4_HUMAN)	Histone H4 OS=Homo sapiens GN=HIST1H4A PE=1 SV=2	sp|P62805|H4_HUMAN	HumanRef150126wC.fasta	11367.7	1	8	13	13	0.000558	0.563
CHLA-258 (1) Technical Replicate 1	Cluster of L-lactate dehydrogenase B chain OS=Homo sapiens GN=LDHB PE=1 SV=2 (sp|P07195|LDHB_HUMAN)	Isoform 3 of L-lactate dehydrogenase A chain OS=Homo sapiens GN=LDHA	sp|P00338-3|LDHA_HUMAN,sp|P00338|LDHA_HUMAN	HumanRef150126wC.fasta	36689.2	1	8	11	12	0.000515	0.341
CHLA-258 (1) Technical Replicate 1	Cluster of Fascin OS=Homo sapiens GN=FSCN1 PE=1 SV=3 (sp|Q16658|FSCN1_HUMAN)	Fascin OS=Homo sapiens GN=FSCN1 PE=1 SV=3	sp|Q16658|FSCN1_HUMAN	HumanRef150126wC.fasta	54530.3	1	8	9	10	0.000429	0.278
CHLA-258 (1) Technical Replicate 1	Cluster of Phosphoglycerate mutase 1 OS=Homo sapiens GN=PGAM1 PE=1 SV=2 (sp|P18669|PGAM1_HUMAN)	Phosphoglycerate mutase 1 OS=Homo sapiens GN=PGAM1 PE=1 SV=2	sp|P18669|PGAM1_HUMAN	HumanRef150126wC.fasta	28804.8	1	8	12	12	0.000515	0.433
CHLA-258 (1) Technical Replicate 1	Cluster of Myosin regulatory light chain 12B OS=Homo sapiens GN=MYL12B PE=1 SV=2 (sp|O14950|ML12B_HUMAN)	Myosin regulatory light chain 12B OS=Homo sapiens GN=MYL12B PE=1 SV=2	sp|O14950|ML12B_HUMAN,sp|P19105|ML12A_HUMAN,tr|J3QRS3|J3QRS3_HUMAN	HumanRef150126wC.fasta	19780.3	1	8	10	10	0.000429	0.605
CHLA-258 (1) Technical Replicate 1	Cluster of D-3-phosphoglycerate dehydrogenase OS=Homo sapiens GN=PHGDH PE=1 SV=4 (sp|O43175|SERA_HUMAN)	D-3-phosphoglycerate dehydrogenase OS=Homo sapiens GN=PHGDH PE=1 SV=4	sp|O43175|SERA_HUMAN	HumanRef150126wC.fasta	56650.6	1	8	9	9	0.000386	0.242
CHLA-258 (1) Technical Replicate 1	Cluster of Isoleucine--tRNA ligase, cytoplasmic OS=Homo sapiens GN=IARS PE=1 SV=2 (sp|P41252|SYIC_HUMAN)	Isoleucine--tRNA ligase, cytoplasmic OS=Homo sapiens GN=IARS PE=1 SV=2	sp|P41252|SYIC_HUMAN	HumanRef150126wC.fasta	144502	1	8	8	8	0.000343	0.113
CHLA-258 (1) Technical Replicate 1	Cluster of Isoform 2 of Myosin-10 OS=Homo sapiens GN=MYH10 (sp|P35580-2|MYH10_HUMAN)	Isoform 2 of Myosin-10 OS=Homo sapiens GN=MYH10	sp|P35580-2|MYH10_HUMAN,sp|P35580-3|MYH10_HUMAN,sp|P35580-4|MYH10_HUMAN,sp|P35580-5|MYH10_HUMAN,sp|P35580|MYH10_HUMAN	HumanRef150126wC.fasta	229005	1	8	8	10	0.000429	0.0708
CHLA-258 (1) Technical Replicate 2	Cluster of Plastin-2 OS=Homo sapiens GN=LCP1 PE=1 SV=6 (sp|P13796|PLSL_HUMAN)	Plastin-2 OS=Homo sapiens GN=LCP1 PE=1 SV=6	sp|P13796|PLSL_HUMAN	HumanRef150126wC.fasta	70291.2	1	8	10	11	0.000475	0.287
CHLA-258 (1) Technical Replicate 2	Cluster of Isoform 2 of Golgi apparatus protein 1 OS=Homo sapiens GN=GLG1 (sp|Q92896-2|GSLG1_HUMAN)	Isoform 2 of Golgi apparatus protein 1 OS=Homo sapiens GN=GLG1	sp|Q92896-2|GSLG1_HUMAN,sp|Q92896|GSLG1_HUMAN	HumanRef150126wC.fasta	134554	1	8	10	10	0.000432	0.153
CHLA-258 (1) Technical Replicate 2	Cluster of Isoform 1 of Vinculin OS=Homo sapiens GN=VCL (sp|P18206-2|VINC_HUMAN)	Isoform 1 of Vinculin OS=Homo sapiens GN=VCL	sp|P18206-2|VINC_HUMAN	HumanRef150126wC.fasta	116724	1	8	8	8	0.000346	0.144
CHLA-258 (1) Technical Replicate 2	Cluster of Sodium/potassium-transporting ATPase subunit alpha-1 OS=Homo sapiens GN=ATP1A1 PE=1 SV=1 (sp|P05023|AT1A1_HUMAN)	Sodium/potassium-transporting ATPase subunit alpha-1 OS=Homo sapiens GN=ATP1A1 PE=1 SV=1	sp|P05023|AT1A1_HUMAN	HumanRef150126wC.fasta	112900	1	8	12	25	0.00108	0.269
CHLA-258 (1) Technical Replicate 2	Cluster of Moesin OS=Homo sapiens GN=MSN PE=1 SV=3 (sp|P26038|MOES_HUMAN)	Moesin OS=Homo sapiens GN=MSN PE=1 SV=3	sp|P26038|MOES_HUMAN	HumanRef150126wC.fasta	67821.8	1	8	11	14	0.000605	0.3
CHLA-258 (1) Technical Replicate 2	Cluster of T-complex protein 1 subunit zeta OS=Homo sapiens GN=CCT6A PE=1 SV=3 (sp|P40227|TCPZ_HUMAN)	T-complex protein 1 subunit zeta OS=Homo sapiens GN=CCT6A PE=1 SV=3	sp|P40227|TCPZ_HUMAN	HumanRef150126wC.fasta	58025.3	1	8	8	8	0.000346	0.237
CHLA-258 (1) Technical Replicate 2	Cluster of Isoleucine--tRNA ligase, cytoplasmic OS=Homo sapiens GN=IARS PE=1 SV=2 (sp|P41252|SYIC_HUMAN)	Isoleucine--tRNA ligase, cytoplasmic OS=Homo sapiens GN=IARS PE=1 SV=2	sp|P41252|SYIC_HUMAN	HumanRef150126wC.fasta	144502	1	8	9	9	0.000389	0.101
CHLA-258 (2) Technical Replicate 1	Cluster of Actin, cytoplasmic 2 OS=Homo sapiens GN=ACTG1 PE=1 SV=1 (sp|P63261|ACTG_HUMAN)	Actin, cytoplasmic 2 OS=Homo sapiens GN=ACTG1 PE=1 SV=1	sp|P63261|ACTG_HUMAN	HumanRef150126wC.fasta	41793.9	1	8	23	98	0.00411	0.627
CHLA-258 (2) Technical Replicate 1	Cluster of Heat shock 70 kDa protein 4 OS=Homo sapiens GN=HSPA4 PE=1 SV=4 (sp|P34932|HSP74_HUMAN)	Heat shock 70 kDa protein 4 OS=Homo sapiens GN=HSPA4 PE=1 SV=4	sp|P34932|HSP74_HUMAN	HumanRef150126wC.fasta	94331.9	1	8	8	9	0.000378	0.187
CHLA-258 (2) Technical Replicate 1	Cluster of Heat shock protein HSP 90-beta OS=Homo sapiens GN=HSP90AB1 PE=1 SV=4 (sp|P08238|HS90B_HUMAN)	Heat shock protein HSP 90-beta OS=Homo sapiens GN=HSP90AB1 PE=1 SV=4	sp|P08238|HS90B_HUMAN	HumanRef150126wC.fasta	83267.3	1	8	12	23	0.000966	0.323
CHLA-258 (2) Technical Replicate 1	Cluster of Isoform 2 of Heat shock protein HSP 90-alpha OS=Homo sapiens GN=HSP90AA1 (sp|P07900-2|HS90A_HUMAN)	Isoform 2 of Heat shock protein HSP 90-alpha OS=Homo sapiens GN=HSP90AA1	sp|P07900-2|HS90A_HUMAN	HumanRef150126wC.fasta	98165.1	1	8	9	14	0.000588	0.214
CHLA-258 (2) Technical Replicate 1	Cluster of Annexin A1 OS=Homo sapiens GN=ANXA1 PE=1 SV=2 (sp|P04083|ANXA1_HUMAN)	Annexin A1 OS=Homo sapiens GN=ANXA1 PE=1 SV=2	sp|P04083|ANXA1_HUMAN	HumanRef150126wC.fasta	38715.9	1	8	12	21	0.000882	0.442
CHLA-258 (2) Technical Replicate 1	Cluster of Myristoylated alanine-rich C-kinase substrate OS=Homo sapiens GN=MARCKS PE=1 SV=4 (sp|P29966|MARCS_HUMAN)	Myristoylated alanine-rich C-kinase substrate OS=Homo sapiens GN=MARCKS PE=1 SV=4	sp|P29966|MARCS_HUMAN	HumanRef150126wC.fasta	31554.2	1	8	10	10	0.00042	0.461
CHLA-258 (2) Technical Replicate 1	Cluster of Microtubule-associated protein RP/EB family member 1 OS=Homo sapiens GN=MAPRE1 PE=1 SV=3 (sp|Q15691|MARE1_HUMAN)	Microtubule-associated protein RP/EB family member 1 OS=Homo sapiens GN=MAPRE1 PE=1 SV=3	sp|Q15691|MARE1_HUMAN	HumanRef150126wC.fasta	29999.5	1	8	8	8	0.000336	0.407
CHLA-258 (2) Technical Replicate 1	Cluster of 60 kDa heat shock protein, mitochondrial OS=Homo sapiens GN=HSPD1 PE=1 SV=2 (sp|P10809|CH60_HUMAN)	60 kDa heat shock protein, mitochondrial OS=Homo sapiens GN=HSPD1 PE=1 SV=2	sp|P10809|CH60_HUMAN	HumanRef150126wC.fasta	61055.7	1	8	9	9	0.000378	0.293
CHLA-258 (2) Technical Replicate 1	Cluster of Isoform 2AB of Catenin delta-1 OS=Homo sapiens GN=CTNND1 (sp|O60716-10|CTND1_HUMAN)	Isoform 2AB of Catenin delta-1 OS=Homo sapiens GN=CTNND1	sp|O60716-10|CTND1_HUMAN,sp|O60716-17|CTND1_HUMAN,sp|O60716-18|CTND1_HUMAN,sp|O60716-2|CTND1_HUMAN,sp|O60716-9|CTND1_HUMAN,sp|O60716|CTND1_HUMAN	HumanRef150126wC.fasta	108172	1	8	10	10	0.00042	0.18
CHLA-258 (2) Technical Replicate 1	Cluster of Phosphoglycerate kinase 1 OS=Homo sapiens GN=PGK1 PE=1 SV=3 (sp|P00558|PGK1_HUMAN)	Phosphoglycerate kinase 1 OS=Homo sapiens GN=PGK1 PE=1 SV=3	sp|P00558|PGK1_HUMAN	HumanRef150126wC.fasta	44615.3	1	8	10	13	0.000546	0.451
CHLA-258 (2) Technical Replicate 1	Cluster of Ezrin OS=Homo sapiens GN=EZR PE=1 SV=4 (sp|P15311|EZRI_HUMAN)	Ezrin OS=Homo sapiens GN=EZR PE=1 SV=4	sp|P15311|EZRI_HUMAN,tr|E7EQR4|E7EQR4_HUMAN	HumanRef150126wC.fasta	69414.7	1	8	9	10	0.00042	0.215
CHLA-258 (2) Technical Replicate 2	Cluster of Actin, cytoplasmic 2 OS=Homo sapiens GN=ACTG1 PE=1 SV=1 (sp|P63261|ACTG_HUMAN)	Actin, cytoplasmic 2 OS=Homo sapiens GN=ACTG1 PE=1 SV=1	sp|P63261|ACTG_HUMAN	HumanRef150126wC.fasta	41793.9	1	8	23	82	0.00353	0.547
CHLA-258 (2) Technical Replicate 2	Cluster of Heat shock protein HSP 90-beta OS=Homo sapiens GN=HSP90AB1 PE=1 SV=4 (sp|P08238|HS90B_HUMAN)	Heat shock protein HSP 90-beta OS=Homo sapiens GN=HSP90AB1 PE=1 SV=4	sp|P08238|HS90B_HUMAN	HumanRef150126wC.fasta	83267.3	1	8	13	27	0.00116	0.32
CHLA-258 (2) Technical Replicate 2	Cluster of Thrombospondin-1 OS=Homo sapiens GN=THBS1 PE=1 SV=2 (sp|P07996|TSP1_HUMAN)	Thrombospondin-1 OS=Homo sapiens GN=THBS1 PE=1 SV=2	sp|P07996|TSP1_HUMAN	HumanRef150126wC.fasta	129382	1	8	10	10	0.00043	0.132
CHLA-258 (2) Technical Replicate 2	Cluster of Rab GDP dissociation inhibitor beta OS=Homo sapiens GN=GDI2 PE=1 SV=2 (sp|P50395|GDIB_HUMAN)	Rab GDP dissociation inhibitor beta OS=Homo sapiens GN=GDI2 PE=1 SV=2	sp|P50395|GDIB_HUMAN	HumanRef150126wC.fasta	50665.5	1	8	10	19	0.000817	0.494
CHLA-258 (2) Technical Replicate 2	Cluster of Moesin OS=Homo sapiens GN=MSN PE=1 SV=3 (sp|P26038|MOES_HUMAN)	Moesin OS=Homo sapiens GN=MSN PE=1 SV=3	sp|P26038|MOES_HUMAN	HumanRef150126wC.fasta	67821.8	1	8	9	10	0.00043	0.258
CHLA-258 (2) Technical Replicate 2	Cluster of Retinal dehydrogenase 1 OS=Homo sapiens GN=ALDH1A1 PE=1 SV=2 (sp|P00352|AL1A1_HUMAN)	Retinal dehydrogenase 1 OS=Homo sapiens GN=ALDH1A1 PE=1 SV=2	sp|P00352|AL1A1_HUMAN	HumanRef150126wC.fasta	54862.8	1	8	9	9	0.000387	0.285
SK-ES-1 (1) Technical Replicate 1	Cluster of 78 kDa glucose-regulated protein OS=Homo sapiens GN=HSPA5 PE=1 SV=2 (sp|P11021|GRP78_HUMAN)	78 kDa glucose-regulated protein OS=Homo sapiens GN=HSPA5 PE=1 SV=2	sp|P11021|GRP78_HUMAN	HumanRef150126wC.fasta	72334.7	1	8	10	12	0.000495	0.219
SK-ES-1 (1) Technical Replicate 1	Cluster of Elongation factor 2 OS=Homo sapiens GN=EEF2 PE=1 SV=4 (sp|P13639|EF2_HUMAN)	Elongation factor 2 OS=Homo sapiens GN=EEF2 PE=1 SV=4	sp|P13639|EF2_HUMAN	HumanRef150126wC.fasta	95340.1	1	8	10	10	0.000413	0.171
SK-ES-1 (1) Technical Replicate 1	Cluster of Neutral amino acid transporter B(0) OS=Homo sapiens GN=SLC1A5 PE=1 SV=2 (sp|Q15758|AAAT_HUMAN)	Neutral amino acid transporter B(0) OS=Homo sapiens GN=SLC1A5 PE=1 SV=2	sp|Q15758|AAAT_HUMAN	HumanRef150126wC.fasta	56599.8	1	8	9	9	0.000371	0.218
SK-ES-1 (1) Technical Replicate 2	Cluster of Guanine nucleotide-binding protein G(i) subunit alpha-2 OS=Homo sapiens GN=GNAI2 PE=1 SV=3 (sp|P04899|GNAI2_HUMAN)	Guanine nucleotide-binding protein G(i) subunit alpha-2 OS=Homo sapiens GN=GNAI2 PE=1 SV=3	sp|P04899|GNAI2_HUMAN	HumanRef150126wC.fasta	40452	1	8	10	11	0.000457	0.341
SK-ES-1 (1) Technical Replicate 2	Cluster of Isoform 2 of Clathrin heavy chain 1 OS=Homo sapiens GN=CLTC (sp|Q00610-2|CLH1_HUMAN)	Isoform 2 of Clathrin heavy chain 1 OS=Homo sapiens GN=CLTC	sp|Q00610-2|CLH1_HUMAN,sp|Q00610|CLH1_HUMAN,tr|A0A087WVQ6|A0A087WVQ6_HUMAN	HumanRef150126wC.fasta	191619	1	8	8	8	0.000332	0.0988
SK-ES-1 (1) Technical Replicate 2	Cluster of Triosephosphate isomerase OS=Homo sapiens GN=TPI1 PE=1 SV=3 (sp|P60174|TPIS_HUMAN)	Triosephosphate isomerase OS=Homo sapiens GN=TPI1 PE=1 SV=3	sp|P60174|TPIS_HUMAN	HumanRef150126wC.fasta	30790.8	1	8	10	10	0.000415	0.423
RD-ES (1) Technical Replicate 1	Cluster of Guanine nucleotide-binding protein G(I)/G(S)/G(T) subunit beta-1 OS=Homo sapiens GN=GNB1 PE=1 SV=3 (sp|P62873|GBB1_HUMAN)	Guanine nucleotide-binding protein G(I)/G(S)/G(T) subunit beta-1 OS=Homo sapiens GN=GNB1 PE=1 SV=3	sp|P62873|GBB1_HUMAN	HumanRef150126wC.fasta	37377.5	1	8	12	21	0.000845	0.582
RD-ES (1) Technical Replicate 1	Cluster of Actin, cytoplasmic 2 OS=Homo sapiens GN=ACTG1 PE=1 SV=1 (sp|P63261|ACTG_HUMAN)	Actin, cytoplasmic 2 OS=Homo sapiens GN=ACTG1 PE=1 SV=1	sp|P63261|ACTG_HUMAN	HumanRef150126wC.fasta	41793.9	1	8	23	57	0.00229	0.509
RD-ES (1) Technical Replicate 1	Cluster of Ubiquitin carboxyl-terminal hydrolase isozyme L1 OS=Homo sapiens GN=UCHL1 PE=1 SV=2 (sp|P09936|UCHL1_HUMAN)	Ubiquitin carboxyl-terminal hydrolase isozyme L1 OS=Homo sapiens GN=UCHL1 PE=1 SV=2	sp|P09936|UCHL1_HUMAN	HumanRef150126wC.fasta	24824.3	1	8	12	13	0.000523	0.471
RD-ES (1) Technical Replicate 1	Cluster of Bifunctional glutamate/proline--tRNA ligase OS=Homo sapiens GN=EPRS PE=1 SV=5 (sp|P07814|SYEP_HUMAN)	Bifunctional glutamate/proline--tRNA ligase OS=Homo sapiens GN=EPRS PE=1 SV=5	sp|P07814|SYEP_HUMAN	HumanRef150126wC.fasta	170593	1	8	8	8	0.000322	0.105
RD-ES (1) Technical Replicate 1	Cluster of Malate dehydrogenase, mitochondrial OS=Homo sapiens GN=MDH2 PE=1 SV=3 (sp|P40926|MDHM_HUMAN)	Malate dehydrogenase, mitochondrial OS=Homo sapiens GN=MDH2 PE=1 SV=3	sp|P40926|MDHM_HUMAN	HumanRef150126wC.fasta	35503.7	1	8	9	9	0.000362	0.373
RD-ES (1) Technical Replicate 1	Cluster of Isoform 2 of Ubiquitin-like modifier-activating enzyme 1 OS=Homo sapiens GN=UBA1 (sp|P22314-2|UBA1_HUMAN)	Isoform 2 of Ubiquitin-like modifier-activating enzyme 1 OS=Homo sapiens GN=UBA1	sp|P22314-2|UBA1_HUMAN,sp|P22314|UBA1_HUMAN	HumanRef150126wC.fasta	117850	1	8	11	15	0.000603	0.167
RD-ES (1) Technical Replicate 1	Cluster of Guanine nucleotide-binding protein G(i) subunit alpha-2 OS=Homo sapiens GN=GNAI2 PE=1 SV=3 (sp|P04899|GNAI2_HUMAN)	Guanine nucleotide-binding protein G(i) subunit alpha-2 OS=Homo sapiens GN=GNAI2 PE=1 SV=3	sp|P04899|GNAI2_HUMAN	HumanRef150126wC.fasta	40452	1	8	10	15	0.000603	0.431
RD-ES (1) Technical Replicate 1	Cluster of L-lactate dehydrogenase B chain OS=Homo sapiens GN=LDHB PE=1 SV=2 (sp|P07195|LDHB_HUMAN)	L-lactate dehydrogenase B chain OS=Homo sapiens GN=LDHB PE=1 SV=2	sp|P07195|LDHB_HUMAN	HumanRef150126wC.fasta	36638.6	1	8	12	14	0.000563	0.347
RD-ES (1) Technical Replicate 1	Cluster of Leucine-rich PPR motif-containing protein, mitochondrial OS=Homo sapiens GN=LRPPRC PE=1 SV=3 (sp|P42704|LPPRC_HUMAN)	Leucine-rich PPR motif-containing protein, mitochondrial OS=Homo sapiens GN=LRPPRC PE=1 SV=3	sp|P42704|LPPRC_HUMAN	HumanRef150126wC.fasta	157912	1	8	8	8	0.000322	0.122
RD-ES (1) Technical Replicate 1	Cluster of Calreticulin OS=Homo sapiens GN=CALR PE=1 SV=1 (sp|P27797|CALR_HUMAN)	Calreticulin OS=Homo sapiens GN=CALR PE=1 SV=1	sp|P27797|CALR_HUMAN	HumanRef150126wC.fasta	48142.9	1	8	15	22	0.000885	0.415
RD-ES (1) Technical Replicate 1	Cluster of Triosephosphate isomerase OS=Homo sapiens GN=TPI1 PE=1 SV=3 (sp|P60174|TPIS_HUMAN)	Triosephosphate isomerase OS=Homo sapiens GN=TPI1 PE=1 SV=3	sp|P60174|TPIS_HUMAN	HumanRef150126wC.fasta	30790.8	1	8	8	8	0.000322	0.416
RD-ES (1) Technical Replicate 2	Cluster of Protein disulfide-isomerase A4 OS=Homo sapiens GN=PDIA4 PE=1 SV=2 (sp|P13667|PDIA4_HUMAN)	Protein disulfide-isomerase A4 OS=Homo sapiens GN=PDIA4 PE=1 SV=2	sp|P13667|PDIA4_HUMAN	HumanRef150126wC.fasta	72934	1	8	9	9	0.00036	0.171
RD-ES (1) Technical Replicate 2	Cluster of Fatty acid synthase OS=Homo sapiens GN=FASN PE=1 SV=3 (sp|P49327|FAS_HUMAN)	Fatty acid synthase OS=Homo sapiens GN=FASN PE=1 SV=3	sp|P49327|FAS_HUMAN	HumanRef150126wC.fasta	273427	1	8	8	8	0.00032	0.0749
RD-ES (1) Technical Replicate 2	Cluster of Protein disulfide-isomerase A3 OS=Homo sapiens GN=PDIA3 PE=1 SV=4 (sp|P30101|PDIA3_HUMAN)	Protein disulfide-isomerase A3 OS=Homo sapiens GN=PDIA3 PE=1 SV=4	sp|P30101|PDIA3_HUMAN	HumanRef150126wC.fasta	56784.6	1	8	13	15	0.000599	0.299
RD-ES (1) Technical Replicate 2	Cluster of Bifunctional glutamate/proline--tRNA ligase OS=Homo sapiens GN=EPRS PE=1 SV=5 (sp|P07814|SYEP_HUMAN)	Bifunctional glutamate/proline--tRNA ligase OS=Homo sapiens GN=EPRS PE=1 SV=5	sp|P07814|SYEP_HUMAN	HumanRef150126wC.fasta	170593	1	8	8	8	0.00032	0.0966
RD-ES (1) Technical Replicate 2	Cluster of Glucosidase 2 subunit beta OS=Homo sapiens GN=PRKCSH PE=1 SV=1 (tr|K7ELL7|K7ELL7_HUMAN)	Glucosidase 2 subunit beta OS=Homo sapiens GN=PRKCSH PE=1 SV=1	tr|K7ELL7|K7ELL7_HUMAN	HumanRef150126wC.fasta	60192.5	1	8	9	9	0.00036	0.351
RD-ES (1) Technical Replicate 2	Cluster of Peroxiredoxin-1 OS=Homo sapiens GN=PRDX1 PE=1 SV=1 (sp|Q06830|PRDX1_HUMAN)	Peroxiredoxin-1 OS=Homo sapiens GN=PRDX1 PE=1 SV=1	sp|Q06830|PRDX1_HUMAN	HumanRef150126wC.fasta	22110.9	1	8	12	12	0.000479	0.482
COG-E-352 (1) Technical Replicate 1	Cluster of Isoform 2 of Heat shock protein HSP 90-alpha OS=Homo sapiens GN=HSP90AA1 (sp|P07900-2|HS90A_HUMAN)	Isoform 2 of Heat shock protein HSP 90-alpha OS=Homo sapiens GN=HSP90AA1	sp|P07900-2|HS90A_HUMAN	HumanRef150126wC.fasta	98165.1	1	8	10	16	0.000719	0.226
COG-E-352 (1) Technical Replicate 1	Cluster of Myristoylated alanine-rich C-kinase substrate OS=Homo sapiens GN=MARCKS PE=1 SV=4 (sp|P29966|MARCS_HUMAN)	Myristoylated alanine-rich C-kinase substrate OS=Homo sapiens GN=MARCKS PE=1 SV=4	sp|P29966|MARCS_HUMAN	HumanRef150126wC.fasta	31554.2	1	8	9	9	0.000405	0.458
COG-E-352 (1) Technical Replicate 1	Cluster of Thrombospondin-1 OS=Homo sapiens GN=THBS1 PE=1 SV=2 (sp|P07996|TSP1_HUMAN)	Thrombospondin-1 OS=Homo sapiens GN=THBS1 PE=1 SV=2	sp|P07996|TSP1_HUMAN	HumanRef150126wC.fasta	129382	1	8	10	10	0.00045	0.135
COG-E-352 (1) Technical Replicate 1	Cluster of Isoform 2 of Dihydropyrimidinase-related protein 2 OS=Homo sapiens GN=DPYSL2 (sp|Q16555-2|DPYL2_HUMAN)	Isoform 2 of Dihydropyrimidinase-related protein 2 OS=Homo sapiens GN=DPYSL2	sp|Q16555-2|DPYL2_HUMAN,sp|Q16555|DPYL2_HUMAN	HumanRef150126wC.fasta	62294	1	8	8	10	0.00045	0.326
COG-E-352 (1) Technical Replicate 2	Cluster of Endoplasmin OS=Homo sapiens GN=HSP90B1 PE=1 SV=1 (sp|P14625|ENPL_HUMAN)	Endoplasmin OS=Homo sapiens GN=HSP90B1 PE=1 SV=1	sp|P14625|ENPL_HUMAN	HumanRef150126wC.fasta	92471.7	1	8	8	10	0.000459	0.192
COG-E-352 (1) Technical Replicate 2	Cluster of Transferrin receptor protein 1 OS=Homo sapiens GN=TFRC PE=1 SV=2 (sp|P02786|TFR1_HUMAN)	Transferrin receptor protein 1 OS=Homo sapiens GN=TFRC PE=1 SV=2	sp|P02786|TFR1_HUMAN	HumanRef150126wC.fasta	84873.6	1	8	8	8	0.000367	0.157
COG-E-352 (1) Technical Replicate 2	Cluster of Isoform 2 of Heat shock protein HSP 90-alpha OS=Homo sapiens GN=HSP90AA1 (sp|P07900-2|HS90A_HUMAN)	Isoform 2 of Heat shock protein HSP 90-alpha OS=Homo sapiens GN=HSP90AA1	sp|P07900-2|HS90A_HUMAN	HumanRef150126wC.fasta	98165.1	1	8	9	14	0.000642	0.266
COG-E-352 (1) Technical Replicate 2	Cluster of Isoform 2 of Ubiquitin-like modifier-activating enzyme 1 OS=Homo sapiens GN=UBA1 (sp|P22314-2|UBA1_HUMAN)	Isoform 2 of Ubiquitin-like modifier-activating enzyme 1 OS=Homo sapiens GN=UBA1	sp|P22314-2|UBA1_HUMAN,sp|P22314|UBA1_HUMAN	HumanRef150126wC.fasta	117850	1	8	9	12	0.000551	0.169
COG-E-352 (1) Technical Replicate 2	Cluster of Guanine nucleotide-binding protein G(i) subunit alpha-2 OS=Homo sapiens GN=GNAI2 PE=1 SV=3 (sp|P04899|GNAI2_HUMAN)	Guanine nucleotide-binding protein G(i) subunit alpha-2 OS=Homo sapiens GN=GNAI2 PE=1 SV=3	sp|P04899|GNAI2_HUMAN	HumanRef150126wC.fasta	40452	1	8	10	12	0.000551	0.38
COG-E-352 (1) Technical Replicate 2	Cluster of Prostaglandin F2 receptor negative regulator OS=Homo sapiens GN=PTGFRN PE=1 SV=2 (sp|Q9P2B2|FPRP_HUMAN)	Prostaglandin F2 receptor negative regulator OS=Homo sapiens GN=PTGFRN PE=1 SV=2	sp|Q9P2B2|FPRP_HUMAN	HumanRef150126wC.fasta	98555.6	1	8	8	8	0.000367	0.146
TC-71 (1) Technical Replicate 1	Cluster of Actin, cytoplasmic 2 OS=Homo sapiens GN=ACTG1 PE=1 SV=1 (sp|P63261|ACTG_HUMAN)	Actin, cytoplasmic 2 OS=Homo sapiens GN=ACTG1 PE=1 SV=1	sp|P63261|ACTG_HUMAN	HumanRef150126wC.fasta	41793.9	1	7	17	33	0.00133	0.501
TC-71 (1) Technical Replicate 1	Cluster of 78 kDa glucose-regulated protein OS=Homo sapiens GN=HSPA5 PE=1 SV=2 (sp|P11021|GRP78_HUMAN)	78 kDa glucose-regulated protein OS=Homo sapiens GN=HSPA5 PE=1 SV=2	sp|P11021|GRP78_HUMAN	HumanRef150126wC.fasta	72334.7	1	7	7	9	0.000362	0.191
TC-71 (1) Technical Replicate 1	Cluster of Isoform 2 of EGF-like repeat and discoidin I-like domain-containing protein 3 OS=Homo sapiens GN=EDIL3 (sp|O43854-2|EDIL3_HUMAN)	Isoform 2 of EGF-like repeat and discoidin I-like domain-containing protein 3 OS=Homo sapiens GN=EDIL3	sp|O43854-2|EDIL3_HUMAN,sp|O43854|EDIL3_HUMAN	HumanRef150126wC.fasta	53765	1	7	7	7	0.000281	0.217
TC-71 (1) Technical Replicate 1	Cluster of Erythrocyte band 7 integral membrane protein OS=Homo sapiens GN=STOM PE=1 SV=3 (sp|P27105|STOM_HUMAN)	Erythrocyte band 7 integral membrane protein OS=Homo sapiens GN=STOM PE=1 SV=3	sp|P27105|STOM_HUMAN	HumanRef150126wC.fasta	31732.1	1	7	7	7	0.000281	0.431
TC-71 (1) Technical Replicate 1	Cluster of Alpha-enolase OS=Homo sapiens GN=ENO1 PE=1 SV=2 (sp|P06733|ENOA_HUMAN)	Alpha-enolase OS=Homo sapiens GN=ENO1 PE=1 SV=2	sp|P06733|ENOA_HUMAN	HumanRef150126wC.fasta	47170.2	1	7	11	15	0.000603	0.433
TC-71 (1) Technical Replicate 1	Cluster of Neutral amino acid transporter B(0) OS=Homo sapiens GN=SLC1A5 PE=1 SV=2 (sp|Q15758|AAAT_HUMAN)	Neutral amino acid transporter B(0) OS=Homo sapiens GN=SLC1A5 PE=1 SV=2	sp|Q15758|AAAT_HUMAN	HumanRef150126wC.fasta	56599.8	1	7	8	8	0.000322	0.194
TC-71 (1) Technical Replicate 1	Cluster of Ezrin OS=Homo sapiens GN=EZR PE=1 SV=4 (sp|P15311|EZRI_HUMAN)	Ezrin OS=Homo sapiens GN=EZR PE=1 SV=4	sp|P15311|EZRI_HUMAN,tr|E7EQR4|E7EQR4_HUMAN	HumanRef150126wC.fasta	69414.7	1	7	9	9	0.000362	0.177
TC-71 (1) Technical Replicate 1	Cluster of D-3-phosphoglycerate dehydrogenase OS=Homo sapiens GN=PHGDH PE=1 SV=4 (sp|O43175|SERA_HUMAN)	D-3-phosphoglycerate dehydrogenase OS=Homo sapiens GN=PHGDH PE=1 SV=4	sp|O43175|SERA_HUMAN	HumanRef150126wC.fasta	56650.6	1	7	9	9	0.000362	0.206
TC-71 (1) Technical Replicate 2	Cluster of Endoplasmin OS=Homo sapiens GN=HSP90B1 PE=1 SV=1 (sp|P14625|ENPL_HUMAN)	Endoplasmin OS=Homo sapiens GN=HSP90B1 PE=1 SV=1	sp|P14625|ENPL_HUMAN	HumanRef150126wC.fasta	92471.7	1	7	7	8	0.000314	0.191
TC-71 (1) Technical Replicate 2	Cluster of Isoform 2 of Programmed cell death 6-interacting protein OS=Homo sapiens GN=PDCD6IP (sp|Q8WUM4-2|PDC6I_HUMAN)	Isoform 2 of Programmed cell death 6-interacting protein OS=Homo sapiens GN=PDCD6IP	sp|Q8WUM4-2|PDC6I_HUMAN,sp|Q8WUM4|PDC6I_HUMAN	HumanRef150126wC.fasta	96025.4	1	7	7	7	0.000275	0.157
TC-71 (1) Technical Replicate 2	Cluster of 78 kDa glucose-regulated protein OS=Homo sapiens GN=HSPA5 PE=1 SV=2 (sp|P11021|GRP78_HUMAN)	78 kDa glucose-regulated protein OS=Homo sapiens GN=HSPA5 PE=1 SV=2	sp|P11021|GRP78_HUMAN	HumanRef150126wC.fasta	72334.7	1	7	8	10	0.000393	0.19
TC-71 (1) Technical Replicate 2	Cluster of Alpha-enolase OS=Homo sapiens GN=ENO1 PE=1 SV=2 (sp|P06733|ENOA_HUMAN)	Alpha-enolase OS=Homo sapiens GN=ENO1 PE=1 SV=2	sp|P06733|ENOA_HUMAN	HumanRef150126wC.fasta	47170.2	1	7	12	16	0.000628	0.433
TC-71 (1) Technical Replicate 2	Cluster of Tryptophan--tRNA ligase, cytoplasmic OS=Homo sapiens GN=WARS PE=1 SV=2 (sp|P23381|SYWC_HUMAN)	Tryptophan--tRNA ligase, cytoplasmic OS=Homo sapiens GN=WARS PE=1 SV=2	sp|P23381|SYWC_HUMAN	HumanRef150126wC.fasta	53167.6	1	7	8	8	0.000314	0.323
TC-71 (1) Technical Replicate 2	Cluster of 4F2 cell-surface antigen heavy chain OS=Homo sapiens GN=SLC3A2 PE=1 SV=1 (tr|F5GZS6|F5GZS6_HUMAN)	4F2 cell-surface antigen heavy chain OS=Homo sapiens GN=SLC3A2 PE=1 SV=1	tr|F5GZS6|F5GZS6_HUMAN,tr|J3KPF3|J3KPF3_HUMAN	HumanRef150126wC.fasta	68103.3	1	7	8	13	0.00051	0.28
TC-71 (2) Technical Replicate 1	Cluster of Actin, cytoplasmic 2 OS=Homo sapiens GN=ACTG1 PE=1 SV=1 (sp|P63261|ACTG_HUMAN)	Actin, cytoplasmic 2 OS=Homo sapiens GN=ACTG1 PE=1 SV=1	sp|P63261|ACTG_HUMAN	HumanRef150126wC.fasta	41793.9	1	7	18	38	0.00144	0.459
TC-71 (2) Technical Replicate 1	Cluster of T-complex protein 1 subunit zeta OS=Homo sapiens GN=CCT6A PE=1 SV=3 (sp|P40227|TCPZ_HUMAN)	T-complex protein 1 subunit zeta OS=Homo sapiens GN=CCT6A PE=1 SV=3	sp|P40227|TCPZ_HUMAN	HumanRef150126wC.fasta	58025.3	1	7	8	8	0.000303	0.269
TC-71 (2) Technical Replicate 1	Cluster of Isoform 2 of Programmed cell death 6-interacting protein OS=Homo sapiens GN=PDCD6IP (sp|Q8WUM4-2|PDC6I_HUMAN)	Isoform 2 of Programmed cell death 6-interacting protein OS=Homo sapiens GN=PDCD6IP	sp|Q8WUM4-2|PDC6I_HUMAN,sp|Q8WUM4|PDC6I_HUMAN	HumanRef150126wC.fasta	96025.4	1	7	7	7	0.000265	0.152
TC-71 (2) Technical Replicate 1	Cluster of Cation-independent mannose-6-phosphate receptor OS=Homo sapiens GN=IGF2R PE=1 SV=3 (sp|P11717|MPRI_HUMAN)	Cation-independent mannose-6-phosphate receptor OS=Homo sapiens GN=IGF2R PE=1 SV=3	sp|P11717|MPRI_HUMAN	HumanRef150126wC.fasta	274373	1	7	8	8	0.000303	0.061
TC-71 (2) Technical Replicate 1	Cluster of Isoform 2 of Ubiquitin-like modifier-activating enzyme 1 OS=Homo sapiens GN=UBA1 (sp|P22314-2|UBA1_HUMAN)	Isoform 2 of Ubiquitin-like modifier-activating enzyme 1 OS=Homo sapiens GN=UBA1	sp|P22314-2|UBA1_HUMAN,sp|P22314|UBA1_HUMAN	HumanRef150126wC.fasta	117850	1	7	8	9	0.000341	0.128
TC-71 (2) Technical Replicate 1	Cluster of Isoform 2 of Dihydropyrimidinase-related protein 2 OS=Homo sapiens GN=DPYSL2 (sp|Q16555-2|DPYL2_HUMAN)	Isoform 2 of Dihydropyrimidinase-related protein 2 OS=Homo sapiens GN=DPYSL2	sp|Q16555-2|DPYL2_HUMAN,sp|Q16555|DPYL2_HUMAN	HumanRef150126wC.fasta	62294	1	7	7	8	0.000303	0.254
TC-71 (2) Technical Replicate 1	Cluster of Tryptophan--tRNA ligase, cytoplasmic OS=Homo sapiens GN=WARS PE=1 SV=2 (sp|P23381|SYWC_HUMAN)	Tryptophan--tRNA ligase, cytoplasmic OS=Homo sapiens GN=WARS PE=1 SV=2	sp|P23381|SYWC_HUMAN	HumanRef150126wC.fasta	53167.6	1	7	10	10	0.000379	0.342
TC-71 (2) Technical Replicate 1	Cluster of Alanine--tRNA ligase, cytoplasmic OS=Homo sapiens GN=AARS PE=1 SV=2 (sp|P49588|SYAC_HUMAN)	Alanine--tRNA ligase, cytoplasmic OS=Homo sapiens GN=AARS PE=1 SV=2	sp|P49588|SYAC_HUMAN	HumanRef150126wC.fasta	106813	1	7	8	8	0.000303	0.12
TC-71 (2) Technical Replicate 2	Cluster of T-complex protein 1 subunit zeta OS=Homo sapiens GN=CCT6A PE=1 SV=3 (sp|P40227|TCPZ_HUMAN)	T-complex protein 1 subunit zeta OS=Homo sapiens GN=CCT6A PE=1 SV=3	sp|P40227|TCPZ_HUMAN	HumanRef150126wC.fasta	58025.3	1	7	8	8	0.000303	0.269
TC-71 (2) Technical Replicate 2	Cluster of Isoform 2 of EGF-like repeat and discoidin I-like domain-containing protein 3 OS=Homo sapiens GN=EDIL3 (sp|O43854-2|EDIL3_HUMAN)	Isoform 2 of EGF-like repeat and discoidin I-like domain-containing protein 3 OS=Homo sapiens GN=EDIL3	sp|O43854-2|EDIL3_HUMAN,sp|O43854|EDIL3_HUMAN	HumanRef150126wC.fasta	53765	1	7	9	9	0.000341	0.196
TC-71 (2) Technical Replicate 2	Cluster of Isoform 2 of Dihydropyrimidinase-related protein 2 OS=Homo sapiens GN=DPYSL2 (sp|Q16555-2|DPYL2_HUMAN)	Isoform 2 of Dihydropyrimidinase-related protein 2 OS=Homo sapiens GN=DPYSL2	sp|Q16555-2|DPYL2_HUMAN,sp|Q16555|DPYL2_HUMAN	HumanRef150126wC.fasta	62294	1	7	7	8	0.000303	0.308
TC-71 (2) Technical Replicate 2	Cluster of Neutral amino acid transporter B(0) OS=Homo sapiens GN=SLC1A5 PE=1 SV=2 (sp|Q15758|AAAT_HUMAN)	Neutral amino acid transporter B(0) OS=Homo sapiens GN=SLC1A5 PE=1 SV=2	sp|Q15758|AAAT_HUMAN	HumanRef150126wC.fasta	56599.8	1	7	8	8	0.000303	0.194
TC-71 (2) Technical Replicate 2	Cluster of Sodium/potassium-transporting ATPase subunit alpha-1 OS=Homo sapiens GN=ATP1A1 PE=1 SV=1 (sp|P05023|AT1A1_HUMAN)	Sodium/potassium-transporting ATPase subunit alpha-1 OS=Homo sapiens GN=ATP1A1 PE=1 SV=1	sp|P05023|AT1A1_HUMAN	HumanRef150126wC.fasta	112900	1	7	11	20	0.000758	0.264
TC-71 (2) Technical Replicate 2	Cluster of Moesin OS=Homo sapiens GN=MSN PE=1 SV=3 (sp|P26038|MOES_HUMAN)	Moesin OS=Homo sapiens GN=MSN PE=1 SV=3	sp|P26038|MOES_HUMAN	HumanRef150126wC.fasta	67821.8	1	7	10	11	0.000417	0.198
CHLA-258 (1) Technical Replicate 1	Cluster of Guanine nucleotide-binding protein G(I)/G(S)/G(T) subunit beta-1 OS=Homo sapiens GN=GNB1 PE=1 SV=3 (sp|P62873|GBB1_HUMAN)	Guanine nucleotide-binding protein G(I)/G(S)/G(T) subunit beta-1 OS=Homo sapiens GN=GNB1 PE=1 SV=3	sp|P62873|GBB1_HUMAN	HumanRef150126wC.fasta	37377.5	1	7	8	16	0.000687	0.6
CHLA-258 (1) Technical Replicate 1	Cluster of Isoform 2 of cAMP-dependent protein kinase type II-alpha regulatory subunit OS=Homo sapiens GN=PRKAR2A (sp|P13861-2|KAP2_HUMAN)	Isoform 2 of cAMP-dependent protein kinase type II-alpha regulatory subunit OS=Homo sapiens GN=PRKAR2A	sp|P13861-2|KAP2_HUMAN,sp|P13861|KAP2_HUMAN	HumanRef150126wC.fasta	45518.8	1	7	7	7	0.0003	0.296
CHLA-258 (1) Technical Replicate 1	Cluster of Serine/threonine-protein phosphatase 2A catalytic subunit alpha isoform OS=Homo sapiens GN=PPP2CA PE=1 SV=1 (sp|P67775|PP2AA_HUMAN)	Serine/threonine-protein phosphatase 2A catalytic subunit alpha isoform OS=Homo sapiens GN=PPP2CA PE=1 SV=1	sp|P67775|PP2AA_HUMAN	HumanRef150126wC.fasta	35594.5	1	7	8	8	0.000343	0.359
CHLA-258 (1) Technical Replicate 1	Cluster of Coagulation factor V OS=Homo sapiens GN=F5 PE=1 SV=4 (sp|P12259|FA5_HUMAN)	Coagulation factor V OS=Homo sapiens GN=F5 PE=1 SV=4	sp|P12259|FA5_HUMAN,tr|A0A0A0MRJ7|A0A0A0MRJ7_HUMAN	HumanRef150126wC.fasta	251710	1	7	10	10	0.000429	0.0409
CHLA-258 (1) Technical Replicate 1	Cluster of Unconventional myosin-Id OS=Homo sapiens GN=MYO1D PE=1 SV=2 (sp|O94832|MYO1D_HUMAN)	Unconventional myosin-Id OS=Homo sapiens GN=MYO1D PE=1 SV=2	sp|O94832|MYO1D_HUMAN,tr|J3QRN6|J3QRN6_HUMAN	HumanRef150126wC.fasta	116206	1	7	7	7	0.0003	0.13
CHLA-258 (1) Technical Replicate 1	Cluster of Rab GDP dissociation inhibitor beta OS=Homo sapiens GN=GDI2 PE=1 SV=2 (sp|P50395|GDIB_HUMAN)	Rab GDP dissociation inhibitor beta OS=Homo sapiens GN=GDI2 PE=1 SV=2	sp|P50395|GDIB_HUMAN	HumanRef150126wC.fasta	50665.5	1	7	8	13	0.000558	0.44
CHLA-258 (1) Technical Replicate 1	Cluster of Galectin-1 OS=Homo sapiens GN=LGALS1 PE=1 SV=2 (sp|P09382|LEG1_HUMAN)	Galectin-1 OS=Homo sapiens GN=LGALS1 PE=1 SV=2	sp|P09382|LEG1_HUMAN	HumanRef150126wC.fasta	14715.8	1	7	9	9	0.000386	0.556
CHLA-258 (1) Technical Replicate 1	Cluster of L-lactate dehydrogenase B chain OS=Homo sapiens GN=LDHB PE=1 SV=2 (sp|P07195|LDHB_HUMAN)	L-lactate dehydrogenase B chain OS=Homo sapiens GN=LDHB PE=1 SV=2	sp|P07195|LDHB_HUMAN	HumanRef150126wC.fasta	36638.6	1	7	11	11	0.000472	0.254
CHLA-258 (1) Technical Replicate 1	Cluster of Glucosidase 2 subunit beta OS=Homo sapiens GN=PRKCSH PE=1 SV=1 (tr|K7ELL7|K7ELL7_HUMAN)	Glucosidase 2 subunit beta OS=Homo sapiens GN=PRKCSH PE=1 SV=1	tr|K7ELL7|K7ELL7_HUMAN	HumanRef150126wC.fasta	60192.5	1	7	7	7	0.0003	0.213
CHLA-258 (1) Technical Replicate 1	Cluster of Isoform 2AB of Catenin delta-1 OS=Homo sapiens GN=CTNND1 (sp|O60716-10|CTND1_HUMAN)	Isoform 2AB of Catenin delta-1 OS=Homo sapiens GN=CTNND1	sp|O60716-10|CTND1_HUMAN,sp|O60716-17|CTND1_HUMAN,sp|O60716-18|CTND1_HUMAN,sp|O60716-2|CTND1_HUMAN,sp|O60716-9|CTND1_HUMAN,sp|O60716|CTND1_HUMAN	HumanRef150126wC.fasta	108172	1	7	10	10	0.000429	0.139
CHLA-258 (1) Technical Replicate 1	Cluster of Calreticulin OS=Homo sapiens GN=CALR PE=1 SV=1 (sp|P27797|CALR_HUMAN)	Calreticulin OS=Homo sapiens GN=CALR PE=1 SV=1	sp|P27797|CALR_HUMAN	HumanRef150126wC.fasta	48142.9	1	7	14	19	0.000815	0.441
CHLA-258 (1) Technical Replicate 1	Cluster of Chloride intracellular channel protein 4 OS=Homo sapiens GN=CLIC4 PE=1 SV=4 (sp|Q9Y696|CLIC4_HUMAN)	Chloride intracellular channel protein 4 OS=Homo sapiens GN=CLIC4 PE=1 SV=4	sp|Q9Y696|CLIC4_HUMAN	HumanRef150126wC.fasta	28773.6	1	7	9	9	0.000386	0.502
CHLA-258 (1) Technical Replicate 1	Cluster of Glutamyl aminopeptidase OS=Homo sapiens GN=ENPEP PE=1 SV=3 (sp|Q07075|AMPE_HUMAN)	Glutamyl aminopeptidase OS=Homo sapiens GN=ENPEP PE=1 SV=3	sp|Q07075|AMPE_HUMAN	HumanRef150126wC.fasta	109247	1	7	8	8	0.000343	0.109
CHLA-258 (1) Technical Replicate 1	Cluster of Profilin-1 OS=Homo sapiens GN=PFN1 PE=1 SV=2 (sp|P07737|PROF1_HUMAN)	Profilin-1 OS=Homo sapiens GN=PFN1 PE=1 SV=2	sp|P07737|PROF1_HUMAN	HumanRef150126wC.fasta	15054.3	1	7	8	8	0.000343	0.657
CHLA-258 (1) Technical Replicate 1	Cluster of sp|GSTP1_HUMAN|	sp|GSTP1_HUMAN|	sp|GSTP1_HUMAN|,sp|P09211|GSTP1_HUMAN	HumanRef150126wC.fasta	23356.7	1	7	10	10	0.000429	0.56
CHLA-258 (1) Technical Replicate 1	Cluster of Peroxiredoxin-1 OS=Homo sapiens GN=PRDX1 PE=1 SV=1 (sp|Q06830|PRDX1_HUMAN)	Peroxiredoxin-1 OS=Homo sapiens GN=PRDX1 PE=1 SV=1	sp|Q06830|PRDX1_HUMAN	HumanRef150126wC.fasta	22110.9	1	7	10	11	0.000472	0.432
CHLA-258 (1) Technical Replicate 2	Cluster of Actin, cytoplasmic 2 OS=Homo sapiens GN=ACTG1 PE=1 SV=1 (sp|P63261|ACTG_HUMAN)	Actin, cytoplasmic 2 OS=Homo sapiens GN=ACTG1 PE=1 SV=1	sp|P63261|ACTG_HUMAN	HumanRef150126wC.fasta	41793.9	1	7	27	97	0.00419	0.627
CHLA-258 (1) Technical Replicate 2	Cluster of Ubiquitin carboxyl-terminal hydrolase isozyme L1 OS=Homo sapiens GN=UCHL1 PE=1 SV=2 (sp|P09936|UCHL1_HUMAN)	Ubiquitin carboxyl-terminal hydrolase isozyme L1 OS=Homo sapiens GN=UCHL1 PE=1 SV=2	sp|P09936|UCHL1_HUMAN	HumanRef150126wC.fasta	24824.3	1	7	9	9	0.000389	0.413
CHLA-258 (1) Technical Replicate 2	Cluster of Fatty acid synthase OS=Homo sapiens GN=FASN PE=1 SV=3 (sp|P49327|FAS_HUMAN)	Fatty acid synthase OS=Homo sapiens GN=FASN PE=1 SV=3	sp|P49327|FAS_HUMAN	HumanRef150126wC.fasta	273427	1	7	8	8	0.000346	0.0705
CHLA-258 (1) Technical Replicate 2	Cluster of Isoform 2 of Programmed cell death 6-interacting protein OS=Homo sapiens GN=PDCD6IP (sp|Q8WUM4-2|PDC6I_HUMAN)	Isoform 2 of Programmed cell death 6-interacting protein OS=Homo sapiens GN=PDCD6IP	sp|Q8WUM4-2|PDC6I_HUMAN,sp|Q8WUM4|PDC6I_HUMAN	HumanRef150126wC.fasta	96025.4	1	7	7	7	0.000302	0.147
CHLA-258 (1) Technical Replicate 2	Cluster of 40S ribosomal protein S8 OS=Homo sapiens GN=RPS8 PE=1 SV=2 (sp|P62241|RS8_HUMAN)	40S ribosomal protein S8 OS=Homo sapiens GN=RPS8 PE=1 SV=2	sp|P62241|RS8_HUMAN	HumanRef150126wC.fasta	24206.4	1	7	8	8	0.000346	0.404
CHLA-258 (1) Technical Replicate 2	Cluster of Isoform 2 of Calnexin OS=Homo sapiens GN=CANX (sp|P27824-2|CALX_HUMAN)	Isoform 2 of Calnexin OS=Homo sapiens GN=CANX	sp|P27824-2|CALX_HUMAN,sp|P27824|CALX_HUMAN	HumanRef150126wC.fasta	67570.2	1	7	7	10	0.000432	0.284
CHLA-258 (1) Technical Replicate 2	Cluster of Alpha-enolase OS=Homo sapiens GN=ENO1 PE=1 SV=2 (sp|P06733|ENOA_HUMAN)	Alpha-enolase OS=Homo sapiens GN=ENO1 PE=1 SV=2	sp|P06733|ENOA_HUMAN	HumanRef150126wC.fasta	47170.2	1	7	11	14	0.000605	0.325
CHLA-258 (1) Technical Replicate 2	Cluster of Rab GDP dissociation inhibitor beta OS=Homo sapiens GN=GDI2 PE=1 SV=2 (sp|P50395|GDIB_HUMAN)	Rab GDP dissociation inhibitor beta OS=Homo sapiens GN=GDI2 PE=1 SV=2	sp|P50395|GDIB_HUMAN	HumanRef150126wC.fasta	50665.5	1	7	8	16	0.000691	0.425
CHLA-258 (1) Technical Replicate 2	Cluster of Neutral amino acid transporter B(0) OS=Homo sapiens GN=SLC1A5 PE=1 SV=2 (sp|Q15758|AAAT_HUMAN)	Neutral amino acid transporter B(0) OS=Homo sapiens GN=SLC1A5 PE=1 SV=2	sp|Q15758|AAAT_HUMAN	HumanRef150126wC.fasta	56599.8	1	7	10	10	0.000432	0.198
CHLA-258 (1) Technical Replicate 2	Cluster of Chloride intracellular channel protein 4 OS=Homo sapiens GN=CLIC4 PE=1 SV=4 (sp|Q9Y696|CLIC4_HUMAN)	Chloride intracellular channel protein 4 OS=Homo sapiens GN=CLIC4 PE=1 SV=4	sp|Q9Y696|CLIC4_HUMAN	HumanRef150126wC.fasta	28773.6	1	7	8	8	0.000346	0.502
CHLA-258 (1) Technical Replicate 2	Cluster of Ezrin OS=Homo sapiens GN=EZR PE=1 SV=4 (sp|P15311|EZRI_HUMAN)	Ezrin OS=Homo sapiens GN=EZR PE=1 SV=4	sp|P15311|EZRI_HUMAN,tr|E7EQR4|E7EQR4_HUMAN	HumanRef150126wC.fasta	69414.7	1	7	7	9	0.000389	0.227
CHLA-258 (1) Technical Replicate 2	Cluster of Isoform 2 of Sodium-dependent phosphate transport protein 2B OS=Homo sapiens GN=SLC34A2 (sp|O95436-2|NPT2B_HUMAN)	Isoform 2 of Sodium-dependent phosphate transport protein 2B OS=Homo sapiens GN=SLC34A2	sp|O95436-2|NPT2B_HUMAN	HumanRef150126wC.fasta	75659.4	1	7	7	8	0.000346	0.174
CHLA-258 (1) Technical Replicate 2	Cluster of sp|GSTP1_HUMAN|	sp|GSTP1_HUMAN|	sp|GSTP1_HUMAN|,sp|P09211|GSTP1_HUMAN	HumanRef150126wC.fasta	23356.7	1	7	9	9	0.000389	0.598
CHLA-258 (1) Technical Replicate 2	Cluster of Plexin-B2 OS=Homo sapiens GN=PLXNB2 PE=1 SV=3 (sp|O15031|PLXB2_HUMAN)	Plexin-B2 OS=Homo sapiens GN=PLXNB2 PE=1 SV=3	sp|O15031|PLXB2_HUMAN	HumanRef150126wC.fasta	205127	1	7	7	9	0.000389	0.105
CHLA-258 (2) Technical Replicate 1	Cluster of T-complex protein 1 subunit zeta OS=Homo sapiens GN=CCT6A PE=1 SV=3 (sp|P40227|TCPZ_HUMAN)	T-complex protein 1 subunit zeta OS=Homo sapiens GN=CCT6A PE=1 SV=3	sp|P40227|TCPZ_HUMAN	HumanRef150126wC.fasta	58025.3	1	7	8	8	0.000336	0.237
CHLA-258 (2) Technical Replicate 1	Cluster of sp|ANXA5_HUMAN|	sp|ANXA5_HUMAN|	sp|ANXA5_HUMAN|,sp|P08758|ANXA5_HUMAN	HumanRef150126wC.fasta	35938.6	1	7	11	11	0.000462	0.429
CHLA-258 (2) Technical Replicate 1	Cluster of Alpha-enolase OS=Homo sapiens GN=ENO1 PE=1 SV=2 (sp|P06733|ENOA_HUMAN)	Alpha-enolase OS=Homo sapiens GN=ENO1 PE=1 SV=2	sp|P06733|ENOA_HUMAN	HumanRef150126wC.fasta	47170.2	1	7	12	16	0.000672	0.419
CHLA-258 (2) Technical Replicate 1	Cluster of Rab GDP dissociation inhibitor beta OS=Homo sapiens GN=GDI2 PE=1 SV=2 (sp|P50395|GDIB_HUMAN)	Rab GDP dissociation inhibitor beta OS=Homo sapiens GN=GDI2 PE=1 SV=2	sp|P50395|GDIB_HUMAN	HumanRef150126wC.fasta	50665.5	1	7	9	15	0.00063	0.38
CHLA-258 (2) Technical Replicate 1	Cluster of Chloride intracellular channel protein 4 OS=Homo sapiens GN=CLIC4 PE=1 SV=4 (sp|Q9Y696|CLIC4_HUMAN)	Chloride intracellular channel protein 4 OS=Homo sapiens GN=CLIC4 PE=1 SV=4	sp|Q9Y696|CLIC4_HUMAN	HumanRef150126wC.fasta	28773.6	1	7	7	7	0.000294	0.49
CHLA-258 (2) Technical Replicate 1	Cluster of 60S ribosomal protein L3 OS=Homo sapiens GN=RPL3 PE=1 SV=2 (sp|P39023|RL3_HUMAN)	60S ribosomal protein L3 OS=Homo sapiens GN=RPL3 PE=1 SV=2	sp|P39023|RL3_HUMAN	HumanRef150126wC.fasta	46109.5	1	7	8	8	0.000336	0.231
CHLA-258 (2) Technical Replicate 2	Cluster of Endoplasmin OS=Homo sapiens GN=HSP90B1 PE=1 SV=1 (sp|P14625|ENPL_HUMAN)	Endoplasmin OS=Homo sapiens GN=HSP90B1 PE=1 SV=1	sp|P14625|ENPL_HUMAN	HumanRef150126wC.fasta	92471.7	1	7	8	10	0.00043	0.182
CHLA-258 (2) Technical Replicate 2	Cluster of Heat shock 70 kDa protein 4 OS=Homo sapiens GN=HSPA4 PE=1 SV=4 (sp|P34932|HSP74_HUMAN)	Heat shock 70 kDa protein 4 OS=Homo sapiens GN=HSPA4 PE=1 SV=4	sp|P34932|HSP74_HUMAN	HumanRef150126wC.fasta	94331.9	1	7	7	8	0.000344	0.183
CHLA-258 (2) Technical Replicate 2	Cluster of Alpha-enolase OS=Homo sapiens GN=ENO1 PE=1 SV=2 (sp|P06733|ENOA_HUMAN)	Alpha-enolase OS=Homo sapiens GN=ENO1 PE=1 SV=2	sp|P06733|ENOA_HUMAN	HumanRef150126wC.fasta	47170.2	1	7	10	13	0.000559	0.378
CHLA-258 (2) Technical Replicate 2	Cluster of Fatty acid synthase OS=Homo sapiens GN=FASN PE=1 SV=3 (sp|P49327|FAS_HUMAN)	Fatty acid synthase OS=Homo sapiens GN=FASN PE=1 SV=3	sp|P49327|FAS_HUMAN	HumanRef150126wC.fasta	273427	1	7	8	8	0.000344	0.0645
CHLA-258 (2) Technical Replicate 2	Cluster of sp|ANXA5_HUMAN|	sp|ANXA5_HUMAN|	sp|ANXA5_HUMAN|,sp|P08758|ANXA5_HUMAN	HumanRef150126wC.fasta	35938.6	1	7	8	9	0.000387	0.367
CHLA-258 (2) Technical Replicate 2	Cluster of Bifunctional glutamate/proline--tRNA ligase OS=Homo sapiens GN=EPRS PE=1 SV=5 (sp|P07814|SYEP_HUMAN)	Bifunctional glutamate/proline--tRNA ligase OS=Homo sapiens GN=EPRS PE=1 SV=5	sp|P07814|SYEP_HUMAN	HumanRef150126wC.fasta	170593	1	7	7	7	0.000301	0.0813
CHLA-258 (2) Technical Replicate 2	Cluster of Phosphoglycerate kinase 1 OS=Homo sapiens GN=PGK1 PE=1 SV=3 (sp|P00558|PGK1_HUMAN)	Phosphoglycerate kinase 1 OS=Homo sapiens GN=PGK1 PE=1 SV=3	sp|P00558|PGK1_HUMAN	HumanRef150126wC.fasta	44615.3	1	7	9	11	0.000473	0.434
CHLA-258 (2) Technical Replicate 2	Cluster of Isoform 2 of Ubiquitin-like modifier-activating enzyme 1 OS=Homo sapiens GN=UBA1 (sp|P22314-2|UBA1_HUMAN)	Isoform 2 of Ubiquitin-like modifier-activating enzyme 1 OS=Homo sapiens GN=UBA1	sp|P22314-2|UBA1_HUMAN,sp|P22314|UBA1_HUMAN	HumanRef150126wC.fasta	117850	1	7	9	13	0.000559	0.195
CHLA-258 (2) Technical Replicate 2	Cluster of L-lactate dehydrogenase B chain OS=Homo sapiens GN=LDHB PE=1 SV=2 (sp|P07195|LDHB_HUMAN)	Isoform 3 of L-lactate dehydrogenase A chain OS=Homo sapiens GN=LDHA	sp|P00338-3|LDHA_HUMAN,sp|P00338|LDHA_HUMAN	HumanRef150126wC.fasta	36689.2	1	7	10	11	0.000473	0.396
CHLA-258 (2) Technical Replicate 2	Cluster of Ezrin OS=Homo sapiens GN=EZR PE=1 SV=4 (sp|P15311|EZRI_HUMAN)	Ezrin OS=Homo sapiens GN=EZR PE=1 SV=4	sp|P15311|EZRI_HUMAN,tr|E7EQR4|E7EQR4_HUMAN	HumanRef150126wC.fasta	69414.7	1	7	8	8	0.000344	0.189
CHLA-258 (2) Technical Replicate 2	Cluster of Isoform 2AB of Catenin delta-1 OS=Homo sapiens GN=CTNND1 (sp|O60716-10|CTND1_HUMAN)	Isoform 2AB of Catenin delta-1 OS=Homo sapiens GN=CTNND1	sp|O60716-10|CTND1_HUMAN,sp|O60716-17|CTND1_HUMAN,sp|O60716-18|CTND1_HUMAN,sp|O60716-2|CTND1_HUMAN,sp|O60716-9|CTND1_HUMAN,sp|O60716|CTND1_HUMAN	HumanRef150126wC.fasta	108172	1	7	10	10	0.00043	0.15
SK-ES-1 (1) Technical Replicate 1	Cluster of Endoplasmin OS=Homo sapiens GN=HSP90B1 PE=1 SV=1 (sp|P14625|ENPL_HUMAN)	Endoplasmin OS=Homo sapiens GN=HSP90B1 PE=1 SV=1	sp|P14625|ENPL_HUMAN	HumanRef150126wC.fasta	92471.7	1	7	8	9	0.000371	0.202
SK-ES-1 (1) Technical Replicate 1	Cluster of Guanine nucleotide-binding protein G(i) subunit alpha-2 OS=Homo sapiens GN=GNAI2 PE=1 SV=3 (sp|P04899|GNAI2_HUMAN)	Guanine nucleotide-binding protein G(i) subunit alpha-2 OS=Homo sapiens GN=GNAI2 PE=1 SV=3	sp|P04899|GNAI2_HUMAN	HumanRef150126wC.fasta	40452	1	7	9	10	0.000413	0.338
SK-ES-1 (1) Technical Replicate 2	Cluster of Endoplasmin OS=Homo sapiens GN=HSP90B1 PE=1 SV=1 (sp|P14625|ENPL_HUMAN)	Endoplasmin OS=Homo sapiens GN=HSP90B1 PE=1 SV=1	sp|P14625|ENPL_HUMAN	HumanRef150126wC.fasta	92471.7	1	7	8	10	0.000415	0.176
SK-ES-1 (1) Technical Replicate 2	Cluster of sp|ANXA5_HUMAN|	sp|ANXA5_HUMAN|	sp|ANXA5_HUMAN|,sp|P08758|ANXA5_HUMAN	HumanRef150126wC.fasta	35938.6	1	7	8	8	0.000332	0.414
SK-ES-1 (1) Technical Replicate 2	Cluster of L-lactate dehydrogenase B chain OS=Homo sapiens GN=LDHB PE=1 SV=2 (sp|P07195|LDHB_HUMAN)	L-lactate dehydrogenase B chain OS=Homo sapiens GN=LDHB PE=1 SV=2	sp|P07195|LDHB_HUMAN	HumanRef150126wC.fasta	36638.6	1	7	9	9	0.000374	0.266
SK-ES-1 (1) Technical Replicate 2	Cluster of Neutral amino acid transporter B(0) OS=Homo sapiens GN=SLC1A5 PE=1 SV=2 (sp|Q15758|AAAT_HUMAN)	Neutral amino acid transporter B(0) OS=Homo sapiens GN=SLC1A5 PE=1 SV=2	sp|Q15758|AAAT_HUMAN	HumanRef150126wC.fasta	56599.8	1	7	9	9	0.000374	0.157
SK-ES-1 (1) Technical Replicate 2	Cluster of Prostaglandin F2 receptor negative regulator OS=Homo sapiens GN=PTGFRN PE=1 SV=2 (sp|Q9P2B2|FPRP_HUMAN)	Prostaglandin F2 receptor negative regulator OS=Homo sapiens GN=PTGFRN PE=1 SV=2	sp|Q9P2B2|FPRP_HUMAN	HumanRef150126wC.fasta	98555.6	1	7	8	8	0.000332	0.134
RD-ES (1) Technical Replicate 1	Cluster of Isoform 2 of UDP-glucose:glycoprotein glucosyltransferase 1 OS=Homo sapiens GN=UGGT1 (sp|Q9NYU2-2|UGGG1_HUMAN)	Isoform 2 of UDP-glucose:glycoprotein glucosyltransferase 1 OS=Homo sapiens GN=UGGT1	sp|Q9NYU2-2|UGGG1_HUMAN,sp|Q9NYU2|UGGG1_HUMAN	HumanRef150126wC.fasta	177195	1	7	8	8	0.000322	0.0777
RD-ES (1) Technical Replicate 1	Cluster of Heterogeneous nuclear ribonucleoprotein U OS=Homo sapiens GN=HNRNPU PE=1 SV=6 (sp|Q00839|HNRPU_HUMAN)	Heterogeneous nuclear ribonucleoprotein U OS=Homo sapiens GN=HNRNPU PE=1 SV=6	sp|Q00839|HNRPU_HUMAN	HumanRef150126wC.fasta	90585.2	1	7	8	8	0.000322	0.162
RD-ES (1) Technical Replicate 1	Cluster of Heat shock protein HSP 90-beta OS=Homo sapiens GN=HSP90AB1 PE=1 SV=4 (sp|P08238|HS90B_HUMAN)	Heat shock protein HSP 90-beta OS=Homo sapiens GN=HSP90AB1 PE=1 SV=4	sp|P08238|HS90B_HUMAN	HumanRef150126wC.fasta	83267.3	1	7	11	20	0.000804	0.312
RD-ES (1) Technical Replicate 1	Cluster of 40S ribosomal protein S8 OS=Homo sapiens GN=RPS8 PE=1 SV=2 (sp|P62241|RS8_HUMAN)	40S ribosomal protein S8 OS=Homo sapiens GN=RPS8 PE=1 SV=2	sp|P62241|RS8_HUMAN	HumanRef150126wC.fasta	24206.4	1	7	7	7	0.000282	0.462
RD-ES (1) Technical Replicate 1	Cluster of Myristoylated alanine-rich C-kinase substrate OS=Homo sapiens GN=MARCKS PE=1 SV=4 (sp|P29966|MARCS_HUMAN)	Myristoylated alanine-rich C-kinase substrate OS=Homo sapiens GN=MARCKS PE=1 SV=4	sp|P29966|MARCS_HUMAN	HumanRef150126wC.fasta	31554.2	1	7	8	9	0.000362	0.361
RD-ES (1) Technical Replicate 1	Cluster of Guanine nucleotide-binding protein G(i) subunit alpha-2 OS=Homo sapiens GN=GNAI2 PE=1 SV=3 (sp|P04899|GNAI2_HUMAN)	Guanine nucleotide-binding protein G(k) subunit alpha OS=Homo sapiens GN=GNAI3 PE=1 SV=3	sp|P08754|GNAI3_HUMAN	HumanRef150126wC.fasta	40533.5	1	7	10	14	0.000563	0.379
RD-ES (1) Technical Replicate 1	Cluster of Coagulation factor V OS=Homo sapiens GN=F5 PE=1 SV=4 (sp|P12259|FA5_HUMAN)	Coagulation factor V OS=Homo sapiens GN=F5 PE=1 SV=4	sp|P12259|FA5_HUMAN,tr|A0A0A0MRJ7|A0A0A0MRJ7_HUMAN	HumanRef150126wC.fasta	251710	1	7	10	10	0.000402	0.0414
RD-ES (1) Technical Replicate 1	Cluster of Isoform 2 of Dihydropyrimidinase-related protein 2 OS=Homo sapiens GN=DPYSL2 (sp|Q16555-2|DPYL2_HUMAN)	Isoform 2 of Dihydropyrimidinase-related protein 2 OS=Homo sapiens GN=DPYSL2	sp|Q16555-2|DPYL2_HUMAN,sp|Q16555|DPYL2_HUMAN	HumanRef150126wC.fasta	62294	1	7	7	8	0.000322	0.269
RD-ES (1) Technical Replicate 1	Cluster of Ezrin OS=Homo sapiens GN=EZR PE=1 SV=4 (sp|P15311|EZRI_HUMAN)	Ezrin OS=Homo sapiens GN=EZR PE=1 SV=4	sp|P15311|EZRI_HUMAN,tr|E7EQR4|E7EQR4_HUMAN	HumanRef150126wC.fasta	69414.7	1	7	8	12	0.000483	0.234
RD-ES (1) Technical Replicate 1	Cluster of Glucosidase 2 subunit beta OS=Homo sapiens GN=PRKCSH PE=1 SV=1 (tr|K7ELL7|K7ELL7_HUMAN)	Glucosidase 2 subunit beta OS=Homo sapiens GN=PRKCSH PE=1 SV=1	tr|K7ELL7|K7ELL7_HUMAN	HumanRef150126wC.fasta	60192.5	1	7	8	8	0.000322	0.277
RD-ES (1) Technical Replicate 1	Cluster of Chloride intracellular channel protein 4 OS=Homo sapiens GN=CLIC4 PE=1 SV=4 (sp|Q9Y696|CLIC4_HUMAN)	Chloride intracellular channel protein 4 OS=Homo sapiens GN=CLIC4 PE=1 SV=4	sp|Q9Y696|CLIC4_HUMAN	HumanRef150126wC.fasta	28773.6	1	7	9	9	0.000362	0.451
RD-ES (1) Technical Replicate 1	Cluster of 60S ribosomal protein L3 OS=Homo sapiens GN=RPL3 PE=1 SV=2 (sp|P39023|RL3_HUMAN)	60S ribosomal protein L3 OS=Homo sapiens GN=RPL3 PE=1 SV=2	sp|P39023|RL3_HUMAN	HumanRef150126wC.fasta	46109.5	1	7	12	12	0.000483	0.231
RD-ES (1) Technical Replicate 1	Cluster of Integrin beta-1 OS=Homo sapiens GN=ITGB1 PE=1 SV=2 (sp|P05556|ITB1_HUMAN)	Integrin beta-1 OS=Homo sapiens GN=ITGB1 PE=1 SV=2	sp|P05556|ITB1_HUMAN	HumanRef150126wC.fasta	88415.1	1	7	7	7	0.000282	0.165
RD-ES (1) Technical Replicate 1	Cluster of FACT complex subunit SPT16 OS=Homo sapiens GN=SUPT16H PE=1 SV=1 (sp|Q9Y5B9|SP16H_HUMAN)	FACT complex subunit SPT16 OS=Homo sapiens GN=SUPT16H PE=1 SV=1	sp|Q9Y5B9|SP16H_HUMAN	HumanRef150126wC.fasta	119917	1	7	8	8	0.000322	0.105
RD-ES (1) Technical Replicate 1	Cluster of Peroxiredoxin-1 OS=Homo sapiens GN=PRDX1 PE=1 SV=1 (sp|Q06830|PRDX1_HUMAN)	Peroxiredoxin-1 OS=Homo sapiens GN=PRDX1 PE=1 SV=1	sp|Q06830|PRDX1_HUMAN	HumanRef150126wC.fasta	22110.9	1	7	11	12	0.000483	0.523
RD-ES (1) Technical Replicate 2	Cluster of Actin, cytoplasmic 2 OS=Homo sapiens GN=ACTG1 PE=1 SV=1 (sp|P63261|ACTG_HUMAN)	Actin, cytoplasmic 2 OS=Homo sapiens GN=ACTG1 PE=1 SV=1	sp|P63261|ACTG_HUMAN	HumanRef150126wC.fasta	41793.9	1	7	23	57	0.00228	0.565
RD-ES (1) Technical Replicate 2	Cluster of Peptidyl-prolyl cis-trans isomerase B OS=Homo sapiens GN=PPIB PE=1 SV=2 (sp|P23284|PPIB_HUMAN)	Peptidyl-prolyl cis-trans isomerase B OS=Homo sapiens GN=PPIB PE=1 SV=2	sp|P23284|PPIB_HUMAN	HumanRef150126wC.fasta	23743.2	1	7	8	8	0.00032	0.417
RD-ES (1) Technical Replicate 2	Cluster of Heat shock protein HSP 90-beta OS=Homo sapiens GN=HSP90AB1 PE=1 SV=4 (sp|P08238|HS90B_HUMAN)	Heat shock protein HSP 90-beta OS=Homo sapiens GN=HSP90AB1 PE=1 SV=4	sp|P08238|HS90B_HUMAN	HumanRef150126wC.fasta	83267.3	1	7	11	20	0.000799	0.297
RD-ES (1) Technical Replicate 2	Cluster of T-complex protein 1 subunit delta OS=Homo sapiens GN=CCT4 PE=1 SV=4 (sp|P50991|TCPD_HUMAN)	T-complex protein 1 subunit delta OS=Homo sapiens GN=CCT4 PE=1 SV=4	sp|P50991|TCPD_HUMAN	HumanRef150126wC.fasta	57926	1	7	8	8	0.00032	0.271
RD-ES (1) Technical Replicate 2	Cluster of Isoform 2 of Ubiquitin-like modifier-activating enzyme 1 OS=Homo sapiens GN=UBA1 (sp|P22314-2|UBA1_HUMAN)	Isoform 2 of Ubiquitin-like modifier-activating enzyme 1 OS=Homo sapiens GN=UBA1	sp|P22314-2|UBA1_HUMAN,sp|P22314|UBA1_HUMAN	HumanRef150126wC.fasta	117850	1	7	8	11	0.00044	0.151
RD-ES (1) Technical Replicate 2	Cluster of ATP synthase subunit beta, mitochondrial OS=Homo sapiens GN=ATP5B PE=1 SV=3 (sp|P06576|ATPB_HUMAN)	ATP synthase subunit beta, mitochondrial OS=Homo sapiens GN=ATP5B PE=1 SV=3	sp|P06576|ATPB_HUMAN	HumanRef150126wC.fasta	56560.6	1	7	7	7	0.00028	0.265
RD-ES (1) Technical Replicate 2	Cluster of Chloride intracellular channel protein 4 OS=Homo sapiens GN=CLIC4 PE=1 SV=4 (sp|Q9Y696|CLIC4_HUMAN)	Chloride intracellular channel protein 4 OS=Homo sapiens GN=CLIC4 PE=1 SV=4	sp|Q9Y696|CLIC4_HUMAN	HumanRef150126wC.fasta	28773.6	1	7	8	8	0.00032	0.466
RD-ES (1) Technical Replicate 2	Cluster of Histone H4 OS=Homo sapiens GN=HIST1H4A PE=1 SV=2 (sp|P62805|H4_HUMAN)	Histone H4 OS=Homo sapiens GN=HIST1H4A PE=1 SV=2	sp|P62805|H4_HUMAN	HumanRef150126wC.fasta	11367.7	1	7	13	13	0.000519	0.456
RD-ES (1) Technical Replicate 2	Cluster of Triosephosphate isomerase OS=Homo sapiens GN=TPI1 PE=1 SV=3 (sp|P60174|TPIS_HUMAN)	Triosephosphate isomerase OS=Homo sapiens GN=TPI1 PE=1 SV=3	sp|P60174|TPIS_HUMAN	HumanRef150126wC.fasta	30790.8	1	7	7	7	0.00028	0.416
COG-E-352 (1) Technical Replicate 1	Cluster of Actin, cytoplasmic 2 OS=Homo sapiens GN=ACTG1 PE=1 SV=1 (sp|P63261|ACTG_HUMAN)	Actin, cytoplasmic 2 OS=Homo sapiens GN=ACTG1 PE=1 SV=1	sp|P63261|ACTG_HUMAN	HumanRef150126wC.fasta	41793.9	1	7	19	37	0.00166	0.611
COG-E-352 (1) Technical Replicate 1	Cluster of Laminin subunit alpha-5 OS=Homo sapiens GN=LAMA5 PE=1 SV=8 (sp|O15230|LAMA5_HUMAN)	Laminin subunit alpha-5 OS=Homo sapiens GN=LAMA5 PE=1 SV=8	sp|O15230|LAMA5_HUMAN	HumanRef150126wC.fasta	399725	1	7	7	7	0.000315	0.029
COG-E-352 (1) Technical Replicate 1	Cluster of 60 kDa heat shock protein, mitochondrial OS=Homo sapiens GN=HSPD1 PE=1 SV=2 (sp|P10809|CH60_HUMAN)	60 kDa heat shock protein, mitochondrial OS=Homo sapiens GN=HSPD1 PE=1 SV=2	sp|P10809|CH60_HUMAN	HumanRef150126wC.fasta	61055.7	1	7	8	8	0.00036	0.209
COG-E-352 (1) Technical Replicate 1	Cluster of Sodium/potassium-transporting ATPase subunit alpha-1 OS=Homo sapiens GN=ATP1A1 PE=1 SV=1 (sp|P05023|AT1A1_HUMAN)	Sodium/potassium-transporting ATPase subunit alpha-1 OS=Homo sapiens GN=ATP1A1 PE=1 SV=1	sp|P05023|AT1A1_HUMAN	HumanRef150126wC.fasta	112900	1	7	10	21	0.000944	0.238
COG-E-352 (1) Technical Replicate 1	Cluster of Guanine nucleotide-binding protein G(i) subunit alpha-2 OS=Homo sapiens GN=GNAI2 PE=1 SV=3 (sp|P04899|GNAI2_HUMAN)	Guanine nucleotide-binding protein G(i) subunit alpha-2 OS=Homo sapiens GN=GNAI2 PE=1 SV=3	sp|P04899|GNAI2_HUMAN	HumanRef150126wC.fasta	40452	1	7	7	10	0.00045	0.408
COG-E-352 (1) Technical Replicate 1	Cluster of D-3-phosphoglycerate dehydrogenase OS=Homo sapiens GN=PHGDH PE=1 SV=4 (sp|O43175|SERA_HUMAN)	D-3-phosphoglycerate dehydrogenase OS=Homo sapiens GN=PHGDH PE=1 SV=4	sp|O43175|SERA_HUMAN	HumanRef150126wC.fasta	56650.6	1	7	8	8	0.00036	0.22
COG-E-352 (1) Technical Replicate 1	Cluster of Isoform 2 of Receptor-type tyrosine-protein phosphatase F OS=Homo sapiens GN=PTPRF (sp|P10586-2|PTPRF_HUMAN)	Isoform 2 of Receptor-type tyrosine-protein phosphatase F OS=Homo sapiens GN=PTPRF	sp|P10586-2|PTPRF_HUMAN,sp|P10586|PTPRF_HUMAN	HumanRef150126wC.fasta	212878	1	7	8	8	0.00036	0.0843
COG-E-352 (1) Technical Replicate 2	Cluster of Myristoylated alanine-rich C-kinase substrate OS=Homo sapiens GN=MARCKS PE=1 SV=4 (sp|P29966|MARCS_HUMAN)	Myristoylated alanine-rich C-kinase substrate OS=Homo sapiens GN=MARCKS PE=1 SV=4	sp|P29966|MARCS_HUMAN	HumanRef150126wC.fasta	31554.2	1	7	8	8	0.000367	0.413
TC-71 (1) Technical Replicate 1	Cluster of Ubiquitin carboxyl-terminal hydrolase isozyme L1 OS=Homo sapiens GN=UCHL1 PE=1 SV=2 (sp|P09936|UCHL1_HUMAN)	Ubiquitin carboxyl-terminal hydrolase isozyme L1 OS=Homo sapiens GN=UCHL1 PE=1 SV=2	sp|P09936|UCHL1_HUMAN	HumanRef150126wC.fasta	24824.3	1	6	7	7	0.000281	0.471
TC-71 (1) Technical Replicate 1	Cluster of Myristoylated alanine-rich C-kinase substrate OS=Homo sapiens GN=MARCKS PE=1 SV=4 (sp|P29966|MARCS_HUMAN)	Myristoylated alanine-rich C-kinase substrate OS=Homo sapiens GN=MARCKS PE=1 SV=4	sp|P29966|MARCS_HUMAN	HumanRef150126wC.fasta	31554.2	1	6	7	7	0.000281	0.367
TC-71 (1) Technical Replicate 1	Cluster of Isoform 2 of Dihydropyrimidinase-related protein 2 OS=Homo sapiens GN=DPYSL2 (sp|Q16555-2|DPYL2_HUMAN)	Isoform 2 of Dihydropyrimidinase-related protein 2 OS=Homo sapiens GN=DPYSL2	sp|Q16555-2|DPYL2_HUMAN,sp|Q16555|DPYL2_HUMAN	HumanRef150126wC.fasta	62294	1	6	7	8	0.000322	0.224
TC-71 (1) Technical Replicate 1	Cluster of Tryptophan--tRNA ligase, cytoplasmic OS=Homo sapiens GN=WARS PE=1 SV=2 (sp|P23381|SYWC_HUMAN)	Tryptophan--tRNA ligase, cytoplasmic OS=Homo sapiens GN=WARS PE=1 SV=2	sp|P23381|SYWC_HUMAN	HumanRef150126wC.fasta	53167.6	1	6	9	9	0.000362	0.304
TC-71 (1) Technical Replicate 1	Cluster of Guanine nucleotide-binding protein G(i) subunit alpha-2 OS=Homo sapiens GN=GNAI2 PE=1 SV=3 (sp|P04899|GNAI2_HUMAN)	Guanine nucleotide-binding protein G(i) subunit alpha-2 OS=Homo sapiens GN=GNAI2 PE=1 SV=3	sp|P04899|GNAI2_HUMAN	HumanRef150126wC.fasta	40452	1	6	6	7	0.000281	0.321
TC-71 (1) Technical Replicate 1	Cluster of Vimentin OS=Homo sapiens GN=VIM PE=1 SV=4 (sp|P08670|VIME_HUMAN)	Vimentin OS=Homo sapiens GN=VIM PE=1 SV=4	sp|P08670|VIME_HUMAN	HumanRef150126wC.fasta	53652.7	1	6	6	6	0.000241	0.193
TC-71 (1) Technical Replicate 2	Cluster of Actin, cytoplasmic 2 OS=Homo sapiens GN=ACTG1 PE=1 SV=1 (sp|P63261|ACTG_HUMAN)	Actin, cytoplasmic 2 OS=Homo sapiens GN=ACTG1 PE=1 SV=1	sp|P63261|ACTG_HUMAN	HumanRef150126wC.fasta	41793.9	1	6	15	32	0.00126	0.469
TC-71 (1) Technical Replicate 2	Cluster of Isoform 2 of Heat shock protein HSP 90-alpha OS=Homo sapiens GN=HSP90AA1 (sp|P07900-2|HS90A_HUMAN)	Isoform 2 of Heat shock protein HSP 90-alpha OS=Homo sapiens GN=HSP90AA1	sp|P07900-2|HS90A_HUMAN	HumanRef150126wC.fasta	98165.1	1	6	6	11	0.000432	0.196
TC-71 (1) Technical Replicate 2	Cluster of Isoform 2 of EGF-like repeat and discoidin I-like domain-containing protein 3 OS=Homo sapiens GN=EDIL3 (sp|O43854-2|EDIL3_HUMAN)	Isoform 2 of EGF-like repeat and discoidin I-like domain-containing protein 3 OS=Homo sapiens GN=EDIL3	sp|O43854-2|EDIL3_HUMAN,sp|O43854|EDIL3_HUMAN	HumanRef150126wC.fasta	53765	1	6	7	7	0.000275	0.228
TC-71 (1) Technical Replicate 2	Cluster of Myristoylated alanine-rich C-kinase substrate OS=Homo sapiens GN=MARCKS PE=1 SV=4 (sp|P29966|MARCS_HUMAN)	Myristoylated alanine-rich C-kinase substrate OS=Homo sapiens GN=MARCKS PE=1 SV=4	sp|P29966|MARCS_HUMAN	HumanRef150126wC.fasta	31554.2	1	6	6	6	0.000236	0.367
TC-71 (1) Technical Replicate 2	Cluster of Ezrin OS=Homo sapiens GN=EZR PE=1 SV=4 (sp|P15311|EZRI_HUMAN)	Ezrin OS=Homo sapiens GN=EZR PE=1 SV=4	sp|P15311|EZRI_HUMAN,tr|E7EQR4|E7EQR4_HUMAN	HumanRef150126wC.fasta	69414.7	1	6	7	7	0.000275	0.167
TC-71 (1) Technical Replicate 2	Cluster of Neutral amino acid transporter B(0) OS=Homo sapiens GN=SLC1A5 PE=1 SV=2 (sp|Q15758|AAAT_HUMAN)	Neutral amino acid transporter B(0) OS=Homo sapiens GN=SLC1A5 PE=1 SV=2	sp|Q15758|AAAT_HUMAN	HumanRef150126wC.fasta	56599.8	1	6	6	6	0.000236	0.194
TC-71 (1) Technical Replicate 2	Cluster of Sodium/potassium-transporting ATPase subunit alpha-1 OS=Homo sapiens GN=ATP1A1 PE=1 SV=1 (sp|P05023|AT1A1_HUMAN)	Sodium/potassium-transporting ATPase subunit alpha-1 OS=Homo sapiens GN=ATP1A1 PE=1 SV=1	sp|P05023|AT1A1_HUMAN	HumanRef150126wC.fasta	112900	1	6	9	16	0.000628	0.199
TC-71 (1) Technical Replicate 2	Cluster of Talin-1 OS=Homo sapiens GN=TLN1 PE=1 SV=3 (sp|Q9Y490|TLN1_HUMAN)	Talin-1 OS=Homo sapiens GN=TLN1 PE=1 SV=3	sp|Q9Y490|TLN1_HUMAN	HumanRef150126wC.fasta	269765	1	6	6	6	0.000236	0.0649
TC-71 (1) Technical Replicate 2	Cluster of Integrin beta-1 OS=Homo sapiens GN=ITGB1 PE=1 SV=2 (sp|P05556|ITB1_HUMAN)	Integrin beta-1 OS=Homo sapiens GN=ITGB1 PE=1 SV=2	sp|P05556|ITB1_HUMAN	HumanRef150126wC.fasta	88415.1	1	6	7	7	0.000275	0.164
TC-71 (2) Technical Replicate 1	Cluster of Fatty acid synthase OS=Homo sapiens GN=FASN PE=1 SV=3 (sp|P49327|FAS_HUMAN)	Fatty acid synthase OS=Homo sapiens GN=FASN PE=1 SV=3	sp|P49327|FAS_HUMAN	HumanRef150126wC.fasta	273427	1	6	6	7	0.000265	0.0502
TC-71 (2) Technical Replicate 1	Cluster of Ezrin OS=Homo sapiens GN=EZR PE=1 SV=4 (sp|P15311|EZRI_HUMAN)	Ezrin OS=Homo sapiens GN=EZR PE=1 SV=4	sp|P15311|EZRI_HUMAN,tr|E7EQR4|E7EQR4_HUMAN	HumanRef150126wC.fasta	69414.7	1	6	7	7	0.000265	0.177
TC-71 (2) Technical Replicate 1	Cluster of sp|ANXA5_HUMAN|	sp|ANXA5_HUMAN|	sp|ANXA5_HUMAN|,sp|P08758|ANXA5_HUMAN	HumanRef150126wC.fasta	35938.6	1	6	7	7	0.000265	0.254
TC-71 (2) Technical Replicate 2	Cluster of Actin, cytoplasmic 2 OS=Homo sapiens GN=ACTG1 PE=1 SV=1 (sp|P63261|ACTG_HUMAN)	Actin, cytoplasmic 2 OS=Homo sapiens GN=ACTG1 PE=1 SV=1	sp|P63261|ACTG_HUMAN	HumanRef150126wC.fasta	41793.9	1	6	19	48	0.00182	0.48
TC-71 (2) Technical Replicate 2	Cluster of 60S ribosomal protein L3 OS=Homo sapiens GN=RPL3 PE=1 SV=2 (sp|P39023|RL3_HUMAN)	60S ribosomal protein L3 OS=Homo sapiens GN=RPL3 PE=1 SV=2	sp|P39023|RL3_HUMAN	HumanRef150126wC.fasta	46109.5	1	6	9	11	0.000417	0.231
TC-71 (2) Technical Replicate 2	Cluster of Heat shock protein HSP 90-beta OS=Homo sapiens GN=HSP90AB1 PE=1 SV=4 (sp|P08238|HS90B_HUMAN)	Heat shock protein HSP 90-beta OS=Homo sapiens GN=HSP90AB1 PE=1 SV=4	sp|P08238|HS90B_HUMAN	HumanRef150126wC.fasta	83267.3	1	6	8	15	0.000568	0.214
TC-71 (2) Technical Replicate 2	Cluster of Fatty acid synthase OS=Homo sapiens GN=FASN PE=1 SV=3 (sp|P49327|FAS_HUMAN)	Fatty acid synthase OS=Homo sapiens GN=FASN PE=1 SV=3	sp|P49327|FAS_HUMAN	HumanRef150126wC.fasta	273427	1	6	6	6	0.000227	0.0554
TC-71 (2) Technical Replicate 2	Cluster of Isoform 2 of Programmed cell death 6-interacting protein OS=Homo sapiens GN=PDCD6IP (sp|Q8WUM4-2|PDC6I_HUMAN)	Isoform 2 of Programmed cell death 6-interacting protein OS=Homo sapiens GN=PDCD6IP	sp|Q8WUM4-2|PDC6I_HUMAN,sp|Q8WUM4|PDC6I_HUMAN	HumanRef150126wC.fasta	96025.4	1	6	6	6	0.000227	0.14
TC-71 (2) Technical Replicate 2	Cluster of sp|ANXA5_HUMAN|	sp|ANXA5_HUMAN|	sp|ANXA5_HUMAN|,sp|P08758|ANXA5_HUMAN	HumanRef150126wC.fasta	35938.6	1	6	8	8	0.000303	0.335
TC-71 (2) Technical Replicate 2	Cluster of Cation-independent mannose-6-phosphate receptor OS=Homo sapiens GN=IGF2R PE=1 SV=3 (sp|P11717|MPRI_HUMAN)	Cation-independent mannose-6-phosphate receptor OS=Homo sapiens GN=IGF2R PE=1 SV=3	sp|P11717|MPRI_HUMAN	HumanRef150126wC.fasta	274373	1	6	7	7	0.000265	0.065
TC-71 (2) Technical Replicate 2	Cluster of Myristoylated alanine-rich C-kinase substrate OS=Homo sapiens GN=MARCKS PE=1 SV=4 (sp|P29966|MARCS_HUMAN)	Myristoylated alanine-rich C-kinase substrate OS=Homo sapiens GN=MARCKS PE=1 SV=4	sp|P29966|MARCS_HUMAN	HumanRef150126wC.fasta	31554.2	1	6	6	6	0.000227	0.316
TC-71 (2) Technical Replicate 2	Cluster of Alpha-enolase OS=Homo sapiens GN=ENO1 PE=1 SV=2 (sp|P06733|ENOA_HUMAN)	Alpha-enolase OS=Homo sapiens GN=ENO1 PE=1 SV=2	sp|P06733|ENOA_HUMAN	HumanRef150126wC.fasta	47170.2	1	6	10	13	0.000493	0.329
TC-71 (2) Technical Replicate 2	Cluster of Integrin beta-1 OS=Homo sapiens GN=ITGB1 PE=1 SV=2 (sp|P05556|ITB1_HUMAN)	Integrin beta-1 OS=Homo sapiens GN=ITGB1 PE=1 SV=2	sp|P05556|ITB1_HUMAN	HumanRef150126wC.fasta	88415.1	1	6	7	7	0.000265	0.164
CHLA-258 (1) Technical Replicate 1	Cluster of Heat shock protein beta-1 OS=Homo sapiens GN=HSPB1 PE=1 SV=2 (sp|P04792|HSPB1_HUMAN)	Heat shock protein beta-1 OS=Homo sapiens GN=HSPB1 PE=1 SV=2	sp|P04792|HSPB1_HUMAN	HumanRef150126wC.fasta	22782.6	1	6	6	10	0.000429	0.82
CHLA-258 (1) Technical Replicate 1	Cluster of Ubiquitin carboxyl-terminal hydrolase isozyme L1 OS=Homo sapiens GN=UCHL1 PE=1 SV=2 (sp|P09936|UCHL1_HUMAN)	Ubiquitin carboxyl-terminal hydrolase isozyme L1 OS=Homo sapiens GN=UCHL1 PE=1 SV=2	sp|P09936|UCHL1_HUMAN	HumanRef150126wC.fasta	24824.3	1	6	8	9	0.000386	0.462
CHLA-258 (1) Technical Replicate 1	Cluster of 26S proteasome non-ATPase regulatory subunit 1 OS=Homo sapiens GN=PSMD1 PE=1 SV=2 (sp|Q99460|PSMD1_HUMAN)	26S proteasome non-ATPase regulatory subunit 1 OS=Homo sapiens GN=PSMD1 PE=1 SV=2	sp|Q99460|PSMD1_HUMAN	HumanRef150126wC.fasta	105839	1	6	7	12	0.000515	0.199
CHLA-258 (1) Technical Replicate 1	Cluster of Isoform 2 of Stress-induced-phosphoprotein 1 OS=Homo sapiens GN=STIP1 (sp|P31948-2|STIP1_HUMAN)	Isoform 2 of Stress-induced-phosphoprotein 1 OS=Homo sapiens GN=STIP1	sp|P31948-2|STIP1_HUMAN	HumanRef150126wC.fasta	68083.3	1	6	9	13	0.000558	0.241
CHLA-258 (1) Technical Replicate 1	Cluster of T-complex protein 1 subunit theta OS=Homo sapiens GN=CCT8 PE=1 SV=4 (sp|P50990|TCPQ_HUMAN)	T-complex protein 1 subunit theta OS=Homo sapiens GN=CCT8 PE=1 SV=4	sp|P50990|TCPQ_HUMAN	HumanRef150126wC.fasta	59621	1	6	6	10	0.000429	0.276
CHLA-258 (1) Technical Replicate 1	Cluster of Synaptic vesicle membrane protein VAT-1 homolog OS=Homo sapiens GN=VAT1 PE=1 SV=2 (sp|Q99536|VAT1_HUMAN)	Synaptic vesicle membrane protein VAT-1 homolog OS=Homo sapiens GN=VAT1 PE=1 SV=2	sp|Q99536|VAT1_HUMAN	HumanRef150126wC.fasta	41919.8	1	6	7	10	0.000429	0.397
CHLA-258 (1) Technical Replicate 1	Cluster of Microtubule-associated protein RP/EB family member 1 OS=Homo sapiens GN=MAPRE1 PE=1 SV=3 (sp|Q15691|MARE1_HUMAN)	Microtubule-associated protein RP/EB family member 1 OS=Homo sapiens GN=MAPRE1 PE=1 SV=3	sp|Q15691|MARE1_HUMAN	HumanRef150126wC.fasta	29999.5	1	6	7	7	0.0003	0.414
CHLA-258 (1) Technical Replicate 1	Cluster of MARCKS-related protein OS=Homo sapiens GN=MARCKSL1 PE=1 SV=2 (sp|P49006|MRP_HUMAN)	MARCKS-related protein OS=Homo sapiens GN=MARCKSL1 PE=1 SV=2	sp|P49006|MRP_HUMAN	HumanRef150126wC.fasta	19528.6	1	6	8	10	0.000429	0.677
CHLA-258 (1) Technical Replicate 1	Cluster of 26S proteasome non-ATPase regulatory subunit 3 OS=Homo sapiens GN=PSMD3 PE=1 SV=2 (sp|O43242|PSMD3_HUMAN)	26S proteasome non-ATPase regulatory subunit 3 OS=Homo sapiens GN=PSMD3 PE=1 SV=2	sp|O43242|PSMD3_HUMAN	HumanRef150126wC.fasta	60979.6	1	6	6	6	0.000258	0.2
CHLA-258 (1) Technical Replicate 1	Cluster of Phosphoserine aminotransferase OS=Homo sapiens GN=PSAT1 PE=1 SV=2 (sp|Q9Y617|SERC_HUMAN)	Phosphoserine aminotransferase OS=Homo sapiens GN=PSAT1 PE=1 SV=2	sp|Q9Y617|SERC_HUMAN	HumanRef150126wC.fasta	40423.3	1	6	7	7	0.0003	0.246
CHLA-258 (1) Technical Replicate 1	Cluster of Tumor necrosis factor receptor superfamily member 16 OS=Homo sapiens GN=NGFR PE=1 SV=1 (sp|P08138|TNR16_HUMAN)	Tumor necrosis factor receptor superfamily member 16 OS=Homo sapiens GN=NGFR PE=1 SV=1	sp|P08138|TNR16_HUMAN	HumanRef150126wC.fasta	45181.7	1	6	6	6	0.000258	0.262
CHLA-258 (1) Technical Replicate 1	Cluster of Phosphoglycerate kinase 1 OS=Homo sapiens GN=PGK1 PE=1 SV=3 (sp|P00558|PGK1_HUMAN)	Phosphoglycerate kinase 1 OS=Homo sapiens GN=PGK1 PE=1 SV=3	sp|P00558|PGK1_HUMAN	HumanRef150126wC.fasta	44615.3	1	6	8	11	0.000472	0.329
CHLA-258 (1) Technical Replicate 1	Cluster of Ezrin OS=Homo sapiens GN=EZR PE=1 SV=4 (sp|P15311|EZRI_HUMAN)	Ezrin OS=Homo sapiens GN=EZR PE=1 SV=4	sp|P15311|EZRI_HUMAN,tr|E7EQR4|E7EQR4_HUMAN	HumanRef150126wC.fasta	69414.7	1	6	7	8	0.000343	0.181
CHLA-258 (1) Technical Replicate 1	Cluster of Pyruvate kinase (Fragment) OS=Homo sapiens GN=PKM PE=1 SV=1 (tr|H3BTN5|H3BTN5_HUMAN)	Isoform 3 of Pyruvate kinase PKM OS=Homo sapiens GN=PKM	sp|P14618-3|KPYM_HUMAN	HumanRef150126wC.fasta	56273.3	1	6	7	19	0.000815	0.488
CHLA-258 (1) Technical Replicate 1	Cluster of 60S ribosomal protein L7 OS=Homo sapiens GN=RPL7 PE=1 SV=1 (sp|P18124|RL7_HUMAN)	60S ribosomal protein L7 OS=Homo sapiens GN=RPL7 PE=1 SV=1	sp|P18124|RL7_HUMAN	HumanRef150126wC.fasta	29227.7	1	6	9	9	0.000386	0.306
CHLA-258 (1) Technical Replicate 1	Cluster of 40S ribosomal protein S3a OS=Homo sapiens GN=RPS3A PE=1 SV=2 (sp|P61247|RS3A_HUMAN)	40S ribosomal protein S3a OS=Homo sapiens GN=RPS3A PE=1 SV=2	sp|P61247|RS3A_HUMAN	HumanRef150126wC.fasta	29945.3	1	6	11	11	0.000472	0.239
CHLA-258 (1) Technical Replicate 1	Cluster of 60S ribosomal protein L7a OS=Homo sapiens GN=RPL7A PE=1 SV=2 (sp|P62424|RL7A_HUMAN)	60S ribosomal protein L7a OS=Homo sapiens GN=RPL7A PE=1 SV=2	sp|P62424|RL7A_HUMAN	HumanRef150126wC.fasta	29996.3	1	6	6	6	0.000258	0.278
CHLA-258 (1) Technical Replicate 2	Cluster of Isoform 2 of Stress-induced-phosphoprotein 1 OS=Homo sapiens GN=STIP1 (sp|P31948-2|STIP1_HUMAN)	Isoform 2 of Stress-induced-phosphoprotein 1 OS=Homo sapiens GN=STIP1	sp|P31948-2|STIP1_HUMAN	HumanRef150126wC.fasta	68083.3	1	6	8	10	0.000432	0.217
CHLA-258 (1) Technical Replicate 2	Cluster of Isoform 2 of Heat shock protein HSP 90-alpha OS=Homo sapiens GN=HSP90AA1 (sp|P07900-2|HS90A_HUMAN)	Isoform 2 of Heat shock protein HSP 90-alpha OS=Homo sapiens GN=HSP90AA1	sp|P07900-2|HS90A_HUMAN	HumanRef150126wC.fasta	98165.1	1	6	8	16	0.000691	0.214
CHLA-258 (1) Technical Replicate 2	Cluster of T-complex protein 1 subunit theta OS=Homo sapiens GN=CCT8 PE=1 SV=4 (sp|P50990|TCPQ_HUMAN)	T-complex protein 1 subunit theta OS=Homo sapiens GN=CCT8 PE=1 SV=4	sp|P50990|TCPQ_HUMAN	HumanRef150126wC.fasta	59621	1	6	7	10	0.000432	0.255
CHLA-258 (1) Technical Replicate 2	Cluster of Annexin A1 OS=Homo sapiens GN=ANXA1 PE=1 SV=2 (sp|P04083|ANXA1_HUMAN)	Annexin A1 OS=Homo sapiens GN=ANXA1 PE=1 SV=2	sp|P04083|ANXA1_HUMAN	HumanRef150126wC.fasta	38715.9	1	6	11	27	0.00117	0.454
CHLA-258 (1) Technical Replicate 2	Cluster of Prothrombin OS=Homo sapiens GN=F2 PE=1 SV=2 (sp|P00734|THRB_HUMAN)	Prothrombin OS=Homo sapiens GN=F2 PE=1 SV=2	sp|P00734|THRB_HUMAN,tr|E9PIT3|E9PIT3_HUMAN	HumanRef150126wC.fasta	70036.8	1	6	8	8	0.000346	0.0804
CHLA-258 (1) Technical Replicate 2	Cluster of Phosphoglycerate kinase 1 OS=Homo sapiens GN=PGK1 PE=1 SV=3 (sp|P00558|PGK1_HUMAN)	Phosphoglycerate kinase 1 OS=Homo sapiens GN=PGK1 PE=1 SV=3	sp|P00558|PGK1_HUMAN	HumanRef150126wC.fasta	44615.3	1	6	8	12	0.000518	0.391
CHLA-258 (1) Technical Replicate 2	Cluster of Histone H4 OS=Homo sapiens GN=HIST1H4A PE=1 SV=2 (sp|P62805|H4_HUMAN)	Histone H4 OS=Homo sapiens GN=HIST1H4A PE=1 SV=2	sp|P62805|H4_HUMAN	HumanRef150126wC.fasta	11367.7	1	6	8	8	0.000346	0.456
CHLA-258 (1) Technical Replicate 2	Cluster of Thrombospondin-1 OS=Homo sapiens GN=THBS1 PE=1 SV=2 (sp|P07996|TSP1_HUMAN)	Thrombospondin-1 OS=Homo sapiens GN=THBS1 PE=1 SV=2	sp|P07996|TSP1_HUMAN	HumanRef150126wC.fasta	129382	1	6	6	7	0.000302	0.126
CHLA-258 (1) Technical Replicate 2	Cluster of Unconventional myosin-Id OS=Homo sapiens GN=MYO1D PE=1 SV=2 (sp|O94832|MYO1D_HUMAN)	Unconventional myosin-Id OS=Homo sapiens GN=MYO1D PE=1 SV=2	sp|O94832|MYO1D_HUMAN,tr|J3QRN6|J3QRN6_HUMAN	HumanRef150126wC.fasta	116206	1	6	6	6	0.000259	0.108
CHLA-258 (1) Technical Replicate 2	Cluster of Guanine nucleotide-binding protein G(i) subunit alpha-2 OS=Homo sapiens GN=GNAI2 PE=1 SV=3 (sp|P04899|GNAI2_HUMAN)	Guanine nucleotide-binding protein G(i) subunit alpha-2 OS=Homo sapiens GN=GNAI2 PE=1 SV=3	sp|P04899|GNAI2_HUMAN	HumanRef150126wC.fasta	40452	1	6	7	8	0.000346	0.285
CHLA-258 (1) Technical Replicate 2	Cluster of Fascin OS=Homo sapiens GN=FSCN1 PE=1 SV=3 (sp|Q16658|FSCN1_HUMAN)	Fascin OS=Homo sapiens GN=FSCN1 PE=1 SV=3	sp|Q16658|FSCN1_HUMAN	HumanRef150126wC.fasta	54530.3	1	6	8	9	0.000389	0.254
CHLA-258 (1) Technical Replicate 2	Cluster of Isoform 2AB of Catenin delta-1 OS=Homo sapiens GN=CTNND1 (sp|O60716-10|CTND1_HUMAN)	Isoform 2AB of Catenin delta-1 OS=Homo sapiens GN=CTNND1	sp|O60716-10|CTND1_HUMAN,sp|O60716-17|CTND1_HUMAN,sp|O60716-18|CTND1_HUMAN,sp|O60716-2|CTND1_HUMAN,sp|O60716-9|CTND1_HUMAN,sp|O60716|CTND1_HUMAN	HumanRef150126wC.fasta	108172	1	6	9	10	0.000432	0.13
CHLA-258 (1) Technical Replicate 2	Cluster of Calreticulin OS=Homo sapiens GN=CALR PE=1 SV=1 (sp|P27797|CALR_HUMAN)	Calreticulin OS=Homo sapiens GN=CALR PE=1 SV=1	sp|P27797|CALR_HUMAN	HumanRef150126wC.fasta	48142.9	1	6	12	18	0.000778	0.415
CHLA-258 (1) Technical Replicate 2	Cluster of Tubulin beta chain OS=Homo sapiens GN=TUBB PE=1 SV=2 (sp|P07437|TBB5_HUMAN)	Tubulin beta-3 chain OS=Homo sapiens GN=TUBB3 PE=1 SV=2	sp|Q13509|TBB3_HUMAN	HumanRef150126wC.fasta	50432.7	1	6	11	24	0.00104	0.418
CHLA-258 (1) Technical Replicate 2	Cluster of 60S ribosomal protein L3 OS=Homo sapiens GN=RPL3 PE=1 SV=2 (sp|P39023|RL3_HUMAN)	60S ribosomal protein L3 OS=Homo sapiens GN=RPL3 PE=1 SV=2	sp|P39023|RL3_HUMAN	HumanRef150126wC.fasta	46109.5	1	6	7	7	0.000302	0.181
CHLA-258 (1) Technical Replicate 2	Cluster of Myosin regulatory light chain 12B OS=Homo sapiens GN=MYL12B PE=1 SV=2 (sp|O14950|ML12B_HUMAN)	Myosin regulatory light chain 12B OS=Homo sapiens GN=MYL12B PE=1 SV=2	sp|O14950|ML12B_HUMAN,sp|P19105|ML12A_HUMAN,tr|J3QRS3|J3QRS3_HUMAN	HumanRef150126wC.fasta	19780.3	1	6	8	9	0.000389	0.483
CHLA-258 (1) Technical Replicate 2	Cluster of D-3-phosphoglycerate dehydrogenase OS=Homo sapiens GN=PHGDH PE=1 SV=4 (sp|O43175|SERA_HUMAN)	D-3-phosphoglycerate dehydrogenase OS=Homo sapiens GN=PHGDH PE=1 SV=4	sp|O43175|SERA_HUMAN	HumanRef150126wC.fasta	56650.6	1	6	8	8	0.000346	0.199
CHLA-258 (1) Technical Replicate 2	Cluster of Triosephosphate isomerase OS=Homo sapiens GN=TPI1 PE=1 SV=3 (sp|P60174|TPIS_HUMAN)	Triosephosphate isomerase OS=Homo sapiens GN=TPI1 PE=1 SV=3	sp|P60174|TPIS_HUMAN	HumanRef150126wC.fasta	30790.8	1	6	7	7	0.000302	0.266
CHLA-258 (2) Technical Replicate 1	Cluster of MARCKS-related protein OS=Homo sapiens GN=MARCKSL1 PE=1 SV=2 (sp|P49006|MRP_HUMAN)	MARCKS-related protein OS=Homo sapiens GN=MARCKSL1 PE=1 SV=2	sp|P49006|MRP_HUMAN	HumanRef150126wC.fasta	19528.6	1	6	7	9	0.000378	0.677
CHLA-258 (2) Technical Replicate 1	Cluster of Isoform 2 of Annexin A2 OS=Homo sapiens GN=ANXA2 (sp|P07355-2|ANXA2_HUMAN)	Isoform 2 of Annexin A2 OS=Homo sapiens GN=ANXA2	sp|P07355-2|ANXA2_HUMAN,sp|P07355|ANXA2_HUMAN	HumanRef150126wC.fasta	38606.1	1	6	7	29	0.00122	0.588
CHLA-258 (2) Technical Replicate 1	Cluster of Cytoskeleton-associated protein 4 OS=Homo sapiens GN=CKAP4 PE=1 SV=2 (sp|Q07065|CKAP4_HUMAN)	Cytoskeleton-associated protein 4 OS=Homo sapiens GN=CKAP4 PE=1 SV=2	sp|Q07065|CKAP4_HUMAN	HumanRef150126wC.fasta	66022.2	1	6	6	6	0.000252	0.174
CHLA-258 (2) Technical Replicate 1	Cluster of sp|GSTP1_HUMAN|	sp|GSTP1_HUMAN|	sp|GSTP1_HUMAN|,sp|P09211|GSTP1_HUMAN	HumanRef150126wC.fasta	23356.7	1	6	8	8	0.000336	0.488
CHLA-258 (2) Technical Replicate 1	Cluster of Thrombospondin-1 OS=Homo sapiens GN=THBS1 PE=1 SV=2 (sp|P07996|TSP1_HUMAN)	Thrombospondin-1 OS=Homo sapiens GN=THBS1 PE=1 SV=2	sp|P07996|TSP1_HUMAN	HumanRef150126wC.fasta	129382	1	6	7	7	0.000294	0.0829
CHLA-258 (2) Technical Replicate 1	Cluster of Alanine--tRNA ligase, cytoplasmic OS=Homo sapiens GN=AARS PE=1 SV=2 (sp|P49588|SYAC_HUMAN)	Alanine--tRNA ligase, cytoplasmic OS=Homo sapiens GN=AARS PE=1 SV=2	sp|P49588|SYAC_HUMAN	HumanRef150126wC.fasta	106813	1	6	6	6	0.000252	0.0961
CHLA-258 (2) Technical Replicate 1	Cluster of Calreticulin OS=Homo sapiens GN=CALR PE=1 SV=1 (sp|P27797|CALR_HUMAN)	Calreticulin OS=Homo sapiens GN=CALR PE=1 SV=1	sp|P27797|CALR_HUMAN	HumanRef150126wC.fasta	48142.9	1	6	8	11	0.000462	0.393
CHLA-258 (2) Technical Replicate 1	Cluster of Neutral amino acid transporter B(0) OS=Homo sapiens GN=SLC1A5 PE=1 SV=2 (sp|Q15758|AAAT_HUMAN)	Neutral amino acid transporter B(0) OS=Homo sapiens GN=SLC1A5 PE=1 SV=2	sp|Q15758|AAAT_HUMAN	HumanRef150126wC.fasta	56599.8	1	6	7	7	0.000294	0.152
CHLA-258 (2) Technical Replicate 1	Cluster of Prostaglandin F2 receptor negative regulator OS=Homo sapiens GN=PTGFRN PE=1 SV=2 (sp|Q9P2B2|FPRP_HUMAN)	Prostaglandin F2 receptor negative regulator OS=Homo sapiens GN=PTGFRN PE=1 SV=2	sp|Q9P2B2|FPRP_HUMAN	HumanRef150126wC.fasta	98555.6	1	6	6	6	0.000252	0.127
CHLA-258 (2) Technical Replicate 1	Cluster of Isoform 2 of Sodium-dependent phosphate transport protein 2B OS=Homo sapiens GN=SLC34A2 (sp|O95436-2|NPT2B_HUMAN)	Isoform 2 of Sodium-dependent phosphate transport protein 2B OS=Homo sapiens GN=SLC34A2	sp|O95436-2|NPT2B_HUMAN	HumanRef150126wC.fasta	75659.4	1	6	7	8	0.000336	0.158
CHLA-258 (2) Technical Replicate 1	Cluster of D-3-phosphoglycerate dehydrogenase OS=Homo sapiens GN=PHGDH PE=1 SV=4 (sp|O43175|SERA_HUMAN)	D-3-phosphoglycerate dehydrogenase OS=Homo sapiens GN=PHGDH PE=1 SV=4	sp|O43175|SERA_HUMAN	HumanRef150126wC.fasta	56650.6	1	6	7	7	0.000294	0.189
CHLA-258 (2) Technical Replicate 1	Cluster of Triosephosphate isomerase OS=Homo sapiens GN=TPI1 PE=1 SV=3 (sp|P60174|TPIS_HUMAN)	Triosephosphate isomerase OS=Homo sapiens GN=TPI1 PE=1 SV=3	sp|P60174|TPIS_HUMAN	HumanRef150126wC.fasta	30790.8	1	6	7	7	0.000294	0.367
CHLA-258 (2) Technical Replicate 1	Cluster of Retinal dehydrogenase 1 OS=Homo sapiens GN=ALDH1A1 PE=1 SV=2 (sp|P00352|AL1A1_HUMAN)	Retinal dehydrogenase 1 OS=Homo sapiens GN=ALDH1A1 PE=1 SV=2	sp|P00352|AL1A1_HUMAN	HumanRef150126wC.fasta	54862.8	1	6	7	7	0.000294	0.232
CHLA-258 (2) Technical Replicate 2	Cluster of Plastin-2 OS=Homo sapiens GN=LCP1 PE=1 SV=6 (sp|P13796|PLSL_HUMAN)	Plastin-2 OS=Homo sapiens GN=LCP1 PE=1 SV=6	sp|P13796|PLSL_HUMAN	HumanRef150126wC.fasta	70291.2	1	6	6	6	0.000258	0.214
CHLA-258 (2) Technical Replicate 2	Cluster of Microtubule-associated protein RP/EB family member 1 OS=Homo sapiens GN=MAPRE1 PE=1 SV=3 (sp|Q15691|MARE1_HUMAN)	Microtubule-associated protein RP/EB family member 1 OS=Homo sapiens GN=MAPRE1 PE=1 SV=3	sp|Q15691|MARE1_HUMAN	HumanRef150126wC.fasta	29999.5	1	6	6	6	0.000258	0.414
CHLA-258 (2) Technical Replicate 2	Cluster of Alanine--tRNA ligase, cytoplasmic OS=Homo sapiens GN=AARS PE=1 SV=2 (sp|P49588|SYAC_HUMAN)	Alanine--tRNA ligase, cytoplasmic OS=Homo sapiens GN=AARS PE=1 SV=2	sp|P49588|SYAC_HUMAN	HumanRef150126wC.fasta	106813	1	6	8	8	0.000344	0.0971
CHLA-258 (2) Technical Replicate 2	Cluster of L-lactate dehydrogenase B chain OS=Homo sapiens GN=LDHB PE=1 SV=2 (sp|P07195|LDHB_HUMAN)	L-lactate dehydrogenase B chain OS=Homo sapiens GN=LDHB PE=1 SV=2	sp|P07195|LDHB_HUMAN	HumanRef150126wC.fasta	36638.6	1	6	8	8	0.000344	0.26
CHLA-258 (2) Technical Replicate 2	Cluster of Cytoplasmic dynein 1 heavy chain 1 OS=Homo sapiens GN=DYNC1H1 PE=1 SV=5 (sp|Q14204|DYHC1_HUMAN)	Cytoplasmic dynein 1 heavy chain 1 OS=Homo sapiens GN=DYNC1H1 PE=1 SV=5	sp|Q14204|DYHC1_HUMAN	HumanRef150126wC.fasta	532406	1	6	7	7	0.000301	0.0254
CHLA-258 (2) Technical Replicate 2	Cluster of Isoform 2 of Sodium-dependent phosphate transport protein 2B OS=Homo sapiens GN=SLC34A2 (sp|O95436-2|NPT2B_HUMAN)	Isoform 2 of Sodium-dependent phosphate transport protein 2B OS=Homo sapiens GN=SLC34A2	sp|O95436-2|NPT2B_HUMAN	HumanRef150126wC.fasta	75659.4	1	6	6	6	0.000258	0.103
CHLA-258 (2) Technical Replicate 2	Cluster of Triosephosphate isomerase OS=Homo sapiens GN=TPI1 PE=1 SV=3 (sp|P60174|TPIS_HUMAN)	Triosephosphate isomerase OS=Homo sapiens GN=TPI1 PE=1 SV=3	sp|P60174|TPIS_HUMAN	HumanRef150126wC.fasta	30790.8	1	6	6	6	0.000258	0.318
CHLA-258 (2) Technical Replicate 2	Cluster of Transitional endoplasmic reticulum ATPase OS=Homo sapiens GN=VCP PE=1 SV=4 (sp|P55072|TERA_HUMAN)	Transitional endoplasmic reticulum ATPase OS=Homo sapiens GN=VCP PE=1 SV=4	sp|P55072|TERA_HUMAN	HumanRef150126wC.fasta	89324.8	1	6	6	6	0.000258	0.16
CHLA-258 (2) Technical Replicate 2	Cluster of Ras GTPase-activating-like protein IQGAP1 OS=Homo sapiens GN=IQGAP1 PE=1 SV=1 (sp|P46940|IQGA1_HUMAN)	Ras GTPase-activating-like protein IQGAP1 OS=Homo sapiens GN=IQGAP1 PE=1 SV=1	sp|P46940|IQGA1_HUMAN	HumanRef150126wC.fasta	189259	1	6	6	6	0.000258	0.0972
SK-ES-1 (1) Technical Replicate 1	Cluster of Myristoylated alanine-rich C-kinase substrate OS=Homo sapiens GN=MARCKS PE=1 SV=4 (sp|P29966|MARCS_HUMAN)	Myristoylated alanine-rich C-kinase substrate OS=Homo sapiens GN=MARCKS PE=1 SV=4	sp|P29966|MARCS_HUMAN	HumanRef150126wC.fasta	31554.2	1	6	6	7	0.000289	0.367
SK-ES-1 (1) Technical Replicate 1	Cluster of Actin, cytoplasmic 2 OS=Homo sapiens GN=ACTG1 PE=1 SV=1 (sp|P63261|ACTG_HUMAN)	Actin, cytoplasmic 2 OS=Homo sapiens GN=ACTG1 PE=1 SV=1	sp|P63261|ACTG_HUMAN	HumanRef150126wC.fasta	41793.9	1	6	16	28	0.00116	0.544
SK-ES-1 (1) Technical Replicate 1	Cluster of sp|ANXA5_HUMAN|	sp|ANXA5_HUMAN|	sp|ANXA5_HUMAN|,sp|P08758|ANXA5_HUMAN	HumanRef150126wC.fasta	35938.6	1	6	9	9	0.000371	0.367
SK-ES-1 (1) Technical Replicate 1	Cluster of Talin-1 OS=Homo sapiens GN=TLN1 PE=1 SV=3 (sp|Q9Y490|TLN1_HUMAN)	Talin-1 OS=Homo sapiens GN=TLN1 PE=1 SV=3	sp|Q9Y490|TLN1_HUMAN	HumanRef150126wC.fasta	269765	1	6	7	7	0.000289	0.0638
SK-ES-1 (1) Technical Replicate 1	Cluster of Olfactomedin-like protein 3 OS=Homo sapiens GN=OLFML3 PE=2 SV=1 (sp|Q9NRN5|OLFL3_HUMAN)	Olfactomedin-like protein 3 OS=Homo sapiens GN=OLFML3 PE=2 SV=1	sp|Q9NRN5|OLFL3_HUMAN	HumanRef150126wC.fasta	46011.2	1	6	9	9	0.000371	0.16
SK-ES-1 (1) Technical Replicate 2	Cluster of Heat shock 70 kDa protein 4 OS=Homo sapiens GN=HSPA4 PE=1 SV=4 (sp|P34932|HSP74_HUMAN)	Heat shock 70 kDa protein 4 OS=Homo sapiens GN=HSPA4 PE=1 SV=4	sp|P34932|HSP74_HUMAN	HumanRef150126wC.fasta	94331.9	1	6	6	6	0.000249	0.133
SK-ES-1 (1) Technical Replicate 2	Cluster of Heat shock protein HSP 90-beta OS=Homo sapiens GN=HSP90AB1 PE=1 SV=4 (sp|P08238|HS90B_HUMAN)	Heat shock protein HSP 90-beta OS=Homo sapiens GN=HSP90AB1 PE=1 SV=4	sp|P08238|HS90B_HUMAN	HumanRef150126wC.fasta	83267.3	1	6	7	15	0.000623	0.254
SK-ES-1 (1) Technical Replicate 2	Cluster of Isoform 2 of EGF-like repeat and discoidin I-like domain-containing protein 3 OS=Homo sapiens GN=EDIL3 (sp|O43854-2|EDIL3_HUMAN)	Isoform 2 of EGF-like repeat and discoidin I-like domain-containing protein 3 OS=Homo sapiens GN=EDIL3	sp|O43854-2|EDIL3_HUMAN,sp|O43854|EDIL3_HUMAN	HumanRef150126wC.fasta	53765	1	6	8	8	0.000332	0.232
SK-ES-1 (1) Technical Replicate 2	Cluster of Myristoylated alanine-rich C-kinase substrate OS=Homo sapiens GN=MARCKS PE=1 SV=4 (sp|P29966|MARCS_HUMAN)	Myristoylated alanine-rich C-kinase substrate OS=Homo sapiens GN=MARCKS PE=1 SV=4	sp|P29966|MARCS_HUMAN	HumanRef150126wC.fasta	31554.2	1	6	7	7	0.000291	0.367
SK-ES-1 (1) Technical Replicate 2	Cluster of Rab GDP dissociation inhibitor beta OS=Homo sapiens GN=GDI2 PE=1 SV=2 (sp|P50395|GDIB_HUMAN)	Rab GDP dissociation inhibitor beta OS=Homo sapiens GN=GDI2 PE=1 SV=2	sp|P50395|GDIB_HUMAN	HumanRef150126wC.fasta	50665.5	1	6	7	12	0.000499	0.371
SK-ES-1 (1) Technical Replicate 2	Cluster of D-3-phosphoglycerate dehydrogenase OS=Homo sapiens GN=PHGDH PE=1 SV=4 (sp|O43175|SERA_HUMAN)	D-3-phosphoglycerate dehydrogenase OS=Homo sapiens GN=PHGDH PE=1 SV=4	sp|O43175|SERA_HUMAN	HumanRef150126wC.fasta	56650.6	1	6	8	8	0.000332	0.189
RD-ES (1) Technical Replicate 1	Cluster of Peptidyl-prolyl cis-trans isomerase B OS=Homo sapiens GN=PPIB PE=1 SV=2 (sp|P23284|PPIB_HUMAN)	Peptidyl-prolyl cis-trans isomerase B OS=Homo sapiens GN=PPIB PE=1 SV=2	sp|P23284|PPIB_HUMAN	HumanRef150126wC.fasta	23743.2	1	6	8	8	0.000322	0.343
RD-ES (1) Technical Replicate 1	Cluster of T-complex protein 1 subunit zeta OS=Homo sapiens GN=CCT6A PE=1 SV=3 (sp|P40227|TCPZ_HUMAN)	T-complex protein 1 subunit zeta OS=Homo sapiens GN=CCT6A PE=1 SV=3	sp|P40227|TCPZ_HUMAN	HumanRef150126wC.fasta	58025.3	1	6	7	7	0.000282	0.23
RD-ES (1) Technical Replicate 1	Cluster of Isoform 2 of Heat shock protein HSP 90-alpha OS=Homo sapiens GN=HSP90AA1 (sp|P07900-2|HS90A_HUMAN)	Isoform 2 of Heat shock protein HSP 90-alpha OS=Homo sapiens GN=HSP90AA1	sp|P07900-2|HS90A_HUMAN	HumanRef150126wC.fasta	98165.1	1	6	7	9	0.000362	0.135
RD-ES (1) Technical Replicate 1	Cluster of sp|ANXA5_HUMAN|	sp|ANXA5_HUMAN|	sp|ANXA5_HUMAN|,sp|P08758|ANXA5_HUMAN	HumanRef150126wC.fasta	35938.6	1	6	9	9	0.000362	0.273
RD-ES (1) Technical Replicate 1	Cluster of Annexin A1 OS=Homo sapiens GN=ANXA1 PE=1 SV=2 (sp|P04083|ANXA1_HUMAN)	Annexin A1 OS=Homo sapiens GN=ANXA1 PE=1 SV=2	sp|P04083|ANXA1_HUMAN	HumanRef150126wC.fasta	38715.9	1	6	6	15	0.000603	0.428
RD-ES (1) Technical Replicate 1	Cluster of Aspartate aminotransferase, mitochondrial OS=Homo sapiens GN=GOT2 PE=1 SV=3 (sp|P00505|AATM_HUMAN)	Aspartate aminotransferase, mitochondrial OS=Homo sapiens GN=GOT2 PE=1 SV=3	sp|P00505|AATM_HUMAN	HumanRef150126wC.fasta	47518.6	1	6	6	6	0.000241	0.3
RD-ES (1) Technical Replicate 1	Cluster of Isoform 3 of Serine hydroxymethyltransferase, mitochondrial OS=Homo sapiens GN=SHMT2 (sp|P34897-3|GLYM_HUMAN)	Isoform 3 of Serine hydroxymethyltransferase, mitochondrial OS=Homo sapiens GN=SHMT2	sp|P34897-3|GLYM_HUMAN,sp|P34897|GLYM_HUMAN	HumanRef150126wC.fasta	55994.7	1	6	8	10	0.000402	0.277
RD-ES (1) Technical Replicate 1	Cluster of Phosphoglycerate kinase 1 OS=Homo sapiens GN=PGK1 PE=1 SV=3 (sp|P00558|PGK1_HUMAN)	Phosphoglycerate kinase 1 OS=Homo sapiens GN=PGK1 PE=1 SV=3	sp|P00558|PGK1_HUMAN	HumanRef150126wC.fasta	44615.3	1	6	7	9	0.000362	0.372
RD-ES (1) Technical Replicate 1	Cluster of sp|GSTP1_HUMAN|	sp|GSTP1_HUMAN|	sp|GSTP1_HUMAN|,sp|P09211|GSTP1_HUMAN	HumanRef150126wC.fasta	23356.7	1	6	10	10	0.000402	0.512
RD-ES (1) Technical Replicate 1	Cluster of Isoleucine--tRNA ligase, cytoplasmic OS=Homo sapiens GN=IARS PE=1 SV=2 (sp|P41252|SYIC_HUMAN)	Isoleucine--tRNA ligase, cytoplasmic OS=Homo sapiens GN=IARS PE=1 SV=2	sp|P41252|SYIC_HUMAN	HumanRef150126wC.fasta	144502	1	6	6	6	0.000241	0.0832
RD-ES (1) Technical Replicate 1	Cluster of Stress-70 protein, mitochondrial OS=Homo sapiens GN=HSPA9 PE=1 SV=2 (sp|P38646|GRP75_HUMAN)	Stress-70 protein, mitochondrial OS=Homo sapiens GN=HSPA9 PE=1 SV=2	sp|P38646|GRP75_HUMAN	HumanRef150126wC.fasta	73681.3	1	6	7	7	0.000282	0.127
RD-ES (1) Technical Replicate 1	Cluster of Isoform 2 of Basigin OS=Homo sapiens GN=BSG (sp|P35613-2|BASI_HUMAN)	Isoform 2 of Basigin OS=Homo sapiens GN=BSG	sp|P35613-2|BASI_HUMAN,sp|P35613|BASI_HUMAN	HumanRef150126wC.fasta	42199.7	1	6	8	8	0.000322	0.372
RD-ES (1) Technical Replicate 1	Cluster of Transitional endoplasmic reticulum ATPase OS=Homo sapiens GN=VCP PE=1 SV=4 (sp|P55072|TERA_HUMAN)	Transitional endoplasmic reticulum ATPase OS=Homo sapiens GN=VCP PE=1 SV=4	sp|P55072|TERA_HUMAN	HumanRef150126wC.fasta	89324.8	1	6	7	7	0.000282	0.143
RD-ES (1) Technical Replicate 1	Cluster of Basement membrane-specific heparan sulfate proteoglycan core protein OS=Homo sapiens GN=HSPG2 PE=1 SV=4 (sp|P98160|PGBM_HUMAN)	Basement membrane-specific heparan sulfate proteoglycan core protein OS=Homo sapiens GN=HSPG2 PE=1 SV=4	sp|P98160|PGBM_HUMAN	HumanRef150126wC.fasta	468811	1	6	6	6	0.000241	0.0335
RD-ES (1) Technical Replicate 1	Cluster of Isoform 2 of Myosin-10 OS=Homo sapiens GN=MYH10 (sp|P35580-2|MYH10_HUMAN)	Isoform 2 of Myosin-10 OS=Homo sapiens GN=MYH10	sp|P35580-2|MYH10_HUMAN,sp|P35580-3|MYH10_HUMAN,sp|P35580-4|MYH10_HUMAN,sp|P35580-5|MYH10_HUMAN,sp|P35580|MYH10_HUMAN	HumanRef150126wC.fasta	229005	1	6	7	10	0.000402	0.0783
RD-ES (1) Technical Replicate 2	Cluster of Guanine nucleotide-binding protein G(I)/G(S)/G(T) subunit beta-1 OS=Homo sapiens GN=GNB1 PE=1 SV=3 (sp|P62873|GBB1_HUMAN)	Guanine nucleotide-binding protein G(I)/G(S)/G(T) subunit beta-1 OS=Homo sapiens GN=GNB1 PE=1 SV=3	sp|P62873|GBB1_HUMAN	HumanRef150126wC.fasta	37377.5	1	6	9	16	0.000639	0.474
RD-ES (1) Technical Replicate 2	Cluster of Dolichyl-diphosphooligosaccharide--protein glycosyltransferase subunit 1 OS=Homo sapiens GN=RPN1 PE=1 SV=1 (sp|P04843|RPN1_HUMAN)	Dolichyl-diphosphooligosaccharide--protein glycosyltransferase subunit 1 OS=Homo sapiens GN=RPN1 PE=1 SV=1	sp|P04843|RPN1_HUMAN	HumanRef150126wC.fasta	68571	1	6	7	7	0.00028	0.157
RD-ES (1) Technical Replicate 2	Cluster of T-complex protein 1 subunit zeta OS=Homo sapiens GN=CCT6A PE=1 SV=3 (sp|P40227|TCPZ_HUMAN)	T-complex protein 1 subunit zeta OS=Homo sapiens GN=CCT6A PE=1 SV=3	sp|P40227|TCPZ_HUMAN	HumanRef150126wC.fasta	58025.3	1	6	8	8	0.00032	0.23
RD-ES (1) Technical Replicate 2	Cluster of 40S ribosomal protein S8 OS=Homo sapiens GN=RPS8 PE=1 SV=2 (sp|P62241|RS8_HUMAN)	40S ribosomal protein S8 OS=Homo sapiens GN=RPS8 PE=1 SV=2	sp|P62241|RS8_HUMAN	HumanRef150126wC.fasta	24206.4	1	6	7	7	0.00028	0.399
RD-ES (1) Technical Replicate 2	Cluster of Elongation factor 1-gamma OS=Homo sapiens GN=EEF1G PE=1 SV=3 (sp|P26641|EF1G_HUMAN)	Elongation factor 1-gamma OS=Homo sapiens GN=EEF1G PE=1 SV=3	sp|P26641|EF1G_HUMAN	HumanRef150126wC.fasta	50119.4	1	6	6	6	0.00024	0.236
RD-ES (1) Technical Replicate 2	Cluster of Phosphoglycerate kinase 1 OS=Homo sapiens GN=PGK1 PE=1 SV=3 (sp|P00558|PGK1_HUMAN)	Phosphoglycerate kinase 1 OS=Homo sapiens GN=PGK1 PE=1 SV=3	sp|P00558|PGK1_HUMAN	HumanRef150126wC.fasta	44615.3	1	6	8	9	0.00036	0.317
RD-ES (1) Technical Replicate 2	Cluster of Myristoylated alanine-rich C-kinase substrate OS=Homo sapiens GN=MARCKS PE=1 SV=4 (sp|P29966|MARCS_HUMAN)	Myristoylated alanine-rich C-kinase substrate OS=Homo sapiens GN=MARCKS PE=1 SV=4	sp|P29966|MARCS_HUMAN	HumanRef150126wC.fasta	31554.2	1	6	7	7	0.00028	0.316
RD-ES (1) Technical Replicate 2	Cluster of Malate dehydrogenase, mitochondrial OS=Homo sapiens GN=MDH2 PE=1 SV=3 (sp|P40926|MDHM_HUMAN)	Malate dehydrogenase, mitochondrial OS=Homo sapiens GN=MDH2 PE=1 SV=3	sp|P40926|MDHM_HUMAN	HumanRef150126wC.fasta	35503.7	1	6	8	8	0.00032	0.311
RD-ES (1) Technical Replicate 2	Cluster of sp|GSTP1_HUMAN|	sp|GSTP1_HUMAN|	sp|GSTP1_HUMAN|,sp|P09211|GSTP1_HUMAN	HumanRef150126wC.fasta	23356.7	1	6	8	8	0.00032	0.512
RD-ES (1) Technical Replicate 2	Cluster of L-lactate dehydrogenase B chain OS=Homo sapiens GN=LDHB PE=1 SV=2 (sp|P07195|LDHB_HUMAN)	L-lactate dehydrogenase B chain OS=Homo sapiens GN=LDHB PE=1 SV=2	sp|P07195|LDHB_HUMAN	HumanRef150126wC.fasta	36638.6	1	6	8	8	0.00032	0.234
RD-ES (1) Technical Replicate 2	Cluster of 60S ribosomal protein L3 OS=Homo sapiens GN=RPL3 PE=1 SV=2 (sp|P39023|RL3_HUMAN)	60S ribosomal protein L3 OS=Homo sapiens GN=RPL3 PE=1 SV=2	sp|P39023|RL3_HUMAN	HumanRef150126wC.fasta	46109.5	1	6	8	8	0.00032	0.201
RD-ES (1) Technical Replicate 2	Cluster of Stress-70 protein, mitochondrial OS=Homo sapiens GN=HSPA9 PE=1 SV=2 (sp|P38646|GRP75_HUMAN)	Stress-70 protein, mitochondrial OS=Homo sapiens GN=HSPA9 PE=1 SV=2	sp|P38646|GRP75_HUMAN	HumanRef150126wC.fasta	73681.3	1	6	7	8	0.00032	0.124
RD-ES (1) Technical Replicate 2	Cluster of Isoform 2 of ATP synthase subunit alpha, mitochondrial OS=Homo sapiens GN=ATP5A1 (sp|P25705-2|ATPA_HUMAN)	Isoform 2 of ATP synthase subunit alpha, mitochondrial OS=Homo sapiens GN=ATP5A1	sp|P25705-2|ATPA_HUMAN,sp|P25705|ATPA_HUMAN	HumanRef150126wC.fasta	59752.1	1	6	7	7	0.00028	0.213
RD-ES (1) Technical Replicate 2	Cluster of Transitional endoplasmic reticulum ATPase OS=Homo sapiens GN=VCP PE=1 SV=4 (sp|P55072|TERA_HUMAN)	Transitional endoplasmic reticulum ATPase OS=Homo sapiens GN=VCP PE=1 SV=4	sp|P55072|TERA_HUMAN	HumanRef150126wC.fasta	89324.8	1	6	6	6	0.00024	0.143
COG-E-352 (1) Technical Replicate 1	Cluster of MARCKS-related protein OS=Homo sapiens GN=MARCKSL1 PE=1 SV=2 (sp|P49006|MRP_HUMAN)	MARCKS-related protein OS=Homo sapiens GN=MARCKSL1 PE=1 SV=2	sp|P49006|MRP_HUMAN	HumanRef150126wC.fasta	19528.6	1	6	8	9	0.000405	0.738
COG-E-352 (1) Technical Replicate 1	Cluster of T-complex protein 1 subunit zeta OS=Homo sapiens GN=CCT6A PE=1 SV=3 (sp|P40227|TCPZ_HUMAN)	T-complex protein 1 subunit zeta OS=Homo sapiens GN=CCT6A PE=1 SV=3	sp|P40227|TCPZ_HUMAN	HumanRef150126wC.fasta	58025.3	1	6	6	6	0.00027	0.226
COG-E-352 (1) Technical Replicate 1	Cluster of 40S ribosomal protein S8 OS=Homo sapiens GN=RPS8 PE=1 SV=2 (sp|P62241|RS8_HUMAN)	40S ribosomal protein S8 OS=Homo sapiens GN=RPS8 PE=1 SV=2	sp|P62241|RS8_HUMAN	HumanRef150126wC.fasta	24206.4	1	6	7	7	0.000315	0.389
COG-E-352 (1) Technical Replicate 1	Cluster of sp|ANXA5_HUMAN|	sp|ANXA5_HUMAN|	sp|ANXA5_HUMAN|,sp|P08758|ANXA5_HUMAN	HumanRef150126wC.fasta	35938.6	1	6	8	8	0.00036	0.332
COG-E-352 (1) Technical Replicate 1	Cluster of Guanine nucleotide-binding protein G(i) subunit alpha-2 OS=Homo sapiens GN=GNAI2 PE=1 SV=3 (sp|P04899|GNAI2_HUMAN)	Guanine nucleotide-binding protein G(k) subunit alpha OS=Homo sapiens GN=GNAI3 PE=1 SV=3	sp|P08754|GNAI3_HUMAN	HumanRef150126wC.fasta	40533.5	1	6	7	8	0.00036	0.297
COG-E-352 (1) Technical Replicate 1	Cluster of Endoplasmin OS=Homo sapiens GN=HSP90B1 PE=1 SV=1 (sp|P14625|ENPL_HUMAN)	Endoplasmin OS=Homo sapiens GN=HSP90B1 PE=1 SV=1	sp|P14625|ENPL_HUMAN	HumanRef150126wC.fasta	92471.7	1	6	6	8	0.00036	0.132
COG-E-352 (1) Technical Replicate 1	Cluster of L-lactate dehydrogenase B chain OS=Homo sapiens GN=LDHB PE=1 SV=2 (sp|P07195|LDHB_HUMAN)	L-lactate dehydrogenase B chain OS=Homo sapiens GN=LDHB PE=1 SV=2	sp|P07195|LDHB_HUMAN	HumanRef150126wC.fasta	36638.6	1	6	8	9	0.000405	0.269
COG-E-352 (1) Technical Replicate 1	Cluster of Transferrin receptor protein 1 OS=Homo sapiens GN=TFRC PE=1 SV=2 (sp|P02786|TFR1_HUMAN)	Transferrin receptor protein 1 OS=Homo sapiens GN=TFRC PE=1 SV=2	sp|P02786|TFR1_HUMAN	HumanRef150126wC.fasta	84873.6	1	6	6	6	0.00027	0.113
COG-E-352 (1) Technical Replicate 1	Cluster of 60S ribosomal protein L5 OS=Homo sapiens GN=RPL5 PE=1 SV=3 (sp|P46777|RL5_HUMAN)	60S ribosomal protein L5 OS=Homo sapiens GN=RPL5 PE=1 SV=3	sp|P46777|RL5_HUMAN	HumanRef150126wC.fasta	34363.5	1	6	7	7	0.000315	0.276
COG-E-352 (1) Technical Replicate 1	Cluster of 4F2 cell-surface antigen heavy chain OS=Homo sapiens GN=SLC3A2 PE=1 SV=1 (tr|F5GZS6|F5GZS6_HUMAN)	4F2 cell-surface antigen heavy chain OS=Homo sapiens GN=SLC3A2 PE=1 SV=1	tr|F5GZS6|F5GZS6_HUMAN,tr|J3KPF3|J3KPF3_HUMAN	HumanRef150126wC.fasta	68103.3	1	6	7	11	0.000495	0.197
COG-E-352 (1) Technical Replicate 1	Cluster of Chloride intracellular channel protein 4 OS=Homo sapiens GN=CLIC4 PE=1 SV=4 (sp|Q9Y696|CLIC4_HUMAN)	Chloride intracellular channel protein 4 OS=Homo sapiens GN=CLIC4 PE=1 SV=4	sp|Q9Y696|CLIC4_HUMAN	HumanRef150126wC.fasta	28773.6	1	6	8	9	0.000405	0.502
COG-E-352 (1) Technical Replicate 1	Cluster of Core histone macro-H2A.2 OS=Homo sapiens GN=H2AFY2 PE=1 SV=3 (sp|Q9P0M6|H2AW_HUMAN)	Core histone macro-H2A.2 OS=Homo sapiens GN=H2AFY2 PE=1 SV=3	sp|Q9P0M6|H2AW_HUMAN	HumanRef150126wC.fasta	40060.1	1	6	6	8	0.00036	0.29
COG-E-352 (1) Technical Replicate 1	Cluster of 60S ribosomal protein L7 OS=Homo sapiens GN=RPL7 PE=1 SV=1 (sp|P18124|RL7_HUMAN)	60S ribosomal protein L7 OS=Homo sapiens GN=RPL7 PE=1 SV=1	sp|P18124|RL7_HUMAN	HumanRef150126wC.fasta	29227.7	1	6	7	7	0.000315	0.306
COG-E-352 (1) Technical Replicate 1	Cluster of Peroxiredoxin-1 OS=Homo sapiens GN=PRDX1 PE=1 SV=1 (sp|Q06830|PRDX1_HUMAN)	Peroxiredoxin-1 OS=Homo sapiens GN=PRDX1 PE=1 SV=1	sp|Q06830|PRDX1_HUMAN	HumanRef150126wC.fasta	22110.9	1	6	9	10	0.00045	0.447
COG-E-352 (1) Technical Replicate 2	Cluster of Actin, cytoplasmic 2 OS=Homo sapiens GN=ACTG1 PE=1 SV=1 (sp|P63261|ACTG_HUMAN)	Actin, cytoplasmic 2 OS=Homo sapiens GN=ACTG1 PE=1 SV=1	sp|P63261|ACTG_HUMAN	HumanRef150126wC.fasta	41793.9	1	6	17	31	0.00142	0.475
COG-E-352 (1) Technical Replicate 2	Cluster of Barrier-to-autointegration factor OS=Homo sapiens GN=BANF1 PE=1 SV=1 (sp|O75531|BAF_HUMAN)	Barrier-to-autointegration factor OS=Homo sapiens GN=BANF1 PE=1 SV=1	sp|O75531|BAF_HUMAN	HumanRef150126wC.fasta	10058.7	1	6	12	12	0.000551	0.652
COG-E-352 (1) Technical Replicate 2	Cluster of T-complex protein 1 subunit zeta OS=Homo sapiens GN=CCT6A PE=1 SV=3 (sp|P40227|TCPZ_HUMAN)	T-complex protein 1 subunit zeta OS=Homo sapiens GN=CCT6A PE=1 SV=3	sp|P40227|TCPZ_HUMAN	HumanRef150126wC.fasta	58025.3	1	6	6	6	0.000275	0.226
COG-E-352 (1) Technical Replicate 2	Cluster of 60S ribosomal protein L5 OS=Homo sapiens GN=RPL5 PE=1 SV=3 (sp|P46777|RL5_HUMAN)	60S ribosomal protein L5 OS=Homo sapiens GN=RPL5 PE=1 SV=3	sp|P46777|RL5_HUMAN	HumanRef150126wC.fasta	34363.5	1	6	7	7	0.000321	0.276
COG-E-352 (1) Technical Replicate 2	Cluster of Bifunctional glutamate/proline--tRNA ligase OS=Homo sapiens GN=EPRS PE=1 SV=5 (sp|P07814|SYEP_HUMAN)	Bifunctional glutamate/proline--tRNA ligase OS=Homo sapiens GN=EPRS PE=1 SV=5	sp|P07814|SYEP_HUMAN	HumanRef150126wC.fasta	170593	1	6	6	6	0.000275	0.0813
COG-E-352 (1) Technical Replicate 2	Cluster of Guanine nucleotide-binding protein G(i) subunit alpha-2 OS=Homo sapiens GN=GNAI2 PE=1 SV=3 (sp|P04899|GNAI2_HUMAN)	Guanine nucleotide-binding protein G(k) subunit alpha OS=Homo sapiens GN=GNAI3 PE=1 SV=3	sp|P08754|GNAI3_HUMAN	HumanRef150126wC.fasta	40533.5	1	6	6	7	0.000321	0.299
COG-E-352 (1) Technical Replicate 2	Cluster of Isoform 2 of Dihydropyrimidinase-related protein 2 OS=Homo sapiens GN=DPYSL2 (sp|Q16555-2|DPYL2_HUMAN)	Isoform 2 of Dihydropyrimidinase-related protein 2 OS=Homo sapiens GN=DPYSL2	sp|Q16555-2|DPYL2_HUMAN,sp|Q16555|DPYL2_HUMAN	HumanRef150126wC.fasta	62294	1	6	6	7	0.000321	0.254
COG-E-352 (1) Technical Replicate 2	Cluster of 60 kDa heat shock protein, mitochondrial OS=Homo sapiens GN=HSPD1 PE=1 SV=2 (sp|P10809|CH60_HUMAN)	60 kDa heat shock protein, mitochondrial OS=Homo sapiens GN=HSPD1 PE=1 SV=2	sp|P10809|CH60_HUMAN	HumanRef150126wC.fasta	61055.7	1	6	8	8	0.000367	0.216
COG-E-352 (1) Technical Replicate 2	Cluster of Neutral amino acid transporter B(0) OS=Homo sapiens GN=SLC1A5 PE=1 SV=2 (sp|Q15758|AAAT_HUMAN)	Neutral amino acid transporter B(0) OS=Homo sapiens GN=SLC1A5 PE=1 SV=2	sp|Q15758|AAAT_HUMAN	HumanRef150126wC.fasta	56599.8	1	6	7	8	0.000367	0.165
COG-E-352 (1) Technical Replicate 2	Cluster of Chloride intracellular channel protein 4 OS=Homo sapiens GN=CLIC4 PE=1 SV=4 (sp|Q9Y696|CLIC4_HUMAN)	Chloride intracellular channel protein 4 OS=Homo sapiens GN=CLIC4 PE=1 SV=4	sp|Q9Y696|CLIC4_HUMAN	HumanRef150126wC.fasta	28773.6	1	6	7	8	0.000367	0.502
COG-E-352 (1) Technical Replicate 2	Cluster of Phosphoglycerate kinase 1 OS=Homo sapiens GN=PGK1 PE=1 SV=3 (sp|P00558|PGK1_HUMAN)	Phosphoglycerate kinase 1 OS=Homo sapiens GN=PGK1 PE=1 SV=3	sp|P00558|PGK1_HUMAN	HumanRef150126wC.fasta	44615.3	1	6	8	13	0.000596	0.357
COG-E-352 (1) Technical Replicate 2	Cluster of D-3-phosphoglycerate dehydrogenase OS=Homo sapiens GN=PHGDH PE=1 SV=4 (sp|O43175|SERA_HUMAN)	D-3-phosphoglycerate dehydrogenase OS=Homo sapiens GN=PHGDH PE=1 SV=4	sp|O43175|SERA_HUMAN	HumanRef150126wC.fasta	56650.6	1	6	7	7	0.000321	0.18
TC-71 (1) Technical Replicate 1	Cluster of L-lactate dehydrogenase B chain OS=Homo sapiens GN=LDHB PE=1 SV=2 (sp|P07195|LDHB_HUMAN)	L-lactate dehydrogenase B chain OS=Homo sapiens GN=LDHB PE=1 SV=2	sp|P07195|LDHB_HUMAN	HumanRef150126wC.fasta	36638.6	1	5	8	8	0.000322	0.186
TC-71 (1) Technical Replicate 1	Cluster of Transferrin receptor protein 1 OS=Homo sapiens GN=TFRC PE=1 SV=2 (sp|P02786|TFR1_HUMAN)	Transferrin receptor protein 1 OS=Homo sapiens GN=TFRC PE=1 SV=2	sp|P02786|TFR1_HUMAN	HumanRef150126wC.fasta	84873.6	1	5	5	5	0.000201	0.0974
TC-71 (1) Technical Replicate 1	Cluster of Protein disulfide-isomerase A3 OS=Homo sapiens GN=PDIA3 PE=1 SV=4 (sp|P30101|PDIA3_HUMAN)	Protein disulfide-isomerase A3 OS=Homo sapiens GN=PDIA3 PE=1 SV=4	sp|P30101|PDIA3_HUMAN	HumanRef150126wC.fasta	56784.6	1	5	5	6	0.000241	0.244
TC-71 (1) Technical Replicate 1	Cluster of Histone H4 OS=Homo sapiens GN=HIST1H4A PE=1 SV=2 (sp|P62805|H4_HUMAN)	Histone H4 OS=Homo sapiens GN=HIST1H4A PE=1 SV=2	sp|P62805|H4_HUMAN	HumanRef150126wC.fasta	11367.7	1	5	10	10	0.000402	0.447
TC-71 (1) Technical Replicate 1	Cluster of Prothrombin OS=Homo sapiens GN=F2 PE=1 SV=2 (sp|P00734|THRB_HUMAN)	Prothrombin OS=Homo sapiens GN=F2 PE=1 SV=2	sp|P00734|THRB_HUMAN,tr|E9PIT3|E9PIT3_HUMAN	HumanRef150126wC.fasta	70036.8	1	5	6	6	0.000241	0.0804
TC-71 (1) Technical Replicate 1	Cluster of ATP synthase subunit beta, mitochondrial OS=Homo sapiens GN=ATP5B PE=1 SV=3 (sp|P06576|ATPB_HUMAN)	ATP synthase subunit beta, mitochondrial OS=Homo sapiens GN=ATP5B PE=1 SV=3	sp|P06576|ATPB_HUMAN	HumanRef150126wC.fasta	56560.6	1	5	6	6	0.000241	0.183
TC-71 (1) Technical Replicate 1	Cluster of Endoplasmin OS=Homo sapiens GN=HSP90B1 PE=1 SV=1 (sp|P14625|ENPL_HUMAN)	Endoplasmin OS=Homo sapiens GN=HSP90B1 PE=1 SV=1	sp|P14625|ENPL_HUMAN	HumanRef150126wC.fasta	92471.7	1	5	5	7	0.000281	0.134
TC-71 (1) Technical Replicate 1	Cluster of Integrin beta-1 OS=Homo sapiens GN=ITGB1 PE=1 SV=2 (sp|P05556|ITB1_HUMAN)	Integrin beta-1 OS=Homo sapiens GN=ITGB1 PE=1 SV=2	sp|P05556|ITB1_HUMAN	HumanRef150126wC.fasta	88415.1	1	5	6	6	0.000241	0.14
TC-71 (1) Technical Replicate 1	Cluster of Cytoplasmic dynein 1 heavy chain 1 OS=Homo sapiens GN=DYNC1H1 PE=1 SV=5 (sp|Q14204|DYHC1_HUMAN)	Cytoplasmic dynein 1 heavy chain 1 OS=Homo sapiens GN=DYNC1H1 PE=1 SV=5	sp|Q14204|DYHC1_HUMAN	HumanRef150126wC.fasta	532406	1	5	6	6	0.000241	0.0211
TC-71 (1) Technical Replicate 1	Cluster of Peroxiredoxin-2 OS=Homo sapiens GN=PRDX2 PE=1 SV=5 (sp|P32119|PRDX2_HUMAN)	Peroxiredoxin-2 OS=Homo sapiens GN=PRDX2 PE=1 SV=5	sp|P32119|PRDX2_HUMAN	HumanRef150126wC.fasta	21892.4	1	5	6	6	0.000241	0.379
TC-71 (1) Technical Replicate 1	Cluster of 60S ribosomal protein L7a OS=Homo sapiens GN=RPL7A PE=1 SV=2 (sp|P62424|RL7A_HUMAN)	60S ribosomal protein L7a OS=Homo sapiens GN=RPL7A PE=1 SV=2	sp|P62424|RL7A_HUMAN	HumanRef150126wC.fasta	29996.3	1	5	7	7	0.000281	0.226
TC-71 (1) Technical Replicate 2	Cluster of Isoform 2 of Golgi apparatus protein 1 OS=Homo sapiens GN=GLG1 (sp|Q92896-2|GSLG1_HUMAN)	Isoform 2 of Golgi apparatus protein 1 OS=Homo sapiens GN=GLG1	sp|Q92896-2|GSLG1_HUMAN,sp|Q92896|GSLG1_HUMAN	HumanRef150126wC.fasta	134554	1	5	5	5	0.000196	0.0765
TC-71 (1) Technical Replicate 2	Cluster of Heat shock protein HSP 90-beta OS=Homo sapiens GN=HSP90AB1 PE=1 SV=4 (sp|P08238|HS90B_HUMAN)	Heat shock protein HSP 90-beta OS=Homo sapiens GN=HSP90AB1 PE=1 SV=4	sp|P08238|HS90B_HUMAN	HumanRef150126wC.fasta	83267.3	1	5	5	14	0.00055	0.271
TC-71 (1) Technical Replicate 2	Cluster of T-complex protein 1 subunit zeta OS=Homo sapiens GN=CCT6A PE=1 SV=3 (sp|P40227|TCPZ_HUMAN)	T-complex protein 1 subunit zeta OS=Homo sapiens GN=CCT6A PE=1 SV=3	sp|P40227|TCPZ_HUMAN	HumanRef150126wC.fasta	58025.3	1	5	5	5	0.000196	0.203
TC-71 (1) Technical Replicate 2	Cluster of sp|K1C9_HUMAN|	sp|K1C9_HUMAN|	sp|K1C9_HUMAN|	HumanRef150126wC.fasta	62131	1	5	6	6	0.000236	0.183
TC-71 (1) Technical Replicate 2	Cluster of D-3-phosphoglycerate dehydrogenase OS=Homo sapiens GN=PHGDH PE=1 SV=4 (sp|O43175|SERA_HUMAN)	D-3-phosphoglycerate dehydrogenase OS=Homo sapiens GN=PHGDH PE=1 SV=4	sp|O43175|SERA_HUMAN	HumanRef150126wC.fasta	56650.6	1	5	7	7	0.000275	0.169
TC-71 (1) Technical Replicate 2	Cluster of Peroxiredoxin-2 OS=Homo sapiens GN=PRDX2 PE=1 SV=5 (sp|P32119|PRDX2_HUMAN)	Peroxiredoxin-2 OS=Homo sapiens GN=PRDX2 PE=1 SV=5	sp|P32119|PRDX2_HUMAN	HumanRef150126wC.fasta	21892.4	1	5	6	7	0.000275	0.434
TC-71 (2) Technical Replicate 1	Cluster of Endoplasmin OS=Homo sapiens GN=HSP90B1 PE=1 SV=1 (sp|P14625|ENPL_HUMAN)	Endoplasmin OS=Homo sapiens GN=HSP90B1 PE=1 SV=1	sp|P14625|ENPL_HUMAN	HumanRef150126wC.fasta	92471.7	1	5	5	6	0.000227	0.123
TC-71 (2) Technical Replicate 1	Cluster of Heat shock protein HSP 90-beta OS=Homo sapiens GN=HSP90AB1 PE=1 SV=4 (sp|P08238|HS90B_HUMAN)	Heat shock protein HSP 90-beta OS=Homo sapiens GN=HSP90AB1 PE=1 SV=4	sp|P08238|HS90B_HUMAN	HumanRef150126wC.fasta	83267.3	1	5	6	16	0.000606	0.24
TC-71 (2) Technical Replicate 1	Cluster of Ubiquitin carboxyl-terminal hydrolase isozyme L1 OS=Homo sapiens GN=UCHL1 PE=1 SV=2 (sp|P09936|UCHL1_HUMAN)	Ubiquitin carboxyl-terminal hydrolase isozyme L1 OS=Homo sapiens GN=UCHL1 PE=1 SV=2	sp|P09936|UCHL1_HUMAN	HumanRef150126wC.fasta	24824.3	1	5	6	6	0.000227	0.386
TC-71 (2) Technical Replicate 1	Cluster of Serine--tRNA ligase, cytoplasmic OS=Homo sapiens GN=SARS PE=1 SV=3 (sp|P49591|SYSC_HUMAN)	Serine--tRNA ligase, cytoplasmic OS=Homo sapiens GN=SARS PE=1 SV=3	sp|P49591|SYSC_HUMAN	HumanRef150126wC.fasta	58778.7	1	5	5	6	0.000227	0.224
TC-71 (2) Technical Replicate 1	Cluster of Annexin A1 OS=Homo sapiens GN=ANXA1 PE=1 SV=2 (sp|P04083|ANXA1_HUMAN)	Annexin A1 OS=Homo sapiens GN=ANXA1 PE=1 SV=2	sp|P04083|ANXA1_HUMAN	HumanRef150126wC.fasta	38715.9	1	5	5	13	0.000492	0.379
TC-71 (2) Technical Replicate 1	Cluster of Myristoylated alanine-rich C-kinase substrate OS=Homo sapiens GN=MARCKS PE=1 SV=4 (sp|P29966|MARCS_HUMAN)	Myristoylated alanine-rich C-kinase substrate OS=Homo sapiens GN=MARCKS PE=1 SV=4	sp|P29966|MARCS_HUMAN	HumanRef150126wC.fasta	31554.2	1	5	6	6	0.000227	0.313
TC-71 (2) Technical Replicate 1	Cluster of Histone H4 OS=Homo sapiens GN=HIST1H4A PE=1 SV=2 (sp|P62805|H4_HUMAN)	Histone H4 OS=Homo sapiens GN=HIST1H4A PE=1 SV=2	sp|P62805|H4_HUMAN	HumanRef150126wC.fasta	11367.7	1	5	9	9	0.000341	0.447
TC-71 (2) Technical Replicate 1	Cluster of Prothrombin OS=Homo sapiens GN=F2 PE=1 SV=2 (sp|P00734|THRB_HUMAN)	Prothrombin OS=Homo sapiens GN=F2 PE=1 SV=2	sp|P00734|THRB_HUMAN,tr|E9PIT3|E9PIT3_HUMAN	HumanRef150126wC.fasta	70036.8	1	5	6	6	0.000227	0.0756
TC-71 (2) Technical Replicate 1	Cluster of L-lactate dehydrogenase B chain OS=Homo sapiens GN=LDHB PE=1 SV=2 (sp|P07195|LDHB_HUMAN)	L-lactate dehydrogenase B chain OS=Homo sapiens GN=LDHB PE=1 SV=2	sp|P07195|LDHB_HUMAN	HumanRef150126wC.fasta	36638.6	1	5	7	8	0.000303	0.269
TC-71 (2) Technical Replicate 1	Cluster of Neutral amino acid transporter B(0) OS=Homo sapiens GN=SLC1A5 PE=1 SV=2 (sp|Q15758|AAAT_HUMAN)	Neutral amino acid transporter B(0) OS=Homo sapiens GN=SLC1A5 PE=1 SV=2	sp|Q15758|AAAT_HUMAN	HumanRef150126wC.fasta	56599.8	1	5	5	5	0.000189	0.152
TC-71 (2) Technical Replicate 1	Cluster of Chloride intracellular channel protein 4 OS=Homo sapiens GN=CLIC4 PE=1 SV=4 (sp|Q9Y696|CLIC4_HUMAN)	Chloride intracellular channel protein 4 OS=Homo sapiens GN=CLIC4 PE=1 SV=4	sp|Q9Y696|CLIC4_HUMAN	HumanRef150126wC.fasta	28773.6	1	5	5	5	0.000189	0.455
TC-71 (2) Technical Replicate 1	Cluster of 60S ribosomal protein L3 OS=Homo sapiens GN=RPL3 PE=1 SV=2 (sp|P39023|RL3_HUMAN)	60S ribosomal protein L3 OS=Homo sapiens GN=RPL3 PE=1 SV=2	sp|P39023|RL3_HUMAN	HumanRef150126wC.fasta	46109.5	1	5	7	7	0.000265	0.179
TC-71 (2) Technical Replicate 1	Cluster of Triosephosphate isomerase OS=Homo sapiens GN=TPI1 PE=1 SV=3 (sp|P60174|TPIS_HUMAN)	Triosephosphate isomerase OS=Homo sapiens GN=TPI1 PE=1 SV=3	sp|P60174|TPIS_HUMAN	HumanRef150126wC.fasta	30790.8	1	5	5	5	0.000189	0.266
TC-71 (2) Technical Replicate 1	Cluster of Integrin beta-1 OS=Homo sapiens GN=ITGB1 PE=1 SV=2 (sp|P05556|ITB1_HUMAN)	Integrin beta-1 OS=Homo sapiens GN=ITGB1 PE=1 SV=2	sp|P05556|ITB1_HUMAN	HumanRef150126wC.fasta	88415.1	1	5	5	5	0.000189	0.15
TC-71 (2) Technical Replicate 2	Cluster of Endoplasmin OS=Homo sapiens GN=HSP90B1 PE=1 SV=1 (sp|P14625|ENPL_HUMAN)	Endoplasmin OS=Homo sapiens GN=HSP90B1 PE=1 SV=1	sp|P14625|ENPL_HUMAN	HumanRef150126wC.fasta	92471.7	1	5	5	6	0.000227	0.133
TC-71 (2) Technical Replicate 2	Cluster of Glycine--tRNA ligase OS=Homo sapiens GN=GARS PE=1 SV=3 (sp|P41250|SYG_HUMAN)	Glycine--tRNA ligase OS=Homo sapiens GN=GARS PE=1 SV=3	sp|P41250|SYG_HUMAN	HumanRef150126wC.fasta	83167.6	1	5	6	6	0.000227	0.139
TC-71 (2) Technical Replicate 2	Cluster of Ubiquitin carboxyl-terminal hydrolase isozyme L1 OS=Homo sapiens GN=UCHL1 PE=1 SV=2 (sp|P09936|UCHL1_HUMAN)	Ubiquitin carboxyl-terminal hydrolase isozyme L1 OS=Homo sapiens GN=UCHL1 PE=1 SV=2	sp|P09936|UCHL1_HUMAN	HumanRef150126wC.fasta	24824.3	1	5	7	7	0.000265	0.404
TC-71 (2) Technical Replicate 2	Cluster of Protein disulfide-isomerase A3 OS=Homo sapiens GN=PDIA3 PE=1 SV=4 (sp|P30101|PDIA3_HUMAN)	Protein disulfide-isomerase A3 OS=Homo sapiens GN=PDIA3 PE=1 SV=4	sp|P30101|PDIA3_HUMAN	HumanRef150126wC.fasta	56784.6	1	5	5	6	0.000227	0.244
TC-71 (2) Technical Replicate 2	Cluster of Annexin A1 OS=Homo sapiens GN=ANXA1 PE=1 SV=2 (sp|P04083|ANXA1_HUMAN)	Annexin A1 OS=Homo sapiens GN=ANXA1 PE=1 SV=2	sp|P04083|ANXA1_HUMAN	HumanRef150126wC.fasta	38715.9	1	5	6	12	0.000455	0.344
TC-71 (2) Technical Replicate 2	Cluster of Bifunctional glutamate/proline--tRNA ligase OS=Homo sapiens GN=EPRS PE=1 SV=5 (sp|P07814|SYEP_HUMAN)	Bifunctional glutamate/proline--tRNA ligase OS=Homo sapiens GN=EPRS PE=1 SV=5	sp|P07814|SYEP_HUMAN	HumanRef150126wC.fasta	170593	1	5	5	5	0.000189	0.0754
TC-71 (2) Technical Replicate 2	Cluster of Phosphoglycerate kinase 1 OS=Homo sapiens GN=PGK1 PE=1 SV=3 (sp|P00558|PGK1_HUMAN)	Phosphoglycerate kinase 1 OS=Homo sapiens GN=PGK1 PE=1 SV=3	sp|P00558|PGK1_HUMAN	HumanRef150126wC.fasta	44615.3	1	5	7	8	0.000303	0.295
TC-71 (2) Technical Replicate 2	Cluster of Histone H4 OS=Homo sapiens GN=HIST1H4A PE=1 SV=2 (sp|P62805|H4_HUMAN)	Histone H4 OS=Homo sapiens GN=HIST1H4A PE=1 SV=2	sp|P62805|H4_HUMAN	HumanRef150126wC.fasta	11367.7	1	5	7	7	0.000265	0.447
TC-71 (2) Technical Replicate 2	Cluster of ATP synthase subunit beta, mitochondrial OS=Homo sapiens GN=ATP5B PE=1 SV=3 (sp|P06576|ATPB_HUMAN)	ATP synthase subunit beta, mitochondrial OS=Homo sapiens GN=ATP5B PE=1 SV=3	sp|P06576|ATPB_HUMAN	HumanRef150126wC.fasta	56560.6	1	5	5	5	0.000189	0.206
TC-71 (2) Technical Replicate 2	Cluster of Alanine--tRNA ligase, cytoplasmic OS=Homo sapiens GN=AARS PE=1 SV=2 (sp|P49588|SYAC_HUMAN)	Alanine--tRNA ligase, cytoplasmic OS=Homo sapiens GN=AARS PE=1 SV=2	sp|P49588|SYAC_HUMAN	HumanRef150126wC.fasta	106813	1	5	6	6	0.000227	0.0919
TC-71 (2) Technical Replicate 2	Cluster of L-lactate dehydrogenase B chain OS=Homo sapiens GN=LDHB PE=1 SV=2 (sp|P07195|LDHB_HUMAN)	L-lactate dehydrogenase B chain OS=Homo sapiens GN=LDHB PE=1 SV=2	sp|P07195|LDHB_HUMAN	HumanRef150126wC.fasta	36638.6	1	5	7	7	0.000265	0.246
TC-71 (2) Technical Replicate 2	Cluster of Transferrin receptor protein 1 OS=Homo sapiens GN=TFRC PE=1 SV=2 (sp|P02786|TFR1_HUMAN)	Transferrin receptor protein 1 OS=Homo sapiens GN=TFRC PE=1 SV=2	sp|P02786|TFR1_HUMAN	HumanRef150126wC.fasta	84873.6	1	5	5	5	0.000189	0.112
TC-71 (2) Technical Replicate 2	Cluster of Cytoplasmic dynein 1 heavy chain 1 OS=Homo sapiens GN=DYNC1H1 PE=1 SV=5 (sp|Q14204|DYHC1_HUMAN)	Cytoplasmic dynein 1 heavy chain 1 OS=Homo sapiens GN=DYNC1H1 PE=1 SV=5	sp|Q14204|DYHC1_HUMAN	HumanRef150126wC.fasta	532406	1	5	6	6	0.000227	0.0239
TC-71 (2) Technical Replicate 2	Cluster of Peroxiredoxin-1 OS=Homo sapiens GN=PRDX1 PE=1 SV=1 (sp|Q06830|PRDX1_HUMAN)	Peroxiredoxin-1 OS=Homo sapiens GN=PRDX1 PE=1 SV=1	sp|Q06830|PRDX1_HUMAN	HumanRef150126wC.fasta	22110.9	1	5	8	9	0.000341	0.427
CHLA-258 (1) Technical Replicate 1	Cluster of 14-3-3 protein theta OS=Homo sapiens GN=YWHAQ PE=1 SV=1 (sp|P27348|1433T_HUMAN)	14-3-3 protein theta OS=Homo sapiens GN=YWHAQ PE=1 SV=1	sp|P27348|1433T_HUMAN	HumanRef150126wC.fasta	27765.4	1	5	7	7	0.0003	0.302
CHLA-258 (1) Technical Replicate 1	Cluster of Heterogeneous nuclear ribonucleoprotein U OS=Homo sapiens GN=HNRNPU PE=1 SV=6 (sp|Q00839|HNRPU_HUMAN)	Heterogeneous nuclear ribonucleoprotein U OS=Homo sapiens GN=HNRNPU PE=1 SV=6	sp|Q00839|HNRPU_HUMAN	HumanRef150126wC.fasta	90585.2	1	5	5	6	0.000258	0.113
CHLA-258 (1) Technical Replicate 1	Cluster of Arginine--tRNA ligase, cytoplasmic OS=Homo sapiens GN=RARS PE=1 SV=2 (sp|P54136|SYRC_HUMAN)	Arginine--tRNA ligase, cytoplasmic OS=Homo sapiens GN=RARS PE=1 SV=2	sp|P54136|SYRC_HUMAN	HumanRef150126wC.fasta	75382	1	5	5	5	0.000215	0.115
CHLA-258 (1) Technical Replicate 1	Cluster of Transferrin receptor protein 1 OS=Homo sapiens GN=TFRC PE=1 SV=2 (sp|P02786|TFR1_HUMAN)	Transferrin receptor protein 1 OS=Homo sapiens GN=TFRC PE=1 SV=2	sp|P02786|TFR1_HUMAN	HumanRef150126wC.fasta	84873.6	1	5	5	5	0.000215	0.0855
CHLA-258 (1) Technical Replicate 1	Cluster of 60S ribosomal protein L5 OS=Homo sapiens GN=RPL5 PE=1 SV=3 (sp|P46777|RL5_HUMAN)	60S ribosomal protein L5 OS=Homo sapiens GN=RPL5 PE=1 SV=3	sp|P46777|RL5_HUMAN	HumanRef150126wC.fasta	34363.5	1	5	6	6	0.000258	0.256
CHLA-258 (1) Technical Replicate 1	Cluster of Isoform 2 of 26S proteasome non-ATPase regulatory subunit 11 OS=Homo sapiens GN=PSMD11 (sp|O00231-2|PSD11_HUMAN)	Isoform 2 of 26S proteasome non-ATPase regulatory subunit 11 OS=Homo sapiens GN=PSMD11	sp|O00231-2|PSD11_HUMAN,sp|O00231|PSD11_HUMAN	HumanRef150126wC.fasta	47466.3	1	5	5	6	0.000258	0.187
CHLA-258 (1) Technical Replicate 1	Cluster of Elongation factor 1-gamma OS=Homo sapiens GN=EEF1G PE=1 SV=3 (sp|P26641|EF1G_HUMAN)	Elongation factor 1-gamma OS=Homo sapiens GN=EEF1G PE=1 SV=3	sp|P26641|EF1G_HUMAN	HumanRef150126wC.fasta	50119.4	1	5	7	7	0.0003	0.149
CHLA-258 (1) Technical Replicate 1	Cluster of Cation-independent mannose-6-phosphate receptor OS=Homo sapiens GN=IGF2R PE=1 SV=3 (sp|P11717|MPRI_HUMAN)	Cation-independent mannose-6-phosphate receptor OS=Homo sapiens GN=IGF2R PE=1 SV=3	sp|P11717|MPRI_HUMAN	HumanRef150126wC.fasta	274373	1	5	6	6	0.000258	0.0478
CHLA-258 (1) Technical Replicate 1	Cluster of Catenin beta-1 OS=Homo sapiens GN=CTNNB1 PE=1 SV=1 (sp|P35222|CTNB1_HUMAN)	Catenin beta-1 OS=Homo sapiens GN=CTNNB1 PE=1 SV=1	sp|P35222|CTNB1_HUMAN,tr|B4DGU4|B4DGU4_HUMAN	HumanRef150126wC.fasta	85497	1	5	6	6	0.000258	0.132
CHLA-258 (1) Technical Replicate 1	Cluster of Prothrombin OS=Homo sapiens GN=F2 PE=1 SV=2 (sp|P00734|THRB_HUMAN)	Prothrombin OS=Homo sapiens GN=F2 PE=1 SV=2	sp|P00734|THRB_HUMAN,tr|E9PIT3|E9PIT3_HUMAN	HumanRef150126wC.fasta	70036.8	1	5	7	7	0.0003	0.0756
CHLA-258 (1) Technical Replicate 1	Cluster of Isoform 2 of Tropomyosin alpha-3 chain OS=Homo sapiens GN=TPM3 (sp|P06753-2|TPM3_HUMAN)	Isoform 2 of Tropomyosin alpha-3 chain OS=Homo sapiens GN=TPM3	sp|P06753-2|TPM3_HUMAN	HumanRef150126wC.fasta	29033.3	1	5	7	26	0.00112	0.54
CHLA-258 (1) Technical Replicate 1	Cluster of Cofilin-1 OS=Homo sapiens GN=CFL1 PE=1 SV=3 (sp|P23528|COF1_HUMAN)	Cofilin-1 OS=Homo sapiens GN=CFL1 PE=1 SV=3	sp|P23528|COF1_HUMAN,tr|E9PK25|E9PK25_HUMAN,tr|G3V1A4|G3V1A4_HUMAN	HumanRef150126wC.fasta	18503.2	1	5	10	14	0.000601	0.542
CHLA-258 (1) Technical Replicate 1	Cluster of Tubulin beta chain OS=Homo sapiens GN=TUBB PE=1 SV=2 (sp|P07437|TBB5_HUMAN)	Tubulin beta-3 chain OS=Homo sapiens GN=TUBB3 PE=1 SV=2	sp|Q13509|TBB3_HUMAN	HumanRef150126wC.fasta	50432.7	1	5	7	31	0.00133	0.544
CHLA-258 (1) Technical Replicate 1	Cluster of Peroxiredoxin-2 OS=Homo sapiens GN=PRDX2 PE=1 SV=5 (sp|P32119|PRDX2_HUMAN)	Peroxiredoxin-2 OS=Homo sapiens GN=PRDX2 PE=1 SV=5	sp|P32119|PRDX2_HUMAN	HumanRef150126wC.fasta	21892.4	1	5	7	8	0.000343	0.434
CHLA-258 (1) Technical Replicate 1	Cluster of Isoform 6 of Inactive tyrosine-protein kinase 7 OS=Homo sapiens GN=PTK7 (sp|Q13308-6|PTK7_HUMAN)	Isoform 6 of Inactive tyrosine-protein kinase 7 OS=Homo sapiens GN=PTK7	sp|Q13308-6|PTK7_HUMAN	HumanRef150126wC.fasta	119197	1	5	5	6	0.000258	0.0974
CHLA-258 (1) Technical Replicate 1	Cluster of ADP-ribosylation factor 3 OS=Homo sapiens GN=ARF3 PE=1 SV=2 (sp|P61204|ARF3_HUMAN)	ADP-ribosylation factor 3 OS=Homo sapiens GN=ARF3 PE=1 SV=2	sp|P61204|ARF3_HUMAN	HumanRef150126wC.fasta	20601.7	1	5	7	7	0.0003	0.354
CHLA-258 (1) Technical Replicate 1	Cluster of 60S ribosomal protein L3 OS=Homo sapiens GN=RPL3 PE=1 SV=2 (sp|P39023|RL3_HUMAN)	60S ribosomal protein L3 OS=Homo sapiens GN=RPL3 PE=1 SV=2	sp|P39023|RL3_HUMAN	HumanRef150126wC.fasta	46109.5	1	5	7	7	0.0003	0.127
CHLA-258 (1) Technical Replicate 1	Cluster of Isoform 3 of Fermitin family homolog 2 OS=Homo sapiens GN=FERMT2 (sp|Q96AC1-3|FERM2_HUMAN)	Isoform 3 of Fermitin family homolog 2 OS=Homo sapiens GN=FERMT2	sp|Q96AC1-3|FERM2_HUMAN	HumanRef150126wC.fasta	78679	1	5	5	5	0.000215	0.192
CHLA-258 (1) Technical Replicate 1	Cluster of T-complex protein 1 subunit alpha OS=Homo sapiens GN=TCP1 PE=1 SV=1 (sp|P17987|TCPA_HUMAN)	T-complex protein 1 subunit alpha OS=Homo sapiens GN=TCP1 PE=1 SV=1	sp|P17987|TCPA_HUMAN	HumanRef150126wC.fasta	60345.2	1	5	5	9	0.000386	0.219
CHLA-258 (1) Technical Replicate 1	Cluster of Isoform 2 of ATP synthase subunit alpha, mitochondrial OS=Homo sapiens GN=ATP5A1 (sp|P25705-2|ATPA_HUMAN)	Isoform 2 of ATP synthase subunit alpha, mitochondrial OS=Homo sapiens GN=ATP5A1	sp|P25705-2|ATPA_HUMAN,sp|P25705|ATPA_HUMAN	HumanRef150126wC.fasta	59752.1	1	5	5	5	0.000215	0.167
CHLA-258 (1) Technical Replicate 2	Cluster of Guanine nucleotide-binding protein G(I)/G(S)/G(T) subunit beta-1 OS=Homo sapiens GN=GNB1 PE=1 SV=3 (sp|P62873|GBB1_HUMAN)	Guanine nucleotide-binding protein G(I)/G(S)/G(T) subunit beta-1 OS=Homo sapiens GN=GNB1 PE=1 SV=3	sp|P62873|GBB1_HUMAN	HumanRef150126wC.fasta	37377.5	1	5	8	12	0.000518	0.329
CHLA-258 (1) Technical Replicate 2	Cluster of MARCKS-related protein OS=Homo sapiens GN=MARCKSL1 PE=1 SV=2 (sp|P49006|MRP_HUMAN)	MARCKS-related protein OS=Homo sapiens GN=MARCKSL1 PE=1 SV=2	sp|P49006|MRP_HUMAN	HumanRef150126wC.fasta	19528.6	1	5	5	7	0.000302	0.6
CHLA-258 (1) Technical Replicate 2	Cluster of Glycine--tRNA ligase OS=Homo sapiens GN=GARS PE=1 SV=3 (sp|P41250|SYG_HUMAN)	Glycine--tRNA ligase OS=Homo sapiens GN=GARS PE=1 SV=3	sp|P41250|SYG_HUMAN	HumanRef150126wC.fasta	83167.6	1	5	5	5	0.000216	0.119
CHLA-258 (1) Technical Replicate 2	Cluster of Glucose-6-phosphate isomerase (Fragment) OS=Homo sapiens GN=GPI PE=4 SV=1 (tr|A0A0A0MTS2|A0A0A0MTS2_HUMAN)	Glucose-6-phosphate isomerase (Fragment) OS=Homo sapiens GN=GPI PE=4 SV=1	tr|A0A0A0MTS2|A0A0A0MTS2_HUMAN	HumanRef150126wC.fasta	64826.5	1	5	7	7	0.000302	0.134
CHLA-258 (1) Technical Replicate 2	Cluster of Protein disulfide-isomerase A3 OS=Homo sapiens GN=PDIA3 PE=1 SV=4 (sp|P30101|PDIA3_HUMAN)	Protein disulfide-isomerase A3 OS=Homo sapiens GN=PDIA3 PE=1 SV=4	sp|P30101|PDIA3_HUMAN	HumanRef150126wC.fasta	56784.6	1	5	6	7	0.000302	0.198
CHLA-258 (1) Technical Replicate 2	Cluster of Bifunctional glutamate/proline--tRNA ligase OS=Homo sapiens GN=EPRS PE=1 SV=5 (sp|P07814|SYEP_HUMAN)	Bifunctional glutamate/proline--tRNA ligase OS=Homo sapiens GN=EPRS PE=1 SV=5	sp|P07814|SYEP_HUMAN	HumanRef150126wC.fasta	170593	1	5	5	5	0.000216	0.0694
CHLA-258 (1) Technical Replicate 2	Cluster of Catenin beta-1 OS=Homo sapiens GN=CTNNB1 PE=1 SV=1 (sp|P35222|CTNB1_HUMAN)	Catenin beta-1 OS=Homo sapiens GN=CTNNB1 PE=1 SV=1	sp|P35222|CTNB1_HUMAN,tr|B4DGU4|B4DGU4_HUMAN	HumanRef150126wC.fasta	85497	1	5	6	6	0.000259	0.143
CHLA-258 (1) Technical Replicate 2	Cluster of L-lactate dehydrogenase B chain OS=Homo sapiens GN=LDHB PE=1 SV=2 (sp|P07195|LDHB_HUMAN)	Isoform 3 of L-lactate dehydrogenase A chain OS=Homo sapiens GN=LDHA	sp|P00338-3|LDHA_HUMAN,sp|P00338|LDHA_HUMAN	HumanRef150126wC.fasta	36689.2	1	5	7	8	0.000346	0.224
CHLA-258 (1) Technical Replicate 2	Cluster of Dynactin subunit 2 OS=Homo sapiens GN=DCTN2 PE=1 SV=4 (sp|Q13561|DCTN2_HUMAN)	Dynactin subunit 2 OS=Homo sapiens GN=DCTN2 PE=1 SV=4	sp|Q13561|DCTN2_HUMAN	HumanRef150126wC.fasta	44231.7	1	5	5	5	0.000216	0.337
CHLA-258 (1) Technical Replicate 2	Cluster of 40S ribosomal protein S3a OS=Homo sapiens GN=RPS3A PE=1 SV=2 (sp|P61247|RS3A_HUMAN)	40S ribosomal protein S3a OS=Homo sapiens GN=RPS3A PE=1 SV=2	sp|P61247|RS3A_HUMAN	HumanRef150126wC.fasta	29945.3	1	5	5	5	0.000216	0.193
CHLA-258 (1) Technical Replicate 2	Cluster of L-lactate dehydrogenase B chain OS=Homo sapiens GN=LDHB PE=1 SV=2 (sp|P07195|LDHB_HUMAN)	L-lactate dehydrogenase B chain OS=Homo sapiens GN=LDHB PE=1 SV=2	sp|P07195|LDHB_HUMAN	HumanRef150126wC.fasta	36638.6	1	5	7	7	0.000302	0.246
CHLA-258 (1) Technical Replicate 2	Cluster of Glucosidase 2 subunit beta OS=Homo sapiens GN=PRKCSH PE=1 SV=1 (tr|K7ELL7|K7ELL7_HUMAN)	Glucosidase 2 subunit beta OS=Homo sapiens GN=PRKCSH PE=1 SV=1	tr|K7ELL7|K7ELL7_HUMAN	HumanRef150126wC.fasta	60192.5	1	5	5	5	0.000216	0.163
CHLA-258 (1) Technical Replicate 2	Cluster of Cofilin-1 OS=Homo sapiens GN=CFL1 PE=1 SV=3 (sp|P23528|COF1_HUMAN)	Cofilin-1 OS=Homo sapiens GN=CFL1 PE=1 SV=3	sp|P23528|COF1_HUMAN,tr|E9PK25|E9PK25_HUMAN,tr|G3V1A4|G3V1A4_HUMAN	HumanRef150126wC.fasta	18503.2	1	5	9	12	0.000518	0.476
CHLA-258 (1) Technical Replicate 2	Cluster of Tumor necrosis factor receptor superfamily member 16 OS=Homo sapiens GN=NGFR PE=1 SV=1 (sp|P08138|TNR16_HUMAN)	Tumor necrosis factor receptor superfamily member 16 OS=Homo sapiens GN=NGFR PE=1 SV=1	sp|P08138|TNR16_HUMAN	HumanRef150126wC.fasta	45181.7	1	5	5	5	0.000216	0.262
CHLA-258 (1) Technical Replicate 2	Cluster of Sorbitol dehydrogenase OS=Homo sapiens GN=SORD PE=1 SV=4 (sp|Q00796|DHSO_HUMAN)	Sorbitol dehydrogenase OS=Homo sapiens GN=SORD PE=1 SV=4	sp|Q00796|DHSO_HUMAN	HumanRef150126wC.fasta	38324.6	1	5	7	7	0.000302	0.232
CHLA-258 (1) Technical Replicate 2	Cluster of Integrin beta-3 OS=Homo sapiens GN=ITGB3 PE=1 SV=2 (sp|P05106|ITB3_HUMAN)	Integrin beta-3 OS=Homo sapiens GN=ITGB3 PE=1 SV=2	sp|P05106|ITB3_HUMAN	HumanRef150126wC.fasta	87057.7	1	5	6	7	0.000302	0.133
CHLA-258 (1) Technical Replicate 2	Cluster of Phosphoglycerate mutase 1 OS=Homo sapiens GN=PGAM1 PE=1 SV=2 (sp|P18669|PGAM1_HUMAN)	Phosphoglycerate mutase 1 OS=Homo sapiens GN=PGAM1 PE=1 SV=2	sp|P18669|PGAM1_HUMAN	HumanRef150126wC.fasta	28804.8	1	5	6	6	0.000259	0.299
CHLA-258 (1) Technical Replicate 2	Cluster of Profilin-1 OS=Homo sapiens GN=PFN1 PE=1 SV=2 (sp|P07737|PROF1_HUMAN)	Profilin-1 OS=Homo sapiens GN=PFN1 PE=1 SV=2	sp|P07737|PROF1_HUMAN	HumanRef150126wC.fasta	15054.3	1	5	5	5	0.000216	0.4
CHLA-258 (1) Technical Replicate 2	Cluster of Synaptic vesicle membrane protein VAT-1 homolog OS=Homo sapiens GN=VAT1 PE=1 SV=2 (sp|Q99536|VAT1_HUMAN)	Synaptic vesicle membrane protein VAT-1 homolog OS=Homo sapiens GN=VAT1 PE=1 SV=2	sp|Q99536|VAT1_HUMAN	HumanRef150126wC.fasta	41919.8	1	5	6	8	0.000346	0.305
CHLA-258 (1) Technical Replicate 2	Cluster of Peroxiredoxin-1 OS=Homo sapiens GN=PRDX1 PE=1 SV=1 (sp|Q06830|PRDX1_HUMAN)	Peroxiredoxin-1 OS=Homo sapiens GN=PRDX1 PE=1 SV=1	sp|Q06830|PRDX1_HUMAN	HumanRef150126wC.fasta	22110.9	1	5	8	8	0.000346	0.377
CHLA-258 (2) Technical Replicate 1	Cluster of Isoform Beta-II of Protein kinase C beta type OS=Homo sapiens GN=PRKCB (sp|P05771-2|KPCB_HUMAN)	Isoform Beta-II of Protein kinase C beta type OS=Homo sapiens GN=PRKCB	sp|P05771-2|KPCB_HUMAN	HumanRef150126wC.fasta	77013.3	1	5	5	6	0.000252	0.195
CHLA-258 (2) Technical Replicate 1	Cluster of Isoform 2 of Calnexin OS=Homo sapiens GN=CANX (sp|P27824-2|CALX_HUMAN)	Isoform 2 of Calnexin OS=Homo sapiens GN=CANX	sp|P27824-2|CALX_HUMAN,sp|P27824|CALX_HUMAN	HumanRef150126wC.fasta	67570.2	1	5	5	7	0.000294	0.207
CHLA-258 (2) Technical Replicate 1	Cluster of Tubulin beta chain OS=Homo sapiens GN=TUBB PE=1 SV=2 (sp|P07437|TBB5_HUMAN)	Tubulin beta chain OS=Homo sapiens GN=TUBB PE=1 SV=2	sp|P07437|TBB5_HUMAN	HumanRef150126wC.fasta	49670.6	1	5	5	35	0.00147	0.631
CHLA-258 (2) Technical Replicate 1	Cluster of Profilin-1 OS=Homo sapiens GN=PFN1 PE=1 SV=2 (sp|P07737|PROF1_HUMAN)	Profilin-1 OS=Homo sapiens GN=PFN1 PE=1 SV=2	sp|P07737|PROF1_HUMAN	HumanRef150126wC.fasta	15054.3	1	5	6	6	0.000252	0.5
CHLA-258 (2) Technical Replicate 1	Cluster of T-complex protein 1 subunit delta OS=Homo sapiens GN=CCT4 PE=1 SV=4 (sp|P50991|TCPD_HUMAN)	T-complex protein 1 subunit delta OS=Homo sapiens GN=CCT4 PE=1 SV=4	sp|P50991|TCPD_HUMAN	HumanRef150126wC.fasta	57926	1	5	5	5	0.00021	0.171
CHLA-258 (2) Technical Replicate 1	Cluster of L-lactate dehydrogenase B chain OS=Homo sapiens GN=LDHB PE=1 SV=2 (sp|P07195|LDHB_HUMAN)	Isoform 3 of L-lactate dehydrogenase A chain OS=Homo sapiens GN=LDHA	sp|P00338-3|LDHA_HUMAN,sp|P00338|LDHA_HUMAN	HumanRef150126wC.fasta	36689.2	1	5	5	6	0.000252	0.316
CHLA-258 (2) Technical Replicate 1	Cluster of Fascin OS=Homo sapiens GN=FSCN1 PE=1 SV=3 (sp|Q16658|FSCN1_HUMAN)	Fascin OS=Homo sapiens GN=FSCN1 PE=1 SV=3	sp|Q16658|FSCN1_HUMAN	HumanRef150126wC.fasta	54530.3	1	5	6	7	0.000294	0.217
CHLA-258 (2) Technical Replicate 1	Cluster of Isoform 2 of Tropomyosin alpha-3 chain OS=Homo sapiens GN=TPM3 (sp|P06753-2|TPM3_HUMAN)	Isoform 2 of Tropomyosin alpha-3 chain OS=Homo sapiens GN=TPM3	sp|P06753-2|TPM3_HUMAN	HumanRef150126wC.fasta	29033.3	1	5	5	17	0.000714	0.44
CHLA-258 (2) Technical Replicate 1	Cluster of Laminin subunit alpha-5 OS=Homo sapiens GN=LAMA5 PE=1 SV=8 (sp|O15230|LAMA5_HUMAN)	Laminin subunit alpha-5 OS=Homo sapiens GN=LAMA5 PE=1 SV=8	sp|O15230|LAMA5_HUMAN	HumanRef150126wC.fasta	399725	1	5	5	5	0.00021	0.0227
CHLA-258 (2) Technical Replicate 1	Cluster of Phosphoserine aminotransferase OS=Homo sapiens GN=PSAT1 PE=1 SV=2 (sp|Q9Y617|SERC_HUMAN)	Phosphoserine aminotransferase OS=Homo sapiens GN=PSAT1 PE=1 SV=2	sp|Q9Y617|SERC_HUMAN	HumanRef150126wC.fasta	40423.3	1	5	5	5	0.00021	0.259
CHLA-258 (2) Technical Replicate 1	Cluster of Tubulin beta chain OS=Homo sapiens GN=TUBB PE=1 SV=2 (sp|P07437|TBB5_HUMAN)	Tubulin beta-3 chain OS=Homo sapiens GN=TUBB3 PE=1 SV=2	sp|Q13509|TBB3_HUMAN	HumanRef150126wC.fasta	50432.7	1	5	6	24	0.00101	0.522
CHLA-258 (2) Technical Replicate 1	Cluster of Moesin OS=Homo sapiens GN=MSN PE=1 SV=3 (sp|P26038|MOES_HUMAN)	Moesin OS=Homo sapiens GN=MSN PE=1 SV=3	sp|P26038|MOES_HUMAN	HumanRef150126wC.fasta	67821.8	1	5	6	7	0.000294	0.192
CHLA-258 (2) Technical Replicate 1	Cluster of Plexin-B2 OS=Homo sapiens GN=PLXNB2 PE=1 SV=3 (sp|O15031|PLXB2_HUMAN)	Plexin-B2 OS=Homo sapiens GN=PLXNB2 PE=1 SV=3	sp|O15031|PLXB2_HUMAN	HumanRef150126wC.fasta	205127	1	5	5	6	0.000252	0.0637
CHLA-258 (2) Technical Replicate 1	Cluster of Transitional endoplasmic reticulum ATPase OS=Homo sapiens GN=VCP PE=1 SV=4 (sp|P55072|TERA_HUMAN)	Transitional endoplasmic reticulum ATPase OS=Homo sapiens GN=VCP PE=1 SV=4	sp|P55072|TERA_HUMAN	HumanRef150126wC.fasta	89324.8	1	5	6	7	0.000294	0.132
CHLA-258 (2) Technical Replicate 2	Cluster of Isoform Beta-II of Protein kinase C beta type OS=Homo sapiens GN=PRKCB (sp|P05771-2|KPCB_HUMAN)	Isoform Beta-II of Protein kinase C beta type OS=Homo sapiens GN=PRKCB	sp|P05771-2|KPCB_HUMAN	HumanRef150126wC.fasta	77013.3	1	5	5	8	0.000344	0.202
CHLA-258 (2) Technical Replicate 2	Cluster of Heat shock protein beta-1 OS=Homo sapiens GN=HSPB1 PE=1 SV=2 (sp|P04792|HSPB1_HUMAN)	Heat shock protein beta-1 OS=Homo sapiens GN=HSPB1 PE=1 SV=2	sp|P04792|HSPB1_HUMAN	HumanRef150126wC.fasta	22782.6	1	5	5	9	0.000387	0.771
CHLA-258 (2) Technical Replicate 2	Cluster of T-complex protein 1 subunit zeta OS=Homo sapiens GN=CCT6A PE=1 SV=3 (sp|P40227|TCPZ_HUMAN)	T-complex protein 1 subunit zeta OS=Homo sapiens GN=CCT6A PE=1 SV=3	sp|P40227|TCPZ_HUMAN	HumanRef150126wC.fasta	58025.3	1	5	6	6	0.000258	0.19
CHLA-258 (2) Technical Replicate 2	Cluster of Isoform 2 of Annexin A2 OS=Homo sapiens GN=ANXA2 (sp|P07355-2|ANXA2_HUMAN)	Isoform 2 of Annexin A2 OS=Homo sapiens GN=ANXA2	sp|P07355-2|ANXA2_HUMAN,sp|P07355|ANXA2_HUMAN	HumanRef150126wC.fasta	38606.1	1	5	8	29	0.00125	0.557
CHLA-258 (2) Technical Replicate 2	Cluster of Tubulin beta chain OS=Homo sapiens GN=TUBB PE=1 SV=2 (sp|P07437|TBB5_HUMAN)	Tubulin beta chain OS=Homo sapiens GN=TUBB PE=1 SV=2	sp|P07437|TBB5_HUMAN	HumanRef150126wC.fasta	49670.6	1	5	7	41	0.00176	0.617
CHLA-258 (2) Technical Replicate 2	Cluster of Cytoskeleton-associated protein 4 OS=Homo sapiens GN=CKAP4 PE=1 SV=2 (sp|Q07065|CKAP4_HUMAN)	Cytoskeleton-associated protein 4 OS=Homo sapiens GN=CKAP4 PE=1 SV=2	sp|Q07065|CKAP4_HUMAN	HumanRef150126wC.fasta	66022.2	1	5	5	5	0.000215	0.145
CHLA-258 (2) Technical Replicate 2	Cluster of Histone H4 OS=Homo sapiens GN=HIST1H4A PE=1 SV=2 (sp|P62805|H4_HUMAN)	Histone H4 OS=Homo sapiens GN=HIST1H4A PE=1 SV=2	sp|P62805|H4_HUMAN	HumanRef150126wC.fasta	11367.7	1	5	7	7	0.000301	0.563
CHLA-258 (2) Technical Replicate 2	Cluster of 60S ribosomal protein L7 OS=Homo sapiens GN=RPL7 PE=1 SV=1 (sp|P18124|RL7_HUMAN)	60S ribosomal protein L7 OS=Homo sapiens GN=RPL7 PE=1 SV=1	sp|P18124|RL7_HUMAN	HumanRef150126wC.fasta	29227.7	1	5	6	6	0.000258	0.206
CHLA-258 (2) Technical Replicate 2	Cluster of Galectin-1 OS=Homo sapiens GN=LGALS1 PE=1 SV=2 (sp|P09382|LEG1_HUMAN)	Galectin-1 OS=Homo sapiens GN=LGALS1 PE=1 SV=2	sp|P09382|LEG1_HUMAN	HumanRef150126wC.fasta	14715.8	1	5	7	7	0.000301	0.481
CHLA-258 (2) Technical Replicate 2	Cluster of Fascin OS=Homo sapiens GN=FSCN1 PE=1 SV=3 (sp|Q16658|FSCN1_HUMAN)	Fascin OS=Homo sapiens GN=FSCN1 PE=1 SV=3	sp|Q16658|FSCN1_HUMAN	HumanRef150126wC.fasta	54530.3	1	5	6	7	0.000301	0.193
CHLA-258 (2) Technical Replicate 2	Cluster of 60 kDa heat shock protein, mitochondrial OS=Homo sapiens GN=HSPD1 PE=1 SV=2 (sp|P10809|CH60_HUMAN)	60 kDa heat shock protein, mitochondrial OS=Homo sapiens GN=HSPD1 PE=1 SV=2	sp|P10809|CH60_HUMAN	HumanRef150126wC.fasta	61055.7	1	5	7	7	0.000301	0.182
CHLA-258 (2) Technical Replicate 2	Cluster of Calreticulin OS=Homo sapiens GN=CALR PE=1 SV=1 (sp|P27797|CALR_HUMAN)	Calreticulin OS=Homo sapiens GN=CALR PE=1 SV=1	sp|P27797|CALR_HUMAN	HumanRef150126wC.fasta	48142.9	1	5	7	11	0.000473	0.317
CHLA-258 (2) Technical Replicate 2	Cluster of Tumor necrosis factor receptor superfamily member 16 OS=Homo sapiens GN=NGFR PE=1 SV=1 (sp|P08138|TNR16_HUMAN)	Tumor necrosis factor receptor superfamily member 16 OS=Homo sapiens GN=NGFR PE=1 SV=1	sp|P08138|TNR16_HUMAN	HumanRef150126wC.fasta	45181.7	1	5	6	6	0.000258	0.234
CHLA-258 (2) Technical Replicate 2	Cluster of Tubulin beta chain OS=Homo sapiens GN=TUBB PE=1 SV=2 (sp|P07437|TBB5_HUMAN)	Tubulin beta-3 chain OS=Homo sapiens GN=TUBB3 PE=1 SV=2	sp|Q13509|TBB3_HUMAN	HumanRef150126wC.fasta	50432.7	1	5	6	23	0.000989	0.529
CHLA-258 (2) Technical Replicate 2	Cluster of Sorbitol dehydrogenase OS=Homo sapiens GN=SORD PE=1 SV=4 (sp|Q00796|DHSO_HUMAN)	Sorbitol dehydrogenase OS=Homo sapiens GN=SORD PE=1 SV=4	sp|Q00796|DHSO_HUMAN	HumanRef150126wC.fasta	38324.6	1	5	5	5	0.000215	0.238
CHLA-258 (2) Technical Replicate 2	Cluster of Chloride intracellular channel protein 4 OS=Homo sapiens GN=CLIC4 PE=1 SV=4 (sp|Q9Y696|CLIC4_HUMAN)	Chloride intracellular channel protein 4 OS=Homo sapiens GN=CLIC4 PE=1 SV=4	sp|Q9Y696|CLIC4_HUMAN	HumanRef150126wC.fasta	28773.6	1	5	6	6	0.000258	0.407
CHLA-258 (2) Technical Replicate 2	Cluster of Glutamyl aminopeptidase OS=Homo sapiens GN=ENPEP PE=1 SV=3 (sp|Q07075|AMPE_HUMAN)	Glutamyl aminopeptidase OS=Homo sapiens GN=ENPEP PE=1 SV=3	sp|Q07075|AMPE_HUMAN	HumanRef150126wC.fasta	109247	1	5	5	5	0.000215	0.1
CHLA-258 (2) Technical Replicate 2	Cluster of 60S ribosomal protein L3 OS=Homo sapiens GN=RPL3 PE=1 SV=2 (sp|P39023|RL3_HUMAN)	60S ribosomal protein L3 OS=Homo sapiens GN=RPL3 PE=1 SV=2	sp|P39023|RL3_HUMAN	HumanRef150126wC.fasta	46109.5	1	5	6	6	0.000258	0.127
CHLA-258 (2) Technical Replicate 2	Cluster of 14-3-3 protein gamma OS=Homo sapiens GN=YWHAG PE=1 SV=2 (sp|P61981|1433G_HUMAN)	14-3-3 protein gamma OS=Homo sapiens GN=YWHAG PE=1 SV=2	sp|P61981|1433G_HUMAN	HumanRef150126wC.fasta	28303.1	1	5	6	6	0.000258	0.36
CHLA-258 (2) Technical Replicate 2	Cluster of D-3-phosphoglycerate dehydrogenase OS=Homo sapiens GN=PHGDH PE=1 SV=4 (sp|O43175|SERA_HUMAN)	D-3-phosphoglycerate dehydrogenase OS=Homo sapiens GN=PHGDH PE=1 SV=4	sp|O43175|SERA_HUMAN	HumanRef150126wC.fasta	56650.6	1	5	7	7	0.000301	0.15
CHLA-258 (2) Technical Replicate 2	Cluster of Plexin-B2 OS=Homo sapiens GN=PLXNB2 PE=1 SV=3 (sp|O15031|PLXB2_HUMAN)	Plexin-B2 OS=Homo sapiens GN=PLXNB2 PE=1 SV=3	sp|O15031|PLXB2_HUMAN	HumanRef150126wC.fasta	205127	1	5	5	7	0.000301	0.0713
SK-ES-1 (1) Technical Replicate 1	Cluster of Heat shock protein HSP 90-beta OS=Homo sapiens GN=HSP90AB1 PE=1 SV=4 (sp|P08238|HS90B_HUMAN)	Heat shock protein HSP 90-beta OS=Homo sapiens GN=HSP90AB1 PE=1 SV=4	sp|P08238|HS90B_HUMAN	HumanRef150126wC.fasta	83267.3	1	5	6	10	0.000413	0.188
SK-ES-1 (1) Technical Replicate 1	Cluster of Isoform 2 of Programmed cell death 6-interacting protein OS=Homo sapiens GN=PDCD6IP (sp|Q8WUM4-2|PDC6I_HUMAN)	Isoform 2 of Programmed cell death 6-interacting protein OS=Homo sapiens GN=PDCD6IP	sp|Q8WUM4-2|PDC6I_HUMAN,sp|Q8WUM4|PDC6I_HUMAN	HumanRef150126wC.fasta	96025.4	1	5	6	6	0.000248	0.11
SK-ES-1 (1) Technical Replicate 1	Cluster of Isoform 2 of Heat shock protein HSP 90-alpha OS=Homo sapiens GN=HSP90AA1 (sp|P07900-2|HS90A_HUMAN)	Isoform 2 of Heat shock protein HSP 90-alpha OS=Homo sapiens GN=HSP90AA1	sp|P07900-2|HS90A_HUMAN	HumanRef150126wC.fasta	98165.1	1	5	7	9	0.000371	0.143
SK-ES-1 (1) Technical Replicate 1	Cluster of Isoform 2 of EGF-like repeat and discoidin I-like domain-containing protein 3 OS=Homo sapiens GN=EDIL3 (sp|O43854-2|EDIL3_HUMAN)	Isoform 2 of EGF-like repeat and discoidin I-like domain-containing protein 3 OS=Homo sapiens GN=EDIL3	sp|O43854-2|EDIL3_HUMAN,sp|O43854|EDIL3_HUMAN	HumanRef150126wC.fasta	53765	1	5	7	7	0.000289	0.185
SK-ES-1 (1) Technical Replicate 1	Cluster of Cytoskeleton-associated protein 4 OS=Homo sapiens GN=CKAP4 PE=1 SV=2 (sp|Q07065|CKAP4_HUMAN)	Cytoskeleton-associated protein 4 OS=Homo sapiens GN=CKAP4 PE=1 SV=2	sp|Q07065|CKAP4_HUMAN	HumanRef150126wC.fasta	66022.2	1	5	6	6	0.000248	0.151
SK-ES-1 (1) Technical Replicate 1	Cluster of 4F2 cell-surface antigen heavy chain OS=Homo sapiens GN=SLC3A2 PE=1 SV=1 (tr|F5GZS6|F5GZS6_HUMAN)	4F2 cell-surface antigen heavy chain OS=Homo sapiens GN=SLC3A2 PE=1 SV=1	tr|F5GZS6|F5GZS6_HUMAN,tr|J3KPF3|J3KPF3_HUMAN	HumanRef150126wC.fasta	68103.3	1	5	7	10	0.000413	0.17
SK-ES-1 (1) Technical Replicate 1	Cluster of L-lactate dehydrogenase B chain OS=Homo sapiens GN=LDHB PE=1 SV=2 (sp|P07195|LDHB_HUMAN)	L-lactate dehydrogenase B chain OS=Homo sapiens GN=LDHB PE=1 SV=2	sp|P07195|LDHB_HUMAN	HumanRef150126wC.fasta	36638.6	1	5	5	5	0.000206	0.186
SK-ES-1 (1) Technical Replicate 1	Cluster of Disintegrin and metalloproteinase domain-containing protein 10 OS=Homo sapiens GN=ADAM10 PE=1 SV=1 (sp|O14672|ADA10_HUMAN)	Disintegrin and metalloproteinase domain-containing protein 10 OS=Homo sapiens GN=ADAM10 PE=1 SV=1	sp|O14672|ADA10_HUMAN	HumanRef150126wC.fasta	84143	1	5	5	5	0.000206	0.118
SK-ES-1 (1) Technical Replicate 1	Cluster of Moesin OS=Homo sapiens GN=MSN PE=1 SV=3 (sp|P26038|MOES_HUMAN)	Moesin OS=Homo sapiens GN=MSN PE=1 SV=3	sp|P26038|MOES_HUMAN	HumanRef150126wC.fasta	67821.8	1	5	7	8	0.00033	0.187
SK-ES-1 (1) Technical Replicate 1	Cluster of Integrin beta-1 OS=Homo sapiens GN=ITGB1 PE=1 SV=2 (sp|P05556|ITB1_HUMAN)	Integrin beta-1 OS=Homo sapiens GN=ITGB1 PE=1 SV=2	sp|P05556|ITB1_HUMAN	HumanRef150126wC.fasta	88415.1	1	5	6	6	0.000248	0.15
SK-ES-1 (1) Technical Replicate 1	Cluster of Neutral amino acid transporter A OS=Homo sapiens GN=SLC1A4 PE=1 SV=1 (sp|P43007|SATT_HUMAN)	Neutral amino acid transporter A OS=Homo sapiens GN=SLC1A4 PE=1 SV=1	sp|P43007|SATT_HUMAN	HumanRef150126wC.fasta	55724.4	1	5	5	5	0.000206	0.165
SK-ES-1 (1) Technical Replicate 2	Cluster of Actin, cytoplasmic 2 OS=Homo sapiens GN=ACTG1 PE=1 SV=1 (sp|P63261|ACTG_HUMAN)	Actin, cytoplasmic 2 OS=Homo sapiens GN=ACTG1 PE=1 SV=1	sp|P63261|ACTG_HUMAN	HumanRef150126wC.fasta	41793.9	1	5	14	24	0.000997	0.36
SK-ES-1 (1) Technical Replicate 2	Cluster of Isoform 2 of Heat shock protein HSP 90-alpha OS=Homo sapiens GN=HSP90AA1 (sp|P07900-2|HS90A_HUMAN)	Isoform 2 of Heat shock protein HSP 90-alpha OS=Homo sapiens GN=HSP90AA1	sp|P07900-2|HS90A_HUMAN	HumanRef150126wC.fasta	98165.1	1	5	5	11	0.000457	0.191
SK-ES-1 (1) Technical Replicate 2	Cluster of Guanine nucleotide-binding protein G(i) subunit alpha-2 OS=Homo sapiens GN=GNAI2 PE=1 SV=3 (sp|P04899|GNAI2_HUMAN)	Guanine nucleotide-binding protein G(k) subunit alpha OS=Homo sapiens GN=GNAI3 PE=1 SV=3	sp|P08754|GNAI3_HUMAN	HumanRef150126wC.fasta	40533.5	1	5	5	6	0.000249	0.28
SK-ES-1 (1) Technical Replicate 2	Cluster of Cytoskeleton-associated protein 4 OS=Homo sapiens GN=CKAP4 PE=1 SV=2 (sp|Q07065|CKAP4_HUMAN)	Cytoskeleton-associated protein 4 OS=Homo sapiens GN=CKAP4 PE=1 SV=2	sp|Q07065|CKAP4_HUMAN	HumanRef150126wC.fasta	66022.2	1	5	5	5	0.000208	0.135
SK-ES-1 (1) Technical Replicate 2	Cluster of Histone H4 OS=Homo sapiens GN=HIST1H4A PE=1 SV=2 (sp|P62805|H4_HUMAN)	Histone H4 OS=Homo sapiens GN=HIST1H4A PE=1 SV=2	sp|P62805|H4_HUMAN	HumanRef150126wC.fasta	11367.7	1	5	7	7	0.000291	0.447
SK-ES-1 (1) Technical Replicate 2	Cluster of Erythrocyte band 7 integral membrane protein OS=Homo sapiens GN=STOM PE=1 SV=3 (sp|P27105|STOM_HUMAN)	Erythrocyte band 7 integral membrane protein OS=Homo sapiens GN=STOM PE=1 SV=3	sp|P27105|STOM_HUMAN	HumanRef150126wC.fasta	31732.1	1	5	6	6	0.000249	0.285
SK-ES-1 (1) Technical Replicate 2	Cluster of Moesin OS=Homo sapiens GN=MSN PE=1 SV=3 (sp|P26038|MOES_HUMAN)	Moesin OS=Homo sapiens GN=MSN PE=1 SV=3	sp|P26038|MOES_HUMAN	HumanRef150126wC.fasta	67821.8	1	5	8	8	0.000332	0.187
RD-ES (1) Technical Replicate 1	Cluster of Isoform 3 of 60S ribosomal protein L17 OS=Homo sapiens GN=RPL17 (sp|P18621-3|RL17_HUMAN)	Isoform 3 of 60S ribosomal protein L17 OS=Homo sapiens GN=RPL17	sp|P18621-3|RL17_HUMAN,sp|P18621|RL17_HUMAN,tr|A0A087WXM6|A0A087WXM6_HUMAN,tr|J3KRX5|J3KRX5_HUMAN,tr|J3QQT2|J3QQT2_HUMAN	HumanRef150126wC.fasta	21397.4	1	5	6	6	0.000241	0.355
RD-ES (1) Technical Replicate 1	Cluster of Dolichyl-diphosphooligosaccharide--protein glycosyltransferase subunit 1 OS=Homo sapiens GN=RPN1 PE=1 SV=1 (sp|P04843|RPN1_HUMAN)	Dolichyl-diphosphooligosaccharide--protein glycosyltransferase subunit 1 OS=Homo sapiens GN=RPN1 PE=1 SV=1	sp|P04843|RPN1_HUMAN	HumanRef150126wC.fasta	68571	1	5	7	7	0.000282	0.138
RD-ES (1) Technical Replicate 1	Cluster of Cytochrome b-c1 complex subunit 2, mitochondrial OS=Homo sapiens GN=UQCRC2 PE=1 SV=3 (sp|P22695|QCR2_HUMAN)	Cytochrome b-c1 complex subunit 2, mitochondrial OS=Homo sapiens GN=UQCRC2 PE=1 SV=3	sp|P22695|QCR2_HUMAN	HumanRef150126wC.fasta	48443.4	1	5	5	5	0.000201	0.19
RD-ES (1) Technical Replicate 1	Cluster of Isoform 2 of Stress-induced-phosphoprotein 1 OS=Homo sapiens GN=STIP1 (sp|P31948-2|STIP1_HUMAN)	Isoform 2 of Stress-induced-phosphoprotein 1 OS=Homo sapiens GN=STIP1	sp|P31948-2|STIP1_HUMAN	HumanRef150126wC.fasta	68083.3	1	5	6	9	0.000362	0.236
RD-ES (1) Technical Replicate 1	Cluster of Isoform 2 of Nucleophosmin OS=Homo sapiens GN=NPM1 (sp|P06748-2|NPM_HUMAN)	Isoform 2 of Nucleophosmin OS=Homo sapiens GN=NPM1	sp|P06748-2|NPM_HUMAN,sp|P06748|NPM_HUMAN	HumanRef150126wC.fasta	32575.5	1	5	10	12	0.000483	0.343
RD-ES (1) Technical Replicate 1	Cluster of Isoform 2 of Calnexin OS=Homo sapiens GN=CANX (sp|P27824-2|CALX_HUMAN)	Isoform 2 of Calnexin OS=Homo sapiens GN=CANX	sp|P27824-2|CALX_HUMAN,sp|P27824|CALX_HUMAN	HumanRef150126wC.fasta	67570.2	1	5	6	14	0.000563	0.265
RD-ES (1) Technical Replicate 1	Cluster of Elongation factor 1-gamma OS=Homo sapiens GN=EEF1G PE=1 SV=3 (sp|P26641|EF1G_HUMAN)	Elongation factor 1-gamma OS=Homo sapiens GN=EEF1G PE=1 SV=3	sp|P26641|EF1G_HUMAN	HumanRef150126wC.fasta	50119.4	1	5	5	6	0.000241	0.204
RD-ES (1) Technical Replicate 1	Cluster of 40S ribosomal protein S6 OS=Homo sapiens GN=RPS6 PE=1 SV=1 (sp|P62753|RS6_HUMAN)	40S ribosomal protein S6 OS=Homo sapiens GN=RPS6 PE=1 SV=1	sp|P62753|RS6_HUMAN	HumanRef150126wC.fasta	28681.7	1	5	6	6	0.000241	0.273
RD-ES (1) Technical Replicate 1	Cluster of T-complex protein 1 subunit delta OS=Homo sapiens GN=CCT4 PE=1 SV=4 (sp|P50991|TCPD_HUMAN)	T-complex protein 1 subunit delta OS=Homo sapiens GN=CCT4 PE=1 SV=4	sp|P50991|TCPD_HUMAN	HumanRef150126wC.fasta	57926	1	5	6	6	0.000241	0.2
RD-ES (1) Technical Replicate 1	Cluster of Catenin beta-1 OS=Homo sapiens GN=CTNNB1 PE=1 SV=1 (sp|P35222|CTNB1_HUMAN)	Catenin beta-1 OS=Homo sapiens GN=CTNNB1 PE=1 SV=1	sp|P35222|CTNB1_HUMAN,tr|B4DGU4|B4DGU4_HUMAN	HumanRef150126wC.fasta	85497	1	5	5	5	0.000201	0.143
RD-ES (1) Technical Replicate 1	Cluster of Erythrocyte band 7 integral membrane protein OS=Homo sapiens GN=STOM PE=1 SV=3 (sp|P27105|STOM_HUMAN)	Erythrocyte band 7 integral membrane protein OS=Homo sapiens GN=STOM PE=1 SV=3	sp|P27105|STOM_HUMAN	HumanRef150126wC.fasta	31732.1	1	5	6	6	0.000241	0.281
RD-ES (1) Technical Replicate 1	Cluster of 60S ribosomal protein L7 OS=Homo sapiens GN=RPL7 PE=1 SV=1 (sp|P18124|RL7_HUMAN)	60S ribosomal protein L7 OS=Homo sapiens GN=RPL7 PE=1 SV=1	sp|P18124|RL7_HUMAN	HumanRef150126wC.fasta	29227.7	1	5	7	7	0.000282	0.262
RD-ES (1) Technical Replicate 1	Cluster of 3-hydroxyacyl-CoA dehydrogenase type-2 OS=Homo sapiens GN=HSD17B10 PE=1 SV=3 (sp|Q99714|HCD2_HUMAN)	3-hydroxyacyl-CoA dehydrogenase type-2 OS=Homo sapiens GN=HSD17B10 PE=1 SV=3	sp|Q99714|HCD2_HUMAN	HumanRef150126wC.fasta	26923.1	1	5	5	5	0.000201	0.387
RD-ES (1) Technical Replicate 1	Cluster of Ephrin type-A receptor 2 OS=Homo sapiens GN=EPHA2 PE=1 SV=2 (sp|P29317|EPHA2_HUMAN)	Ephrin type-A receptor 2 OS=Homo sapiens GN=EPHA2 PE=1 SV=2	sp|P29317|EPHA2_HUMAN	HumanRef150126wC.fasta	108267	1	5	5	5	0.000201	0.108
RD-ES (1) Technical Replicate 1	Cluster of 60S ribosomal protein L13 OS=Homo sapiens GN=RPL13 PE=1 SV=4 (sp|P26373|RL13_HUMAN)	60S ribosomal protein L13 OS=Homo sapiens GN=RPL13 PE=1 SV=4	sp|P26373|RL13_HUMAN	HumanRef150126wC.fasta	24262.2	1	5	6	6	0.000241	0.223
RD-ES (1) Technical Replicate 1	Cluster of Cofilin-1 OS=Homo sapiens GN=CFL1 PE=1 SV=3 (sp|P23528|COF1_HUMAN)	Cofilin-1 OS=Homo sapiens GN=CFL1 PE=1 SV=3	sp|P23528|COF1_HUMAN,tr|E9PK25|E9PK25_HUMAN,tr|G3V1A4|G3V1A4_HUMAN	HumanRef150126wC.fasta	18503.2	1	5	9	11	0.000442	0.488
RD-ES (1) Technical Replicate 1	Cluster of Neutral amino acid transporter B(0) OS=Homo sapiens GN=SLC1A5 PE=1 SV=2 (sp|Q15758|AAAT_HUMAN)	Neutral amino acid transporter B(0) OS=Homo sapiens GN=SLC1A5 PE=1 SV=2	sp|Q15758|AAAT_HUMAN	HumanRef150126wC.fasta	56599.8	1	5	6	6	0.000241	0.115
RD-ES (1) Technical Replicate 1	Cluster of Secretory carrier-associated membrane protein 3 OS=Homo sapiens GN=SCAMP3 PE=1 SV=3 (sp|O14828|SCAM3_HUMAN)	Secretory carrier-associated membrane protein 3 OS=Homo sapiens GN=SCAMP3 PE=1 SV=3	sp|O14828|SCAM3_HUMAN	HumanRef150126wC.fasta	38287.7	1	5	5	5	0.000201	0.251
RD-ES (1) Technical Replicate 1	Cluster of Integrin beta-3 OS=Homo sapiens GN=ITGB3 PE=1 SV=2 (sp|P05106|ITB3_HUMAN)	Integrin beta-3 OS=Homo sapiens GN=ITGB3 PE=1 SV=2	sp|P05106|ITB3_HUMAN	HumanRef150126wC.fasta	87057.7	1	5	5	5	0.000201	0.133
RD-ES (1) Technical Replicate 1	Cluster of Voltage-dependent anion-selective channel protein 1 OS=Homo sapiens GN=VDAC1 PE=1 SV=2 (sp|P21796|VDAC1_HUMAN)	Voltage-dependent anion-selective channel protein 1 OS=Homo sapiens GN=VDAC1 PE=1 SV=2	sp|P21796|VDAC1_HUMAN	HumanRef150126wC.fasta	30773.9	1	5	6	6	0.000241	0.311
RD-ES (1) Technical Replicate 1	Cluster of Endoplasmic reticulum resident protein 29 OS=Homo sapiens GN=ERP29 PE=1 SV=4 (sp|P30040|ERP29_HUMAN)	Endoplasmic reticulum resident protein 29 OS=Homo sapiens GN=ERP29 PE=1 SV=4	sp|P30040|ERP29_HUMAN	HumanRef150126wC.fasta	28994.9	1	5	6	6	0.000241	0.372
RD-ES (1) Technical Replicate 1	Cluster of HLA class I histocompatibility antigen, A-24 alpha chain OS=Homo sapiens GN=HLA-A PE=1 SV=2 (sp|P05534|1A24_HUMAN)	HLA class I histocompatibility antigen, A-24 alpha chain OS=Homo sapiens GN=HLA-A PE=1 SV=2	sp|P05534|1A24_HUMAN	HumanRef150126wC.fasta	40688.1	1	5	6	17	0.000684	0.515
RD-ES (1) Technical Replicate 1	Cluster of Prostaglandin F2 receptor negative regulator OS=Homo sapiens GN=PTGFRN PE=1 SV=2 (sp|Q9P2B2|FPRP_HUMAN)	Prostaglandin F2 receptor negative regulator OS=Homo sapiens GN=PTGFRN PE=1 SV=2	sp|Q9P2B2|FPRP_HUMAN	HumanRef150126wC.fasta	98555.6	1	5	5	5	0.000201	0.0944
RD-ES (1) Technical Replicate 1	Cluster of Intercellular adhesion molecule 1 OS=Homo sapiens GN=ICAM1 PE=1 SV=2 (sp|P05362|ICAM1_HUMAN)	Intercellular adhesion molecule 1 OS=Homo sapiens GN=ICAM1 PE=1 SV=2	sp|P05362|ICAM1_HUMAN	HumanRef150126wC.fasta	57824.5	1	5	5	5	0.000201	0.148
RD-ES (1) Technical Replicate 1	Cluster of Stomatin-like protein 2, mitochondrial OS=Homo sapiens GN=STOML2 PE=1 SV=1 (sp|Q9UJZ1|STML2_HUMAN)	Stomatin-like protein 2, mitochondrial OS=Homo sapiens GN=STOML2 PE=1 SV=1	sp|Q9UJZ1|STML2_HUMAN	HumanRef150126wC.fasta	38534.5	1	5	5	5	0.000201	0.292
RD-ES (1) Technical Replicate 1	Cluster of 60S ribosomal protein L4 OS=Homo sapiens GN=RPL4 PE=1 SV=5 (sp|P36578|RL4_HUMAN)	60S ribosomal protein L4 OS=Homo sapiens GN=RPL4 PE=1 SV=5	sp|P36578|RL4_HUMAN	HumanRef150126wC.fasta	47699.1	1	5	7	15	0.000603	0.297
RD-ES (1) Technical Replicate 1	Cluster of 40S ribosomal protein S3a OS=Homo sapiens GN=RPS3A PE=1 SV=2 (sp|P61247|RS3A_HUMAN)	40S ribosomal protein S3a OS=Homo sapiens GN=RPS3A PE=1 SV=2	sp|P61247|RS3A_HUMAN	HumanRef150126wC.fasta	29945.3	1	5	6	6	0.000241	0.246
RD-ES (1) Technical Replicate 1	Cluster of 60S ribosomal protein L7a OS=Homo sapiens GN=RPL7A PE=1 SV=2 (sp|P62424|RL7A_HUMAN)	60S ribosomal protein L7a OS=Homo sapiens GN=RPL7A PE=1 SV=2	sp|P62424|RL7A_HUMAN	HumanRef150126wC.fasta	29996.3	1	5	7	7	0.000282	0.237
RD-ES (1) Technical Replicate 2	Cluster of Ubiquitin carboxyl-terminal hydrolase isozyme L1 OS=Homo sapiens GN=UCHL1 PE=1 SV=2 (sp|P09936|UCHL1_HUMAN)	Ubiquitin carboxyl-terminal hydrolase isozyme L1 OS=Homo sapiens GN=UCHL1 PE=1 SV=2	sp|P09936|UCHL1_HUMAN	HumanRef150126wC.fasta	24824.3	1	5	7	7	0.00028	0.404
RD-ES (1) Technical Replicate 2	Cluster of Isoform 2 of Peroxisomal multifunctional enzyme type 2 OS=Homo sapiens GN=HSD17B4 (sp|P51659-2|DHB4_HUMAN)	Isoform 2 of Peroxisomal multifunctional enzyme type 2 OS=Homo sapiens GN=HSD17B4	sp|P51659-2|DHB4_HUMAN	HumanRef150126wC.fasta	83027.7	1	5	5	5	0.0002	0.118
RD-ES (1) Technical Replicate 2	Cluster of Isoform 2 of Stress-induced-phosphoprotein 1 OS=Homo sapiens GN=STIP1 (sp|P31948-2|STIP1_HUMAN)	Isoform 2 of Stress-induced-phosphoprotein 1 OS=Homo sapiens GN=STIP1	sp|P31948-2|STIP1_HUMAN	HumanRef150126wC.fasta	68083.3	1	5	7	10	0.0004	0.231
RD-ES (1) Technical Replicate 2	Cluster of Isoform 2 of Heat shock protein HSP 90-alpha OS=Homo sapiens GN=HSP90AA1 (sp|P07900-2|HS90A_HUMAN)	Isoform 2 of Heat shock protein HSP 90-alpha OS=Homo sapiens GN=HSP90AA1	sp|P07900-2|HS90A_HUMAN	HumanRef150126wC.fasta	98165.1	1	5	6	8	0.00032	0.122
RD-ES (1) Technical Replicate 2	Cluster of sp|ANXA5_HUMAN|	sp|ANXA5_HUMAN|	sp|ANXA5_HUMAN|,sp|P08758|ANXA5_HUMAN	HumanRef150126wC.fasta	35938.6	1	5	7	7	0.00028	0.273
RD-ES (1) Technical Replicate 2	Cluster of Cation-independent mannose-6-phosphate receptor OS=Homo sapiens GN=IGF2R PE=1 SV=3 (sp|P11717|MPRI_HUMAN)	Cation-independent mannose-6-phosphate receptor OS=Homo sapiens GN=IGF2R PE=1 SV=3	sp|P11717|MPRI_HUMAN	HumanRef150126wC.fasta	274373	1	5	6	6	0.00024	0.053
RD-ES (1) Technical Replicate 2	Cluster of Guanine nucleotide-binding protein G(i) subunit alpha-2 OS=Homo sapiens GN=GNAI2 PE=1 SV=3 (sp|P04899|GNAI2_HUMAN)	Guanine nucleotide-binding protein G(k) subunit alpha OS=Homo sapiens GN=GNAI3 PE=1 SV=3	sp|P08754|GNAI3_HUMAN	HumanRef150126wC.fasta	40533.5	1	5	6	7	0.00028	0.218
RD-ES (1) Technical Replicate 2	Cluster of Erythrocyte band 7 integral membrane protein OS=Homo sapiens GN=STOM PE=1 SV=3 (sp|P27105|STOM_HUMAN)	Erythrocyte band 7 integral membrane protein OS=Homo sapiens GN=STOM PE=1 SV=3	sp|P27105|STOM_HUMAN	HumanRef150126wC.fasta	31732.1	1	5	6	6	0.00024	0.33
RD-ES (1) Technical Replicate 2	Cluster of Aspartate aminotransferase, mitochondrial OS=Homo sapiens GN=GOT2 PE=1 SV=3 (sp|P00505|AATM_HUMAN)	Aspartate aminotransferase, mitochondrial OS=Homo sapiens GN=GOT2 PE=1 SV=3	sp|P00505|AATM_HUMAN	HumanRef150126wC.fasta	47518.6	1	5	5	5	0.0002	0.279
RD-ES (1) Technical Replicate 2	Cluster of Isoform 2 of Dihydropyrimidinase-related protein 2 OS=Homo sapiens GN=DPYSL2 (sp|Q16555-2|DPYL2_HUMAN)	Isoform 2 of Dihydropyrimidinase-related protein 2 OS=Homo sapiens GN=DPYSL2	sp|Q16555-2|DPYL2_HUMAN,sp|Q16555|DPYL2_HUMAN	HumanRef150126wC.fasta	62294	1	5	5	6	0.00024	0.192
RD-ES (1) Technical Replicate 2	Cluster of Guanine nucleotide-binding protein G(i) subunit alpha-2 OS=Homo sapiens GN=GNAI2 PE=1 SV=3 (sp|P04899|GNAI2_HUMAN)	Guanine nucleotide-binding protein G(i) subunit alpha-2 OS=Homo sapiens GN=GNAI2 PE=1 SV=3	sp|P04899|GNAI2_HUMAN	HumanRef150126wC.fasta	40452	1	5	6	7	0.00028	0.287
RD-ES (1) Technical Replicate 2	Cluster of Ephrin type-A receptor 2 OS=Homo sapiens GN=EPHA2 PE=1 SV=2 (sp|P29317|EPHA2_HUMAN)	Ephrin type-A receptor 2 OS=Homo sapiens GN=EPHA2 PE=1 SV=2	sp|P29317|EPHA2_HUMAN	HumanRef150126wC.fasta	108267	1	5	5	5	0.0002	0.108
RD-ES (1) Technical Replicate 2	Cluster of Neutral amino acid transporter B(0) OS=Homo sapiens GN=SLC1A5 PE=1 SV=2 (sp|Q15758|AAAT_HUMAN)	Neutral amino acid transporter B(0) OS=Homo sapiens GN=SLC1A5 PE=1 SV=2	sp|Q15758|AAAT_HUMAN	HumanRef150126wC.fasta	56599.8	1	5	8	8	0.00032	0.115
RD-ES (1) Technical Replicate 2	Cluster of Intercellular adhesion molecule 1 OS=Homo sapiens GN=ICAM1 PE=1 SV=2 (sp|P05362|ICAM1_HUMAN)	Intercellular adhesion molecule 1 OS=Homo sapiens GN=ICAM1 PE=1 SV=2	sp|P05362|ICAM1_HUMAN	HumanRef150126wC.fasta	57824.5	1	5	5	5	0.0002	0.148
RD-ES (1) Technical Replicate 2	Cluster of Integrin beta-1 OS=Homo sapiens GN=ITGB1 PE=1 SV=2 (sp|P05556|ITB1_HUMAN)	Integrin beta-1 OS=Homo sapiens GN=ITGB1 PE=1 SV=2	sp|P05556|ITB1_HUMAN	HumanRef150126wC.fasta	88415.1	1	5	5	5	0.0002	0.142
RD-ES (1) Technical Replicate 2	Cluster of Isoform 2 of Myosin-10 OS=Homo sapiens GN=MYH10 (sp|P35580-2|MYH10_HUMAN)	Isoform 2 of Myosin-10 OS=Homo sapiens GN=MYH10	sp|P35580-2|MYH10_HUMAN,sp|P35580-3|MYH10_HUMAN,sp|P35580-4|MYH10_HUMAN,sp|P35580-5|MYH10_HUMAN,sp|P35580|MYH10_HUMAN	HumanRef150126wC.fasta	229005	1	5	6	6	0.00024	0.0482
COG-E-352 (1) Technical Replicate 1	Cluster of Guanine nucleotide-binding protein G(I)/G(S)/G(T) subunit beta-1 OS=Homo sapiens GN=GNB1 PE=1 SV=3 (sp|P62873|GBB1_HUMAN)	Guanine nucleotide-binding protein G(I)/G(S)/G(T) subunit beta-1 OS=Homo sapiens GN=GNB1 PE=1 SV=3	sp|P62873|GBB1_HUMAN	HumanRef150126wC.fasta	37377.5	1	5	6	11	0.000495	0.391
COG-E-352 (1) Technical Replicate 1	Cluster of Barrier-to-autointegration factor OS=Homo sapiens GN=BANF1 PE=1 SV=1 (sp|O75531|BAF_HUMAN)	Barrier-to-autointegration factor OS=Homo sapiens GN=BANF1 PE=1 SV=1	sp|O75531|BAF_HUMAN	HumanRef150126wC.fasta	10058.7	1	5	13	13	0.000584	0.64
COG-E-352 (1) Technical Replicate 1	Cluster of Heat shock protein HSP 90-beta OS=Homo sapiens GN=HSP90AB1 PE=1 SV=4 (sp|P08238|HS90B_HUMAN)	Heat shock protein HSP 90-beta OS=Homo sapiens GN=HSP90AB1 PE=1 SV=4	sp|P08238|HS90B_HUMAN	HumanRef150126wC.fasta	83267.3	1	5	7	18	0.000809	0.257
COG-E-352 (1) Technical Replicate 1	Cluster of Ubiquitin carboxyl-terminal hydrolase isozyme L1 OS=Homo sapiens GN=UCHL1 PE=1 SV=2 (sp|P09936|UCHL1_HUMAN)	Ubiquitin carboxyl-terminal hydrolase isozyme L1 OS=Homo sapiens GN=UCHL1 PE=1 SV=2	sp|P09936|UCHL1_HUMAN	HumanRef150126wC.fasta	24824.3	1	5	5	5	0.000225	0.462
COG-E-352 (1) Technical Replicate 1	Cluster of Prothrombin OS=Homo sapiens GN=F2 PE=1 SV=2 (sp|P00734|THRB_HUMAN)	Prothrombin OS=Homo sapiens GN=F2 PE=1 SV=2	sp|P00734|THRB_HUMAN,tr|E9PIT3|E9PIT3_HUMAN	HumanRef150126wC.fasta	70036.8	1	5	7	7	0.000315	0.0756
COG-E-352 (1) Technical Replicate 1	Cluster of Phosphoglycerate kinase 1 OS=Homo sapiens GN=PGK1 PE=1 SV=3 (sp|P00558|PGK1_HUMAN)	Phosphoglycerate kinase 1 OS=Homo sapiens GN=PGK1 PE=1 SV=3	sp|P00558|PGK1_HUMAN	HumanRef150126wC.fasta	44615.3	1	5	7	10	0.00045	0.29
COG-E-352 (1) Technical Replicate 1	Cluster of ATP-dependent 6-phosphofructokinase, platelet type OS=Homo sapiens GN=PFKP PE=1 SV=2 (sp|Q01813|PFKAP_HUMAN)	ATP-dependent 6-phosphofructokinase, platelet type OS=Homo sapiens GN=PFKP PE=1 SV=2	sp|Q01813|PFKAP_HUMAN	HumanRef150126wC.fasta	85597.4	1	5	6	6	0.00027	0.0791
COG-E-352 (1) Technical Replicate 1	Cluster of Neutral amino acid transporter B(0) OS=Homo sapiens GN=SLC1A5 PE=1 SV=2 (sp|Q15758|AAAT_HUMAN)	Neutral amino acid transporter B(0) OS=Homo sapiens GN=SLC1A5 PE=1 SV=2	sp|Q15758|AAAT_HUMAN	HumanRef150126wC.fasta	56599.8	1	5	6	6	0.00027	0.157
COG-E-352 (1) Technical Replicate 1	Cluster of 60S ribosomal protein L3 OS=Homo sapiens GN=RPL3 PE=1 SV=2 (sp|P39023|RL3_HUMAN)	60S ribosomal protein L3 OS=Homo sapiens GN=RPL3 PE=1 SV=2	sp|P39023|RL3_HUMAN	HumanRef150126wC.fasta	46109.5	1	5	9	9	0.000405	0.124
COG-E-352 (1) Technical Replicate 1	Cluster of Prostaglandin F2 receptor negative regulator OS=Homo sapiens GN=PTGFRN PE=1 SV=2 (sp|Q9P2B2|FPRP_HUMAN)	Prostaglandin F2 receptor negative regulator OS=Homo sapiens GN=PTGFRN PE=1 SV=2	sp|Q9P2B2|FPRP_HUMAN	HumanRef150126wC.fasta	98555.6	1	5	6	6	0.00027	0.105
COG-E-352 (1) Technical Replicate 1	Cluster of Triosephosphate isomerase OS=Homo sapiens GN=TPI1 PE=1 SV=3 (sp|P60174|TPIS_HUMAN)	Triosephosphate isomerase OS=Homo sapiens GN=TPI1 PE=1 SV=3	sp|P60174|TPIS_HUMAN	HumanRef150126wC.fasta	30790.8	1	5	5	5	0.000225	0.297
COG-E-352 (1) Technical Replicate 1	Cluster of 40S ribosomal protein S3a OS=Homo sapiens GN=RPS3A PE=1 SV=2 (sp|P61247|RS3A_HUMAN)	40S ribosomal protein S3a OS=Homo sapiens GN=RPS3A PE=1 SV=2	sp|P61247|RS3A_HUMAN	HumanRef150126wC.fasta	29945.3	1	5	7	7	0.000315	0.25
COG-E-352 (1) Technical Replicate 1	Cluster of Peroxiredoxin-2 OS=Homo sapiens GN=PRDX2 PE=1 SV=5 (sp|P32119|PRDX2_HUMAN)	Peroxiredoxin-2 OS=Homo sapiens GN=PRDX2 PE=1 SV=5	sp|P32119|PRDX2_HUMAN	HumanRef150126wC.fasta	21892.4	1	5	5	6	0.00027	0.434
COG-E-352 (1) Technical Replicate 2	Cluster of Protein disulfide-isomerase A4 OS=Homo sapiens GN=PDIA4 PE=1 SV=2 (sp|P13667|PDIA4_HUMAN)	Protein disulfide-isomerase A4 OS=Homo sapiens GN=PDIA4 PE=1 SV=2	sp|P13667|PDIA4_HUMAN	HumanRef150126wC.fasta	72934	1	5	5	5	0.000229	0.14
COG-E-352 (1) Technical Replicate 2	Cluster of MARCKS-related protein OS=Homo sapiens GN=MARCKSL1 PE=1 SV=2 (sp|P49006|MRP_HUMAN)	MARCKS-related protein OS=Homo sapiens GN=MARCKSL1 PE=1 SV=2	sp|P49006|MRP_HUMAN	HumanRef150126wC.fasta	19528.6	1	5	6	8	0.000367	0.672
COG-E-352 (1) Technical Replicate 2	Cluster of Guanine nucleotide-binding protein G(I)/G(S)/G(T) subunit beta-1 OS=Homo sapiens GN=GNB1 PE=1 SV=3 (sp|P62873|GBB1_HUMAN)	Guanine nucleotide-binding protein G(I)/G(S)/G(T) subunit beta-1 OS=Homo sapiens GN=GNB1 PE=1 SV=3	sp|P62873|GBB1_HUMAN	HumanRef150126wC.fasta	37377.5	1	5	5	11	0.000505	0.394
COG-E-352 (1) Technical Replicate 2	Cluster of 60S ribosomal protein L3 OS=Homo sapiens GN=RPL3 PE=1 SV=2 (sp|P39023|RL3_HUMAN)	60S ribosomal protein L3 OS=Homo sapiens GN=RPL3 PE=1 SV=2	sp|P39023|RL3_HUMAN	HumanRef150126wC.fasta	46109.5	1	5	9	9	0.000413	0.124
COG-E-352 (1) Technical Replicate 2	Cluster of Heat shock protein HSP 90-beta OS=Homo sapiens GN=HSP90AB1 PE=1 SV=4 (sp|P08238|HS90B_HUMAN)	Heat shock protein HSP 90-beta OS=Homo sapiens GN=HSP90AB1 PE=1 SV=4	sp|P08238|HS90B_HUMAN	HumanRef150126wC.fasta	83267.3	1	5	6	15	0.000688	0.275
COG-E-352 (1) Technical Replicate 2	Cluster of 40S ribosomal protein S8 OS=Homo sapiens GN=RPS8 PE=1 SV=2 (sp|P62241|RS8_HUMAN)	40S ribosomal protein S8 OS=Homo sapiens GN=RPS8 PE=1 SV=2	sp|P62241|RS8_HUMAN	HumanRef150126wC.fasta	24206.4	1	5	6	6	0.000275	0.269
COG-E-352 (1) Technical Replicate 2	Cluster of sp|ANXA5_HUMAN|	sp|ANXA5_HUMAN|	sp|ANXA5_HUMAN|,sp|P08758|ANXA5_HUMAN	HumanRef150126wC.fasta	35938.6	1	5	6	6	0.000275	0.226
COG-E-352 (1) Technical Replicate 2	Cluster of Prothrombin OS=Homo sapiens GN=F2 PE=1 SV=2 (sp|P00734|THRB_HUMAN)	Prothrombin OS=Homo sapiens GN=F2 PE=1 SV=2	sp|P00734|THRB_HUMAN,tr|E9PIT3|E9PIT3_HUMAN	HumanRef150126wC.fasta	70036.8	1	5	8	8	0.000367	0.0756
COG-E-352 (1) Technical Replicate 2	Cluster of Coagulation factor V OS=Homo sapiens GN=F5 PE=1 SV=4 (sp|P12259|FA5_HUMAN)	Coagulation factor V OS=Homo sapiens GN=F5 PE=1 SV=4	sp|P12259|FA5_HUMAN,tr|A0A0A0MRJ7|A0A0A0MRJ7_HUMAN	HumanRef150126wC.fasta	251710	1	5	6	6	0.000275	0.036
COG-E-352 (1) Technical Replicate 2	Cluster of Malate dehydrogenase, mitochondrial OS=Homo sapiens GN=MDH2 PE=1 SV=3 (sp|P40926|MDHM_HUMAN)	Malate dehydrogenase, mitochondrial OS=Homo sapiens GN=MDH2 PE=1 SV=3	sp|P40926|MDHM_HUMAN	HumanRef150126wC.fasta	35503.7	1	5	5	5	0.000229	0.296
COG-E-352 (1) Technical Replicate 2	Cluster of L-lactate dehydrogenase B chain OS=Homo sapiens GN=LDHB PE=1 SV=2 (sp|P07195|LDHB_HUMAN)	L-lactate dehydrogenase B chain OS=Homo sapiens GN=LDHB PE=1 SV=2	sp|P07195|LDHB_HUMAN	HumanRef150126wC.fasta	36638.6	1	5	7	8	0.000367	0.263
COG-E-352 (1) Technical Replicate 2	Cluster of Laminin subunit alpha-5 OS=Homo sapiens GN=LAMA5 PE=1 SV=8 (sp|O15230|LAMA5_HUMAN)	Laminin subunit alpha-5 OS=Homo sapiens GN=LAMA5 PE=1 SV=8	sp|O15230|LAMA5_HUMAN	HumanRef150126wC.fasta	399725	1	5	5	5	0.000229	0.0206
COG-E-352 (1) Technical Replicate 2	Cluster of Inorganic pyrophosphatase OS=Homo sapiens GN=PPA1 PE=1 SV=2 (sp|Q15181|IPYR_HUMAN)	Inorganic pyrophosphatase OS=Homo sapiens GN=PPA1 PE=1 SV=2	sp|Q15181|IPYR_HUMAN	HumanRef150126wC.fasta	32660.6	1	5	5	5	0.000229	0.398
COG-E-352 (1) Technical Replicate 2	Cluster of Core histone macro-H2A.2 OS=Homo sapiens GN=H2AFY2 PE=1 SV=3 (sp|Q9P0M6|H2AW_HUMAN)	Core histone macro-H2A.2 OS=Homo sapiens GN=H2AFY2 PE=1 SV=3	sp|Q9P0M6|H2AW_HUMAN	HumanRef150126wC.fasta	40060.1	1	5	5	7	0.000321	0.288
COG-E-352 (1) Technical Replicate 2	Cluster of 60S ribosomal protein L7 OS=Homo sapiens GN=RPL7 PE=1 SV=1 (sp|P18124|RL7_HUMAN)	60S ribosomal protein L7 OS=Homo sapiens GN=RPL7 PE=1 SV=1	sp|P18124|RL7_HUMAN	HumanRef150126wC.fasta	29227.7	1	5	7	7	0.000321	0.258
COG-E-352 (1) Technical Replicate 2	Cluster of Triosephosphate isomerase OS=Homo sapiens GN=TPI1 PE=1 SV=3 (sp|P60174|TPIS_HUMAN)	Triosephosphate isomerase OS=Homo sapiens GN=TPI1 PE=1 SV=3	sp|P60174|TPIS_HUMAN	HumanRef150126wC.fasta	30790.8	1	5	6	6	0.000275	0.273
COG-E-352 (1) Technical Replicate 2	Cluster of Isoform 2 of Receptor-type tyrosine-protein phosphatase F OS=Homo sapiens GN=PTPRF (sp|P10586-2|PTPRF_HUMAN)	Isoform 2 of Receptor-type tyrosine-protein phosphatase F OS=Homo sapiens GN=PTPRF	sp|P10586-2|PTPRF_HUMAN,sp|P10586|PTPRF_HUMAN	HumanRef150126wC.fasta	212878	1	5	5	5	0.000229	0.0569
COG-E-352 (1) Technical Replicate 2	Cluster of 60S ribosomal protein L7a OS=Homo sapiens GN=RPL7A PE=1 SV=2 (sp|P62424|RL7A_HUMAN)	60S ribosomal protein L7a OS=Homo sapiens GN=RPL7A PE=1 SV=2	sp|P62424|RL7A_HUMAN	HumanRef150126wC.fasta	29996.3	1	5	7	7	0.000321	0.244
COG-E-352 (1) Technical Replicate 2	Cluster of Peroxiredoxin-1 OS=Homo sapiens GN=PRDX1 PE=1 SV=1 (sp|Q06830|PRDX1_HUMAN)	Peroxiredoxin-1 OS=Homo sapiens GN=PRDX1 PE=1 SV=1	sp|Q06830|PRDX1_HUMAN	HumanRef150126wC.fasta	22110.9	1	5	8	9	0.000413	0.437
TC-71 (1) Technical Replicate 1	Cluster of T-complex protein 1 subunit zeta OS=Homo sapiens GN=CCT6A PE=1 SV=3 (sp|P40227|TCPZ_HUMAN)	T-complex protein 1 subunit zeta OS=Homo sapiens GN=CCT6A PE=1 SV=3	sp|P40227|TCPZ_HUMAN	HumanRef150126wC.fasta	58025.3	1	4	5	5	0.000201	0.164
TC-71 (1) Technical Replicate 1	Cluster of Fatty acid synthase OS=Homo sapiens GN=FASN PE=1 SV=3 (sp|P49327|FAS_HUMAN)	Fatty acid synthase OS=Homo sapiens GN=FASN PE=1 SV=3	sp|P49327|FAS_HUMAN	HumanRef150126wC.fasta	273427	1	4	4	4	0.000161	0.0362
TC-71 (1) Technical Replicate 1	Cluster of Major vault protein OS=Homo sapiens GN=MVP PE=1 SV=4 (sp|Q14764|MVP_HUMAN)	Major vault protein OS=Homo sapiens GN=MVP PE=1 SV=4	sp|Q14764|MVP_HUMAN	HumanRef150126wC.fasta	99326	1	4	4	4	0.000161	0.084
TC-71 (1) Technical Replicate 1	Cluster of Isoform 2 of Nucleophosmin OS=Homo sapiens GN=NPM1 (sp|P06748-2|NPM_HUMAN)	Isoform 2 of Nucleophosmin OS=Homo sapiens GN=NPM1	sp|P06748-2|NPM_HUMAN,sp|P06748|NPM_HUMAN	HumanRef150126wC.fasta	32575.5	1	4	4	4	0.000161	0.404
TC-71 (1) Technical Replicate 1	Cluster of sp|ANXA5_HUMAN|	sp|ANXA5_HUMAN|	sp|ANXA5_HUMAN|,sp|P08758|ANXA5_HUMAN	HumanRef150126wC.fasta	35938.6	1	4	6	6	0.000241	0.226
TC-71 (1) Technical Replicate 1	Cluster of Serine--tRNA ligase, cytoplasmic OS=Homo sapiens GN=SARS PE=1 SV=3 (sp|P49591|SYSC_HUMAN)	Serine--tRNA ligase, cytoplasmic OS=Homo sapiens GN=SARS PE=1 SV=3	sp|P49591|SYSC_HUMAN	HumanRef150126wC.fasta	58778.7	1	4	5	5	0.000201	0.158
TC-71 (1) Technical Replicate 1	Cluster of Annexin A1 OS=Homo sapiens GN=ANXA1 PE=1 SV=2 (sp|P04083|ANXA1_HUMAN)	Annexin A1 OS=Homo sapiens GN=ANXA1 PE=1 SV=2	sp|P04083|ANXA1_HUMAN	HumanRef150126wC.fasta	38715.9	1	4	5	13	0.000523	0.327
TC-71 (1) Technical Replicate 1	Cluster of Bifunctional glutamate/proline--tRNA ligase OS=Homo sapiens GN=EPRS PE=1 SV=5 (sp|P07814|SYEP_HUMAN)	Bifunctional glutamate/proline--tRNA ligase OS=Homo sapiens GN=EPRS PE=1 SV=5	sp|P07814|SYEP_HUMAN	HumanRef150126wC.fasta	170593	1	4	4	4	0.000161	0.0496
TC-71 (1) Technical Replicate 1	Cluster of Isoform 2 of Annexin A7 OS=Homo sapiens GN=ANXA7 (sp|P20073-2|ANXA7_HUMAN)	Isoform 2 of Annexin A7 OS=Homo sapiens GN=ANXA7	sp|P20073-2|ANXA7_HUMAN,sp|P20073|ANXA7_HUMAN	HumanRef150126wC.fasta	52740.5	1	4	4	4	0.000161	0.159
TC-71 (1) Technical Replicate 1	Cluster of Catenin beta-1 OS=Homo sapiens GN=CTNNB1 PE=1 SV=1 (sp|P35222|CTNB1_HUMAN)	Catenin beta-1 OS=Homo sapiens GN=CTNNB1 PE=1 SV=1	sp|P35222|CTNB1_HUMAN,tr|B4DGU4|B4DGU4_HUMAN	HumanRef150126wC.fasta	85497	1	4	4	4	0.000161	0.117
TC-71 (1) Technical Replicate 1	Cluster of Isoform 2 of Ubiquitin-like modifier-activating enzyme 1 OS=Homo sapiens GN=UBA1 (sp|P22314-2|UBA1_HUMAN)	Isoform 2 of Ubiquitin-like modifier-activating enzyme 1 OS=Homo sapiens GN=UBA1	sp|P22314-2|UBA1_HUMAN,sp|P22314|UBA1_HUMAN	HumanRef150126wC.fasta	117850	1	4	4	5	0.000201	0.0766
TC-71 (1) Technical Replicate 1	Cluster of 14-3-3 protein gamma OS=Homo sapiens GN=YWHAG PE=1 SV=2 (sp|P61981|1433G_HUMAN)	14-3-3 protein zeta/delta OS=Homo sapiens GN=YWHAZ PE=1 SV=1	sp|P63104|1433Z_HUMAN	HumanRef150126wC.fasta	27745.9	1	4	5	10	0.000402	0.4
TC-71 (1) Technical Replicate 1	Cluster of Phosphoserine aminotransferase OS=Homo sapiens GN=PSAT1 PE=1 SV=2 (sp|Q9Y617|SERC_HUMAN)	Phosphoserine aminotransferase OS=Homo sapiens GN=PSAT1 PE=1 SV=2	sp|Q9Y617|SERC_HUMAN	HumanRef150126wC.fasta	40423.3	1	4	5	5	0.000201	0.224
TC-71 (1) Technical Replicate 1	Cluster of Calreticulin OS=Homo sapiens GN=CALR PE=1 SV=1 (sp|P27797|CALR_HUMAN)	Calreticulin OS=Homo sapiens GN=CALR PE=1 SV=1	sp|P27797|CALR_HUMAN	HumanRef150126wC.fasta	48142.9	1	4	4	7	0.000281	0.23
TC-71 (1) Technical Replicate 1	Cluster of Cofilin-1 OS=Homo sapiens GN=CFL1 PE=1 SV=3 (sp|P23528|COF1_HUMAN)	Cofilin-1 OS=Homo sapiens GN=CFL1 PE=1 SV=3	sp|P23528|COF1_HUMAN,tr|E9PK25|E9PK25_HUMAN,tr|G3V1A4|G3V1A4_HUMAN	HumanRef150126wC.fasta	18503.2	1	4	6	7	0.000281	0.488
TC-71 (1) Technical Replicate 1	Cluster of Chloride intracellular channel protein 4 OS=Homo sapiens GN=CLIC4 PE=1 SV=4 (sp|Q9Y696|CLIC4_HUMAN)	Chloride intracellular channel protein 4 OS=Homo sapiens GN=CLIC4 PE=1 SV=4	sp|Q9Y696|CLIC4_HUMAN	HumanRef150126wC.fasta	28773.6	1	4	4	5	0.000201	0.352
TC-71 (1) Technical Replicate 1	Cluster of 40S ribosomal protein SA OS=Homo sapiens GN=RPSA PE=1 SV=4 (sp|P08865|RSSA_HUMAN)	40S ribosomal protein SA OS=Homo sapiens GN=RPSA PE=1 SV=4	sp|P08865|RSSA_HUMAN,tr|C9J9K3|C9J9K3_HUMAN	HumanRef150126wC.fasta	32854.1	1	4	4	4	0.000161	0.292
TC-71 (1) Technical Replicate 1	Cluster of Copine-3 OS=Homo sapiens GN=CPNE3 PE=1 SV=1 (sp|O75131|CPNE3_HUMAN)	Copine-3 OS=Homo sapiens GN=CPNE3 PE=1 SV=1	sp|O75131|CPNE3_HUMAN	HumanRef150126wC.fasta	60131.6	1	4	4	4	0.000161	0.14
TC-71 (1) Technical Replicate 1	Cluster of 60S ribosomal protein L3 OS=Homo sapiens GN=RPL3 PE=1 SV=2 (sp|P39023|RL3_HUMAN)	60S ribosomal protein L3 OS=Homo sapiens GN=RPL3 PE=1 SV=2	sp|P39023|RL3_HUMAN	HumanRef150126wC.fasta	46109.5	1	4	6	6	0.000241	0.179
TC-71 (1) Technical Replicate 1	Cluster of Importin-5 (Fragment) OS=Homo sapiens GN=IPO5 PE=1 SV=1 (tr|H0Y8C6|H0Y8C6_HUMAN)	Importin-5 (Fragment) OS=Homo sapiens GN=IPO5 PE=1 SV=1	tr|H0Y8C6|H0Y8C6_HUMAN	HumanRef150126wC.fasta	123862	1	4	4	4	0.000161	0.0637
TC-71 (1) Technical Replicate 1	Cluster of 60S ribosomal protein L7 OS=Homo sapiens GN=RPL7 PE=1 SV=1 (sp|P18124|RL7_HUMAN)	60S ribosomal protein L7 OS=Homo sapiens GN=RPL7 PE=1 SV=1	sp|P18124|RL7_HUMAN	HumanRef150126wC.fasta	29227.7	1	4	5	5	0.000201	0.202
TC-71 (1) Technical Replicate 1	Cluster of Triosephosphate isomerase OS=Homo sapiens GN=TPI1 PE=1 SV=3 (sp|P60174|TPIS_HUMAN)	Triosephosphate isomerase OS=Homo sapiens GN=TPI1 PE=1 SV=3	sp|P60174|TPIS_HUMAN	HumanRef150126wC.fasta	30790.8	1	4	4	4	0.000161	0.224
TC-71 (1) Technical Replicate 1	Cluster of Neutral amino acid transporter A OS=Homo sapiens GN=SLC1A4 PE=1 SV=1 (sp|P43007|SATT_HUMAN)	Neutral amino acid transporter A OS=Homo sapiens GN=SLC1A4 PE=1 SV=1	sp|P43007|SATT_HUMAN	HumanRef150126wC.fasta	55724.4	1	4	5	6	0.000241	0.167
TC-71 (1) Technical Replicate 1	Cluster of Histidine triad nucleotide-binding protein 1 OS=Homo sapiens GN=HINT1 PE=1 SV=2 (sp|P49773|HINT1_HUMAN)	Histidine triad nucleotide-binding protein 1 OS=Homo sapiens GN=HINT1 PE=1 SV=2	sp|P49773|HINT1_HUMAN	HumanRef150126wC.fasta	13802.1	1	4	4	4	0.000161	0.611
TC-71 (1) Technical Replicate 1	Cluster of Peroxiredoxin-1 OS=Homo sapiens GN=PRDX1 PE=1 SV=1 (sp|Q06830|PRDX1_HUMAN)	Peroxiredoxin-1 OS=Homo sapiens GN=PRDX1 PE=1 SV=1	sp|Q06830|PRDX1_HUMAN	HumanRef150126wC.fasta	22110.9	1	4	7	7	0.000281	0.377
TC-71 (1) Technical Replicate 2	Cluster of Phosphoglycerate kinase 1 OS=Homo sapiens GN=PGK1 PE=1 SV=3 (sp|P00558|PGK1_HUMAN)	Phosphoglycerate kinase 1 OS=Homo sapiens GN=PGK1 PE=1 SV=3	sp|P00558|PGK1_HUMAN	HumanRef150126wC.fasta	44615.3	1	4	6	8	0.000314	0.29
TC-71 (1) Technical Replicate 2	Cluster of Histidine triad nucleotide-binding protein 1 OS=Homo sapiens GN=HINT1 PE=1 SV=2 (sp|P49773|HINT1_HUMAN)	Histidine triad nucleotide-binding protein 1 OS=Homo sapiens GN=HINT1 PE=1 SV=2	sp|P49773|HINT1_HUMAN	HumanRef150126wC.fasta	13802.1	1	4	4	4	0.000157	0.611
TC-71 (1) Technical Replicate 2	Cluster of Glycine--tRNA ligase OS=Homo sapiens GN=GARS PE=1 SV=3 (sp|P41250|SYG_HUMAN)	Glycine--tRNA ligase OS=Homo sapiens GN=GARS PE=1 SV=3	sp|P41250|SYG_HUMAN	HumanRef150126wC.fasta	83167.6	1	4	5	5	0.000196	0.104
TC-71 (1) Technical Replicate 2	Cluster of Transferrin receptor protein 1 OS=Homo sapiens GN=TFRC PE=1 SV=2 (sp|P02786|TFR1_HUMAN)	Transferrin receptor protein 1 OS=Homo sapiens GN=TFRC PE=1 SV=2	sp|P02786|TFR1_HUMAN	HumanRef150126wC.fasta	84873.6	1	4	4	4	0.000157	0.0816
TC-71 (1) Technical Replicate 2	Cluster of Rab GDP dissociation inhibitor beta OS=Homo sapiens GN=GDI2 PE=1 SV=2 (sp|P50395|GDIB_HUMAN)	Rab GDP dissociation inhibitor beta OS=Homo sapiens GN=GDI2 PE=1 SV=2	sp|P50395|GDIB_HUMAN	HumanRef150126wC.fasta	50665.5	1	4	5	8	0.000314	0.319
TC-71 (1) Technical Replicate 2	Cluster of Fatty acid synthase OS=Homo sapiens GN=FASN PE=1 SV=3 (sp|P49327|FAS_HUMAN)	Fatty acid synthase OS=Homo sapiens GN=FASN PE=1 SV=3	sp|P49327|FAS_HUMAN	HumanRef150126wC.fasta	273427	1	4	4	4	0.000157	0.0354
TC-71 (1) Technical Replicate 2	Cluster of sp|ANXA5_HUMAN|	sp|ANXA5_HUMAN|	sp|ANXA5_HUMAN|,sp|P08758|ANXA5_HUMAN	HumanRef150126wC.fasta	35938.6	1	4	5	5	0.000196	0.226
TC-71 (1) Technical Replicate 2	Cluster of Ubiquitin carboxyl-terminal hydrolase isozyme L1 OS=Homo sapiens GN=UCHL1 PE=1 SV=2 (sp|P09936|UCHL1_HUMAN)	Ubiquitin carboxyl-terminal hydrolase isozyme L1 OS=Homo sapiens GN=UCHL1 PE=1 SV=2	sp|P09936|UCHL1_HUMAN	HumanRef150126wC.fasta	24824.3	1	4	5	5	0.000196	0.345
TC-71 (1) Technical Replicate 2	Cluster of Erythrocyte band 7 integral membrane protein OS=Homo sapiens GN=STOM PE=1 SV=3 (sp|P27105|STOM_HUMAN)	Erythrocyte band 7 integral membrane protein OS=Homo sapiens GN=STOM PE=1 SV=3	sp|P27105|STOM_HUMAN	HumanRef150126wC.fasta	31732.1	1	4	5	5	0.000196	0.25
TC-71 (1) Technical Replicate 2	Cluster of Isoform 2 of Dihydropyrimidinase-related protein 2 OS=Homo sapiens GN=DPYSL2 (sp|Q16555-2|DPYL2_HUMAN)	Isoform 2 of Dihydropyrimidinase-related protein 2 OS=Homo sapiens GN=DPYSL2	sp|Q16555-2|DPYL2_HUMAN,sp|Q16555|DPYL2_HUMAN	HumanRef150126wC.fasta	62294	1	4	5	6	0.000236	0.174
TC-71 (1) Technical Replicate 2	Cluster of L-lactate dehydrogenase B chain OS=Homo sapiens GN=LDHB PE=1 SV=2 (sp|P07195|LDHB_HUMAN)	L-lactate dehydrogenase B chain OS=Homo sapiens GN=LDHB PE=1 SV=2	sp|P07195|LDHB_HUMAN	HumanRef150126wC.fasta	36638.6	1	4	5	5	0.000196	0.153
TC-71 (1) Technical Replicate 2	Cluster of Fatty acid-binding protein, epidermal OS=Homo sapiens GN=FABP5 PE=1 SV=3 (sp|Q01469|FABP5_HUMAN)	Fatty acid-binding protein, epidermal OS=Homo sapiens GN=FABP5 PE=1 SV=3	sp|Q01469|FABP5_HUMAN	HumanRef150126wC.fasta	15164.4	1	4	4	6	0.000236	0.578
TC-71 (1) Technical Replicate 2	Cluster of Cofilin-1 OS=Homo sapiens GN=CFL1 PE=1 SV=3 (sp|P23528|COF1_HUMAN)	Cofilin-1 OS=Homo sapiens GN=CFL1 PE=1 SV=3	sp|P23528|COF1_HUMAN,tr|E9PK25|E9PK25_HUMAN,tr|G3V1A4|G3V1A4_HUMAN	HumanRef150126wC.fasta	18503.2	1	4	5	6	0.000236	0.488
TC-71 (1) Technical Replicate 2	Cluster of Moesin OS=Homo sapiens GN=MSN PE=1 SV=3 (sp|P26038|MOES_HUMAN)	Moesin OS=Homo sapiens GN=MSN PE=1 SV=3	sp|P26038|MOES_HUMAN	HumanRef150126wC.fasta	67821.8	1	4	4	4	0.000157	0.146
TC-71 (1) Technical Replicate 2	Cluster of 60S ribosomal protein L3 OS=Homo sapiens GN=RPL3 PE=1 SV=2 (sp|P39023|RL3_HUMAN)	60S ribosomal protein L3 OS=Homo sapiens GN=RPL3 PE=1 SV=2	sp|P39023|RL3_HUMAN	HumanRef150126wC.fasta	46109.5	1	4	5	5	0.000196	0.179
TC-71 (1) Technical Replicate 2	Cluster of 60S ribosomal protein L7 OS=Homo sapiens GN=RPL7 PE=1 SV=1 (sp|P18124|RL7_HUMAN)	60S ribosomal protein L7 OS=Homo sapiens GN=RPL7 PE=1 SV=1	sp|P18124|RL7_HUMAN	HumanRef150126wC.fasta	29227.7	1	4	5	5	0.000196	0.202
TC-71 (1) Technical Replicate 2	Cluster of Triosephosphate isomerase OS=Homo sapiens GN=TPI1 PE=1 SV=3 (sp|P60174|TPIS_HUMAN)	Triosephosphate isomerase OS=Homo sapiens GN=TPI1 PE=1 SV=3	sp|P60174|TPIS_HUMAN	HumanRef150126wC.fasta	30790.8	1	4	4	4	0.000157	0.276
TC-71 (1) Technical Replicate 2	Cluster of Cytoplasmic dynein 1 heavy chain 1 OS=Homo sapiens GN=DYNC1H1 PE=1 SV=5 (sp|Q14204|DYHC1_HUMAN)	Cytoplasmic dynein 1 heavy chain 1 OS=Homo sapiens GN=DYNC1H1 PE=1 SV=5	sp|Q14204|DYHC1_HUMAN	HumanRef150126wC.fasta	532406	1	4	4	5	0.000196	0.0198
TC-71 (2) Technical Replicate 1	Cluster of Major vault protein OS=Homo sapiens GN=MVP PE=1 SV=4 (sp|Q14764|MVP_HUMAN)	Major vault protein OS=Homo sapiens GN=MVP PE=1 SV=4	sp|Q14764|MVP_HUMAN	HumanRef150126wC.fasta	99326	1	4	4	4	0.000151	0.084
TC-71 (2) Technical Replicate 1	Cluster of Histidine triad nucleotide-binding protein 1 OS=Homo sapiens GN=HINT1 PE=1 SV=2 (sp|P49773|HINT1_HUMAN)	Histidine triad nucleotide-binding protein 1 OS=Homo sapiens GN=HINT1 PE=1 SV=2	sp|P49773|HINT1_HUMAN	HumanRef150126wC.fasta	13802.1	1	4	5	5	0.000189	0.611
TC-71 (2) Technical Replicate 1	Cluster of Glycine--tRNA ligase OS=Homo sapiens GN=GARS PE=1 SV=3 (sp|P41250|SYG_HUMAN)	Glycine--tRNA ligase OS=Homo sapiens GN=GARS PE=1 SV=3	sp|P41250|SYG_HUMAN	HumanRef150126wC.fasta	83167.6	1	4	4	4	0.000151	0.116
TC-71 (2) Technical Replicate 1	Cluster of Transferrin receptor protein 1 OS=Homo sapiens GN=TFRC PE=1 SV=2 (sp|P02786|TFR1_HUMAN)	Transferrin receptor protein 1 OS=Homo sapiens GN=TFRC PE=1 SV=2	sp|P02786|TFR1_HUMAN	HumanRef150126wC.fasta	84873.6	1	4	4	4	0.000151	0.0829
TC-71 (2) Technical Replicate 1	Cluster of Bifunctional glutamate/proline--tRNA ligase OS=Homo sapiens GN=EPRS PE=1 SV=5 (sp|P07814|SYEP_HUMAN)	Bifunctional glutamate/proline--tRNA ligase OS=Homo sapiens GN=EPRS PE=1 SV=5	sp|P07814|SYEP_HUMAN	HumanRef150126wC.fasta	170593	1	4	4	4	0.000151	0.0503
TC-71 (2) Technical Replicate 1	Cluster of Copine-1 OS=Homo sapiens GN=CPNE1 PE=1 SV=1 (tr|B0QZ18|B0QZ18_HUMAN)	Copine-1 OS=Homo sapiens GN=CPNE1 PE=1 SV=1	tr|B0QZ18|B0QZ18_HUMAN	HumanRef150126wC.fasta	59717.6	1	4	5	5	0.000189	0.21
TC-71 (2) Technical Replicate 1	Cluster of sp|GSTP1_HUMAN|	sp|GSTP1_HUMAN|	sp|GSTP1_HUMAN|,sp|P09211|GSTP1_HUMAN	HumanRef150126wC.fasta	23356.7	1	4	5	5	0.000189	0.388
TC-71 (2) Technical Replicate 1	Cluster of Coagulation factor V OS=Homo sapiens GN=F5 PE=1 SV=4 (sp|P12259|FA5_HUMAN)	Coagulation factor V OS=Homo sapiens GN=F5 PE=1 SV=4	sp|P12259|FA5_HUMAN,tr|A0A0A0MRJ7|A0A0A0MRJ7_HUMAN	HumanRef150126wC.fasta	251710	1	4	5	5	0.000189	0.0283
TC-71 (2) Technical Replicate 1	Cluster of ATP synthase subunit beta, mitochondrial OS=Homo sapiens GN=ATP5B PE=1 SV=3 (sp|P06576|ATPB_HUMAN)	ATP synthase subunit beta, mitochondrial OS=Homo sapiens GN=ATP5B PE=1 SV=3	sp|P06576|ATPB_HUMAN	HumanRef150126wC.fasta	56560.6	1	4	5	5	0.000189	0.127
TC-71 (2) Technical Replicate 1	Cluster of Guanine nucleotide-binding protein G(i) subunit alpha-2 OS=Homo sapiens GN=GNAI2 PE=1 SV=3 (sp|P04899|GNAI2_HUMAN)	Guanine nucleotide-binding protein G(i) subunit alpha-2 OS=Homo sapiens GN=GNAI2 PE=1 SV=3	sp|P04899|GNAI2_HUMAN	HumanRef150126wC.fasta	40452	1	4	5	5	0.000189	0.175
TC-71 (2) Technical Replicate 1	Cluster of Fatty acid-binding protein, epidermal OS=Homo sapiens GN=FABP5 PE=1 SV=3 (sp|Q01469|FABP5_HUMAN)	Fatty acid-binding protein, epidermal OS=Homo sapiens GN=FABP5 PE=1 SV=3	sp|Q01469|FABP5_HUMAN	HumanRef150126wC.fasta	15164.4	1	4	4	7	0.000265	0.578
TC-71 (2) Technical Replicate 1	Cluster of Phosphoserine aminotransferase OS=Homo sapiens GN=PSAT1 PE=1 SV=2 (sp|Q9Y617|SERC_HUMAN)	Phosphoserine aminotransferase OS=Homo sapiens GN=PSAT1 PE=1 SV=2	sp|Q9Y617|SERC_HUMAN	HumanRef150126wC.fasta	40423.3	1	4	4	4	0.000151	0.243
TC-71 (2) Technical Replicate 1	Cluster of Calreticulin OS=Homo sapiens GN=CALR PE=1 SV=1 (sp|P27797|CALR_HUMAN)	Calreticulin OS=Homo sapiens GN=CALR PE=1 SV=1	sp|P27797|CALR_HUMAN	HumanRef150126wC.fasta	48142.9	1	4	4	5	0.000189	0.264
TC-71 (2) Technical Replicate 1	Cluster of Cofilin-1 OS=Homo sapiens GN=CFL1 PE=1 SV=3 (sp|P23528|COF1_HUMAN)	Cofilin-1 OS=Homo sapiens GN=CFL1 PE=1 SV=3	sp|P23528|COF1_HUMAN,tr|E9PK25|E9PK25_HUMAN,tr|G3V1A4|G3V1A4_HUMAN	HumanRef150126wC.fasta	18503.2	1	4	7	9	0.000341	0.488
TC-71 (2) Technical Replicate 1	Cluster of Plasminogen OS=Homo sapiens GN=PLG PE=1 SV=2 (sp|P00747|PLMN_HUMAN)	Plasminogen OS=Homo sapiens GN=PLG PE=1 SV=2	sp|P00747|PLMN_HUMAN	HumanRef150126wC.fasta	90567.4	1	4	5	5	0.000189	0.0654
TC-71 (2) Technical Replicate 1	Cluster of S-formylglutathione hydrolase OS=Homo sapiens GN=ESD PE=1 SV=2 (sp|P10768|ESTD_HUMAN)	S-formylglutathione hydrolase OS=Homo sapiens GN=ESD PE=1 SV=2	sp|P10768|ESTD_HUMAN	HumanRef150126wC.fasta	31463.6	1	4	4	5	0.000189	0.39
TC-71 (2) Technical Replicate 1	Cluster of Neutral amino acid transporter A OS=Homo sapiens GN=SLC1A4 PE=1 SV=1 (sp|P43007|SATT_HUMAN)	Neutral amino acid transporter A OS=Homo sapiens GN=SLC1A4 PE=1 SV=1	sp|P43007|SATT_HUMAN	HumanRef150126wC.fasta	55724.4	1	4	4	4	0.000151	0.167
TC-71 (2) Technical Replicate 2	Cluster of Barrier-to-autointegration factor OS=Homo sapiens GN=BANF1 PE=1 SV=1 (sp|O75531|BAF_HUMAN)	Barrier-to-autointegration factor OS=Homo sapiens GN=BANF1 PE=1 SV=1	sp|O75531|BAF_HUMAN	HumanRef150126wC.fasta	10058.7	1	4	5	5	0.000189	0.438
TC-71 (2) Technical Replicate 2	Cluster of 26S protease regulatory subunit 6B OS=Homo sapiens GN=PSMC4 PE=1 SV=2 (sp|P43686|PRS6B_HUMAN)	26S protease regulatory subunit 6B OS=Homo sapiens GN=PSMC4 PE=1 SV=2	sp|P43686|PRS6B_HUMAN	HumanRef150126wC.fasta	47367.7	1	4	4	5	0.000189	0.249
TC-71 (2) Technical Replicate 2	Cluster of Heat shock 70 kDa protein 4 OS=Homo sapiens GN=HSPA4 PE=1 SV=4 (sp|P34932|HSP74_HUMAN)	Heat shock 70 kDa protein 4 OS=Homo sapiens GN=HSPA4 PE=1 SV=4	sp|P34932|HSP74_HUMAN	HumanRef150126wC.fasta	94331.9	1	4	4	4	0.000152	0.112
TC-71 (2) Technical Replicate 2	Cluster of Prothrombin OS=Homo sapiens GN=F2 PE=1 SV=2 (sp|P00734|THRB_HUMAN)	Prothrombin OS=Homo sapiens GN=F2 PE=1 SV=2	sp|P00734|THRB_HUMAN,tr|E9PIT3|E9PIT3_HUMAN	HumanRef150126wC.fasta	70036.8	1	4	5	5	0.000189	0.0756
TC-71 (2) Technical Replicate 2	Cluster of Elongation factor 1-gamma OS=Homo sapiens GN=EEF1G PE=1 SV=3 (sp|P26641|EF1G_HUMAN)	Elongation factor 1-gamma OS=Homo sapiens GN=EEF1G PE=1 SV=3	sp|P26641|EF1G_HUMAN	HumanRef150126wC.fasta	50119.4	1	4	4	4	0.000152	0.195
TC-71 (2) Technical Replicate 2	Cluster of Isoform 2 of Ubiquitin-like modifier-activating enzyme 1 OS=Homo sapiens GN=UBA1 (sp|P22314-2|UBA1_HUMAN)	Isoform 2 of Ubiquitin-like modifier-activating enzyme 1 OS=Homo sapiens GN=UBA1	sp|P22314-2|UBA1_HUMAN,sp|P22314|UBA1_HUMAN	HumanRef150126wC.fasta	117850	1	4	5	7	0.000265	0.0914
TC-71 (2) Technical Replicate 2	Cluster of Copine-1 OS=Homo sapiens GN=CPNE1 PE=1 SV=1 (tr|B0QZ18|B0QZ18_HUMAN)	Copine-1 OS=Homo sapiens GN=CPNE1 PE=1 SV=1	tr|B0QZ18|B0QZ18_HUMAN	HumanRef150126wC.fasta	59717.6	1	4	6	7	0.000265	0.21
TC-71 (2) Technical Replicate 2	Cluster of Chloride intracellular channel protein 1 OS=Homo sapiens GN=CLIC1 PE=1 SV=4 (sp|O00299|CLIC1_HUMAN)	Chloride intracellular channel protein 1 OS=Homo sapiens GN=CLIC1 PE=1 SV=4	sp|O00299|CLIC1_HUMAN	HumanRef150126wC.fasta	26923.3	1	4	4	4	0.000152	0.353
TC-71 (2) Technical Replicate 2	Cluster of Peroxiredoxin-6 OS=Homo sapiens GN=PRDX6 PE=1 SV=3 (sp|P30041|PRDX6_HUMAN)	Peroxiredoxin-6 OS=Homo sapiens GN=PRDX6 PE=1 SV=3	sp|P30041|PRDX6_HUMAN	HumanRef150126wC.fasta	25036.1	1	4	5	5	0.000189	0.326
TC-71 (2) Technical Replicate 2	Cluster of Isoform 2 of Complement C4-A OS=Homo sapiens GN=C4A (sp|P0C0L4-2|CO4A_HUMAN)	Isoform 2 of Complement C4-A OS=Homo sapiens GN=C4A	sp|P0C0L4-2|CO4A_HUMAN,sp|P0C0L4|CO4A_HUMAN	HumanRef150126wC.fasta	192787	1	4	4	4	0.000152	0.0371
TC-71 (2) Technical Replicate 2	Cluster of 60S ribosomal protein L15 OS=Homo sapiens GN=RPL15 PE=1 SV=2 (sp|P61313|RL15_HUMAN)	60S ribosomal protein L15 OS=Homo sapiens GN=RPL15 PE=1 SV=2	sp|P61313|RL15_HUMAN	HumanRef150126wC.fasta	24146.5	1	4	7	7	0.000265	0.275
TC-71 (2) Technical Replicate 2	Cluster of Rab GDP dissociation inhibitor beta OS=Homo sapiens GN=GDI2 PE=1 SV=2 (sp|P50395|GDIB_HUMAN)	Rab GDP dissociation inhibitor beta OS=Homo sapiens GN=GDI2 PE=1 SV=2	sp|P50395|GDIB_HUMAN	HumanRef150126wC.fasta	50665.5	1	4	4	6	0.000227	0.27
TC-71 (2) Technical Replicate 2	Cluster of Fatty acid-binding protein, epidermal OS=Homo sapiens GN=FABP5 PE=1 SV=3 (sp|Q01469|FABP5_HUMAN)	Fatty acid-binding protein, epidermal OS=Homo sapiens GN=FABP5 PE=1 SV=3	sp|Q01469|FABP5_HUMAN	HumanRef150126wC.fasta	15164.4	1	4	4	6	0.000227	0.578
TC-71 (2) Technical Replicate 2	Cluster of Calreticulin OS=Homo sapiens GN=CALR PE=1 SV=1 (sp|P27797|CALR_HUMAN)	Calreticulin OS=Homo sapiens GN=CALR PE=1 SV=1	sp|P27797|CALR_HUMAN	HumanRef150126wC.fasta	48142.9	1	4	5	7	0.000265	0.271
TC-71 (2) Technical Replicate 2	Cluster of Integrin beta-3 OS=Homo sapiens GN=ITGB3 PE=1 SV=2 (sp|P05106|ITB3_HUMAN)	Integrin beta-3 OS=Homo sapiens GN=ITGB3 PE=1 SV=2	sp|P05106|ITB3_HUMAN	HumanRef150126wC.fasta	87057.7	1	4	4	4	0.000152	0.119
TC-71 (2) Technical Replicate 2	Cluster of 40S ribosomal protein SA OS=Homo sapiens GN=RPSA PE=1 SV=4 (sp|P08865|RSSA_HUMAN)	40S ribosomal protein SA OS=Homo sapiens GN=RPSA PE=1 SV=4	sp|P08865|RSSA_HUMAN,tr|C9J9K3|C9J9K3_HUMAN	HumanRef150126wC.fasta	32854.1	1	4	4	5	0.000189	0.292
TC-71 (2) Technical Replicate 2	Cluster of Guanine nucleotide-binding protein G(i) subunit alpha-2 OS=Homo sapiens GN=GNAI2 PE=1 SV=3 (sp|P04899|GNAI2_HUMAN)	Guanine nucleotide-binding protein G(i) subunit alpha-2 OS=Homo sapiens GN=GNAI2 PE=1 SV=3	sp|P04899|GNAI2_HUMAN	HumanRef150126wC.fasta	40452	1	4	5	5	0.000189	0.172
TC-71 (2) Technical Replicate 2	Cluster of Isoform 3 of Fermitin family homolog 2 OS=Homo sapiens GN=FERMT2 (sp|Q96AC1-3|FERM2_HUMAN)	Isoform 3 of Fermitin family homolog 2 OS=Homo sapiens GN=FERMT2	sp|Q96AC1-3|FERM2_HUMAN	HumanRef150126wC.fasta	78679	1	4	4	4	0.000152	0.17
TC-71 (2) Technical Replicate 2	Cluster of Hornerin OS=Homo sapiens GN=HRNR PE=1 SV=2 (sp|Q86YZ3|HORN_HUMAN)	Hornerin OS=Homo sapiens GN=HRNR PE=1 SV=2	sp|Q86YZ3|HORN_HUMAN	HumanRef150126wC.fasta	282373	1	4	5	5	0.000189	0.0246
TC-71 (2) Technical Replicate 2	Cluster of Triosephosphate isomerase OS=Homo sapiens GN=TPI1 PE=1 SV=3 (sp|P60174|TPIS_HUMAN)	Triosephosphate isomerase OS=Homo sapiens GN=TPI1 PE=1 SV=3	sp|P60174|TPIS_HUMAN	HumanRef150126wC.fasta	30790.8	1	4	4	4	0.000152	0.259
TC-71 (2) Technical Replicate 2	Cluster of S-formylglutathione hydrolase OS=Homo sapiens GN=ESD PE=1 SV=2 (sp|P10768|ESTD_HUMAN)	S-formylglutathione hydrolase OS=Homo sapiens GN=ESD PE=1 SV=2	sp|P10768|ESTD_HUMAN	HumanRef150126wC.fasta	31463.6	1	4	5	7	0.000265	0.436
TC-71 (2) Technical Replicate 2	Cluster of Elongation factor 1-beta OS=Homo sapiens GN=EEF1B2 PE=1 SV=3 (sp|P24534|EF1B_HUMAN)	Elongation factor 1-beta OS=Homo sapiens GN=EEF1B2 PE=1 SV=3	sp|P24534|EF1B_HUMAN	HumanRef150126wC.fasta	24764.2	1	4	4	4	0.000152	0.404
TC-71 (2) Technical Replicate 2	Cluster of Peroxiredoxin-2 OS=Homo sapiens GN=PRDX2 PE=1 SV=5 (sp|P32119|PRDX2_HUMAN)	Peroxiredoxin-2 OS=Homo sapiens GN=PRDX2 PE=1 SV=5	sp|P32119|PRDX2_HUMAN	HumanRef150126wC.fasta	21892.4	1	4	6	7	0.000265	0.434
TC-71 (2) Technical Replicate 2	Cluster of Isoform 2 of Annexin A7 OS=Homo sapiens GN=ANXA7 (sp|P20073-2|ANXA7_HUMAN)	Isoform 2 of Annexin A7 OS=Homo sapiens GN=ANXA7	sp|P20073-2|ANXA7_HUMAN,sp|P20073|ANXA7_HUMAN	HumanRef150126wC.fasta	52740.5	1	4	5	5	0.000189	0.148
TC-71 (2) Technical Replicate 2	Cluster of 60S ribosomal protein L7a OS=Homo sapiens GN=RPL7A PE=1 SV=2 (sp|P62424|RL7A_HUMAN)	60S ribosomal protein L7a OS=Homo sapiens GN=RPL7A PE=1 SV=2	sp|P62424|RL7A_HUMAN	HumanRef150126wC.fasta	29996.3	1	4	6	6	0.000227	0.184
TC-71 (2) Technical Replicate 2	Cluster of Transitional endoplasmic reticulum ATPase OS=Homo sapiens GN=VCP PE=1 SV=4 (sp|P55072|TERA_HUMAN)	Transitional endoplasmic reticulum ATPase OS=Homo sapiens GN=VCP PE=1 SV=4	sp|P55072|TERA_HUMAN	HumanRef150126wC.fasta	89324.8	1	4	4	5	0.000189	0.112
TC-71 (2) Technical Replicate 2	Cluster of Neutral amino acid transporter A OS=Homo sapiens GN=SLC1A4 PE=1 SV=1 (sp|P43007|SATT_HUMAN)	Neutral amino acid transporter A OS=Homo sapiens GN=SLC1A4 PE=1 SV=1	sp|P43007|SATT_HUMAN	HumanRef150126wC.fasta	55724.4	1	4	4	4	0.000152	0.167
CHLA-258 (1) Technical Replicate 1	Cluster of Ras-related protein Rab-7a OS=Homo sapiens GN=RAB7A PE=1 SV=1 (sp|P51149|RAB7A_HUMAN)	Ras-related protein Rab-7a OS=Homo sapiens GN=RAB7A PE=1 SV=1	sp|P51149|RAB7A_HUMAN	HumanRef150126wC.fasta	23490	1	4	4	4	0.000172	0.3
CHLA-258 (1) Technical Replicate 1	Cluster of Calpain small subunit 1 OS=Homo sapiens GN=CAPNS1 PE=1 SV=1 (sp|P04632|CPNS1_HUMAN)	Calpain small subunit 1 OS=Homo sapiens GN=CAPNS1 PE=1 SV=1	sp|P04632|CPNS1_HUMAN	HumanRef150126wC.fasta	28316.7	1	4	4	6	0.000258	0.377
CHLA-258 (1) Technical Replicate 1	Cluster of Isoform Beta-II of Protein kinase C beta type OS=Homo sapiens GN=PRKCB (sp|P05771-2|KPCB_HUMAN)	Isoform Beta-II of Protein kinase C beta type OS=Homo sapiens GN=PRKCB	sp|P05771-2|KPCB_HUMAN	HumanRef150126wC.fasta	77013.3	1	4	5	7	0.0003	0.165
CHLA-258 (1) Technical Replicate 1	Cluster of Staphylococcal nuclease domain-containing protein 1 OS=Homo sapiens GN=SND1 PE=1 SV=1 (sp|Q7KZF4|SND1_HUMAN)	Staphylococcal nuclease domain-containing protein 1 OS=Homo sapiens GN=SND1 PE=1 SV=1	sp|Q7KZF4|SND1_HUMAN	HumanRef150126wC.fasta	101998	1	4	4	4	0.000172	0.0912
CHLA-258 (1) Technical Replicate 1	Cluster of Isoform 2 of Protein enabled homolog OS=Homo sapiens GN=ENAH (sp|Q8N8S7-2|ENAH_HUMAN)	Isoform 2 of Protein enabled homolog OS=Homo sapiens GN=ENAH	sp|Q8N8S7-2|ENAH_HUMAN,sp|Q8N8S7-3|ENAH_HUMAN,sp|Q8N8S7|ENAH_HUMAN	HumanRef150126wC.fasta	66510.8	1	4	4	4	0.000172	0.154
CHLA-258 (1) Technical Replicate 1	Cluster of Peptidyl-prolyl cis-trans isomerase B OS=Homo sapiens GN=PPIB PE=1 SV=2 (sp|P23284|PPIB_HUMAN)	Peptidyl-prolyl cis-trans isomerase B OS=Homo sapiens GN=PPIB PE=1 SV=2	sp|P23284|PPIB_HUMAN	HumanRef150126wC.fasta	23743.2	1	4	4	4	0.000172	0.241
CHLA-258 (1) Technical Replicate 1	Cluster of CD99 antigen OS=Homo sapiens GN=CD99 PE=1 SV=1 (sp|P14209|CD99_HUMAN)	CD99 antigen OS=Homo sapiens GN=CD99 PE=1 SV=1	sp|P14209|CD99_HUMAN	HumanRef150126wC.fasta	18848.2	1	4	7	7	0.0003	0.427
CHLA-258 (1) Technical Replicate 1	Cluster of Proteasome subunit alpha type-4 OS=Homo sapiens GN=PSMA4 PE=1 SV=1 (sp|P25789|PSA4_HUMAN)	Proteasome subunit alpha type-4 OS=Homo sapiens GN=PSMA4 PE=1 SV=1	sp|P25789|PSA4_HUMAN,tr|H0YKT8|H0YKT8_HUMAN,tr|H0YL69|H0YL69_HUMAN,tr|H0YMA1|H0YMA1_HUMAN,tr|H0YMZ1|H0YMZ1_HUMAN,tr|H0YN18|H0YN18_HUMAN	HumanRef150126wC.fasta	29484.8	1	4	5	5	0.000215	0.276
CHLA-258 (1) Technical Replicate 1	Cluster of Isoform B of Plasma membrane calcium-transporting ATPase 1 OS=Homo sapiens GN=ATP2B1 (sp|P20020-3|AT2B1_HUMAN)	Isoform B of Plasma membrane calcium-transporting ATPase 1 OS=Homo sapiens GN=ATP2B1	sp|P20020-3|AT2B1_HUMAN,sp|P20020-6|AT2B1_HUMAN	HumanRef150126wC.fasta	134689	1	4	4	10	0.000429	0.15
CHLA-258 (1) Technical Replicate 1	Cluster of Adenylyl cyclase-associated protein 1 OS=Homo sapiens GN=CAP1 PE=1 SV=5 (sp|Q01518|CAP1_HUMAN)	Adenylyl cyclase-associated protein 1 OS=Homo sapiens GN=CAP1 PE=1 SV=5	sp|Q01518|CAP1_HUMAN	HumanRef150126wC.fasta	51901.6	1	4	4	4	0.000172	0.173
CHLA-258 (1) Technical Replicate 1	Cluster of Histidine triad nucleotide-binding protein 1 OS=Homo sapiens GN=HINT1 PE=1 SV=2 (sp|P49773|HINT1_HUMAN)	Histidine triad nucleotide-binding protein 1 OS=Homo sapiens GN=HINT1 PE=1 SV=2	sp|P49773|HINT1_HUMAN	HumanRef150126wC.fasta	13802.1	1	4	5	5	0.000215	0.516
CHLA-258 (1) Technical Replicate 1	Cluster of T-complex protein 1 subunit eta OS=Homo sapiens GN=CCT7 PE=1 SV=2 (sp|Q99832|TCPH_HUMAN)	T-complex protein 1 subunit eta OS=Homo sapiens GN=CCT7 PE=1 SV=2	sp|Q99832|TCPH_HUMAN	HumanRef150126wC.fasta	59367.8	1	4	6	16	0.000687	0.324
CHLA-258 (1) Technical Replicate 1	Cluster of WD repeat-containing protein 1 OS=Homo sapiens GN=WDR1 PE=1 SV=4 (sp|O75083|WDR1_HUMAN)	WD repeat-containing protein 1 OS=Homo sapiens GN=WDR1 PE=1 SV=4	sp|O75083|WDR1_HUMAN	HumanRef150126wC.fasta	66193.2	1	4	4	11	0.000472	0.337
CHLA-258 (1) Technical Replicate 1	Cluster of Ephrin-B1 OS=Homo sapiens GN=EFNB1 PE=1 SV=1 (sp|P98172|EFNB1_HUMAN)	Ephrin-B1 OS=Homo sapiens GN=EFNB1 PE=1 SV=1	sp|P98172|EFNB1_HUMAN	HumanRef150126wC.fasta	38007.4	1	4	4	4	0.000172	0.191
CHLA-258 (1) Technical Replicate 1	Cluster of Isoform 3 of Nucleoside diphosphate kinase B OS=Homo sapiens GN=NME2 (sp|P22392-2|NDKB_HUMAN)	Isoform 3 of Nucleoside diphosphate kinase B OS=Homo sapiens GN=NME2	sp|P22392-2|NDKB_HUMAN,tr|Q32Q12|Q32Q12_HUMAN	HumanRef150126wC.fasta	30137.3	1	4	5	11	0.000472	0.393
CHLA-258 (1) Technical Replicate 1	Cluster of Superoxide dismutase [Cu-Zn] OS=Homo sapiens GN=SOD1 PE=1 SV=2 (sp|P00441|SODC_HUMAN)	Superoxide dismutase [Cu-Zn] OS=Homo sapiens GN=SOD1 PE=1 SV=2	sp|P00441|SODC_HUMAN,sp|SODC_HUMAN|	HumanRef150126wC.fasta	15935.3	1	4	7	7	0.0003	0.584
CHLA-258 (1) Technical Replicate 1	Cluster of Annexin A6 OS=Homo sapiens GN=ANXA6 PE=1 SV=3 (sp|P08133|ANXA6_HUMAN)	Annexin A6 OS=Homo sapiens GN=ANXA6 PE=1 SV=3	sp|P08133|ANXA6_HUMAN	HumanRef150126wC.fasta	75877.5	1	4	4	40	0.00172	0.529
CHLA-258 (1) Technical Replicate 1	Cluster of Poly(rC)-binding protein 1 OS=Homo sapiens GN=PCBP1 PE=1 SV=2 (sp|Q15365|PCBP1_HUMAN)	Poly(rC)-binding protein 1 OS=Homo sapiens GN=PCBP1 PE=1 SV=2	sp|Q15365|PCBP1_HUMAN	HumanRef150126wC.fasta	37498.2	1	4	4	6	0.000258	0.382
CHLA-258 (1) Technical Replicate 1	Cluster of 14-3-3 protein gamma OS=Homo sapiens GN=YWHAG PE=1 SV=2 (sp|P61981|1433G_HUMAN)	14-3-3 protein zeta/delta OS=Homo sapiens GN=YWHAZ PE=1 SV=1	sp|P63104|1433Z_HUMAN	HumanRef150126wC.fasta	27745.9	1	4	5	10	0.000429	0.461
CHLA-258 (1) Technical Replicate 1	Cluster of Isoform 2 of Nucleophosmin OS=Homo sapiens GN=NPM1 (sp|P06748-2|NPM_HUMAN)	Isoform 2 of Nucleophosmin OS=Homo sapiens GN=NPM1	sp|P06748-2|NPM_HUMAN,sp|P06748|NPM_HUMAN	HumanRef150126wC.fasta	32575.5	1	4	9	10	0.000429	0.317
CHLA-258 (1) Technical Replicate 1	Cluster of Isoform 2 of Annexin A2 OS=Homo sapiens GN=ANXA2 (sp|P07355-2|ANXA2_HUMAN)	Isoform 2 of Annexin A2 OS=Homo sapiens GN=ANXA2	sp|P07355-2|ANXA2_HUMAN,sp|P07355|ANXA2_HUMAN	HumanRef150126wC.fasta	38606.1	1	4	6	27	0.00116	0.588
CHLA-258 (1) Technical Replicate 1	Cluster of Isoform CNPI of 2',3'-cyclic-nucleotide 3'-phosphodiesterase OS=Homo sapiens GN=CNP (sp|P09543-2|CN37_HUMAN)	Isoform CNPI of 2',3'-cyclic-nucleotide 3'-phosphodiesterase OS=Homo sapiens GN=CNP	sp|P09543-2|CN37_HUMAN,sp|P09543|CN37_HUMAN	HumanRef150126wC.fasta	47580.6	1	4	4	5	0.000215	0.122
CHLA-258 (1) Technical Replicate 1	Cluster of Tripeptidyl-peptidase 2 OS=Homo sapiens GN=TPP2 PE=1 SV=4 (sp|P29144|TPP2_HUMAN)	Tripeptidyl-peptidase 2 OS=Homo sapiens GN=TPP2 PE=1 SV=4	sp|P29144|TPP2_HUMAN,tr|Q5VZU9|Q5VZU9_HUMAN	HumanRef150126wC.fasta	138353	1	4	4	4	0.000172	0.0472
CHLA-258 (1) Technical Replicate 1	Cluster of Translational activator GCN1 OS=Homo sapiens GN=GCN1L1 PE=1 SV=6 (sp|Q92616|GCN1L_HUMAN)	Translational activator GCN1 OS=Homo sapiens GN=GCN1L1 PE=1 SV=6	sp|Q92616|GCN1L_HUMAN	HumanRef150126wC.fasta	292764	1	4	4	4	0.000172	0.0314
CHLA-258 (1) Technical Replicate 1	Cluster of Isoform 2 of Complement C4-A OS=Homo sapiens GN=C4A (sp|P0C0L4-2|CO4A_HUMAN)	Isoform 2 of Complement C4-A OS=Homo sapiens GN=C4A	sp|P0C0L4-2|CO4A_HUMAN,sp|P0C0L4|CO4A_HUMAN	HumanRef150126wC.fasta	192787	1	4	6	6	0.000258	0.0371
CHLA-258 (1) Technical Replicate 1	Cluster of Guanine nucleotide-binding protein G(i) subunit alpha-2 OS=Homo sapiens GN=GNAI2 PE=1 SV=3 (sp|P04899|GNAI2_HUMAN)	Guanine nucleotide-binding protein G(k) subunit alpha OS=Homo sapiens GN=GNAI3 PE=1 SV=3	sp|P08754|GNAI3_HUMAN	HumanRef150126wC.fasta	40533.5	1	4	5	8	0.000343	0.24
CHLA-258 (1) Technical Replicate 1	Cluster of Chloride intracellular channel protein 1 OS=Homo sapiens GN=CLIC1 PE=1 SV=4 (sp|O00299|CLIC1_HUMAN)	Chloride intracellular channel protein 1 OS=Homo sapiens GN=CLIC1 PE=1 SV=4	sp|O00299|CLIC1_HUMAN	HumanRef150126wC.fasta	26923.3	1	4	4	4	0.000172	0.286
CHLA-258 (1) Technical Replicate 1	Cluster of ATP synthase subunit beta, mitochondrial OS=Homo sapiens GN=ATP5B PE=1 SV=3 (sp|P06576|ATPB_HUMAN)	ATP synthase subunit beta, mitochondrial OS=Homo sapiens GN=ATP5B PE=1 SV=3	sp|P06576|ATPB_HUMAN	HumanRef150126wC.fasta	56560.6	1	4	4	4	0.000172	0.127
CHLA-258 (1) Technical Replicate 1	Cluster of Collagen alpha-1(VI) chain OS=Homo sapiens GN=COL6A1 PE=1 SV=3 (sp|P12109|CO6A1_HUMAN)	Collagen alpha-1(VI) chain OS=Homo sapiens GN=COL6A1 PE=1 SV=3	sp|P12109|CO6A1_HUMAN	HumanRef150126wC.fasta	108531	1	4	4	4	0.000172	0.0632
CHLA-258 (1) Technical Replicate 1	Cluster of E3 ubiquitin-protein ligase HUWE1 OS=Homo sapiens GN=HUWE1 PE=1 SV=3 (sp|Q7Z6Z7|HUWE1_HUMAN)	E3 ubiquitin-protein ligase HUWE1 OS=Homo sapiens GN=HUWE1 PE=1 SV=3	sp|Q7Z6Z7|HUWE1_HUMAN	HumanRef150126wC.fasta	481892	1	4	4	4	0.000172	0.0238
CHLA-258 (1) Technical Replicate 1	Cluster of DnaJ homolog subfamily A member 1 OS=Homo sapiens GN=DNAJA1 PE=1 SV=2 (sp|P31689|DNJA1_HUMAN)	DnaJ homolog subfamily A member 1 OS=Homo sapiens GN=DNAJA1 PE=1 SV=2	sp|P31689|DNJA1_HUMAN	HumanRef150126wC.fasta	44868.6	1	4	4	4	0.000172	0.159
CHLA-258 (1) Technical Replicate 1	Cluster of Peptidyl-prolyl cis-trans isomerase FKBP4 OS=Homo sapiens GN=FKBP4 PE=1 SV=3 (sp|Q02790|FKBP4_HUMAN)	Peptidyl-prolyl cis-trans isomerase FKBP4 OS=Homo sapiens GN=FKBP4 PE=1 SV=3	sp|Q02790|FKBP4_HUMAN	HumanRef150126wC.fasta	51805.9	1	4	4	4	0.000172	0.159
CHLA-258 (1) Technical Replicate 1	Cluster of Actin-related protein 3 OS=Homo sapiens GN=ACTR3 PE=1 SV=3 (sp|P61158|ARP3_HUMAN)	Actin-related protein 3 OS=Homo sapiens GN=ACTR3 PE=1 SV=3	sp|P61158|ARP3_HUMAN	HumanRef150126wC.fasta	47371.9	1	4	4	4	0.000172	0.172
CHLA-258 (1) Technical Replicate 1	Cluster of Ephrin type-B receptor 3 OS=Homo sapiens GN=EPHB3 PE=1 SV=2 (sp|P54753|EPHB3_HUMAN)	Ephrin type-B receptor 3 OS=Homo sapiens GN=EPHB3 PE=1 SV=2	sp|P54753|EPHB3_HUMAN	HumanRef150126wC.fasta	110331	1	4	4	5	0.000215	0.0872
CHLA-258 (1) Technical Replicate 1	Cluster of Sorbitol dehydrogenase OS=Homo sapiens GN=SORD PE=1 SV=4 (sp|Q00796|DHSO_HUMAN)	Sorbitol dehydrogenase OS=Homo sapiens GN=SORD PE=1 SV=4	sp|Q00796|DHSO_HUMAN	HumanRef150126wC.fasta	38324.6	1	4	5	5	0.000215	0.196
CHLA-258 (1) Technical Replicate 1	Cluster of Integrin beta-3 OS=Homo sapiens GN=ITGB3 PE=1 SV=2 (sp|P05106|ITB3_HUMAN)	Integrin beta-3 OS=Homo sapiens GN=ITGB3 PE=1 SV=2	sp|P05106|ITB3_HUMAN	HumanRef150126wC.fasta	87057.7	1	4	4	4	0.000172	0.115
CHLA-258 (1) Technical Replicate 1	Cluster of Sodium/potassium-transporting ATPase subunit beta-3 OS=Homo sapiens GN=ATP1B3 PE=1 SV=1 (sp|P54709|AT1B3_HUMAN)	Sodium/potassium-transporting ATPase subunit beta-3 OS=Homo sapiens GN=ATP1B3 PE=1 SV=1	sp|P54709|AT1B3_HUMAN	HumanRef150126wC.fasta	31513.7	1	4	9	13	0.000558	0.351
CHLA-258 (1) Technical Replicate 1	Cluster of 40S ribosomal protein SA OS=Homo sapiens GN=RPSA PE=1 SV=4 (sp|P08865|RSSA_HUMAN)	40S ribosomal protein SA OS=Homo sapiens GN=RPSA PE=1 SV=4	sp|P08865|RSSA_HUMAN,tr|C9J9K3|C9J9K3_HUMAN	HumanRef150126wC.fasta	32854.1	1	4	7	7	0.0003	0.292
CHLA-258 (1) Technical Replicate 1	Cluster of Endoplasmic reticulum resident protein 29 OS=Homo sapiens GN=ERP29 PE=1 SV=4 (sp|P30040|ERP29_HUMAN)	Endoplasmic reticulum resident protein 29 OS=Homo sapiens GN=ERP29 PE=1 SV=4	sp|P30040|ERP29_HUMAN	HumanRef150126wC.fasta	28994.9	1	4	4	4	0.000172	0.245
CHLA-258 (1) Technical Replicate 1	Cluster of 14-3-3 protein gamma OS=Homo sapiens GN=YWHAG PE=1 SV=2 (sp|P61981|1433G_HUMAN)	14-3-3 protein gamma OS=Homo sapiens GN=YWHAG PE=1 SV=2	sp|P61981|1433G_HUMAN	HumanRef150126wC.fasta	28303.1	1	4	5	7	0.0003	0.279
CHLA-258 (1) Technical Replicate 1	Cluster of Calponin OS=Homo sapiens GN=CNN2 PE=1 SV=1 (tr|B4DDF4|B4DDF4_HUMAN)	Calponin OS=Homo sapiens GN=CNN2 PE=1 SV=1	tr|B4DDF4|B4DDF4_HUMAN	HumanRef150126wC.fasta	32617.3	1	4	5	5	0.000215	0.191
CHLA-258 (1) Technical Replicate 1	Cluster of Tyrosine--tRNA ligase, cytoplasmic OS=Homo sapiens GN=YARS PE=1 SV=4 (sp|P54577|SYYC_HUMAN)	Tyrosine--tRNA ligase, cytoplasmic OS=Homo sapiens GN=YARS PE=1 SV=4	sp|P54577|SYYC_HUMAN	HumanRef150126wC.fasta	59145.1	1	4	4	4	0.000172	0.136
CHLA-258 (1) Technical Replicate 1	Cluster of Plasminogen OS=Homo sapiens GN=PLG PE=1 SV=2 (sp|P00747|PLMN_HUMAN)	Plasminogen OS=Homo sapiens GN=PLG PE=1 SV=2	sp|P00747|PLMN_HUMAN	HumanRef150126wC.fasta	90567.4	1	4	9	9	0.000386	0.0654
CHLA-258 (1) Technical Replicate 1	Cluster of Hornerin OS=Homo sapiens GN=HRNR PE=1 SV=2 (sp|Q86YZ3|HORN_HUMAN)	Hornerin OS=Homo sapiens GN=HRNR PE=1 SV=2	sp|Q86YZ3|HORN_HUMAN	HumanRef150126wC.fasta	282373	1	4	4	4	0.000172	0.0267
CHLA-258 (1) Technical Replicate 1	Cluster of Large neutral amino acids transporter small subunit 1 OS=Homo sapiens GN=SLC7A5 PE=1 SV=2 (sp|Q01650|LAT1_HUMAN)	Large neutral amino acids transporter small subunit 1 OS=Homo sapiens GN=SLC7A5 PE=1 SV=2	sp|Q01650|LAT1_HUMAN	HumanRef150126wC.fasta	55012.1	1	4	6	6	0.000258	0.0986
CHLA-258 (1) Technical Replicate 1	Cluster of S-formylglutathione hydrolase OS=Homo sapiens GN=ESD PE=1 SV=2 (sp|P10768|ESTD_HUMAN)	S-formylglutathione hydrolase OS=Homo sapiens GN=ESD PE=1 SV=2	sp|P10768|ESTD_HUMAN	HumanRef150126wC.fasta	31463.6	1	4	4	5	0.000215	0.351
CHLA-258 (1) Technical Replicate 1	Cluster of Integrin beta-1 OS=Homo sapiens GN=ITGB1 PE=1 SV=2 (sp|P05556|ITB1_HUMAN)	Integrin beta-1 OS=Homo sapiens GN=ITGB1 PE=1 SV=2	sp|P05556|ITB1_HUMAN	HumanRef150126wC.fasta	88415.1	1	4	5	5	0.000215	0.108
CHLA-258 (1) Technical Replicate 2	Cluster of 14-3-3 protein theta OS=Homo sapiens GN=YWHAQ PE=1 SV=1 (sp|P27348|1433T_HUMAN)	14-3-3 protein theta OS=Homo sapiens GN=YWHAQ PE=1 SV=1	sp|P27348|1433T_HUMAN	HumanRef150126wC.fasta	27765.4	1	4	6	6	0.000259	0.204
CHLA-258 (1) Technical Replicate 2	Cluster of Calpain small subunit 1 OS=Homo sapiens GN=CAPNS1 PE=1 SV=1 (sp|P04632|CPNS1_HUMAN)	Calpain small subunit 1 OS=Homo sapiens GN=CAPNS1 PE=1 SV=1	sp|P04632|CPNS1_HUMAN	HumanRef150126wC.fasta	28316.7	1	4	5	8	0.000346	0.377
CHLA-258 (1) Technical Replicate 2	Cluster of Isoform Beta-II of Protein kinase C beta type OS=Homo sapiens GN=PRKCB (sp|P05771-2|KPCB_HUMAN)	Isoform Beta-II of Protein kinase C beta type OS=Homo sapiens GN=PRKCB	sp|P05771-2|KPCB_HUMAN	HumanRef150126wC.fasta	77013.3	1	4	4	6	0.000259	0.183
CHLA-258 (1) Technical Replicate 2	Cluster of Protein disulfide-isomerase A4 OS=Homo sapiens GN=PDIA4 PE=1 SV=2 (sp|P13667|PDIA4_HUMAN)	Protein disulfide-isomerase A4 OS=Homo sapiens GN=PDIA4 PE=1 SV=2	sp|P13667|PDIA4_HUMAN	HumanRef150126wC.fasta	72934	1	4	4	4	0.000173	0.119
CHLA-258 (1) Technical Replicate 2	Cluster of Staphylococcal nuclease domain-containing protein 1 OS=Homo sapiens GN=SND1 PE=1 SV=1 (sp|Q7KZF4|SND1_HUMAN)	Staphylococcal nuclease domain-containing protein 1 OS=Homo sapiens GN=SND1 PE=1 SV=1	sp|Q7KZF4|SND1_HUMAN	HumanRef150126wC.fasta	101998	1	4	6	6	0.000259	0.0912
CHLA-258 (1) Technical Replicate 2	Cluster of Uncharacterized protein OS=Homo sapiens PE=4 SV=1 (tr|A0A087WTG2|A0A087WTG2_HUMAN)	Uncharacterized protein OS=Homo sapiens PE=4 SV=1	tr|A0A087WTG2|A0A087WTG2_HUMAN	HumanRef150126wC.fasta	75245.5	1	4	4	5	0.000216	0.146
CHLA-258 (1) Technical Replicate 2	Cluster of Isoform 2 of Sorting nexin-18 OS=Homo sapiens GN=SNX18 (sp|Q96RF0-2|SNX18_HUMAN)	Isoform 2 of Sorting nexin-18 OS=Homo sapiens GN=SNX18	sp|Q96RF0-2|SNX18_HUMAN	HumanRef150126wC.fasta	69007.1	1	4	4	4	0.000173	0.0962
CHLA-258 (1) Technical Replicate 2	Cluster of CD99 antigen OS=Homo sapiens GN=CD99 PE=1 SV=1 (sp|P14209|CD99_HUMAN)	CD99 antigen OS=Homo sapiens GN=CD99 PE=1 SV=1	sp|P14209|CD99_HUMAN	HumanRef150126wC.fasta	18848.2	1	4	8	9	0.000389	0.427
CHLA-258 (1) Technical Replicate 2	Cluster of Isoform B of Plasma membrane calcium-transporting ATPase 1 OS=Homo sapiens GN=ATP2B1 (sp|P20020-3|AT2B1_HUMAN)	Isoform B of Plasma membrane calcium-transporting ATPase 1 OS=Homo sapiens GN=ATP2B1	sp|P20020-3|AT2B1_HUMAN,sp|P20020-6|AT2B1_HUMAN	HumanRef150126wC.fasta	134689	1	4	4	7	0.000302	0.155
CHLA-258 (1) Technical Replicate 2	Cluster of Estradiol 17-beta-dehydrogenase 2 OS=Homo sapiens GN=HSD17B2 PE=1 SV=1 (sp|P37059|DHB2_HUMAN)	Estradiol 17-beta-dehydrogenase 2 OS=Homo sapiens GN=HSD17B2 PE=1 SV=1	sp|P37059|DHB2_HUMAN	HumanRef150126wC.fasta	42786.8	1	4	4	4	0.000173	0.181
CHLA-258 (1) Technical Replicate 2	Cluster of Heterogeneous nuclear ribonucleoprotein U OS=Homo sapiens GN=HNRNPU PE=1 SV=6 (sp|Q00839|HNRPU_HUMAN)	Heterogeneous nuclear ribonucleoprotein U OS=Homo sapiens GN=HNRNPU PE=1 SV=6	sp|Q00839|HNRPU_HUMAN	HumanRef150126wC.fasta	90585.2	1	4	4	4	0.000173	0.0945
CHLA-258 (1) Technical Replicate 2	Cluster of ATP-dependent 6-phosphofructokinase, platelet type OS=Homo sapiens GN=PFKP PE=1 SV=2 (sp|Q01813|PFKAP_HUMAN)	ATP-dependent 6-phosphofructokinase, platelet type OS=Homo sapiens GN=PFKP PE=1 SV=2	sp|Q01813|PFKAP_HUMAN	HumanRef150126wC.fasta	85597.4	1	4	4	4	0.000173	0.111
CHLA-258 (1) Technical Replicate 2	Cluster of 60S ribosomal protein L5 OS=Homo sapiens GN=RPL5 PE=1 SV=3 (sp|P46777|RL5_HUMAN)	60S ribosomal protein L5 OS=Homo sapiens GN=RPL5 PE=1 SV=3	sp|P46777|RL5_HUMAN	HumanRef150126wC.fasta	34363.5	1	4	4	4	0.000173	0.202
CHLA-258 (1) Technical Replicate 2	Cluster of Isoform 2 of Nucleophosmin OS=Homo sapiens GN=NPM1 (sp|P06748-2|NPM_HUMAN)	Isoform 2 of Nucleophosmin OS=Homo sapiens GN=NPM1	sp|P06748-2|NPM_HUMAN,sp|P06748|NPM_HUMAN	HumanRef150126wC.fasta	32575.5	1	4	8	9	0.000389	0.317
CHLA-258 (1) Technical Replicate 2	Cluster of Serine/threonine-protein phosphatase 2A catalytic subunit alpha isoform OS=Homo sapiens GN=PPP2CA PE=1 SV=1 (sp|P67775|PP2AA_HUMAN)	Serine/threonine-protein phosphatase 2A catalytic subunit alpha isoform OS=Homo sapiens GN=PPP2CA PE=1 SV=1	sp|P67775|PP2AA_HUMAN	HumanRef150126wC.fasta	35594.5	1	4	4	4	0.000173	0.207
CHLA-258 (1) Technical Replicate 2	Cluster of Translational activator GCN1 OS=Homo sapiens GN=GCN1L1 PE=1 SV=6 (sp|Q92616|GCN1L_HUMAN)	Translational activator GCN1 OS=Homo sapiens GN=GCN1L1 PE=1 SV=6	sp|Q92616|GCN1L_HUMAN	HumanRef150126wC.fasta	292764	1	4	4	4	0.000173	0.0322
CHLA-258 (1) Technical Replicate 2	Cluster of Hornerin OS=Homo sapiens GN=HRNR PE=1 SV=2 (sp|Q86YZ3|HORN_HUMAN)	Hornerin OS=Homo sapiens GN=HRNR PE=1 SV=2	sp|Q86YZ3|HORN_HUMAN	HumanRef150126wC.fasta	282373	1	4	4	4	0.000173	0.0253
CHLA-258 (1) Technical Replicate 2	Cluster of 40S ribosomal protein S13 OS=Homo sapiens GN=RPS13 PE=1 SV=2 (sp|P62277|RS13_HUMAN)	40S ribosomal protein S13 OS=Homo sapiens GN=RPS13 PE=1 SV=2	sp|P62277|RS13_HUMAN,tr|J3KMX5|J3KMX5_HUMAN	HumanRef150126wC.fasta	17223.3	1	4	5	5	0.000216	0.199
CHLA-258 (1) Technical Replicate 2	Cluster of Tubulin beta chain OS=Homo sapiens GN=TUBB PE=1 SV=2 (sp|P07437|TBB5_HUMAN)	Tubulin beta chain OS=Homo sapiens GN=TUBB PE=1 SV=2	sp|P07437|TBB5_HUMAN	HumanRef150126wC.fasta	49670.6	1	4	4	30	0.0013	0.468
CHLA-258 (1) Technical Replicate 2	Cluster of T-complex protein 1 subunit delta OS=Homo sapiens GN=CCT4 PE=1 SV=4 (sp|P50991|TCPD_HUMAN)	T-complex protein 1 subunit delta OS=Homo sapiens GN=CCT4 PE=1 SV=4	sp|P50991|TCPD_HUMAN	HumanRef150126wC.fasta	57926	1	4	8	8	0.000346	0.163
CHLA-258 (1) Technical Replicate 2	Cluster of Microtubule-associated protein RP/EB family member 1 OS=Homo sapiens GN=MAPRE1 PE=1 SV=3 (sp|Q15691|MARE1_HUMAN)	Microtubule-associated protein RP/EB family member 1 OS=Homo sapiens GN=MAPRE1 PE=1 SV=3	sp|Q15691|MARE1_HUMAN	HumanRef150126wC.fasta	29999.5	1	4	5	5	0.000216	0.295
CHLA-258 (1) Technical Replicate 2	Cluster of Chloride intracellular channel protein 1 OS=Homo sapiens GN=CLIC1 PE=1 SV=4 (sp|O00299|CLIC1_HUMAN)	Chloride intracellular channel protein 1 OS=Homo sapiens GN=CLIC1 PE=1 SV=4	sp|O00299|CLIC1_HUMAN	HumanRef150126wC.fasta	26923.3	1	4	4	4	0.000173	0.349
CHLA-258 (1) Technical Replicate 2	Cluster of Coagulation factor V OS=Homo sapiens GN=F5 PE=1 SV=4 (sp|P12259|FA5_HUMAN)	Coagulation factor V OS=Homo sapiens GN=F5 PE=1 SV=4	sp|P12259|FA5_HUMAN,tr|A0A0A0MRJ7|A0A0A0MRJ7_HUMAN	HumanRef150126wC.fasta	251710	1	4	6	6	0.000259	0.0247
CHLA-258 (1) Technical Replicate 2	Cluster of ATP synthase subunit beta, mitochondrial OS=Homo sapiens GN=ATP5B PE=1 SV=3 (sp|P06576|ATPB_HUMAN)	ATP synthase subunit beta, mitochondrial OS=Homo sapiens GN=ATP5B PE=1 SV=3	sp|P06576|ATPB_HUMAN	HumanRef150126wC.fasta	56560.6	1	4	4	4	0.000173	0.138
CHLA-258 (1) Technical Replicate 2	Cluster of Epoxide hydrolase 1 OS=Homo sapiens GN=EPHX1 PE=1 SV=1 (sp|P07099|HYEP_HUMAN)	Epoxide hydrolase 1 OS=Homo sapiens GN=EPHX1 PE=1 SV=1	sp|P07099|HYEP_HUMAN	HumanRef150126wC.fasta	52951.1	1	4	5	5	0.000216	0.211
CHLA-258 (1) Technical Replicate 2	Cluster of Neuroblast differentiation-associated protein AHNAK OS=Homo sapiens GN=AHNAK PE=1 SV=2 (sp|Q09666|AHNK_HUMAN)	Neuroblast differentiation-associated protein AHNAK OS=Homo sapiens GN=AHNAK PE=1 SV=2	sp|Q09666|AHNK_HUMAN	HumanRef150126wC.fasta	629104	1	4	4	4	0.000173	0.0177
CHLA-258 (1) Technical Replicate 2	Cluster of CAD protein OS=Homo sapiens GN=CAD PE=1 SV=3 (sp|P27708|PYR1_HUMAN)	CAD protein OS=Homo sapiens GN=CAD PE=1 SV=3	sp|P27708|PYR1_HUMAN,tr|F8VPD4|F8VPD4_HUMAN	HumanRef150126wC.fasta	242982	1	4	4	4	0.000173	0.0418
CHLA-258 (1) Technical Replicate 2	Cluster of Isoform 2 of Tropomyosin alpha-3 chain OS=Homo sapiens GN=TPM3 (sp|P06753-2|TPM3_HUMAN)	Isoform 2 of Tropomyosin alpha-3 chain OS=Homo sapiens GN=TPM3	sp|P06753-2|TPM3_HUMAN	HumanRef150126wC.fasta	29033.3	1	4	5	18	0.000778	0.484
CHLA-258 (1) Technical Replicate 2	Cluster of Actin-related protein 3 OS=Homo sapiens GN=ACTR3 PE=1 SV=3 (sp|P61158|ARP3_HUMAN)	Actin-related protein 3 OS=Homo sapiens GN=ACTR3 PE=1 SV=3	sp|P61158|ARP3_HUMAN	HumanRef150126wC.fasta	47371.9	1	4	4	4	0.000173	0.215
CHLA-258 (1) Technical Replicate 2	Cluster of Phosphoserine aminotransferase OS=Homo sapiens GN=PSAT1 PE=1 SV=2 (sp|Q9Y617|SERC_HUMAN)	Phosphoserine aminotransferase OS=Homo sapiens GN=PSAT1 PE=1 SV=2	sp|Q9Y617|SERC_HUMAN	HumanRef150126wC.fasta	40423.3	1	4	4	4	0.000173	0.154
CHLA-258 (1) Technical Replicate 2	Cluster of Collagen alpha-1(VI) chain OS=Homo sapiens GN=COL6A1 PE=1 SV=3 (sp|P12109|CO6A1_HUMAN)	Collagen alpha-1(VI) chain OS=Homo sapiens GN=COL6A1 PE=1 SV=3	sp|P12109|CO6A1_HUMAN	HumanRef150126wC.fasta	108531	1	4	4	4	0.000173	0.0632
CHLA-258 (1) Technical Replicate 2	Cluster of Sodium/potassium-transporting ATPase subunit beta-3 OS=Homo sapiens GN=ATP1B3 PE=1 SV=1 (sp|P54709|AT1B3_HUMAN)	Sodium/potassium-transporting ATPase subunit beta-3 OS=Homo sapiens GN=ATP1B3 PE=1 SV=1	sp|P54709|AT1B3_HUMAN	HumanRef150126wC.fasta	31513.7	1	4	8	9	0.000389	0.369
CHLA-258 (1) Technical Replicate 2	Cluster of Isoform 3 of Fermitin family homolog 2 OS=Homo sapiens GN=FERMT2 (sp|Q96AC1-3|FERM2_HUMAN)	Isoform 3 of Fermitin family homolog 2 OS=Homo sapiens GN=FERMT2	sp|Q96AC1-3|FERM2_HUMAN	HumanRef150126wC.fasta	78679	1	4	4	4	0.000173	0.122
CHLA-258 (1) Technical Replicate 2	Cluster of Plasminogen OS=Homo sapiens GN=PLG PE=1 SV=2 (sp|P00747|PLMN_HUMAN)	Plasminogen OS=Homo sapiens GN=PLG PE=1 SV=2	sp|P00747|PLMN_HUMAN	HumanRef150126wC.fasta	90567.4	1	4	8	8	0.000346	0.0667
CHLA-258 (1) Technical Replicate 2	Cluster of T-complex protein 1 subunit alpha OS=Homo sapiens GN=TCP1 PE=1 SV=1 (sp|P17987|TCPA_HUMAN)	T-complex protein 1 subunit alpha OS=Homo sapiens GN=TCP1 PE=1 SV=1	sp|P17987|TCPA_HUMAN	HumanRef150126wC.fasta	60345.2	1	4	5	9	0.000389	0.192
CHLA-258 (1) Technical Replicate 2	Cluster of 60S ribosomal protein L7 OS=Homo sapiens GN=RPL7 PE=1 SV=1 (sp|P18124|RL7_HUMAN)	60S ribosomal protein L7 OS=Homo sapiens GN=RPL7 PE=1 SV=1	sp|P18124|RL7_HUMAN	HumanRef150126wC.fasta	29227.7	1	4	5	5	0.000216	0.206
CHLA-258 (1) Technical Replicate 2	Cluster of Large neutral amino acids transporter small subunit 1 OS=Homo sapiens GN=SLC7A5 PE=1 SV=2 (sp|Q01650|LAT1_HUMAN)	Large neutral amino acids transporter small subunit 1 OS=Homo sapiens GN=SLC7A5 PE=1 SV=2	sp|Q01650|LAT1_HUMAN	HumanRef150126wC.fasta	55012.1	1	4	5	5	0.000216	0.0986
CHLA-258 (1) Technical Replicate 2	Cluster of Vimentin OS=Homo sapiens GN=VIM PE=1 SV=4 (sp|P08670|VIME_HUMAN)	Vimentin OS=Homo sapiens GN=VIM PE=1 SV=4	sp|P08670|VIME_HUMAN	HumanRef150126wC.fasta	53652.7	1	4	4	4	0.000173	0.129
CHLA-258 (1) Technical Replicate 2	Cluster of Integrin beta-1 OS=Homo sapiens GN=ITGB1 PE=1 SV=2 (sp|P05556|ITB1_HUMAN)	Integrin beta-1 OS=Homo sapiens GN=ITGB1 PE=1 SV=2	sp|P05556|ITB1_HUMAN	HumanRef150126wC.fasta	88415.1	1	4	5	5	0.000216	0.1
CHLA-258 (1) Technical Replicate 2	Cluster of Histidine triad nucleotide-binding protein 1 OS=Homo sapiens GN=HINT1 PE=1 SV=2 (sp|P49773|HINT1_HUMAN)	Histidine triad nucleotide-binding protein 1 OS=Homo sapiens GN=HINT1 PE=1 SV=2	sp|P49773|HINT1_HUMAN	HumanRef150126wC.fasta	13802.1	1	4	6	6	0.000259	0.603
CHLA-258 (2) Technical Replicate 1	Cluster of 14-3-3 protein theta OS=Homo sapiens GN=YWHAQ PE=1 SV=1 (sp|P27348|1433T_HUMAN)	14-3-3 protein theta OS=Homo sapiens GN=YWHAQ PE=1 SV=1	sp|P27348|1433T_HUMAN	HumanRef150126wC.fasta	27765.4	1	4	6	6	0.000252	0.302
CHLA-258 (2) Technical Replicate 1	Cluster of Staphylococcal nuclease domain-containing protein 1 OS=Homo sapiens GN=SND1 PE=1 SV=1 (sp|Q7KZF4|SND1_HUMAN)	Staphylococcal nuclease domain-containing protein 1 OS=Homo sapiens GN=SND1 PE=1 SV=1	sp|Q7KZF4|SND1_HUMAN	HumanRef150126wC.fasta	101998	1	4	4	5	0.00021	0.11
CHLA-258 (2) Technical Replicate 1	Cluster of Plastin-2 OS=Homo sapiens GN=LCP1 PE=1 SV=6 (sp|P13796|PLSL_HUMAN)	Plastin-2 OS=Homo sapiens GN=LCP1 PE=1 SV=6	sp|P13796|PLSL_HUMAN	HumanRef150126wC.fasta	70291.2	1	4	4	4	0.000168	0.15
CHLA-258 (2) Technical Replicate 1	Cluster of L-lactate dehydrogenase B chain OS=Homo sapiens GN=LDHB PE=1 SV=2 (sp|P07195|LDHB_HUMAN)	L-lactate dehydrogenase B chain OS=Homo sapiens GN=LDHB PE=1 SV=2	sp|P07195|LDHB_HUMAN	HumanRef150126wC.fasta	36638.6	1	4	6	6	0.000252	0.183
CHLA-258 (2) Technical Replicate 1	Cluster of CD99 antigen OS=Homo sapiens GN=CD99 PE=1 SV=1 (sp|P14209|CD99_HUMAN)	CD99 antigen OS=Homo sapiens GN=CD99 PE=1 SV=1	sp|P14209|CD99_HUMAN	HumanRef150126wC.fasta	18848.2	1	4	7	7	0.000294	0.427
CHLA-258 (2) Technical Replicate 1	Cluster of Isoform 2 of Protein tweety homolog 3 OS=Homo sapiens GN=TTYH3 (sp|Q9C0H2-2|TTYH3_HUMAN)	Isoform 2 of Protein tweety homolog 3 OS=Homo sapiens GN=TTYH3	sp|Q9C0H2-2|TTYH3_HUMAN,sp|Q9C0H2|TTYH3_HUMAN	HumanRef150126wC.fasta	57544.9	1	4	4	4	0.000168	0.106
CHLA-258 (2) Technical Replicate 1	Cluster of WD repeat-containing protein 1 OS=Homo sapiens GN=WDR1 PE=1 SV=4 (sp|O75083|WDR1_HUMAN)	WD repeat-containing protein 1 OS=Homo sapiens GN=WDR1 PE=1 SV=4	sp|O75083|WDR1_HUMAN	HumanRef150126wC.fasta	66193.2	1	4	4	12	0.000504	0.361
CHLA-258 (2) Technical Replicate 1	Cluster of Isoform 2 of cAMP-dependent protein kinase type II-alpha regulatory subunit OS=Homo sapiens GN=PRKAR2A (sp|P13861-2|KAP2_HUMAN)	Isoform 2 of cAMP-dependent protein kinase type II-alpha regulatory subunit OS=Homo sapiens GN=PRKAR2A	sp|P13861-2|KAP2_HUMAN,sp|P13861|KAP2_HUMAN	HumanRef150126wC.fasta	45518.8	1	4	4	4	0.000168	0.188
CHLA-258 (2) Technical Replicate 1	Cluster of Ubiquitin carboxyl-terminal hydrolase isozyme L1 OS=Homo sapiens GN=UCHL1 PE=1 SV=2 (sp|P09936|UCHL1_HUMAN)	Ubiquitin carboxyl-terminal hydrolase isozyme L1 OS=Homo sapiens GN=UCHL1 PE=1 SV=2	sp|P09936|UCHL1_HUMAN	HumanRef150126wC.fasta	24824.3	1	4	4	4	0.000168	0.305
CHLA-258 (2) Technical Replicate 1	Cluster of Phosphatidylethanolamine-binding protein 1 OS=Homo sapiens GN=PEBP1 PE=1 SV=3 (sp|P30086|PEBP1_HUMAN)	Phosphatidylethanolamine-binding protein 1 OS=Homo sapiens GN=PEBP1 PE=1 SV=3	sp|P30086|PEBP1_HUMAN	HumanRef150126wC.fasta	21056.9	1	4	4	5	0.00021	0.465
CHLA-258 (2) Technical Replicate 1	Cluster of Guanine nucleotide-binding protein G(i) subunit alpha-2 OS=Homo sapiens GN=GNAI2 PE=1 SV=3 (sp|P04899|GNAI2_HUMAN)	Guanine nucleotide-binding protein G(k) subunit alpha OS=Homo sapiens GN=GNAI3 PE=1 SV=3	sp|P08754|GNAI3_HUMAN	HumanRef150126wC.fasta	40533.5	1	4	4	6	0.000252	0.237
CHLA-258 (2) Technical Replicate 1	Cluster of Histone H4 OS=Homo sapiens GN=HIST1H4A PE=1 SV=2 (sp|P62805|H4_HUMAN)	Histone H4 OS=Homo sapiens GN=HIST1H4A PE=1 SV=2	sp|P62805|H4_HUMAN	HumanRef150126wC.fasta	11367.7	1	4	6	6	0.000252	0.447
CHLA-258 (2) Technical Replicate 1	Cluster of Catenin beta-1 OS=Homo sapiens GN=CTNNB1 PE=1 SV=1 (sp|P35222|CTNB1_HUMAN)	Catenin beta-1 OS=Homo sapiens GN=CTNNB1 PE=1 SV=1	sp|P35222|CTNB1_HUMAN,tr|B4DGU4|B4DGU4_HUMAN	HumanRef150126wC.fasta	84766.1	1	4	4	4	0.000168	0.117
CHLA-258 (2) Technical Replicate 1	Cluster of Chloride intracellular channel protein 1 OS=Homo sapiens GN=CLIC1 PE=1 SV=4 (sp|O00299|CLIC1_HUMAN)	Chloride intracellular channel protein 1 OS=Homo sapiens GN=CLIC1 PE=1 SV=4	sp|O00299|CLIC1_HUMAN	HumanRef150126wC.fasta	26923.3	1	4	5	5	0.00021	0.328
CHLA-258 (2) Technical Replicate 1	Cluster of Galectin-1 OS=Homo sapiens GN=LGALS1 PE=1 SV=2 (sp|P09382|LEG1_HUMAN)	Galectin-1 OS=Homo sapiens GN=LGALS1 PE=1 SV=2	sp|P09382|LEG1_HUMAN	HumanRef150126wC.fasta	14715.8	1	4	5	5	0.00021	0.393
CHLA-258 (2) Technical Replicate 1	Cluster of Tumor necrosis factor receptor superfamily member 16 OS=Homo sapiens GN=NGFR PE=1 SV=1 (sp|P08138|TNR16_HUMAN)	Tumor necrosis factor receptor superfamily member 16 OS=Homo sapiens GN=NGFR PE=1 SV=1	sp|P08138|TNR16_HUMAN	HumanRef150126wC.fasta	45181.7	1	4	5	5	0.00021	0.164
CHLA-258 (2) Technical Replicate 1	Cluster of Sorbitol dehydrogenase OS=Homo sapiens GN=SORD PE=1 SV=4 (sp|Q00796|DHSO_HUMAN)	Sorbitol dehydrogenase OS=Homo sapiens GN=SORD PE=1 SV=4	sp|Q00796|DHSO_HUMAN	HumanRef150126wC.fasta	38324.6	1	4	4	4	0.000168	0.196
CHLA-258 (2) Technical Replicate 1	Cluster of Glutamyl aminopeptidase OS=Homo sapiens GN=ENPEP PE=1 SV=3 (sp|Q07075|AMPE_HUMAN)	Glutamyl aminopeptidase OS=Homo sapiens GN=ENPEP PE=1 SV=3	sp|Q07075|AMPE_HUMAN	HumanRef150126wC.fasta	109247	1	4	4	4	0.000168	0.0867
CHLA-258 (2) Technical Replicate 1	Cluster of Sodium/potassium-transporting ATPase subunit beta-3 OS=Homo sapiens GN=ATP1B3 PE=1 SV=1 (sp|P54709|AT1B3_HUMAN)	Sodium/potassium-transporting ATPase subunit beta-3 OS=Homo sapiens GN=ATP1B3 PE=1 SV=1	sp|P54709|AT1B3_HUMAN	HumanRef150126wC.fasta	31513.7	1	4	5	5	0.00021	0.28
CHLA-258 (2) Technical Replicate 1	Cluster of 40S ribosomal protein SA OS=Homo sapiens GN=RPSA PE=1 SV=4 (sp|P08865|RSSA_HUMAN)	40S ribosomal protein SA OS=Homo sapiens GN=RPSA PE=1 SV=4	sp|P08865|RSSA_HUMAN,tr|C9J9K3|C9J9K3_HUMAN	HumanRef150126wC.fasta	32854.1	1	4	4	4	0.000168	0.292
CHLA-258 (2) Technical Replicate 1	Cluster of Isoform 6 of Inactive tyrosine-protein kinase 7 OS=Homo sapiens GN=PTK7 (sp|Q13308-6|PTK7_HUMAN)	Isoform 6 of Inactive tyrosine-protein kinase 7 OS=Homo sapiens GN=PTK7	sp|Q13308-6|PTK7_HUMAN	HumanRef150126wC.fasta	119197	1	4	4	4	0.000168	0.0742
CHLA-258 (2) Technical Replicate 1	Cluster of Phosphoglycerate mutase 1 OS=Homo sapiens GN=PGAM1 PE=1 SV=2 (sp|P18669|PGAM1_HUMAN)	Phosphoglycerate mutase 1 OS=Homo sapiens GN=PGAM1 PE=1 SV=2	sp|P18669|PGAM1_HUMAN	HumanRef150126wC.fasta	28804.8	1	4	4	4	0.000168	0.268
CHLA-258 (2) Technical Replicate 1	Cluster of 14-3-3 protein gamma OS=Homo sapiens GN=YWHAG PE=1 SV=2 (sp|P61981|1433G_HUMAN)	14-3-3 protein gamma OS=Homo sapiens GN=YWHAG PE=1 SV=2	sp|P61981|1433G_HUMAN	HumanRef150126wC.fasta	28303.1	1	4	5	5	0.00021	0.255
CHLA-258 (2) Technical Replicate 1	Cluster of Synaptic vesicle membrane protein VAT-1 homolog OS=Homo sapiens GN=VAT1 PE=1 SV=2 (sp|Q99536|VAT1_HUMAN)	Synaptic vesicle membrane protein VAT-1 homolog OS=Homo sapiens GN=VAT1 PE=1 SV=2	sp|Q99536|VAT1_HUMAN	HumanRef150126wC.fasta	41919.8	1	4	5	8	0.000336	0.316
CHLA-258 (2) Technical Replicate 1	Cluster of T-complex protein 1 subunit alpha OS=Homo sapiens GN=TCP1 PE=1 SV=1 (sp|P17987|TCPA_HUMAN)	T-complex protein 1 subunit alpha OS=Homo sapiens GN=TCP1 PE=1 SV=1	sp|P17987|TCPA_HUMAN	HumanRef150126wC.fasta	60345.2	1	4	5	7	0.000294	0.221
CHLA-258 (2) Technical Replicate 1	Cluster of 60S ribosomal protein L7 OS=Homo sapiens GN=RPL7 PE=1 SV=1 (sp|P18124|RL7_HUMAN)	60S ribosomal protein L7 OS=Homo sapiens GN=RPL7 PE=1 SV=1	sp|P18124|RL7_HUMAN	HumanRef150126wC.fasta	29227.7	1	4	6	6	0.000252	0.202
CHLA-258 (2) Technical Replicate 1	Cluster of Vimentin OS=Homo sapiens GN=VIM PE=1 SV=4 (sp|P08670|VIME_HUMAN)	Vimentin OS=Homo sapiens GN=VIM PE=1 SV=4	sp|P08670|VIME_HUMAN	HumanRef150126wC.fasta	53652.7	1	4	4	5	0.00021	0.185
CHLA-258 (2) Technical Replicate 1	Cluster of 40S ribosomal protein S3a OS=Homo sapiens GN=RPS3A PE=1 SV=2 (sp|P61247|RS3A_HUMAN)	40S ribosomal protein S3a OS=Homo sapiens GN=RPS3A PE=1 SV=2	sp|P61247|RS3A_HUMAN	HumanRef150126wC.fasta	29945.3	1	4	4	4	0.000168	0.22
CHLA-258 (2) Technical Replicate 1	Cluster of Cytoplasmic dynein 1 heavy chain 1 OS=Homo sapiens GN=DYNC1H1 PE=1 SV=5 (sp|Q14204|DYHC1_HUMAN)	Cytoplasmic dynein 1 heavy chain 1 OS=Homo sapiens GN=DYNC1H1 PE=1 SV=5	sp|Q14204|DYHC1_HUMAN	HumanRef150126wC.fasta	532406	1	4	5	5	0.00021	0.0185
CHLA-258 (2) Technical Replicate 1	Cluster of Histidine triad nucleotide-binding protein 1 OS=Homo sapiens GN=HINT1 PE=1 SV=2 (sp|P49773|HINT1_HUMAN)	Histidine triad nucleotide-binding protein 1 OS=Homo sapiens GN=HINT1 PE=1 SV=2	sp|P49773|HINT1_HUMAN	HumanRef150126wC.fasta	13802.1	1	4	4	4	0.000168	0.611
CHLA-258 (2) Technical Replicate 1	Cluster of Isoform 2 of Myosin-10 OS=Homo sapiens GN=MYH10 (sp|P35580-2|MYH10_HUMAN)	Isoform 2 of Myosin-10 OS=Homo sapiens GN=MYH10	sp|P35580-2|MYH10_HUMAN,sp|P35580-3|MYH10_HUMAN,sp|P35580-4|MYH10_HUMAN,sp|P35580-5|MYH10_HUMAN,sp|P35580|MYH10_HUMAN	HumanRef150126wC.fasta	229005	1	4	4	6	0.000252	0.0467
CHLA-258 (2) Technical Replicate 1	Cluster of Peroxiredoxin-1 OS=Homo sapiens GN=PRDX1 PE=1 SV=1 (sp|Q06830|PRDX1_HUMAN)	Peroxiredoxin-1 OS=Homo sapiens GN=PRDX1 PE=1 SV=1	sp|Q06830|PRDX1_HUMAN	HumanRef150126wC.fasta	22110.9	1	4	7	8	0.000336	0.437
CHLA-258 (2) Technical Replicate 2	Cluster of 14-3-3 protein theta OS=Homo sapiens GN=YWHAQ PE=1 SV=1 (sp|P27348|1433T_HUMAN)	14-3-3 protein theta OS=Homo sapiens GN=YWHAQ PE=1 SV=1	sp|P27348|1433T_HUMAN	HumanRef150126wC.fasta	27765.4	1	4	6	6	0.000258	0.302
CHLA-258 (2) Technical Replicate 2	Cluster of Heterogeneous nuclear ribonucleoprotein U OS=Homo sapiens GN=HNRNPU PE=1 SV=6 (sp|Q00839|HNRPU_HUMAN)	Heterogeneous nuclear ribonucleoprotein U OS=Homo sapiens GN=HNRNPU PE=1 SV=6	sp|Q00839|HNRPU_HUMAN	HumanRef150126wC.fasta	90585.2	1	4	4	4	0.000172	0.0982
CHLA-258 (2) Technical Replicate 2	Cluster of Isoform 1 of Vinculin OS=Homo sapiens GN=VCL (sp|P18206-2|VINC_HUMAN)	Isoform 1 of Vinculin OS=Homo sapiens GN=VCL	sp|P18206-2|VINC_HUMAN	HumanRef150126wC.fasta	116724	1	4	5	5	0.000215	0.0722
CHLA-258 (2) Technical Replicate 2	Cluster of Isoform 2 of cAMP-dependent protein kinase type II-alpha regulatory subunit OS=Homo sapiens GN=PRKAR2A (sp|P13861-2|KAP2_HUMAN)	Isoform 2 of cAMP-dependent protein kinase type II-alpha regulatory subunit OS=Homo sapiens GN=PRKAR2A	sp|P13861-2|KAP2_HUMAN,sp|P13861|KAP2_HUMAN	HumanRef150126wC.fasta	45518.8	1	4	4	4	0.000172	0.186
CHLA-258 (2) Technical Replicate 2	Cluster of Ubiquitin carboxyl-terminal hydrolase isozyme L1 OS=Homo sapiens GN=UCHL1 PE=1 SV=2 (sp|P09936|UCHL1_HUMAN)	Ubiquitin carboxyl-terminal hydrolase isozyme L1 OS=Homo sapiens GN=UCHL1 PE=1 SV=2	sp|P09936|UCHL1_HUMAN	HumanRef150126wC.fasta	24824.3	1	4	4	4	0.000172	0.305
CHLA-258 (2) Technical Replicate 2	Cluster of Isoform 2 of Heat shock protein HSP 90-alpha OS=Homo sapiens GN=HSP90AA1 (sp|P07900-2|HS90A_HUMAN)	Isoform 2 of Heat shock protein HSP 90-alpha OS=Homo sapiens GN=HSP90AA1	sp|P07900-2|HS90A_HUMAN	HumanRef150126wC.fasta	98165.1	1	4	5	13	0.000559	0.189
CHLA-258 (2) Technical Replicate 2	Cluster of Serine/threonine-protein phosphatase 2A catalytic subunit alpha isoform OS=Homo sapiens GN=PPP2CA PE=1 SV=1 (sp|P67775|PP2AA_HUMAN)	Serine/threonine-protein phosphatase 2A catalytic subunit alpha isoform OS=Homo sapiens GN=PPP2CA PE=1 SV=1	sp|P67775|PP2AA_HUMAN	HumanRef150126wC.fasta	35594.5	1	4	4	4	0.000172	0.204
CHLA-258 (2) Technical Replicate 2	Cluster of Synaptic vesicle membrane protein VAT-1 homolog OS=Homo sapiens GN=VAT1 PE=1 SV=2 (sp|Q99536|VAT1_HUMAN)	Synaptic vesicle membrane protein VAT-1 homolog OS=Homo sapiens GN=VAT1 PE=1 SV=2	sp|Q99536|VAT1_HUMAN	HumanRef150126wC.fasta	41919.8	1	4	5	9	0.000387	0.308
CHLA-258 (2) Technical Replicate 2	Cluster of 60S ribosomal protein L15 OS=Homo sapiens GN=RPL15 PE=1 SV=2 (sp|P61313|RL15_HUMAN)	60S ribosomal protein L15 OS=Homo sapiens GN=RPL15 PE=1 SV=2	sp|P61313|RL15_HUMAN	HumanRef150126wC.fasta	24146.5	1	4	6	6	0.000258	0.275
CHLA-258 (2) Technical Replicate 2	Cluster of Isoform 2 of Complement C4-A OS=Homo sapiens GN=C4A (sp|P0C0L4-2|CO4A_HUMAN)	Isoform 2 of Complement C4-A OS=Homo sapiens GN=C4A	sp|P0C0L4-2|CO4A_HUMAN,sp|P0C0L4|CO4A_HUMAN	HumanRef150126wC.fasta	192787	1	4	5	5	0.000215	0.0371
CHLA-258 (2) Technical Replicate 2	Cluster of Guanine nucleotide-binding protein G(i) subunit alpha-2 OS=Homo sapiens GN=GNAI2 PE=1 SV=3 (sp|P04899|GNAI2_HUMAN)	Guanine nucleotide-binding protein G(k) subunit alpha OS=Homo sapiens GN=GNAI3 PE=1 SV=3	sp|P08754|GNAI3_HUMAN	HumanRef150126wC.fasta	40533.5	1	4	5	5	0.000215	0.192
CHLA-258 (2) Technical Replicate 2	Cluster of Copine-1 OS=Homo sapiens GN=CPNE1 PE=1 SV=1 (tr|B0QZ18|B0QZ18_HUMAN)	Copine-1 OS=Homo sapiens GN=CPNE1 PE=1 SV=1	tr|B0QZ18|B0QZ18_HUMAN	HumanRef150126wC.fasta	59717.6	1	4	5	5	0.000215	0.122
CHLA-258 (2) Technical Replicate 2	Cluster of Tryptophan--tRNA ligase, cytoplasmic OS=Homo sapiens GN=WARS PE=1 SV=2 (sp|P23381|SYWC_HUMAN)	Tryptophan--tRNA ligase, cytoplasmic OS=Homo sapiens GN=WARS PE=1 SV=2	sp|P23381|SYWC_HUMAN	HumanRef150126wC.fasta	53167.6	1	4	4	4	0.000172	0.159
CHLA-258 (2) Technical Replicate 2	Cluster of Laminin subunit gamma-1 OS=Homo sapiens GN=LAMC1 PE=1 SV=3 (sp|P11047|LAMC1_HUMAN)	Laminin subunit gamma-1 OS=Homo sapiens GN=LAMC1 PE=1 SV=3	sp|P11047|LAMC1_HUMAN	HumanRef150126wC.fasta	177601	1	4	4	4	0.000172	0.0497
CHLA-258 (2) Technical Replicate 2	Cluster of ADP-ribosylation factor 6 OS=Homo sapiens GN=ARF6 PE=1 SV=2 (sp|P62330|ARF6_HUMAN)	ADP-ribosylation factor 6 OS=Homo sapiens GN=ARF6 PE=1 SV=2	sp|P62330|ARF6_HUMAN	HumanRef150126wC.fasta	20083	1	4	4	4	0.000172	0.366
CHLA-258 (2) Technical Replicate 2	Cluster of Tumor necrosis factor receptor superfamily member 10B OS=Homo sapiens GN=TNFRSF10B PE=1 SV=2 (sp|O14763|TR10B_HUMAN)	Tumor necrosis factor receptor superfamily member 10B OS=Homo sapiens GN=TNFRSF10B PE=1 SV=2	sp|O14763|TR10B_HUMAN	HumanRef150126wC.fasta	47877.5	1	4	4	4	0.000172	0.164
CHLA-258 (2) Technical Replicate 2	Cluster of Sodium/potassium-transporting ATPase subunit beta-3 OS=Homo sapiens GN=ATP1B3 PE=1 SV=1 (sp|P54709|AT1B3_HUMAN)	Sodium/potassium-transporting ATPase subunit beta-3 OS=Homo sapiens GN=ATP1B3 PE=1 SV=1	sp|P54709|AT1B3_HUMAN	HumanRef150126wC.fasta	31513.7	1	4	5	5	0.000215	0.369
CHLA-258 (2) Technical Replicate 2	Cluster of Isoform 6 of Inactive tyrosine-protein kinase 7 OS=Homo sapiens GN=PTK7 (sp|Q13308-6|PTK7_HUMAN)	Isoform 6 of Inactive tyrosine-protein kinase 7 OS=Homo sapiens GN=PTK7	sp|Q13308-6|PTK7_HUMAN	HumanRef150126wC.fasta	119197	1	4	4	4	0.000172	0.039
CHLA-258 (2) Technical Replicate 2	Cluster of Phosphoglycerate mutase 1 OS=Homo sapiens GN=PGAM1 PE=1 SV=2 (sp|P18669|PGAM1_HUMAN)	Phosphoglycerate mutase 1 OS=Homo sapiens GN=PGAM1 PE=1 SV=2	sp|P18669|PGAM1_HUMAN	HumanRef150126wC.fasta	28804.8	1	4	4	4	0.000172	0.307
CHLA-258 (2) Technical Replicate 2	Cluster of Prostaglandin F2 receptor negative regulator OS=Homo sapiens GN=PTGFRN PE=1 SV=2 (sp|Q9P2B2|FPRP_HUMAN)	Prostaglandin F2 receptor negative regulator OS=Homo sapiens GN=PTGFRN PE=1 SV=2	sp|Q9P2B2|FPRP_HUMAN	HumanRef150126wC.fasta	98555.6	1	4	4	4	0.000172	0.0853
CHLA-258 (2) Technical Replicate 2	Cluster of sp|GSTP1_HUMAN|	sp|GSTP1_HUMAN|	sp|GSTP1_HUMAN|,sp|P09211|GSTP1_HUMAN	HumanRef150126wC.fasta	23356.7	1	4	5	5	0.000215	0.364
CHLA-258 (2) Technical Replicate 2	Cluster of T-complex protein 1 subunit alpha OS=Homo sapiens GN=TCP1 PE=1 SV=1 (sp|P17987|TCPA_HUMAN)	T-complex protein 1 subunit alpha OS=Homo sapiens GN=TCP1 PE=1 SV=1	sp|P17987|TCPA_HUMAN	HumanRef150126wC.fasta	60345.2	1	4	4	7	0.000301	0.221
CHLA-258 (2) Technical Replicate 2	Cluster of Vimentin OS=Homo sapiens GN=VIM PE=1 SV=4 (sp|P08670|VIME_HUMAN)	Vimentin OS=Homo sapiens GN=VIM PE=1 SV=4	sp|P08670|VIME_HUMAN	HumanRef150126wC.fasta	53652.7	1	4	5	5	0.000215	0.167
CHLA-258 (2) Technical Replicate 2	Cluster of 60S ribosomal protein L7a OS=Homo sapiens GN=RPL7A PE=1 SV=2 (sp|P62424|RL7A_HUMAN)	60S ribosomal protein L7a OS=Homo sapiens GN=RPL7A PE=1 SV=2	sp|P62424|RL7A_HUMAN	HumanRef150126wC.fasta	29996.3	1	4	5	5	0.000215	0.184
CHLA-258 (2) Technical Replicate 2	Cluster of Histidine triad nucleotide-binding protein 1 OS=Homo sapiens GN=HINT1 PE=1 SV=2 (sp|P49773|HINT1_HUMAN)	Histidine triad nucleotide-binding protein 1 OS=Homo sapiens GN=HINT1 PE=1 SV=2	sp|P49773|HINT1_HUMAN	HumanRef150126wC.fasta	13802.1	1	4	4	4	0.000172	0.611
CHLA-258 (2) Technical Replicate 2	Cluster of Isoform 2 of Myosin-10 OS=Homo sapiens GN=MYH10 (sp|P35580-2|MYH10_HUMAN)	Isoform 2 of Myosin-10 OS=Homo sapiens GN=MYH10	sp|P35580-2|MYH10_HUMAN,sp|P35580-3|MYH10_HUMAN,sp|P35580-4|MYH10_HUMAN,sp|P35580-5|MYH10_HUMAN,sp|P35580|MYH10_HUMAN	HumanRef150126wC.fasta	229005	1	4	4	5	0.000215	0.0452
CHLA-258 (2) Technical Replicate 2	Cluster of Peroxiredoxin-1 OS=Homo sapiens GN=PRDX1 PE=1 SV=1 (sp|Q06830|PRDX1_HUMAN)	Peroxiredoxin-1 OS=Homo sapiens GN=PRDX1 PE=1 SV=1	sp|Q06830|PRDX1_HUMAN	HumanRef150126wC.fasta	22110.9	1	4	7	7	0.000301	0.377
SK-ES-1 (1) Technical Replicate 1	Cluster of Guanine nucleotide-binding protein G(I)/G(S)/G(T) subunit beta-1 OS=Homo sapiens GN=GNB1 PE=1 SV=3 (sp|P62873|GBB1_HUMAN)	Guanine nucleotide-binding protein G(I)/G(S)/G(T) subunit beta-1 OS=Homo sapiens GN=GNB1 PE=1 SV=3	sp|P62873|GBB1_HUMAN	HumanRef150126wC.fasta	37377.5	1	4	4	7	0.000289	0.421
SK-ES-1 (1) Technical Replicate 1	Cluster of 14-3-3 protein theta OS=Homo sapiens GN=YWHAQ PE=1 SV=1 (sp|P27348|1433T_HUMAN)	14-3-3 protein theta OS=Homo sapiens GN=YWHAQ PE=1 SV=1	sp|P27348|1433T_HUMAN	HumanRef150126wC.fasta	27765.4	1	4	5	5	0.000206	0.282
SK-ES-1 (1) Technical Replicate 1	Cluster of Heat shock protein beta-1 OS=Homo sapiens GN=HSPB1 PE=1 SV=2 (sp|P04792|HSPB1_HUMAN)	Heat shock protein beta-1 OS=Homo sapiens GN=HSPB1 PE=1 SV=2	sp|P04792|HSPB1_HUMAN	HumanRef150126wC.fasta	22782.6	1	4	4	6	0.000248	0.61
SK-ES-1 (1) Technical Replicate 1	Cluster of Ubiquitin carboxyl-terminal hydrolase isozyme L1 OS=Homo sapiens GN=UCHL1 PE=1 SV=2 (sp|P09936|UCHL1_HUMAN)	Ubiquitin carboxyl-terminal hydrolase isozyme L1 OS=Homo sapiens GN=UCHL1 PE=1 SV=2	sp|P09936|UCHL1_HUMAN	HumanRef150126wC.fasta	24824.3	1	4	4	4	0.000165	0.318
SK-ES-1 (1) Technical Replicate 1	Cluster of Fatty acid synthase OS=Homo sapiens GN=FASN PE=1 SV=3 (sp|P49327|FAS_HUMAN)	Fatty acid synthase OS=Homo sapiens GN=FASN PE=1 SV=3	sp|P49327|FAS_HUMAN	HumanRef150126wC.fasta	273427	1	4	4	4	0.000165	0.0354
SK-ES-1 (1) Technical Replicate 1	Cluster of Protein disulfide-isomerase A3 OS=Homo sapiens GN=PDIA3 PE=1 SV=4 (sp|P30101|PDIA3_HUMAN)	Protein disulfide-isomerase A3 OS=Homo sapiens GN=PDIA3 PE=1 SV=4	sp|P30101|PDIA3_HUMAN	HumanRef150126wC.fasta	56784.6	1	4	4	4	0.000165	0.198
SK-ES-1 (1) Technical Replicate 1	Cluster of Isoform 2 of Stress-induced-phosphoprotein 1 OS=Homo sapiens GN=STIP1 (sp|P31948-2|STIP1_HUMAN)	Isoform 2 of Stress-induced-phosphoprotein 1 OS=Homo sapiens GN=STIP1	sp|P31948-2|STIP1_HUMAN	HumanRef150126wC.fasta	68083.3	1	4	4	5	0.000206	0.151
SK-ES-1 (1) Technical Replicate 1	Cluster of Guanine nucleotide-binding protein G(i) subunit alpha-2 OS=Homo sapiens GN=GNAI2 PE=1 SV=3 (sp|P04899|GNAI2_HUMAN)	Guanine nucleotide-binding protein G(k) subunit alpha OS=Homo sapiens GN=GNAI3 PE=1 SV=3	sp|P08754|GNAI3_HUMAN	HumanRef150126wC.fasta	40533.5	1	4	4	5	0.000206	0.189
SK-ES-1 (1) Technical Replicate 1	Cluster of Histone H4 OS=Homo sapiens GN=HIST1H4A PE=1 SV=2 (sp|P62805|H4_HUMAN)	Histone H4 OS=Homo sapiens GN=HIST1H4A PE=1 SV=2	sp|P62805|H4_HUMAN	HumanRef150126wC.fasta	11367.7	1	4	6	6	0.000248	0.437
SK-ES-1 (1) Technical Replicate 1	Cluster of Monocarboxylate transporter 1 OS=Homo sapiens GN=SLC16A1 PE=1 SV=3 (sp|P53985|MOT1_HUMAN)	Monocarboxylate transporter 1 OS=Homo sapiens GN=SLC16A1 PE=1 SV=3	sp|P53985|MOT1_HUMAN	HumanRef150126wC.fasta	53946	1	4	5	7	0.000289	0.114
SK-ES-1 (1) Technical Replicate 1	Cluster of Erythrocyte band 7 integral membrane protein OS=Homo sapiens GN=STOM PE=1 SV=3 (sp|P27105|STOM_HUMAN)	Erythrocyte band 7 integral membrane protein OS=Homo sapiens GN=STOM PE=1 SV=3	sp|P27105|STOM_HUMAN	HumanRef150126wC.fasta	31732.1	1	4	4	4	0.000165	0.229
SK-ES-1 (1) Technical Replicate 1	Cluster of Isoform 2 of Ubiquitin-like modifier-activating enzyme 1 OS=Homo sapiens GN=UBA1 (sp|P22314-2|UBA1_HUMAN)	Isoform 2 of Ubiquitin-like modifier-activating enzyme 1 OS=Homo sapiens GN=UBA1	sp|P22314-2|UBA1_HUMAN,sp|P22314|UBA1_HUMAN	HumanRef150126wC.fasta	117850	1	4	4	4	0.000165	0.0806
SK-ES-1 (1) Technical Replicate 1	Cluster of Isoform 2 of Dihydropyrimidinase-related protein 2 OS=Homo sapiens GN=DPYSL2 (sp|Q16555-2|DPYL2_HUMAN)	Isoform 2 of Dihydropyrimidinase-related protein 2 OS=Homo sapiens GN=DPYSL2	sp|Q16555-2|DPYL2_HUMAN,sp|Q16555|DPYL2_HUMAN	HumanRef150126wC.fasta	62294	1	4	5	5	0.000206	0.144
SK-ES-1 (1) Technical Replicate 1	Cluster of ATP synthase subunit beta, mitochondrial OS=Homo sapiens GN=ATP5B PE=1 SV=3 (sp|P06576|ATPB_HUMAN)	ATP synthase subunit beta, mitochondrial OS=Homo sapiens GN=ATP5B PE=1 SV=3	sp|P06576|ATPB_HUMAN	HumanRef150126wC.fasta	56560.6	1	4	4	4	0.000165	0.136
SK-ES-1 (1) Technical Replicate 1	Cluster of Rab GDP dissociation inhibitor beta OS=Homo sapiens GN=GDI2 PE=1 SV=2 (sp|P50395|GDIB_HUMAN)	Rab GDP dissociation inhibitor beta OS=Homo sapiens GN=GDI2 PE=1 SV=2	sp|P50395|GDIB_HUMAN	HumanRef150126wC.fasta	50665.5	1	4	4	9	0.000371	0.369
SK-ES-1 (1) Technical Replicate 1	Cluster of D-3-phosphoglycerate dehydrogenase OS=Homo sapiens GN=PHGDH PE=1 SV=4 (sp|O43175|SERA_HUMAN)	D-3-phosphoglycerate dehydrogenase OS=Homo sapiens GN=PHGDH PE=1 SV=4	sp|O43175|SERA_HUMAN	HumanRef150126wC.fasta	56650.6	1	4	6	6	0.000248	0.129
SK-ES-1 (1) Technical Replicate 1	Cluster of Sodium/potassium-transporting ATPase subunit alpha-1 OS=Homo sapiens GN=ATP1A1 PE=1 SV=1 (sp|P05023|AT1A1_HUMAN)	Sodium/potassium-transporting ATPase subunit alpha-1 OS=Homo sapiens GN=ATP1A1 PE=1 SV=1	sp|P05023|AT1A1_HUMAN	HumanRef150126wC.fasta	112900	1	4	7	16	0.00066	0.201
SK-ES-1 (1) Technical Replicate 1	Cluster of Filaggrin-2 OS=Homo sapiens GN=FLG2 PE=1 SV=1 (sp|Q5D862|FILA2_HUMAN)	Filaggrin-2 OS=Homo sapiens GN=FLG2 PE=1 SV=1	sp|Q5D862|FILA2_HUMAN	HumanRef150126wC.fasta	248052	1	4	4	4	0.000165	0.0431
SK-ES-1 (1) Technical Replicate 1	Cluster of Prostaglandin F2 receptor negative regulator OS=Homo sapiens GN=PTGFRN PE=1 SV=2 (sp|Q9P2B2|FPRP_HUMAN)	Prostaglandin F2 receptor negative regulator OS=Homo sapiens GN=PTGFRN PE=1 SV=2	sp|Q9P2B2|FPRP_HUMAN	HumanRef150126wC.fasta	98555.6	1	4	5	5	0.000206	0.083
SK-ES-1 (1) Technical Replicate 1	Cluster of Desmoglein-1 OS=Homo sapiens GN=DSG1 PE=1 SV=2 (sp|Q02413|DSG1_HUMAN)	Desmoglein-1 OS=Homo sapiens GN=DSG1 PE=1 SV=2	sp|Q02413|DSG1_HUMAN	HumanRef150126wC.fasta	113749	1	4	4	5	0.000206	0.0782
SK-ES-1 (1) Technical Replicate 1	Cluster of 60S ribosomal protein L7a OS=Homo sapiens GN=RPL7A PE=1 SV=2 (sp|P62424|RL7A_HUMAN)	60S ribosomal protein L7a OS=Homo sapiens GN=RPL7A PE=1 SV=2	sp|P62424|RL7A_HUMAN	HumanRef150126wC.fasta	29996.3	1	4	5	5	0.000206	0.184
SK-ES-1 (1) Technical Replicate 2	Cluster of MARCKS-related protein OS=Homo sapiens GN=MARCKSL1 PE=1 SV=2 (sp|P49006|MRP_HUMAN)	MARCKS-related protein OS=Homo sapiens GN=MARCKSL1 PE=1 SV=2	sp|P49006|MRP_HUMAN	HumanRef150126wC.fasta	19528.6	1	4	4	4	0.000166	0.595
SK-ES-1 (1) Technical Replicate 2	Cluster of Isoform 2 of Ephrin type-A receptor 4 OS=Homo sapiens GN=EPHA4 (sp|P54764-2|EPHA4_HUMAN)	Isoform 2 of Ephrin type-A receptor 4 OS=Homo sapiens GN=EPHA4	sp|P54764-2|EPHA4_HUMAN,sp|P54764|EPHA4_HUMAN	HumanRef150126wC.fasta	109861	1	4	4	4	0.000166	0.0824
SK-ES-1 (1) Technical Replicate 2	Cluster of Isoform 2 of Protein tweety homolog 3 OS=Homo sapiens GN=TTYH3 (sp|Q9C0H2-2|TTYH3_HUMAN)	Isoform 2 of Protein tweety homolog 3 OS=Homo sapiens GN=TTYH3	sp|Q9C0H2-2|TTYH3_HUMAN,sp|Q9C0H2|TTYH3_HUMAN	HumanRef150126wC.fasta	57544.9	1	4	4	4	0.000166	0.0916
SK-ES-1 (1) Technical Replicate 2	Cluster of Transferrin receptor protein 1 OS=Homo sapiens GN=TFRC PE=1 SV=2 (sp|P02786|TFR1_HUMAN)	Transferrin receptor protein 1 OS=Homo sapiens GN=TFRC PE=1 SV=2	sp|P02786|TFR1_HUMAN	HumanRef150126wC.fasta	84873.6	1	4	4	4	0.000166	0.0763
SK-ES-1 (1) Technical Replicate 2	Cluster of Fatty acid synthase OS=Homo sapiens GN=FASN PE=1 SV=3 (sp|P49327|FAS_HUMAN)	Fatty acid synthase OS=Homo sapiens GN=FASN PE=1 SV=3	sp|P49327|FAS_HUMAN	HumanRef150126wC.fasta	273427	1	4	4	4	0.000166	0.0323
SK-ES-1 (1) Technical Replicate 2	Cluster of Protein disulfide-isomerase A3 OS=Homo sapiens GN=PDIA3 PE=1 SV=4 (sp|P30101|PDIA3_HUMAN)	Protein disulfide-isomerase A3 OS=Homo sapiens GN=PDIA3 PE=1 SV=4	sp|P30101|PDIA3_HUMAN	HumanRef150126wC.fasta	56784.6	1	4	5	6	0.000249	0.202
SK-ES-1 (1) Technical Replicate 2	Cluster of Phosphatidylethanolamine-binding protein 1 OS=Homo sapiens GN=PEBP1 PE=1 SV=3 (sp|P30086|PEBP1_HUMAN)	Phosphatidylethanolamine-binding protein 1 OS=Homo sapiens GN=PEBP1 PE=1 SV=3	sp|P30086|PEBP1_HUMAN	HumanRef150126wC.fasta	21056.9	1	4	4	4	0.000166	0.465
SK-ES-1 (1) Technical Replicate 2	Cluster of Catenin beta-1 OS=Homo sapiens GN=CTNNB1 PE=1 SV=1 (sp|P35222|CTNB1_HUMAN)	Catenin beta-1 OS=Homo sapiens GN=CTNNB1 PE=1 SV=1	sp|P35222|CTNB1_HUMAN,tr|B4DGU4|B4DGU4_HUMAN	HumanRef150126wC.fasta	84766.1	1	4	4	5	0.000208	0.117
SK-ES-1 (1) Technical Replicate 2	Cluster of Ras-related protein Ral-A OS=Homo sapiens GN=RALA PE=1 SV=1 (sp|P11233|RALA_HUMAN)	Ras-related protein Ral-A OS=Homo sapiens GN=RALA PE=1 SV=1	sp|P11233|RALA_HUMAN	HumanRef150126wC.fasta	23567.2	1	4	5	6	0.000249	0.282
SK-ES-1 (1) Technical Replicate 2	Cluster of Disintegrin and metalloproteinase domain-containing protein 10 OS=Homo sapiens GN=ADAM10 PE=1 SV=1 (sp|O14672|ADA10_HUMAN)	Disintegrin and metalloproteinase domain-containing protein 10 OS=Homo sapiens GN=ADAM10 PE=1 SV=1	sp|O14672|ADA10_HUMAN	HumanRef150126wC.fasta	84143	1	4	5	5	0.000208	0.119
SK-ES-1 (1) Technical Replicate 2	Cluster of Isoform 2 of Ubiquitin-like modifier-activating enzyme 1 OS=Homo sapiens GN=UBA1 (sp|P22314-2|UBA1_HUMAN)	Isoform 2 of Ubiquitin-like modifier-activating enzyme 1 OS=Homo sapiens GN=UBA1	sp|P22314-2|UBA1_HUMAN,sp|P22314|UBA1_HUMAN	HumanRef150126wC.fasta	117850	1	4	4	4	0.000166	0.0806
SK-ES-1 (1) Technical Replicate 2	Cluster of ATP synthase subunit beta, mitochondrial OS=Homo sapiens GN=ATP5B PE=1 SV=3 (sp|P06576|ATPB_HUMAN)	ATP synthase subunit beta, mitochondrial OS=Homo sapiens GN=ATP5B PE=1 SV=3	sp|P06576|ATPB_HUMAN	HumanRef150126wC.fasta	56560.6	1	4	5	5	0.000208	0.127
SK-ES-1 (1) Technical Replicate 2	Cluster of 4F2 cell-surface antigen heavy chain OS=Homo sapiens GN=SLC3A2 PE=1 SV=1 (tr|F5GZS6|F5GZS6_HUMAN)	4F2 cell-surface antigen heavy chain OS=Homo sapiens GN=SLC3A2 PE=1 SV=1	tr|F5GZS6|F5GZS6_HUMAN,tr|J3KPF3|J3KPF3_HUMAN	HumanRef150126wC.fasta	68103.3	1	4	5	11	0.000457	0.229
SK-ES-1 (1) Technical Replicate 2	Cluster of Cofilin-1 OS=Homo sapiens GN=CFL1 PE=1 SV=3 (sp|P23528|COF1_HUMAN)	Cofilin-1 OS=Homo sapiens GN=CFL1 PE=1 SV=3	sp|P23528|COF1_HUMAN,tr|E9PK25|E9PK25_HUMAN,tr|G3V1A4|G3V1A4_HUMAN	HumanRef150126wC.fasta	18503.2	1	4	4	5	0.000208	0.488
SK-ES-1 (1) Technical Replicate 2	Cluster of Filaggrin-2 OS=Homo sapiens GN=FLG2 PE=1 SV=1 (sp|Q5D862|FILA2_HUMAN)	Filaggrin-2 OS=Homo sapiens GN=FLG2 PE=1 SV=1	sp|Q5D862|FILA2_HUMAN	HumanRef150126wC.fasta	248052	1	4	5	5	0.000208	0.0347
SK-ES-1 (1) Technical Replicate 2	Cluster of Creatine kinase B-type OS=Homo sapiens GN=CKB PE=1 SV=1 (sp|P12277|KCRB_HUMAN)	Creatine kinase B-type OS=Homo sapiens GN=CKB PE=1 SV=1	sp|P12277|KCRB_HUMAN	HumanRef150126wC.fasta	42645.1	1	4	5	6	0.000249	0.302
SK-ES-1 (1) Technical Replicate 2	Cluster of Protein Niban OS=Homo sapiens GN=FAM129A PE=1 SV=1 (sp|Q9BZQ8|NIBAN_HUMAN)	Protein Niban OS=Homo sapiens GN=FAM129A PE=1 SV=1	sp|Q9BZQ8|NIBAN_HUMAN	HumanRef150126wC.fasta	103134	1	4	4	4	0.000166	0.106
SK-ES-1 (1) Technical Replicate 2	Cluster of Neutral amino acid transporter A OS=Homo sapiens GN=SLC1A4 PE=1 SV=1 (sp|P43007|SATT_HUMAN)	Neutral amino acid transporter A OS=Homo sapiens GN=SLC1A4 PE=1 SV=1	sp|P43007|SATT_HUMAN	HumanRef150126wC.fasta	55724.4	1	4	4	4	0.000166	0.137
RD-ES (1) Technical Replicate 1	Cluster of Isoform 2 of Protein enabled homolog OS=Homo sapiens GN=ENAH (sp|Q8N8S7-2|ENAH_HUMAN)	Isoform 2 of Protein enabled homolog OS=Homo sapiens GN=ENAH	sp|Q8N8S7-2|ENAH_HUMAN,sp|Q8N8S7-3|ENAH_HUMAN,sp|Q8N8S7|ENAH_HUMAN	HumanRef150126wC.fasta	66510.8	1	4	5	5	0.000201	0.163
RD-ES (1) Technical Replicate 1	Cluster of Barrier-to-autointegration factor OS=Homo sapiens GN=BANF1 PE=1 SV=1 (sp|O75531|BAF_HUMAN)	Barrier-to-autointegration factor OS=Homo sapiens GN=BANF1 PE=1 SV=1	sp|O75531|BAF_HUMAN	HumanRef150126wC.fasta	10058.7	1	4	7	7	0.000282	0.438
RD-ES (1) Technical Replicate 1	Cluster of Glycine--tRNA ligase OS=Homo sapiens GN=GARS PE=1 SV=3 (sp|P41250|SYG_HUMAN)	Glycine--tRNA ligase OS=Homo sapiens GN=GARS PE=1 SV=3	sp|P41250|SYG_HUMAN	HumanRef150126wC.fasta	83167.6	1	4	4	4	0.000161	0.114
RD-ES (1) Technical Replicate 1	Cluster of Protein disulfide-isomerase OS=Homo sapiens GN=P4HB PE=1 SV=3 (sp|P07237|PDIA1_HUMAN)	Protein disulfide-isomerase OS=Homo sapiens GN=P4HB PE=1 SV=3	sp|P07237|PDIA1_HUMAN	HumanRef150126wC.fasta	57118.1	1	4	5	20	0.000804	0.366
RD-ES (1) Technical Replicate 1	Cluster of Superoxide dismutase [Cu-Zn] OS=Homo sapiens GN=SOD1 PE=1 SV=2 (sp|P00441|SODC_HUMAN)	Superoxide dismutase [Cu-Zn] OS=Homo sapiens GN=SOD1 PE=1 SV=2	sp|P00441|SODC_HUMAN,sp|SODC_HUMAN|	HumanRef150126wC.fasta	15935.3	1	4	6	6	0.000241	0.584
RD-ES (1) Technical Replicate 1	Cluster of Hypoxia up-regulated protein 1 OS=Homo sapiens GN=HYOU1 PE=1 SV=1 (sp|Q9Y4L1|HYOU1_HUMAN)	Hypoxia up-regulated protein 1 OS=Homo sapiens GN=HYOU1 PE=1 SV=1	sp|Q9Y4L1|HYOU1_HUMAN	HumanRef150126wC.fasta	111337	1	4	5	15	0.000603	0.211
RD-ES (1) Technical Replicate 1	Cluster of Isoform 2 of Peroxisomal multifunctional enzyme type 2 OS=Homo sapiens GN=HSD17B4 (sp|P51659-2|DHB4_HUMAN)	Isoform 2 of Peroxisomal multifunctional enzyme type 2 OS=Homo sapiens GN=HSD17B4	sp|P51659-2|DHB4_HUMAN	HumanRef150126wC.fasta	83027.7	1	4	4	4	0.000161	0.112
RD-ES (1) Technical Replicate 1	Cluster of Serine--tRNA ligase, cytoplasmic OS=Homo sapiens GN=SARS PE=1 SV=3 (sp|P49591|SYSC_HUMAN)	Serine--tRNA ligase, cytoplasmic OS=Homo sapiens GN=SARS PE=1 SV=3	sp|P49591|SYSC_HUMAN	HumanRef150126wC.fasta	58778.7	1	4	5	5	0.000201	0.187
RD-ES (1) Technical Replicate 1	Cluster of Prothrombin OS=Homo sapiens GN=F2 PE=1 SV=2 (sp|P00734|THRB_HUMAN)	Prothrombin OS=Homo sapiens GN=F2 PE=1 SV=2	sp|P00734|THRB_HUMAN,tr|E9PIT3|E9PIT3_HUMAN	HumanRef150126wC.fasta	70036.8	1	4	8	8	0.000322	0.0756
RD-ES (1) Technical Replicate 1	Cluster of Isoform 2 of Complement C4-A OS=Homo sapiens GN=C4A (sp|P0C0L4-2|CO4A_HUMAN)	Isoform 2 of Complement C4-A OS=Homo sapiens GN=C4A	sp|P0C0L4-2|CO4A_HUMAN,sp|P0C0L4|CO4A_HUMAN	HumanRef150126wC.fasta	192787	1	4	5	5	0.000201	0.0371
RD-ES (1) Technical Replicate 1	Cluster of 40S ribosomal protein S14 OS=Homo sapiens GN=RPS14 PE=1 SV=3 (sp|P62263|RS14_HUMAN)	40S ribosomal protein S14 OS=Homo sapiens GN=RPS14 PE=1 SV=3	sp|P62263|RS14_HUMAN	HumanRef150126wC.fasta	16272.9	1	4	4	4	0.000161	0.576
RD-ES (1) Technical Replicate 1	Cluster of Disintegrin and metalloproteinase domain-containing protein 10 OS=Homo sapiens GN=ADAM10 PE=1 SV=1 (sp|O14672|ADA10_HUMAN)	Disintegrin and metalloproteinase domain-containing protein 10 OS=Homo sapiens GN=ADAM10 PE=1 SV=1	sp|O14672|ADA10_HUMAN	HumanRef150126wC.fasta	84143	1	4	5	5	0.000201	0.119
RD-ES (1) Technical Replicate 1	Cluster of Isoform 2 of Heat shock protein 75 kDa, mitochondrial OS=Homo sapiens GN=TRAP1 (sp|Q12931-2|TRAP1_HUMAN)	Isoform 2 of Heat shock protein 75 kDa, mitochondrial OS=Homo sapiens GN=TRAP1	sp|Q12931-2|TRAP1_HUMAN,sp|Q12931|TRAP1_HUMAN	HumanRef150126wC.fasta	80112.9	1	4	4	4	0.000161	0.123
RD-ES (1) Technical Replicate 1	Cluster of Histone H1.5 OS=Homo sapiens GN=HIST1H1B PE=1 SV=3 (sp|P16401|H15_HUMAN)	Histone H1.5 OS=Homo sapiens GN=HIST1H1B PE=1 SV=3	sp|P16401|H15_HUMAN	HumanRef150126wC.fasta	22581.7	1	4	4	4	0.000161	0.128
RD-ES (1) Technical Replicate 1	Cluster of 60S ribosomal protein L15 OS=Homo sapiens GN=RPL15 PE=1 SV=2 (sp|P61313|RL15_HUMAN)	60S ribosomal protein L15 OS=Homo sapiens GN=RPL15 PE=1 SV=2	sp|P61313|RL15_HUMAN	HumanRef150126wC.fasta	24146.5	1	4	7	7	0.000282	0.275
RD-ES (1) Technical Replicate 1	Cluster of Keratin, type II cytoskeletal 6C OS=Homo sapiens GN=KRT6C PE=1 SV=3 (sp|P48668|K2C6C_HUMAN)	Keratin, type II cytoskeletal 6C OS=Homo sapiens GN=KRT6C PE=1 SV=3	sp|P48668|K2C6C_HUMAN	HumanRef150126wC.fasta	60026.7	1	4	4	7	0.000282	0.17
RD-ES (1) Technical Replicate 1	Cluster of Sarcoplasmic/endoplasmic reticulum calcium ATPase 2 OS=Homo sapiens GN=ATP2A2 PE=1 SV=1 (sp|P16615|AT2A2_HUMAN)	Sarcoplasmic/endoplasmic reticulum calcium ATPase 2 OS=Homo sapiens GN=ATP2A2 PE=1 SV=1	sp|P16615|AT2A2_HUMAN	HumanRef150126wC.fasta	114759	1	4	5	12	0.000483	0.133
RD-ES (1) Technical Replicate 1	Cluster of Peptidyl-prolyl cis-trans isomerase FKBP4 OS=Homo sapiens GN=FKBP4 PE=1 SV=3 (sp|Q02790|FKBP4_HUMAN)	Peptidyl-prolyl cis-trans isomerase FKBP4 OS=Homo sapiens GN=FKBP4 PE=1 SV=3	sp|Q02790|FKBP4_HUMAN	HumanRef150126wC.fasta	51805.9	1	4	5	5	0.000201	0.153
RD-ES (1) Technical Replicate 1	Cluster of CAD protein OS=Homo sapiens GN=CAD PE=1 SV=3 (sp|P27708|PYR1_HUMAN)	CAD protein OS=Homo sapiens GN=CAD PE=1 SV=3	sp|P27708|PYR1_HUMAN,tr|F8VPD4|F8VPD4_HUMAN	HumanRef150126wC.fasta	242982	1	4	4	4	0.000161	0.0373
RD-ES (1) Technical Replicate 1	Cluster of Isoform 2 of Serine/threonine-protein phosphatase PGAM5, mitochondrial OS=Homo sapiens GN=PGAM5 (sp|Q96HS1-2|PGAM5_HUMAN)	Isoform 2 of Serine/threonine-protein phosphatase PGAM5, mitochondrial OS=Homo sapiens GN=PGAM5	sp|Q96HS1-2|PGAM5_HUMAN,sp|Q96HS1|PGAM5_HUMAN	HumanRef150126wC.fasta	32005.2	1	4	5	5	0.000201	0.357
RD-ES (1) Technical Replicate 1	Cluster of 40S ribosomal protein SA OS=Homo sapiens GN=RPSA PE=1 SV=4 (sp|P08865|RSSA_HUMAN)	40S ribosomal protein SA OS=Homo sapiens GN=RPSA PE=1 SV=4	sp|P08865|RSSA_HUMAN,tr|C9J9K3|C9J9K3_HUMAN	HumanRef150126wC.fasta	32854.1	1	4	5	5	0.000201	0.292
RD-ES (1) Technical Replicate 1	Cluster of Prohibitin-2 OS=Homo sapiens GN=PHB2 PE=1 SV=2 (sp|Q99623|PHB2_HUMAN)	Prohibitin-2 OS=Homo sapiens GN=PHB2 PE=1 SV=2	sp|Q99623|PHB2_HUMAN,tr|J3KPX7|J3KPX7_HUMAN	HumanRef150126wC.fasta	33297.6	1	4	5	5	0.000201	0.214
RD-ES (1) Technical Replicate 1	Cluster of Enhancer of mRNA-decapping protein 4 OS=Homo sapiens GN=EDC4 PE=1 SV=1 (sp|Q6P2E9|EDC4_HUMAN)	Enhancer of mRNA-decapping protein 4 OS=Homo sapiens GN=EDC4 PE=1 SV=1	sp|Q6P2E9|EDC4_HUMAN	HumanRef150126wC.fasta	151662	1	4	4	4	0.000161	0.0664
RD-ES (1) Technical Replicate 1	Cluster of 40S ribosomal protein S2 OS=Homo sapiens GN=RPS2 PE=1 SV=2 (sp|P15880|RS2_HUMAN)	40S ribosomal protein S2 OS=Homo sapiens GN=RPS2 PE=1 SV=2	sp|P15880|RS2_HUMAN	HumanRef150126wC.fasta	31325.2	1	4	4	4	0.000161	0.177
RD-ES (1) Technical Replicate 1	Cluster of Prohibitin OS=Homo sapiens GN=PHB PE=1 SV=1 (sp|P35232|PHB_HUMAN)	Prohibitin OS=Homo sapiens GN=PHB PE=1 SV=1	sp|P35232|PHB_HUMAN	HumanRef150126wC.fasta	29804.6	1	4	4	4	0.000161	0.261
RD-ES (1) Technical Replicate 1	Cluster of Isoform 2 of ATP synthase subunit alpha, mitochondrial OS=Homo sapiens GN=ATP5A1 (sp|P25705-2|ATPA_HUMAN)	Isoform 2 of ATP synthase subunit alpha, mitochondrial OS=Homo sapiens GN=ATP5A1	sp|P25705-2|ATPA_HUMAN,sp|P25705|ATPA_HUMAN	HumanRef150126wC.fasta	59752.1	1	4	5	5	0.000201	0.145
RD-ES (1) Technical Replicate 2	Cluster of Isoform 2 of UDP-glucose:glycoprotein glucosyltransferase 1 OS=Homo sapiens GN=UGGT1 (sp|Q9NYU2-2|UGGG1_HUMAN)	Isoform 2 of UDP-glucose:glycoprotein glucosyltransferase 1 OS=Homo sapiens GN=UGGT1	sp|Q9NYU2-2|UGGG1_HUMAN,sp|Q9NYU2|UGGG1_HUMAN	HumanRef150126wC.fasta	177195	1	4	5	6	0.00024	0.0451
RD-ES (1) Technical Replicate 2	Cluster of MARCKS-related protein OS=Homo sapiens GN=MARCKSL1 PE=1 SV=2 (sp|P49006|MRP_HUMAN)	MARCKS-related protein OS=Homo sapiens GN=MARCKSL1 PE=1 SV=2	sp|P49006|MRP_HUMAN	HumanRef150126wC.fasta	19528.6	1	4	4	5	0.0002	0.595
RD-ES (1) Technical Replicate 2	Cluster of Isoform 3 of 60S ribosomal protein L17 OS=Homo sapiens GN=RPL17 (sp|P18621-3|RL17_HUMAN)	Isoform 3 of 60S ribosomal protein L17 OS=Homo sapiens GN=RPL17	sp|P18621-3|RL17_HUMAN,sp|P18621|RL17_HUMAN,tr|A0A087WXM6|A0A087WXM6_HUMAN,tr|J3KRX5|J3KRX5_HUMAN,tr|J3QQT2|J3QQT2_HUMAN	HumanRef150126wC.fasta	21397.4	1	4	5	5	0.0002	0.311
RD-ES (1) Technical Replicate 2	Cluster of Isoform 2 of Nucleophosmin OS=Homo sapiens GN=NPM1 (sp|P06748-2|NPM_HUMAN)	Isoform 2 of Nucleophosmin OS=Homo sapiens GN=NPM1	sp|P06748-2|NPM_HUMAN,sp|P06748|NPM_HUMAN	HumanRef150126wC.fasta	32575.5	1	4	9	11	0.00044	0.404
RD-ES (1) Technical Replicate 2	Cluster of Isoform 2 of Calnexin OS=Homo sapiens GN=CANX (sp|P27824-2|CALX_HUMAN)	Isoform 2 of Calnexin OS=Homo sapiens GN=CANX	sp|P27824-2|CALX_HUMAN,sp|P27824|CALX_HUMAN	HumanRef150126wC.fasta	67570.2	1	4	4	8	0.00032	0.234
RD-ES (1) Technical Replicate 2	Cluster of Annexin A1 OS=Homo sapiens GN=ANXA1 PE=1 SV=2 (sp|P04083|ANXA1_HUMAN)	Annexin A1 OS=Homo sapiens GN=ANXA1 PE=1 SV=2	sp|P04083|ANXA1_HUMAN	HumanRef150126wC.fasta	38715.9	1	4	4	11	0.00044	0.35
RD-ES (1) Technical Replicate 2	Cluster of Peptidyl-prolyl cis-trans isomerase FKBP4 OS=Homo sapiens GN=FKBP4 PE=1 SV=3 (sp|Q02790|FKBP4_HUMAN)	Peptidyl-prolyl cis-trans isomerase FKBP4 OS=Homo sapiens GN=FKBP4 PE=1 SV=3	sp|Q02790|FKBP4_HUMAN	HumanRef150126wC.fasta	51805.9	1	4	5	5	0.0002	0.159
RD-ES (1) Technical Replicate 2	Cluster of 60S ribosomal protein L15 OS=Homo sapiens GN=RPL15 PE=1 SV=2 (sp|P61313|RL15_HUMAN)	60S ribosomal protein L15 OS=Homo sapiens GN=RPL15 PE=1 SV=2	sp|P61313|RL15_HUMAN	HumanRef150126wC.fasta	24146.5	1	4	7	7	0.00028	0.275
RD-ES (1) Technical Replicate 2	Cluster of Copine-1 OS=Homo sapiens GN=CPNE1 PE=1 SV=1 (tr|B0QZ18|B0QZ18_HUMAN)	Copine-1 OS=Homo sapiens GN=CPNE1 PE=1 SV=1	tr|B0QZ18|B0QZ18_HUMAN	HumanRef150126wC.fasta	59717.6	1	4	5	5	0.0002	0.255
RD-ES (1) Technical Replicate 2	Cluster of Coagulation factor V OS=Homo sapiens GN=F5 PE=1 SV=4 (sp|P12259|FA5_HUMAN)	Coagulation factor V OS=Homo sapiens GN=F5 PE=1 SV=4	sp|P12259|FA5_HUMAN,tr|A0A0A0MRJ7|A0A0A0MRJ7_HUMAN	HumanRef150126wC.fasta	251710	1	4	7	7	0.00028	0.0211
RD-ES (1) Technical Replicate 2	Cluster of Histone H1.5 OS=Homo sapiens GN=HIST1H1B PE=1 SV=3 (sp|P16401|H15_HUMAN)	Histone H1.5 OS=Homo sapiens GN=HIST1H1B PE=1 SV=3	sp|P16401|H15_HUMAN	HumanRef150126wC.fasta	22581.7	1	4	4	4	0.00016	0.128
RD-ES (1) Technical Replicate 2	Cluster of 60S ribosomal protein L13 OS=Homo sapiens GN=RPL13 PE=1 SV=4 (sp|P26373|RL13_HUMAN)	60S ribosomal protein L13 OS=Homo sapiens GN=RPL13 PE=1 SV=4	sp|P26373|RL13_HUMAN	HumanRef150126wC.fasta	24262.2	1	4	5	5	0.0002	0.171
RD-ES (1) Technical Replicate 2	Cluster of Secretory carrier-associated membrane protein 3 OS=Homo sapiens GN=SCAMP3 PE=1 SV=3 (sp|O14828|SCAM3_HUMAN)	Secretory carrier-associated membrane protein 3 OS=Homo sapiens GN=SCAMP3 PE=1 SV=3	sp|O14828|SCAM3_HUMAN	HumanRef150126wC.fasta	38287.7	1	4	5	5	0.0002	0.21
RD-ES (1) Technical Replicate 2	Cluster of Leucine-rich PPR motif-containing protein, mitochondrial OS=Homo sapiens GN=LRPPRC PE=1 SV=3 (sp|P42704|LPPRC_HUMAN)	Leucine-rich PPR motif-containing protein, mitochondrial OS=Homo sapiens GN=LRPPRC PE=1 SV=3	sp|P42704|LPPRC_HUMAN	HumanRef150126wC.fasta	157912	1	4	4	4	0.00016	0.0674
RD-ES (1) Technical Replicate 2	Cluster of Cofilin-1 OS=Homo sapiens GN=CFL1 PE=1 SV=3 (sp|P23528|COF1_HUMAN)	Cofilin-1 OS=Homo sapiens GN=CFL1 PE=1 SV=3	sp|P23528|COF1_HUMAN,tr|E9PK25|E9PK25_HUMAN,tr|G3V1A4|G3V1A4_HUMAN	HumanRef150126wC.fasta	18503.2	1	4	8	11	0.00044	0.554
RD-ES (1) Technical Replicate 2	Cluster of Pyruvate kinase (Fragment) OS=Homo sapiens GN=PKM PE=1 SV=1 (tr|H3BTN5|H3BTN5_HUMAN)	Isoform 3 of Pyruvate kinase PKM OS=Homo sapiens GN=PKM	sp|P14618-3|KPYM_HUMAN	HumanRef150126wC.fasta	56273.3	1	4	4	16	0.000639	0.459
RD-ES (1) Technical Replicate 2	Cluster of Isoform 2 of Dolichyl-diphosphooligosaccharide--protein glycosyltransferase 48 kDa subunit OS=Homo sapiens GN=DDOST (sp|P39656-2|OST48_HUMAN)	Isoform 2 of Dolichyl-diphosphooligosaccharide--protein glycosyltransferase 48 kDa subunit OS=Homo sapiens GN=DDOST	sp|P39656-2|OST48_HUMAN,sp|P39656|OST48_HUMAN	HumanRef150126wC.fasta	50802.5	1	4	7	8	0.00032	0.27
RD-ES (1) Technical Replicate 2	Cluster of 40S ribosomal protein SA OS=Homo sapiens GN=RPSA PE=1 SV=4 (sp|P08865|RSSA_HUMAN)	40S ribosomal protein SA OS=Homo sapiens GN=RPSA PE=1 SV=4	sp|P08865|RSSA_HUMAN,tr|C9J9K3|C9J9K3_HUMAN	HumanRef150126wC.fasta	32854.1	1	4	6	6	0.00024	0.292
RD-ES (1) Technical Replicate 2	Cluster of D-3-phosphoglycerate dehydrogenase OS=Homo sapiens GN=PHGDH PE=1 SV=4 (sp|O43175|SERA_HUMAN)	D-3-phosphoglycerate dehydrogenase OS=Homo sapiens GN=PHGDH PE=1 SV=4	sp|O43175|SERA_HUMAN	HumanRef150126wC.fasta	56650.6	1	4	6	6	0.00024	0.122
RD-ES (1) Technical Replicate 2	Cluster of Stomatin-like protein 2, mitochondrial OS=Homo sapiens GN=STOML2 PE=1 SV=1 (sp|Q9UJZ1|STML2_HUMAN)	Stomatin-like protein 2, mitochondrial OS=Homo sapiens GN=STOML2 PE=1 SV=1	sp|Q9UJZ1|STML2_HUMAN	HumanRef150126wC.fasta	38534.5	1	4	4	4	0.00016	0.216
RD-ES (1) Technical Replicate 2	Cluster of Hornerin OS=Homo sapiens GN=HRNR PE=1 SV=2 (sp|Q86YZ3|HORN_HUMAN)	Hornerin OS=Homo sapiens GN=HRNR PE=1 SV=2	sp|Q86YZ3|HORN_HUMAN	HumanRef150126wC.fasta	282373	1	4	4	4	0.00016	0.0375
RD-ES (1) Technical Replicate 2	Cluster of Isoform 2 of Basigin OS=Homo sapiens GN=BSG (sp|P35613-2|BASI_HUMAN)	Isoform 2 of Basigin OS=Homo sapiens GN=BSG	sp|P35613-2|BASI_HUMAN,sp|P35613|BASI_HUMAN	HumanRef150126wC.fasta	42199.7	1	4	6	7	0.00028	0.305
RD-ES (1) Technical Replicate 2	Cluster of Prohibitin-2 OS=Homo sapiens GN=PHB2 PE=1 SV=2 (sp|Q99623|PHB2_HUMAN)	Prohibitin-2 OS=Homo sapiens GN=PHB2 PE=1 SV=2	sp|Q99623|PHB2_HUMAN,tr|J3KPX7|J3KPX7_HUMAN	HumanRef150126wC.fasta	33297.6	1	4	4	4	0.00016	0.214
RD-ES (1) Technical Replicate 2	Cluster of Ezrin OS=Homo sapiens GN=EZR PE=1 SV=4 (sp|P15311|EZRI_HUMAN)	Ezrin OS=Homo sapiens GN=EZR PE=1 SV=4	sp|P15311|EZRI_HUMAN,tr|E7EQR4|E7EQR4_HUMAN	HumanRef150126wC.fasta	69373.5	1	4	4	4	0.00016	0.135
RD-ES (1) Technical Replicate 2	Cluster of 40S ribosomal protein S3a OS=Homo sapiens GN=RPS3A PE=1 SV=2 (sp|P61247|RS3A_HUMAN)	40S ribosomal protein S3a OS=Homo sapiens GN=RPS3A PE=1 SV=2	sp|P61247|RS3A_HUMAN	HumanRef150126wC.fasta	29945.3	1	4	4	4	0.00016	0.197
RD-ES (1) Technical Replicate 2	Cluster of Cytoplasmic dynein 1 heavy chain 1 OS=Homo sapiens GN=DYNC1H1 PE=1 SV=5 (sp|Q14204|DYHC1_HUMAN)	Cytoplasmic dynein 1 heavy chain 1 OS=Homo sapiens GN=DYNC1H1 PE=1 SV=5	sp|Q14204|DYHC1_HUMAN	HumanRef150126wC.fasta	532406	1	4	4	4	0.00016	0.0187
RD-ES (1) Technical Replicate 2	Cluster of Protein Niban OS=Homo sapiens GN=FAM129A PE=1 SV=1 (sp|Q9BZQ8|NIBAN_HUMAN)	Protein Niban OS=Homo sapiens GN=FAM129A PE=1 SV=1	sp|Q9BZQ8|NIBAN_HUMAN	HumanRef150126wC.fasta	103134	1	4	4	4	0.00016	0.0927
RD-ES (1) Technical Replicate 2	Cluster of U5 small nuclear ribonucleoprotein 200 kDa helicase OS=Homo sapiens GN=SNRNP200 PE=1 SV=2 (sp|O75643|U520_HUMAN)	U5 small nuclear ribonucleoprotein 200 kDa helicase OS=Homo sapiens GN=SNRNP200 PE=1 SV=2	sp|O75643|U520_HUMAN	HumanRef150126wC.fasta	244514	1	4	4	4	0.00016	0.0435
RD-ES (1) Technical Replicate 2	Cluster of FACT complex subunit SPT16 OS=Homo sapiens GN=SUPT16H PE=1 SV=1 (sp|Q9Y5B9|SP16H_HUMAN)	FACT complex subunit SPT16 OS=Homo sapiens GN=SUPT16H PE=1 SV=1	sp|Q9Y5B9|SP16H_HUMAN	HumanRef150126wC.fasta	119917	1	4	4	4	0.00016	0.0649
RD-ES (1) Technical Replicate 2	Cluster of 60S ribosomal protein L7a OS=Homo sapiens GN=RPL7A PE=1 SV=2 (sp|P62424|RL7A_HUMAN)	60S ribosomal protein L7a OS=Homo sapiens GN=RPL7A PE=1 SV=2	sp|P62424|RL7A_HUMAN	HumanRef150126wC.fasta	29996.3	1	4	5	6	0.00024	0.184
RD-ES (1) Technical Replicate 2	Cluster of Adenylyl cyclase-associated protein 1 OS=Homo sapiens GN=CAP1 PE=1 SV=5 (sp|Q01518|CAP1_HUMAN)	Adenylyl cyclase-associated protein 1 OS=Homo sapiens GN=CAP1 PE=1 SV=5	sp|Q01518|CAP1_HUMAN	HumanRef150126wC.fasta	51901.6	1	4	4	4	0.00016	0.168
RD-ES (1) Technical Replicate 2	Cluster of Basement membrane-specific heparan sulfate proteoglycan core protein OS=Homo sapiens GN=HSPG2 PE=1 SV=4 (sp|P98160|PGBM_HUMAN)	Basement membrane-specific heparan sulfate proteoglycan core protein OS=Homo sapiens GN=HSPG2 PE=1 SV=4	sp|P98160|PGBM_HUMAN	HumanRef150126wC.fasta	468811	1	4	4	4	0.00016	0.0184
COG-E-352 (1) Technical Replicate 1	Cluster of Protein disulfide-isomerase A4 OS=Homo sapiens GN=PDIA4 PE=1 SV=2 (sp|P13667|PDIA4_HUMAN)	Protein disulfide-isomerase A4 OS=Homo sapiens GN=PDIA4 PE=1 SV=2	sp|P13667|PDIA4_HUMAN	HumanRef150126wC.fasta	72934	1	4	5	5	0.000225	0.105
COG-E-352 (1) Technical Replicate 1	Cluster of 60S ribosomal protein L6 OS=Homo sapiens GN=RPL6 PE=1 SV=3 (sp|Q02878|RL6_HUMAN)	60S ribosomal protein L6 OS=Homo sapiens GN=RPL6 PE=1 SV=3	sp|Q02878|RL6_HUMAN	HumanRef150126wC.fasta	32729.3	1	4	5	5	0.000225	0.184
COG-E-352 (1) Technical Replicate 1	Cluster of CD99 antigen OS=Homo sapiens GN=CD99 PE=1 SV=1 (sp|P14209|CD99_HUMAN)	CD99 antigen OS=Homo sapiens GN=CD99 PE=1 SV=1	sp|P14209|CD99_HUMAN	HumanRef150126wC.fasta	18848.2	1	4	5	5	0.000225	0.427
COG-E-352 (1) Technical Replicate 1	Cluster of Alcohol dehydrogenase [NADP(+)] OS=Homo sapiens GN=AKR1A1 PE=1 SV=3 (sp|P14550|AK1A1_HUMAN)	Alcohol dehydrogenase [NADP(+)] OS=Homo sapiens GN=AKR1A1 PE=1 SV=3	sp|P14550|AK1A1_HUMAN	HumanRef150126wC.fasta	36573.6	1	4	4	4	0.00018	0.249
COG-E-352 (1) Technical Replicate 1	Cluster of Isoform 2 of Golgi apparatus protein 1 OS=Homo sapiens GN=GLG1 (sp|Q92896-2|GSLG1_HUMAN)	Isoform 2 of Golgi apparatus protein 1 OS=Homo sapiens GN=GLG1	sp|Q92896-2|GSLG1_HUMAN,sp|Q92896|GSLG1_HUMAN	HumanRef150126wC.fasta	134554	1	4	4	4	0.00018	0.079
COG-E-352 (1) Technical Replicate 1	Cluster of 60S ribosomal protein L4 OS=Homo sapiens GN=RPL4 PE=1 SV=5 (sp|P36578|RL4_HUMAN)	60S ribosomal protein L4 OS=Homo sapiens GN=RPL4 PE=1 SV=5	sp|P36578|RL4_HUMAN	HumanRef150126wC.fasta	47699.1	1	4	6	11	0.000495	0.225
COG-E-352 (1) Technical Replicate 1	Cluster of Isoform 1 of Vinculin OS=Homo sapiens GN=VCL (sp|P18206-2|VINC_HUMAN)	Isoform 1 of Vinculin OS=Homo sapiens GN=VCL	sp|P18206-2|VINC_HUMAN	HumanRef150126wC.fasta	116724	1	4	4	4	0.00018	0.0713
COG-E-352 (1) Technical Replicate 1	Cluster of Isoform 2 of Protein tweety homolog 3 OS=Homo sapiens GN=TTYH3 (sp|Q9C0H2-2|TTYH3_HUMAN)	Isoform 2 of Protein tweety homolog 3 OS=Homo sapiens GN=TTYH3	sp|Q9C0H2-2|TTYH3_HUMAN,sp|Q9C0H2|TTYH3_HUMAN	HumanRef150126wC.fasta	57544.9	1	4	5	5	0.000225	0.0916
COG-E-352 (1) Technical Replicate 1	Cluster of T-complex protein 1 subunit delta OS=Homo sapiens GN=CCT4 PE=1 SV=4 (sp|P50991|TCPD_HUMAN)	T-complex protein 1 subunit delta OS=Homo sapiens GN=CCT4 PE=1 SV=4	sp|P50991|TCPD_HUMAN	HumanRef150126wC.fasta	57926	1	4	4	4	0.00018	0.15
COG-E-352 (1) Technical Replicate 1	Cluster of Bifunctional glutamate/proline--tRNA ligase OS=Homo sapiens GN=EPRS PE=1 SV=5 (sp|P07814|SYEP_HUMAN)	Bifunctional glutamate/proline--tRNA ligase OS=Homo sapiens GN=EPRS PE=1 SV=5	sp|P07814|SYEP_HUMAN	HumanRef150126wC.fasta	170593	1	4	4	4	0.00018	0.0503
COG-E-352 (1) Technical Replicate 1	Cluster of Superoxide dismutase [Cu-Zn] OS=Homo sapiens GN=SOD1 PE=1 SV=2 (sp|P00441|SODC_HUMAN)	Superoxide dismutase [Cu-Zn] OS=Homo sapiens GN=SOD1 PE=1 SV=2	sp|P00441|SODC_HUMAN,sp|SODC_HUMAN|	HumanRef150126wC.fasta	15935.3	1	4	6	6	0.00027	0.584
COG-E-352 (1) Technical Replicate 1	Cluster of Monocarboxylate transporter 1 OS=Homo sapiens GN=SLC16A1 PE=1 SV=3 (sp|P53985|MOT1_HUMAN)	Monocarboxylate transporter 1 OS=Homo sapiens GN=SLC16A1 PE=1 SV=3	sp|P53985|MOT1_HUMAN	HumanRef150126wC.fasta	53946	1	4	6	9	0.000405	0.116
COG-E-352 (1) Technical Replicate 1	Cluster of Malate dehydrogenase, mitochondrial OS=Homo sapiens GN=MDH2 PE=1 SV=3 (sp|P40926|MDHM_HUMAN)	Malate dehydrogenase, mitochondrial OS=Homo sapiens GN=MDH2 PE=1 SV=3	sp|P40926|MDHM_HUMAN	HumanRef150126wC.fasta	35503.7	1	4	4	4	0.00018	0.219
COG-E-352 (1) Technical Replicate 1	Cluster of Laminin subunit gamma-1 OS=Homo sapiens GN=LAMC1 PE=1 SV=3 (sp|P11047|LAMC1_HUMAN)	Laminin subunit gamma-1 OS=Homo sapiens GN=LAMC1 PE=1 SV=3	sp|P11047|LAMC1_HUMAN	HumanRef150126wC.fasta	177601	1	4	4	4	0.00018	0.0497
COG-E-352 (1) Technical Replicate 1	Cluster of Ephrin type-A receptor 2 OS=Homo sapiens GN=EPHA2 PE=1 SV=2 (sp|P29317|EPHA2_HUMAN)	Ephrin type-A receptor 2 OS=Homo sapiens GN=EPHA2 PE=1 SV=2	sp|P29317|EPHA2_HUMAN	HumanRef150126wC.fasta	108267	1	4	4	5	0.000225	0.105
COG-E-352 (1) Technical Replicate 1	Cluster of DNA topoisomerase 1 OS=Homo sapiens GN=TOP1 PE=1 SV=2 (sp|P11387|TOP1_HUMAN)	DNA topoisomerase 1 OS=Homo sapiens GN=TOP1 PE=1 SV=2	sp|P11387|TOP1_HUMAN	HumanRef150126wC.fasta	90729.7	1	4	5	5	0.000225	0.102
COG-E-352 (1) Technical Replicate 1	Cluster of Rab GDP dissociation inhibitor beta OS=Homo sapiens GN=GDI2 PE=1 SV=2 (sp|P50395|GDIB_HUMAN)	Rab GDP dissociation inhibitor beta OS=Homo sapiens GN=GDI2 PE=1 SV=2	sp|P50395|GDIB_HUMAN	HumanRef150126wC.fasta	50665.5	1	4	5	9	0.000405	0.33
COG-E-352 (1) Technical Replicate 1	Cluster of Calreticulin OS=Homo sapiens GN=CALR PE=1 SV=1 (sp|P27797|CALR_HUMAN)	Calreticulin OS=Homo sapiens GN=CALR PE=1 SV=1	sp|P27797|CALR_HUMAN	HumanRef150126wC.fasta	48142.9	1	4	6	6	0.00027	0.163
COG-E-352 (1) Technical Replicate 1	Cluster of Cofilin-1 OS=Homo sapiens GN=CFL1 PE=1 SV=3 (sp|P23528|COF1_HUMAN)	Cofilin-1 OS=Homo sapiens GN=CFL1 PE=1 SV=3	sp|P23528|COF1_HUMAN,tr|E9PK25|E9PK25_HUMAN,tr|G3V1A4|G3V1A4_HUMAN	HumanRef150126wC.fasta	18503.2	1	4	5	6	0.00027	0.488
COG-E-352 (1) Technical Replicate 1	Cluster of Tumor necrosis factor receptor superfamily member 16 OS=Homo sapiens GN=NGFR PE=1 SV=1 (sp|P08138|TNR16_HUMAN)	Tumor necrosis factor receptor superfamily member 16 OS=Homo sapiens GN=NGFR PE=1 SV=1	sp|P08138|TNR16_HUMAN	HumanRef150126wC.fasta	45181.7	1	4	5	5	0.000225	0.162
COG-E-352 (1) Technical Replicate 1	Cluster of Tubulin beta chain OS=Homo sapiens GN=TUBB PE=1 SV=2 (sp|P07437|TBB5_HUMAN)	Tubulin beta-3 chain OS=Homo sapiens GN=TUBB3 PE=1 SV=2	sp|Q13509|TBB3_HUMAN	HumanRef150126wC.fasta	50432.7	1	4	5	18	0.000809	0.438
COG-E-352 (1) Technical Replicate 1	Cluster of 40S ribosomal protein SA OS=Homo sapiens GN=RPSA PE=1 SV=4 (sp|P08865|RSSA_HUMAN)	40S ribosomal protein SA OS=Homo sapiens GN=RPSA PE=1 SV=4	sp|P08865|RSSA_HUMAN,tr|C9J9K3|C9J9K3_HUMAN	HumanRef150126wC.fasta	32854.1	1	4	5	5	0.000225	0.292
COG-E-352 (1) Technical Replicate 1	Cluster of EH domain-containing protein 1 OS=Homo sapiens GN=EHD1 PE=1 SV=2 (sp|Q9H4M9|EHD1_HUMAN)	EH domain-containing protein 1 OS=Homo sapiens GN=EHD1 PE=1 SV=2	sp|Q9H4M9|EHD1_HUMAN,tr|A0A024R571|A0A024R571_HUMAN	HumanRef150126wC.fasta	60629.1	1	4	4	5	0.000225	0.243
COG-E-352 (1) Technical Replicate 1	Cluster of Profilin-1 OS=Homo sapiens GN=PFN1 PE=1 SV=2 (sp|P07737|PROF1_HUMAN)	Profilin-1 OS=Homo sapiens GN=PFN1 PE=1 SV=2	sp|P07737|PROF1_HUMAN	HumanRef150126wC.fasta	15054.3	1	4	4	4	0.00018	0.329
COG-E-352 (1) Technical Replicate 1	Cluster of sp|GSTP1_HUMAN|	sp|GSTP1_HUMAN|	sp|GSTP1_HUMAN|,sp|P09211|GSTP1_HUMAN	HumanRef150126wC.fasta	23356.7	1	4	5	5	0.000225	0.325
COG-E-352 (1) Technical Replicate 1	Cluster of Importin-5 (Fragment) OS=Homo sapiens GN=IPO5 PE=1 SV=1 (tr|H0Y8C6|H0Y8C6_HUMAN)	Importin-5 (Fragment) OS=Homo sapiens GN=IPO5 PE=1 SV=1	tr|H0Y8C6|H0Y8C6_HUMAN	HumanRef150126wC.fasta	123862	1	4	4	4	0.00018	0.0673
COG-E-352 (1) Technical Replicate 1	Cluster of Isoform 2 of Basigin OS=Homo sapiens GN=BSG (sp|P35613-2|BASI_HUMAN)	Isoform 2 of Basigin OS=Homo sapiens GN=BSG	sp|P35613-2|BASI_HUMAN,sp|P35613|BASI_HUMAN	HumanRef150126wC.fasta	42199.7	1	4	6	6	0.00027	0.242
COG-E-352 (1) Technical Replicate 1	Cluster of Cytoplasmic dynein 1 heavy chain 1 OS=Homo sapiens GN=DYNC1H1 PE=1 SV=5 (sp|Q14204|DYHC1_HUMAN)	Cytoplasmic dynein 1 heavy chain 1 OS=Homo sapiens GN=DYNC1H1 PE=1 SV=5	sp|Q14204|DYHC1_HUMAN	HumanRef150126wC.fasta	532406	1	4	5	5	0.000225	0.0179
COG-E-352 (1) Technical Replicate 2	Cluster of Isoform 2 of Protein enabled homolog OS=Homo sapiens GN=ENAH (sp|Q8N8S7-2|ENAH_HUMAN)	Isoform 2 of Protein enabled homolog OS=Homo sapiens GN=ENAH	sp|Q8N8S7-2|ENAH_HUMAN,sp|Q8N8S7-3|ENAH_HUMAN,sp|Q8N8S7|ENAH_HUMAN	HumanRef150126wC.fasta	66510.8	1	4	5	5	0.000229	0.142
COG-E-352 (1) Technical Replicate 2	Cluster of Alcohol dehydrogenase [NADP(+)] OS=Homo sapiens GN=AKR1A1 PE=1 SV=3 (sp|P14550|AK1A1_HUMAN)	Alcohol dehydrogenase [NADP(+)] OS=Homo sapiens GN=AKR1A1 PE=1 SV=3	sp|P14550|AK1A1_HUMAN	HumanRef150126wC.fasta	36573.6	1	4	4	4	0.000184	0.314
COG-E-352 (1) Technical Replicate 2	Cluster of 60S ribosomal protein L4 OS=Homo sapiens GN=RPL4 PE=1 SV=5 (sp|P36578|RL4_HUMAN)	60S ribosomal protein L4 OS=Homo sapiens GN=RPL4 PE=1 SV=5	sp|P36578|RL4_HUMAN	HumanRef150126wC.fasta	47699.1	1	4	5	10	0.000459	0.251
COG-E-352 (1) Technical Replicate 2	Cluster of Isoform 2 of Protein tweety homolog 3 OS=Homo sapiens GN=TTYH3 (sp|Q9C0H2-2|TTYH3_HUMAN)	Isoform 2 of Protein tweety homolog 3 OS=Homo sapiens GN=TTYH3	sp|Q9C0H2-2|TTYH3_HUMAN,sp|Q9C0H2|TTYH3_HUMAN	HumanRef150126wC.fasta	57544.9	1	4	5	5	0.000229	0.0916
COG-E-352 (1) Technical Replicate 2	Cluster of ATP-dependent 6-phosphofructokinase, platelet type OS=Homo sapiens GN=PFKP PE=1 SV=2 (sp|Q01813|PFKAP_HUMAN)	ATP-dependent 6-phosphofructokinase, platelet type OS=Homo sapiens GN=PFKP PE=1 SV=2	sp|Q01813|PFKAP_HUMAN	HumanRef150126wC.fasta	85597.4	1	4	4	5	0.000229	0.135
COG-E-352 (1) Technical Replicate 2	Cluster of Fatty acid synthase OS=Homo sapiens GN=FASN PE=1 SV=3 (sp|P49327|FAS_HUMAN)	Fatty acid synthase OS=Homo sapiens GN=FASN PE=1 SV=3	sp|P49327|FAS_HUMAN	HumanRef150126wC.fasta	273427	1	4	4	4	0.000184	0.0362
COG-E-352 (1) Technical Replicate 2	Cluster of Isoform CNPI of 2',3'-cyclic-nucleotide 3'-phosphodiesterase OS=Homo sapiens GN=CNP (sp|P09543-2|CN37_HUMAN)	Isoform CNPI of 2',3'-cyclic-nucleotide 3'-phosphodiesterase OS=Homo sapiens GN=CNP	sp|P09543-2|CN37_HUMAN,sp|P09543|CN37_HUMAN	HumanRef150126wC.fasta	47580.6	1	4	4	4	0.000184	0.192
COG-E-352 (1) Technical Replicate 2	Cluster of Neural cell adhesion molecule 2 OS=Homo sapiens GN=NCAM2 PE=1 SV=2 (sp|O15394|NCAM2_HUMAN)	Neural cell adhesion molecule 2 OS=Homo sapiens GN=NCAM2 PE=1 SV=2	sp|O15394|NCAM2_HUMAN,tr|H9KV31|H9KV31_HUMAN	HumanRef150126wC.fasta	93047.9	1	4	4	4	0.000184	0.0836
COG-E-352 (1) Technical Replicate 2	Cluster of A disintegrin and metalloproteinase with thrombospondin motifs 4 OS=Homo sapiens GN=ADAMTS4 PE=1 SV=3 (sp|O75173|ATS4_HUMAN)	A disintegrin and metalloproteinase with thrombospondin motifs 4 OS=Homo sapiens GN=ADAMTS4 PE=1 SV=3	sp|O75173|ATS4_HUMAN	HumanRef150126wC.fasta	90197.2	1	4	4	5	0.000229	0.102
COG-E-352 (1) Technical Replicate 2	Cluster of Vitronectin OS=Homo sapiens GN=VTN PE=1 SV=1 (sp|P04004|VTNC_HUMAN)	Vitronectin OS=Homo sapiens GN=VTN PE=1 SV=1	sp|P04004|VTNC_HUMAN	HumanRef150126wC.fasta	54306.1	1	4	4	4	0.000184	0.0962
COG-E-352 (1) Technical Replicate 2	Cluster of Rab GDP dissociation inhibitor beta OS=Homo sapiens GN=GDI2 PE=1 SV=2 (sp|P50395|GDIB_HUMAN)	Rab GDP dissociation inhibitor beta OS=Homo sapiens GN=GDI2 PE=1 SV=2	sp|P50395|GDIB_HUMAN	HumanRef150126wC.fasta	50665.5	1	4	5	11	0.000505	0.42
COG-E-352 (1) Technical Replicate 2	Cluster of 60S ribosomal protein L13 OS=Homo sapiens GN=RPL13 PE=1 SV=4 (sp|P26373|RL13_HUMAN)	60S ribosomal protein L13 OS=Homo sapiens GN=RPL13 PE=1 SV=4	sp|P26373|RL13_HUMAN	HumanRef150126wC.fasta	24262.2	1	4	5	6	0.000275	0.289
COG-E-352 (1) Technical Replicate 2	Cluster of Heat shock 70 kDa protein 1A/1B OS=Homo sapiens GN=HSPA1A PE=1 SV=5 (sp|P08107|HSP71_HUMAN)	Heat shock 70 kDa protein 1A/1B OS=Homo sapiens GN=HSPA1A PE=1 SV=5	sp|P08107|HSP71_HUMAN	HumanRef150126wC.fasta	70054	1	4	4	6	0.000275	0.145
COG-E-352 (1) Technical Replicate 2	Cluster of Tumor necrosis factor receptor superfamily member 16 OS=Homo sapiens GN=NGFR PE=1 SV=1 (sp|P08138|TNR16_HUMAN)	Tumor necrosis factor receptor superfamily member 16 OS=Homo sapiens GN=NGFR PE=1 SV=1	sp|P08138|TNR16_HUMAN	HumanRef150126wC.fasta	45181.7	1	4	4	4	0.000184	0.164
COG-E-352 (1) Technical Replicate 2	Cluster of Ezrin OS=Homo sapiens GN=EZR PE=1 SV=4 (sp|P15311|EZRI_HUMAN)	Ezrin OS=Homo sapiens GN=EZR PE=1 SV=4	sp|P15311|EZRI_HUMAN,tr|E7EQR4|E7EQR4_HUMAN	HumanRef150126wC.fasta	69414.7	1	4	4	4	0.000184	0.128
COG-E-352 (1) Technical Replicate 2	Cluster of 40S ribosomal protein SA OS=Homo sapiens GN=RPSA PE=1 SV=4 (sp|P08865|RSSA_HUMAN)	40S ribosomal protein SA OS=Homo sapiens GN=RPSA PE=1 SV=4	sp|P08865|RSSA_HUMAN,tr|C9J9K3|C9J9K3_HUMAN	HumanRef150126wC.fasta	32854.1	1	4	4	4	0.000184	0.292
COG-E-352 (1) Technical Replicate 2	Cluster of EH domain-containing protein 1 OS=Homo sapiens GN=EHD1 PE=1 SV=2 (sp|Q9H4M9|EHD1_HUMAN)	EH domain-containing protein 1 OS=Homo sapiens GN=EHD1 PE=1 SV=2	sp|Q9H4M9|EHD1_HUMAN,tr|A0A024R571|A0A024R571_HUMAN	HumanRef150126wC.fasta	60629.1	1	4	5	5	0.000229	0.215
COG-E-352 (1) Technical Replicate 2	Cluster of Ras-related protein Ral-A OS=Homo sapiens GN=RALA PE=1 SV=1 (sp|P11233|RALA_HUMAN)	Ras-related protein Ral-A OS=Homo sapiens GN=RALA PE=1 SV=1	sp|P11233|RALA_HUMAN	HumanRef150126wC.fasta	23567.2	1	4	4	5	0.000229	0.282
COG-E-352 (1) Technical Replicate 2	Cluster of 14-3-3 protein gamma OS=Homo sapiens GN=YWHAG PE=1 SV=2 (sp|P61981|1433G_HUMAN)	14-3-3 protein zeta/delta OS=Homo sapiens GN=YWHAZ PE=1 SV=1	sp|P63104|1433Z_HUMAN	HumanRef150126wC.fasta	27745.9	1	4	5	8	0.000367	0.384
COG-E-352 (1) Technical Replicate 2	Cluster of Unconventional myosin-X OS=Homo sapiens GN=MYO10 PE=1 SV=3 (sp|Q9HD67|MYO10_HUMAN)	Unconventional myosin-X OS=Homo sapiens GN=MYO10 PE=1 SV=3	sp|Q9HD67|MYO10_HUMAN,tr|A0A0A0MQX1|A0A0A0MQX1_HUMAN	HumanRef150126wC.fasta	237351	1	4	4	4	0.000184	0.0384
COG-E-352 (1) Technical Replicate 2	Cluster of 40S ribosomal protein S3a OS=Homo sapiens GN=RPS3A PE=1 SV=2 (sp|P61247|RS3A_HUMAN)	40S ribosomal protein S3a OS=Homo sapiens GN=RPS3A PE=1 SV=2	sp|P61247|RS3A_HUMAN	HumanRef150126wC.fasta	29945.3	1	4	5	5	0.000229	0.216
COG-E-352 (1) Technical Replicate 2	Cluster of Cytoplasmic dynein 1 heavy chain 1 OS=Homo sapiens GN=DYNC1H1 PE=1 SV=5 (sp|Q14204|DYHC1_HUMAN)	Cytoplasmic dynein 1 heavy chain 1 OS=Homo sapiens GN=DYNC1H1 PE=1 SV=5	sp|Q14204|DYHC1_HUMAN	HumanRef150126wC.fasta	532406	1	4	5	5	0.000229	0.0198
COG-E-352 (1) Technical Replicate 2	Cluster of Disco-interacting protein 2 homolog B OS=Homo sapiens GN=DIP2B PE=1 SV=3 (sp|Q9P265|DIP2B_HUMAN)	Disco-interacting protein 2 homolog B OS=Homo sapiens GN=DIP2B PE=1 SV=3	sp|Q9P265|DIP2B_HUMAN	HumanRef150126wC.fasta	171491	1	4	4	4	0.000184	0.0476
TC-71 (1) Technical Replicate 1	Cluster of Guanine nucleotide-binding protein G(I)/G(S)/G(T) subunit beta-1 OS=Homo sapiens GN=GNB1 PE=1 SV=3 (sp|P62873|GBB1_HUMAN)	Guanine nucleotide-binding protein G(I)/G(S)/G(T) subunit beta-1 OS=Homo sapiens GN=GNB1 PE=1 SV=3	sp|P62873|GBB1_HUMAN	HumanRef150126wC.fasta	37377.5	1	3	3	4	0.000161	0.271
TC-71 (1) Technical Replicate 1	Cluster of Barrier-to-autointegration factor OS=Homo sapiens GN=BANF1 PE=1 SV=1 (sp|O75531|BAF_HUMAN)	Barrier-to-autointegration factor OS=Homo sapiens GN=BANF1 PE=1 SV=1	sp|O75531|BAF_HUMAN	HumanRef150126wC.fasta	10058.7	1	3	4	4	0.000161	0.427
TC-71 (1) Technical Replicate 1	Cluster of CD99 antigen OS=Homo sapiens GN=CD99 PE=1 SV=1 (sp|P14209|CD99_HUMAN)	CD99 antigen OS=Homo sapiens GN=CD99 PE=1 SV=1	sp|P14209|CD99_HUMAN	HumanRef150126wC.fasta	18848.2	1	3	4	4	0.000161	0.103
TC-71 (1) Technical Replicate 1	Cluster of Nicotinamide phosphoribosyltransferase OS=Homo sapiens GN=NAMPT PE=1 SV=1 (sp|P43490|NAMPT_HUMAN)	Nicotinamide phosphoribosyltransferase OS=Homo sapiens GN=NAMPT PE=1 SV=1	sp|P43490|NAMPT_HUMAN	HumanRef150126wC.fasta	55522.5	1	3	3	3	0.000121	0.161
TC-71 (1) Technical Replicate 1	Cluster of 60S ribosomal protein L4 OS=Homo sapiens GN=RPL4 PE=1 SV=5 (sp|P36578|RL4_HUMAN)	60S ribosomal protein L4 OS=Homo sapiens GN=RPL4 PE=1 SV=5	sp|P36578|RL4_HUMAN	HumanRef150126wC.fasta	47699.1	1	3	5	9	0.000362	0.206
TC-71 (1) Technical Replicate 1	Cluster of Glycine--tRNA ligase OS=Homo sapiens GN=GARS PE=1 SV=3 (sp|P41250|SYG_HUMAN)	Glycine--tRNA ligase OS=Homo sapiens GN=GARS PE=1 SV=3	sp|P41250|SYG_HUMAN	HumanRef150126wC.fasta	83167.6	1	3	3	3	0.000121	0.0893
TC-71 (1) Technical Replicate 1	Cluster of Heat shock 70 kDa protein 1A/1B OS=Homo sapiens GN=HSPA1A PE=1 SV=5 (sp|P08107|HSP71_HUMAN)	Heat shock 70 kDa protein 1A/1B OS=Homo sapiens GN=HSPA1A PE=1 SV=5	sp|P08107|HSP71_HUMAN	HumanRef150126wC.fasta	70054	1	3	3	4	0.000161	0.119
TC-71 (1) Technical Replicate 1	Cluster of Heat shock protein HSP 90-beta OS=Homo sapiens GN=HSP90AB1 PE=1 SV=4 (sp|P08238|HS90B_HUMAN)	Heat shock protein HSP 90-beta OS=Homo sapiens GN=HSP90AB1 PE=1 SV=4	sp|P08238|HS90B_HUMAN	HumanRef150126wC.fasta	83267.3	1	3	3	10	0.000402	0.184
TC-71 (1) Technical Replicate 1	Cluster of 40S ribosomal protein S8 OS=Homo sapiens GN=RPS8 PE=1 SV=2 (sp|P62241|RS8_HUMAN)	40S ribosomal protein S8 OS=Homo sapiens GN=RPS8 PE=1 SV=2	sp|P62241|RS8_HUMAN	HumanRef150126wC.fasta	24206.4	1	3	4	4	0.000161	0.202
TC-71 (1) Technical Replicate 1	Cluster of Isoform 2 of Annexin A2 OS=Homo sapiens GN=ANXA2 (sp|P07355-2|ANXA2_HUMAN)	Isoform 2 of Annexin A2 OS=Homo sapiens GN=ANXA2	sp|P07355-2|ANXA2_HUMAN,sp|P07355|ANXA2_HUMAN	HumanRef150126wC.fasta	38606.1	1	3	5	15	0.000603	0.499
TC-71 (1) Technical Replicate 1	Cluster of T-complex protein 1 subunit delta OS=Homo sapiens GN=CCT4 PE=1 SV=4 (sp|P50991|TCPD_HUMAN)	T-complex protein 1 subunit delta OS=Homo sapiens GN=CCT4 PE=1 SV=4	sp|P50991|TCPD_HUMAN	HumanRef150126wC.fasta	57926	1	3	3	3	0.000121	0.111
TC-71 (1) Technical Replicate 1	Cluster of Superoxide dismutase [Cu-Zn] OS=Homo sapiens GN=SOD1 PE=1 SV=2 (sp|P00441|SODC_HUMAN)	Superoxide dismutase [Cu-Zn] OS=Homo sapiens GN=SOD1 PE=1 SV=2	sp|P00441|SODC_HUMAN,sp|SODC_HUMAN|	HumanRef150126wC.fasta	15935.3	1	3	5	5	0.000201	0.539
TC-71 (1) Technical Replicate 1	Cluster of Copine-1 OS=Homo sapiens GN=CPNE1 PE=1 SV=1 (tr|B0QZ18|B0QZ18_HUMAN)	Copine-1 OS=Homo sapiens GN=CPNE1 PE=1 SV=1	tr|B0QZ18|B0QZ18_HUMAN	HumanRef150126wC.fasta	59717.6	1	3	4	4	0.000161	0.181
TC-71 (1) Technical Replicate 1	Cluster of Monocarboxylate transporter 1 OS=Homo sapiens GN=SLC16A1 PE=1 SV=3 (sp|P53985|MOT1_HUMAN)	Monocarboxylate transporter 1 OS=Homo sapiens GN=SLC16A1 PE=1 SV=3	sp|P53985|MOT1_HUMAN	HumanRef150126wC.fasta	53946	1	3	4	8	0.000322	0.114
TC-71 (1) Technical Replicate 1	Cluster of Chloride intracellular channel protein 1 OS=Homo sapiens GN=CLIC1 PE=1 SV=4 (sp|O00299|CLIC1_HUMAN)	Chloride intracellular channel protein 1 OS=Homo sapiens GN=CLIC1 PE=1 SV=4	sp|O00299|CLIC1_HUMAN	HumanRef150126wC.fasta	26923.3	1	3	3	3	0.000121	0.216
TC-71 (1) Technical Replicate 1	Cluster of Alanine--tRNA ligase, cytoplasmic OS=Homo sapiens GN=AARS PE=1 SV=2 (sp|P49588|SYAC_HUMAN)	Alanine--tRNA ligase, cytoplasmic OS=Homo sapiens GN=AARS PE=1 SV=2	sp|P49588|SYAC_HUMAN	HumanRef150126wC.fasta	106813	1	3	3	3	0.000121	0.0568
TC-71 (1) Technical Replicate 1	Cluster of Peroxiredoxin-6 OS=Homo sapiens GN=PRDX6 PE=1 SV=3 (sp|P30041|PRDX6_HUMAN)	Peroxiredoxin-6 OS=Homo sapiens GN=PRDX6 PE=1 SV=3	sp|P30041|PRDX6_HUMAN	HumanRef150126wC.fasta	25036.1	1	3	3	3	0.000121	0.268
TC-71 (1) Technical Replicate 1	Cluster of Fatty acid-binding protein, epidermal OS=Homo sapiens GN=FABP5 PE=1 SV=3 (sp|Q01469|FABP5_HUMAN)	Fatty acid-binding protein, epidermal OS=Homo sapiens GN=FABP5 PE=1 SV=3	sp|Q01469|FABP5_HUMAN	HumanRef150126wC.fasta	15164.4	1	3	3	4	0.000161	0.459
TC-71 (1) Technical Replicate 1	Cluster of Membrane-associated progesterone receptor component 1 OS=Homo sapiens GN=PGRMC1 PE=1 SV=3 (sp|O00264|PGRC1_HUMAN)	Membrane-associated progesterone receptor component 1 OS=Homo sapiens GN=PGRMC1 PE=1 SV=3	sp|O00264|PGRC1_HUMAN	HumanRef150126wC.fasta	21672.2	1	3	4	5	0.000201	0.395
TC-71 (1) Technical Replicate 1	Cluster of Phosphoglycerate kinase 1 OS=Homo sapiens GN=PGK1 PE=1 SV=3 (sp|P00558|PGK1_HUMAN)	Phosphoglycerate kinase 1 OS=Homo sapiens GN=PGK1 PE=1 SV=3	sp|P00558|PGK1_HUMAN	HumanRef150126wC.fasta	44615.3	1	3	4	6	0.000241	0.247
TC-71 (1) Technical Replicate 1	Cluster of Integrin beta-3 OS=Homo sapiens GN=ITGB3 PE=1 SV=2 (sp|P05106|ITB3_HUMAN)	Integrin beta-3 OS=Homo sapiens GN=ITGB3 PE=1 SV=2	sp|P05106|ITB3_HUMAN	HumanRef150126wC.fasta	87057.7	1	3	3	3	0.000121	0.0508
TC-71 (1) Technical Replicate 1	Cluster of Profilin-1 OS=Homo sapiens GN=PFN1 PE=1 SV=2 (sp|P07737|PROF1_HUMAN)	Profilin-1 OS=Homo sapiens GN=PFN1 PE=1 SV=2	sp|P07737|PROF1_HUMAN	HumanRef150126wC.fasta	15054.3	1	3	3	3	0.000121	0.279
TC-71 (1) Technical Replicate 1	Cluster of Prostaglandin F2 receptor negative regulator OS=Homo sapiens GN=PTGFRN PE=1 SV=2 (sp|Q9P2B2|FPRP_HUMAN)	Prostaglandin F2 receptor negative regulator OS=Homo sapiens GN=PTGFRN PE=1 SV=2	sp|Q9P2B2|FPRP_HUMAN	HumanRef150126wC.fasta	98555.6	1	3	3	3	0.000121	0.0626
TC-71 (1) Technical Replicate 1	Cluster of Isoform 2 of Sodium-dependent phosphate transport protein 2B OS=Homo sapiens GN=SLC34A2 (sp|O95436-2|NPT2B_HUMAN)	Isoform 2 of Sodium-dependent phosphate transport protein 2B OS=Homo sapiens GN=SLC34A2	sp|O95436-2|NPT2B_HUMAN	HumanRef150126wC.fasta	75659.4	1	3	3	3	0.000121	0.0682
TC-71 (1) Technical Replicate 1	Cluster of sp|GSTP1_HUMAN|	sp|GSTP1_HUMAN|	sp|GSTP1_HUMAN|,sp|P09211|GSTP1_HUMAN	HumanRef150126wC.fasta	23356.7	1	3	4	4	0.000161	0.311
TC-71 (1) Technical Replicate 1	Cluster of Plasminogen OS=Homo sapiens GN=PLG PE=1 SV=2 (sp|P00747|PLMN_HUMAN)	Plasminogen OS=Homo sapiens GN=PLG PE=1 SV=2	sp|P00747|PLMN_HUMAN	HumanRef150126wC.fasta	90567.4	1	3	4	4	0.000161	0.0519
TC-71 (1) Technical Replicate 1	Cluster of T-complex protein 1 subunit alpha OS=Homo sapiens GN=TCP1 PE=1 SV=1 (sp|P17987|TCPA_HUMAN)	T-complex protein 1 subunit alpha OS=Homo sapiens GN=TCP1 PE=1 SV=1	sp|P17987|TCPA_HUMAN	HumanRef150126wC.fasta	60345.2	1	3	3	5	0.000201	0.158
TC-71 (1) Technical Replicate 1	Cluster of Isoform 2 of Basigin OS=Homo sapiens GN=BSG (sp|P35613-2|BASI_HUMAN)	Isoform 2 of Basigin OS=Homo sapiens GN=BSG	sp|P35613-2|BASI_HUMAN,sp|P35613|BASI_HUMAN	HumanRef150126wC.fasta	42199.7	1	3	4	4	0.000161	0.19
TC-71 (1) Technical Replicate 1	Cluster of Large neutral amino acids transporter small subunit 1 OS=Homo sapiens GN=SLC7A5 PE=1 SV=2 (sp|Q01650|LAT1_HUMAN)	Large neutral amino acids transporter small subunit 1 OS=Homo sapiens GN=SLC7A5 PE=1 SV=2	sp|Q01650|LAT1_HUMAN	HumanRef150126wC.fasta	55012.1	1	3	5	5	0.000201	0.0671
TC-71 (1) Technical Replicate 2	Cluster of Barrier-to-autointegration factor OS=Homo sapiens GN=BANF1 PE=1 SV=1 (sp|O75531|BAF_HUMAN)	Barrier-to-autointegration factor OS=Homo sapiens GN=BANF1 PE=1 SV=1	sp|O75531|BAF_HUMAN	HumanRef150126wC.fasta	10058.7	1	3	4	4	0.000157	0.427
TC-71 (1) Technical Replicate 2	Cluster of Peptidyl-prolyl cis-trans isomerase B OS=Homo sapiens GN=PPIB PE=1 SV=2 (sp|P23284|PPIB_HUMAN)	Peptidyl-prolyl cis-trans isomerase B OS=Homo sapiens GN=PPIB PE=1 SV=2	sp|P23284|PPIB_HUMAN	HumanRef150126wC.fasta	23743.2	1	3	3	3	0.000118	0.157
TC-71 (1) Technical Replicate 2	Cluster of Heat shock 70 kDa protein 4 OS=Homo sapiens GN=HSPA4 PE=1 SV=4 (sp|P34932|HSP74_HUMAN)	Heat shock 70 kDa protein 4 OS=Homo sapiens GN=HSPA4 PE=1 SV=4	sp|P34932|HSP74_HUMAN	HumanRef150126wC.fasta	94331.9	1	3	3	3	0.000118	0.0798
TC-71 (1) Technical Replicate 2	Cluster of 60S ribosomal protein L4 OS=Homo sapiens GN=RPL4 PE=1 SV=5 (sp|P36578|RL4_HUMAN)	60S ribosomal protein L4 OS=Homo sapiens GN=RPL4 PE=1 SV=5	sp|P36578|RL4_HUMAN	HumanRef150126wC.fasta	47699.1	1	3	4	7	0.000275	0.178
TC-71 (1) Technical Replicate 2	Cluster of Serpin H1 OS=Homo sapiens GN=SERPINH1 PE=1 SV=2 (sp|P50454|SERPH_HUMAN)	Serpin H1 OS=Homo sapiens GN=SERPINH1 PE=1 SV=2	sp|P50454|SERPH_HUMAN	HumanRef150126wC.fasta	46442	1	3	3	5	0.000196	0.194
TC-71 (1) Technical Replicate 2	Cluster of 14-3-3 protein gamma OS=Homo sapiens GN=YWHAG PE=1 SV=2 (sp|P61981|1433G_HUMAN)	14-3-3 protein zeta/delta OS=Homo sapiens GN=YWHAZ PE=1 SV=1	sp|P63104|1433Z_HUMAN	HumanRef150126wC.fasta	27745.9	1	3	3	8	0.000314	0.376
TC-71 (1) Technical Replicate 2	Cluster of Protein disulfide-isomerase A3 OS=Homo sapiens GN=PDIA3 PE=1 SV=4 (sp|P30101|PDIA3_HUMAN)	Protein disulfide-isomerase A3 OS=Homo sapiens GN=PDIA3 PE=1 SV=4	sp|P30101|PDIA3_HUMAN	HumanRef150126wC.fasta	56784.6	1	3	3	4	0.000157	0.152
TC-71 (1) Technical Replicate 2	Cluster of Major vault protein OS=Homo sapiens GN=MVP PE=1 SV=4 (sp|Q14764|MVP_HUMAN)	Major vault protein OS=Homo sapiens GN=MVP PE=1 SV=4	sp|Q14764|MVP_HUMAN	HumanRef150126wC.fasta	99326	1	3	3	3	0.000118	0.0829
TC-71 (1) Technical Replicate 2	Cluster of Isoform 2 of Nucleophosmin OS=Homo sapiens GN=NPM1 (sp|P06748-2|NPM_HUMAN)	Isoform 2 of Nucleophosmin OS=Homo sapiens GN=NPM1	sp|P06748-2|NPM_HUMAN,sp|P06748|NPM_HUMAN	HumanRef150126wC.fasta	32575.5	1	3	4	4	0.000157	0.264
TC-71 (1) Technical Replicate 2	Cluster of 40S ribosomal protein S8 OS=Homo sapiens GN=RPS8 PE=1 SV=2 (sp|P62241|RS8_HUMAN)	40S ribosomal protein S8 OS=Homo sapiens GN=RPS8 PE=1 SV=2	sp|P62241|RS8_HUMAN	HumanRef150126wC.fasta	24206.4	1	3	3	3	0.000118	0.202
TC-71 (1) Technical Replicate 2	Cluster of Prothrombin OS=Homo sapiens GN=F2 PE=1 SV=2 (sp|P00734|THRB_HUMAN)	Prothrombin OS=Homo sapiens GN=F2 PE=1 SV=2	sp|P00734|THRB_HUMAN,tr|E9PIT3|E9PIT3_HUMAN	HumanRef150126wC.fasta	70036.8	1	3	4	4	0.000157	0.0514
TC-71 (1) Technical Replicate 2	Cluster of Elongation factor 1-gamma OS=Homo sapiens GN=EEF1G PE=1 SV=3 (sp|P26641|EF1G_HUMAN)	Elongation factor 1-gamma OS=Homo sapiens GN=EEF1G PE=1 SV=3	sp|P26641|EF1G_HUMAN	HumanRef150126wC.fasta	50119.4	1	3	3	3	0.000118	0.144
TC-71 (1) Technical Replicate 2	Cluster of Histone H4 OS=Homo sapiens GN=HIST1H4A PE=1 SV=2 (sp|P62805|H4_HUMAN)	Histone H4 OS=Homo sapiens GN=HIST1H4A PE=1 SV=2	sp|P62805|H4_HUMAN	HumanRef150126wC.fasta	11367.7	1	3	5	5	0.000196	0.301
TC-71 (1) Technical Replicate 2	Cluster of Monocarboxylate transporter 1 OS=Homo sapiens GN=SLC16A1 PE=1 SV=3 (sp|P53985|MOT1_HUMAN)	Monocarboxylate transporter 1 OS=Homo sapiens GN=SLC16A1 PE=1 SV=3	sp|P53985|MOT1_HUMAN	HumanRef150126wC.fasta	53946	1	3	3	4	0.000157	0.114
TC-71 (1) Technical Replicate 2	Cluster of sp|GSTP1_HUMAN|	sp|GSTP1_HUMAN|	sp|GSTP1_HUMAN|,sp|P09211|GSTP1_HUMAN	HumanRef150126wC.fasta	23356.7	1	3	3	3	0.000118	0.311
TC-71 (1) Technical Replicate 2	Cluster of ATP synthase subunit beta, mitochondrial OS=Homo sapiens GN=ATP5B PE=1 SV=3 (sp|P06576|ATPB_HUMAN)	ATP synthase subunit beta, mitochondrial OS=Homo sapiens GN=ATP5B PE=1 SV=3	sp|P06576|ATPB_HUMAN	HumanRef150126wC.fasta	56560.6	1	3	3	3	0.000118	0.0983
TC-71 (1) Technical Replicate 2	Cluster of Alanine--tRNA ligase, cytoplasmic OS=Homo sapiens GN=AARS PE=1 SV=2 (sp|P49588|SYAC_HUMAN)	Alanine--tRNA ligase, cytoplasmic OS=Homo sapiens GN=AARS PE=1 SV=2	sp|P49588|SYAC_HUMAN	HumanRef150126wC.fasta	106813	1	3	3	3	0.000118	0.0568
TC-71 (1) Technical Replicate 2	Cluster of Guanine nucleotide-binding protein G(i) subunit alpha-2 OS=Homo sapiens GN=GNAI2 PE=1 SV=3 (sp|P04899|GNAI2_HUMAN)	Guanine nucleotide-binding protein G(i) subunit alpha-2 OS=Homo sapiens GN=GNAI2 PE=1 SV=3	sp|P04899|GNAI2_HUMAN	HumanRef150126wC.fasta	40452	1	3	4	4	0.000157	0.163
TC-71 (1) Technical Replicate 2	Cluster of 40S ribosomal protein S3a OS=Homo sapiens GN=RPS3A PE=1 SV=2 (sp|P61247|RS3A_HUMAN)	40S ribosomal protein S3a OS=Homo sapiens GN=RPS3A PE=1 SV=2	sp|P61247|RS3A_HUMAN	HumanRef150126wC.fasta	29945.3	1	3	3	3	0.000118	0.144
TC-71 (1) Technical Replicate 2	Cluster of Glucosidase 2 subunit beta OS=Homo sapiens GN=PRKCSH PE=1 SV=1 (tr|K7ELL7|K7ELL7_HUMAN)	Glucosidase 2 subunit beta OS=Homo sapiens GN=PRKCSH PE=1 SV=1	tr|K7ELL7|K7ELL7_HUMAN	HumanRef150126wC.fasta	60192.5	1	3	3	3	0.000118	0.101
TC-71 (1) Technical Replicate 2	Cluster of Heat shock 70 kDa protein 1A/1B OS=Homo sapiens GN=HSPA1A PE=1 SV=5 (sp|P08107|HSP71_HUMAN)	Heat shock 70 kDa protein 1A/1B OS=Homo sapiens GN=HSPA1A PE=1 SV=5	sp|P08107|HSP71_HUMAN	HumanRef150126wC.fasta	70054	1	3	3	4	0.000157	0.142
TC-71 (1) Technical Replicate 2	Cluster of Phosphoserine aminotransferase OS=Homo sapiens GN=PSAT1 PE=1 SV=2 (sp|Q9Y617|SERC_HUMAN)	Phosphoserine aminotransferase OS=Homo sapiens GN=PSAT1 PE=1 SV=2	sp|Q9Y617|SERC_HUMAN	HumanRef150126wC.fasta	40423.3	1	3	3	3	0.000118	0.2
TC-71 (1) Technical Replicate 2	Cluster of Chloride intracellular channel protein 4 OS=Homo sapiens GN=CLIC4 PE=1 SV=4 (sp|Q9Y696|CLIC4_HUMAN)	Chloride intracellular channel protein 4 OS=Homo sapiens GN=CLIC4 PE=1 SV=4	sp|Q9Y696|CLIC4_HUMAN	HumanRef150126wC.fasta	28773.6	1	3	3	4	0.000157	0.289
TC-71 (1) Technical Replicate 2	Cluster of 40S ribosomal protein SA OS=Homo sapiens GN=RPSA PE=1 SV=4 (sp|P08865|RSSA_HUMAN)	40S ribosomal protein SA OS=Homo sapiens GN=RPSA PE=1 SV=4	sp|P08865|RSSA_HUMAN,tr|C9J9K3|C9J9K3_HUMAN	HumanRef150126wC.fasta	32854.1	1	3	3	3	0.000118	0.247
TC-71 (1) Technical Replicate 2	Cluster of Bifunctional purine biosynthesis protein PURH OS=Homo sapiens GN=ATIC PE=1 SV=3 (sp|P31939|PUR9_HUMAN)	Bifunctional purine biosynthesis protein PURH OS=Homo sapiens GN=ATIC PE=1 SV=3	sp|P31939|PUR9_HUMAN	HumanRef150126wC.fasta	64616.5	1	3	3	4	0.000157	0.177
TC-71 (1) Technical Replicate 2	Cluster of Vimentin OS=Homo sapiens GN=VIM PE=1 SV=4 (sp|P08670|VIME_HUMAN)	Vimentin OS=Homo sapiens GN=VIM PE=1 SV=4	sp|P08670|VIME_HUMAN	HumanRef150126wC.fasta	53652.7	1	3	3	3	0.000118	0.103
TC-71 (1) Technical Replicate 2	Cluster of Isoform 2 of ATP synthase subunit alpha, mitochondrial OS=Homo sapiens GN=ATP5A1 (sp|P25705-2|ATPA_HUMAN)	Isoform 2 of ATP synthase subunit alpha, mitochondrial OS=Homo sapiens GN=ATP5A1	sp|P25705-2|ATPA_HUMAN,sp|P25705|ATPA_HUMAN	HumanRef150126wC.fasta	59752.1	1	3	3	3	0.000118	0.125
TC-71 (1) Technical Replicate 2	Cluster of X-ray repair cross-complementing protein 5 OS=Homo sapiens GN=XRCC5 PE=1 SV=3 (sp|P13010|XRCC5_HUMAN)	X-ray repair cross-complementing protein 5 OS=Homo sapiens GN=XRCC5 PE=1 SV=3	sp|P13010|XRCC5_HUMAN	HumanRef150126wC.fasta	82707.1	1	3	4	4	0.000157	0.102
TC-71 (1) Technical Replicate 2	Cluster of 60S ribosomal protein L7a OS=Homo sapiens GN=RPL7A PE=1 SV=2 (sp|P62424|RL7A_HUMAN)	60S ribosomal protein L7a OS=Homo sapiens GN=RPL7A PE=1 SV=2	sp|P62424|RL7A_HUMAN	HumanRef150126wC.fasta	29996.3	1	3	5	5	0.000196	0.184
TC-71 (1) Technical Replicate 2	Cluster of Transitional endoplasmic reticulum ATPase OS=Homo sapiens GN=VCP PE=1 SV=4 (sp|P55072|TERA_HUMAN)	Transitional endoplasmic reticulum ATPase OS=Homo sapiens GN=VCP PE=1 SV=4	sp|P55072|TERA_HUMAN	HumanRef150126wC.fasta	89324.8	1	3	3	3	0.000118	0.0856
TC-71 (1) Technical Replicate 2	Cluster of Neutral amino acid transporter A OS=Homo sapiens GN=SLC1A4 PE=1 SV=1 (sp|P43007|SATT_HUMAN)	Neutral amino acid transporter A OS=Homo sapiens GN=SLC1A4 PE=1 SV=1	sp|P43007|SATT_HUMAN	HumanRef150126wC.fasta	55724.4	1	3	3	3	0.000118	0.147
TC-71 (1) Technical Replicate 2	Cluster of Peroxiredoxin-1 OS=Homo sapiens GN=PRDX1 PE=1 SV=1 (sp|Q06830|PRDX1_HUMAN)	Peroxiredoxin-1 OS=Homo sapiens GN=PRDX1 PE=1 SV=1	sp|Q06830|PRDX1_HUMAN	HumanRef150126wC.fasta	22110.9	1	3	6	7	0.000275	0.312
TC-71 (2) Technical Replicate 1	Cluster of Monocarboxylate transporter 1 OS=Homo sapiens GN=SLC16A1 PE=1 SV=3 (sp|P53985|MOT1_HUMAN)	Monocarboxylate transporter 1 OS=Homo sapiens GN=SLC16A1 PE=1 SV=3	sp|P53985|MOT1_HUMAN	HumanRef150126wC.fasta	53946	1	3	3	5	0.000189	0.114
TC-71 (2) Technical Replicate 1	Cluster of Heat shock 70 kDa protein 4 OS=Homo sapiens GN=HSPA4 PE=1 SV=4 (sp|P34932|HSP74_HUMAN)	Heat shock 70 kDa protein 4 OS=Homo sapiens GN=HSPA4 PE=1 SV=4	sp|P34932|HSP74_HUMAN	HumanRef150126wC.fasta	94331.9	1	3	3	3	0.000114	0.0952
TC-71 (2) Technical Replicate 1	Cluster of 60S ribosomal protein L4 OS=Homo sapiens GN=RPL4 PE=1 SV=5 (sp|P36578|RL4_HUMAN)	60S ribosomal protein L4 OS=Homo sapiens GN=RPL4 PE=1 SV=5	sp|P36578|RL4_HUMAN	HumanRef150126wC.fasta	47699.1	1	3	5	8	0.000303	0.176
TC-71 (2) Technical Replicate 1	Cluster of Protein disulfide-isomerase A3 OS=Homo sapiens GN=PDIA3 PE=1 SV=4 (sp|P30101|PDIA3_HUMAN)	Protein disulfide-isomerase A3 OS=Homo sapiens GN=PDIA3 PE=1 SV=4	sp|P30101|PDIA3_HUMAN	HumanRef150126wC.fasta	56784.6	1	3	3	4	0.000151	0.152
TC-71 (2) Technical Replicate 1	Cluster of Isoform 2 of Nucleophosmin OS=Homo sapiens GN=NPM1 (sp|P06748-2|NPM_HUMAN)	Isoform 2 of Nucleophosmin OS=Homo sapiens GN=NPM1	sp|P06748-2|NPM_HUMAN,sp|P06748|NPM_HUMAN	HumanRef150126wC.fasta	32575.5	1	3	5	6	0.000227	0.264
TC-71 (2) Technical Replicate 1	Cluster of Isoform 2 of Annexin A2 OS=Homo sapiens GN=ANXA2 (sp|P07355-2|ANXA2_HUMAN)	Isoform 2 of Annexin A2 OS=Homo sapiens GN=ANXA2	sp|P07355-2|ANXA2_HUMAN,sp|P07355|ANXA2_HUMAN	HumanRef150126wC.fasta	38606.1	1	3	4	14	0.00053	0.35
TC-71 (2) Technical Replicate 1	Cluster of Superoxide dismutase [Cu-Zn] OS=Homo sapiens GN=SOD1 PE=1 SV=2 (sp|P00441|SODC_HUMAN)	Superoxide dismutase [Cu-Zn] OS=Homo sapiens GN=SOD1 PE=1 SV=2	sp|P00441|SODC_HUMAN,sp|SODC_HUMAN|	HumanRef150126wC.fasta	15935.3	1	3	4	4	0.000151	0.539
TC-71 (2) Technical Replicate 1	Cluster of Isoform 2 of Annexin A7 OS=Homo sapiens GN=ANXA7 (sp|P20073-2|ANXA7_HUMAN)	Isoform 2 of Annexin A7 OS=Homo sapiens GN=ANXA7	sp|P20073-2|ANXA7_HUMAN,sp|P20073|ANXA7_HUMAN	HumanRef150126wC.fasta	52740.5	1	3	4	4	0.000151	0.124
TC-71 (2) Technical Replicate 1	Cluster of Phosphoglycerate kinase 1 OS=Homo sapiens GN=PGK1 PE=1 SV=3 (sp|P00558|PGK1_HUMAN)	Phosphoglycerate kinase 1 OS=Homo sapiens GN=PGK1 PE=1 SV=3	sp|P00558|PGK1_HUMAN	HumanRef150126wC.fasta	44615.3	1	3	3	5	0.000189	0.247
TC-71 (2) Technical Replicate 1	Cluster of 40S ribosomal protein S14 OS=Homo sapiens GN=RPS14 PE=1 SV=3 (sp|P62263|RS14_HUMAN)	40S ribosomal protein S14 OS=Homo sapiens GN=RPS14 PE=1 SV=3	sp|P62263|RS14_HUMAN	HumanRef150126wC.fasta	16272.9	1	3	3	3	0.000114	0.305
TC-71 (2) Technical Replicate 1	Cluster of T-complex protein 1 subunit delta OS=Homo sapiens GN=CCT4 PE=1 SV=4 (sp|P50991|TCPD_HUMAN)	T-complex protein 1 subunit delta OS=Homo sapiens GN=CCT4 PE=1 SV=4	sp|P50991|TCPD_HUMAN	HumanRef150126wC.fasta	57926	1	3	4	4	0.000151	0.147
TC-71 (2) Technical Replicate 1	Cluster of Chloride intracellular channel protein 1 OS=Homo sapiens GN=CLIC1 PE=1 SV=4 (sp|O00299|CLIC1_HUMAN)	Chloride intracellular channel protein 1 OS=Homo sapiens GN=CLIC1 PE=1 SV=4	sp|O00299|CLIC1_HUMAN	HumanRef150126wC.fasta	26923.3	1	3	3	3	0.000114	0.282
TC-71 (2) Technical Replicate 1	Cluster of Copine-3 OS=Homo sapiens GN=CPNE3 PE=1 SV=1 (sp|O75131|CPNE3_HUMAN)	Copine-3 OS=Homo sapiens GN=CPNE3 PE=1 SV=1	sp|O75131|CPNE3_HUMAN	HumanRef150126wC.fasta	60131.6	1	3	3	3	0.000114	0.108
TC-71 (2) Technical Replicate 1	Cluster of EH domain-containing protein 1 OS=Homo sapiens GN=EHD1 PE=1 SV=2 (sp|Q9H4M9|EHD1_HUMAN)	EH domain-containing protein 1 OS=Homo sapiens GN=EHD1 PE=1 SV=2	sp|Q9H4M9|EHD1_HUMAN,tr|A0A024R571|A0A024R571_HUMAN	HumanRef150126wC.fasta	60629.1	1	3	3	3	0.000114	0.154
TC-71 (2) Technical Replicate 1	Cluster of Cytoplasmic dynein 1 heavy chain 1 OS=Homo sapiens GN=DYNC1H1 PE=1 SV=5 (sp|Q14204|DYHC1_HUMAN)	Cytoplasmic dynein 1 heavy chain 1 OS=Homo sapiens GN=DYNC1H1 PE=1 SV=5	sp|Q14204|DYHC1_HUMAN	HumanRef150126wC.fasta	532406	1	3	4	4	0.000151	0.0133
TC-71 (2) Technical Replicate 1	Cluster of Isoform 2 of Sodium-dependent phosphate transport protein 2B OS=Homo sapiens GN=SLC34A2 (sp|O95436-2|NPT2B_HUMAN)	Isoform 2 of Sodium-dependent phosphate transport protein 2B OS=Homo sapiens GN=SLC34A2	sp|O95436-2|NPT2B_HUMAN	HumanRef150126wC.fasta	75659.4	1	3	3	3	0.000114	0.0842
TC-71 (2) Technical Replicate 1	Cluster of T-complex protein 1 subunit alpha OS=Homo sapiens GN=TCP1 PE=1 SV=1 (sp|P17987|TCPA_HUMAN)	T-complex protein 1 subunit alpha OS=Homo sapiens GN=TCP1 PE=1 SV=1	sp|P17987|TCPA_HUMAN	HumanRef150126wC.fasta	60345.2	1	3	3	5	0.000189	0.137
TC-71 (2) Technical Replicate 1	Cluster of 14-3-3 protein gamma OS=Homo sapiens GN=YWHAG PE=1 SV=2 (sp|P61981|1433G_HUMAN)	14-3-3 protein zeta/delta OS=Homo sapiens GN=YWHAZ PE=1 SV=1	sp|P63104|1433Z_HUMAN	HumanRef150126wC.fasta	27745.9	1	3	3	9	0.000341	0.4
TC-71 (2) Technical Replicate 1	Cluster of Importin-5 (Fragment) OS=Homo sapiens GN=IPO5 PE=1 SV=1 (tr|H0Y8C6|H0Y8C6_HUMAN)	Importin-5 (Fragment) OS=Homo sapiens GN=IPO5 PE=1 SV=1	tr|H0Y8C6|H0Y8C6_HUMAN	HumanRef150126wC.fasta	123862	1	3	3	3	0.000114	0.0491
TC-71 (2) Technical Replicate 1	Cluster of 60S ribosomal protein L7 OS=Homo sapiens GN=RPL7 PE=1 SV=1 (sp|P18124|RL7_HUMAN)	60S ribosomal protein L7 OS=Homo sapiens GN=RPL7 PE=1 SV=1	sp|P18124|RL7_HUMAN	HumanRef150126wC.fasta	29227.7	1	3	4	4	0.000151	0.157
TC-71 (2) Technical Replicate 1	Cluster of Vimentin OS=Homo sapiens GN=VIM PE=1 SV=4 (sp|P08670|VIME_HUMAN)	Vimentin OS=Homo sapiens GN=VIM PE=1 SV=4	sp|P08670|VIME_HUMAN	HumanRef150126wC.fasta	53652.7	1	3	3	3	0.000114	0.0923
TC-71 (2) Technical Replicate 1	Cluster of Isoform 2 of ATP synthase subunit alpha, mitochondrial OS=Homo sapiens GN=ATP5A1 (sp|P25705-2|ATPA_HUMAN)	Isoform 2 of ATP synthase subunit alpha, mitochondrial OS=Homo sapiens GN=ATP5A1	sp|P25705-2|ATPA_HUMAN,sp|P25705|ATPA_HUMAN	HumanRef150126wC.fasta	59752.1	1	3	3	3	0.000114	0.0915
TC-71 (2) Technical Replicate 1	Cluster of X-ray repair cross-complementing protein 5 OS=Homo sapiens GN=XRCC5 PE=1 SV=3 (sp|P13010|XRCC5_HUMAN)	X-ray repair cross-complementing protein 5 OS=Homo sapiens GN=XRCC5 PE=1 SV=3	sp|P13010|XRCC5_HUMAN	HumanRef150126wC.fasta	82707.1	1	3	4	4	0.000151	0.071
TC-71 (2) Technical Replicate 1	Cluster of 60S ribosomal protein L7a OS=Homo sapiens GN=RPL7A PE=1 SV=2 (sp|P62424|RL7A_HUMAN)	60S ribosomal protein L7a OS=Homo sapiens GN=RPL7A PE=1 SV=2	sp|P62424|RL7A_HUMAN	HumanRef150126wC.fasta	29996.3	1	3	4	4	0.000151	0.139
TC-71 (2) Technical Replicate 1	Cluster of Transitional endoplasmic reticulum ATPase OS=Homo sapiens GN=VCP PE=1 SV=4 (sp|P55072|TERA_HUMAN)	Transitional endoplasmic reticulum ATPase OS=Homo sapiens GN=VCP PE=1 SV=4	sp|P55072|TERA_HUMAN	HumanRef150126wC.fasta	89324.8	1	3	3	3	0.000114	0.0868
TC-71 (2) Technical Replicate 1	Cluster of Peroxiredoxin-1 OS=Homo sapiens GN=PRDX1 PE=1 SV=1 (sp|Q06830|PRDX1_HUMAN)	Peroxiredoxin-1 OS=Homo sapiens GN=PRDX1 PE=1 SV=1	sp|Q06830|PRDX1_HUMAN	HumanRef150126wC.fasta	22110.9	1	3	5	6	0.000227	0.337
TC-71 (2) Technical Replicate 2	Cluster of Heat shock protein beta-1 OS=Homo sapiens GN=HSPB1 PE=1 SV=2 (sp|P04792|HSPB1_HUMAN)	Heat shock protein beta-1 OS=Homo sapiens GN=HSPB1 PE=1 SV=2	sp|P04792|HSPB1_HUMAN	HumanRef150126wC.fasta	22782.6	1	3	4	6	0.000227	0.6
TC-71 (2) Technical Replicate 2	Cluster of 60S ribosomal protein L4 OS=Homo sapiens GN=RPL4 PE=1 SV=5 (sp|P36578|RL4_HUMAN)	60S ribosomal protein L4 OS=Homo sapiens GN=RPL4 PE=1 SV=5	sp|P36578|RL4_HUMAN	HumanRef150126wC.fasta	47699.1	1	3	5	9	0.000341	0.225
TC-71 (2) Technical Replicate 2	Cluster of Histidine triad nucleotide-binding protein 1 OS=Homo sapiens GN=HINT1 PE=1 SV=2 (sp|P49773|HINT1_HUMAN)	Histidine triad nucleotide-binding protein 1 OS=Homo sapiens GN=HINT1 PE=1 SV=2	sp|P49773|HINT1_HUMAN	HumanRef150126wC.fasta	13802.1	1	3	3	3	0.000114	0.611
TC-71 (2) Technical Replicate 2	Cluster of Phosphatidylethanolamine-binding protein 1 OS=Homo sapiens GN=PEBP1 PE=1 SV=3 (sp|P30086|PEBP1_HUMAN)	Phosphatidylethanolamine-binding protein 1 OS=Homo sapiens GN=PEBP1 PE=1 SV=3	sp|P30086|PEBP1_HUMAN	HumanRef150126wC.fasta	21056.9	1	3	3	3	0.000114	0.385
TC-71 (2) Technical Replicate 2	Cluster of Isoform 2 of Nucleophosmin OS=Homo sapiens GN=NPM1 (sp|P06748-2|NPM_HUMAN)	Isoform 2 of Nucleophosmin OS=Homo sapiens GN=NPM1	sp|P06748-2|NPM_HUMAN,sp|P06748|NPM_HUMAN	HumanRef150126wC.fasta	32575.5	1	3	6	6	0.000227	0.264
TC-71 (2) Technical Replicate 2	Cluster of Isoform 2 of Calnexin OS=Homo sapiens GN=CANX (sp|P27824-2|CALX_HUMAN)	Isoform 2 of Calnexin OS=Homo sapiens GN=CANX	sp|P27824-2|CALX_HUMAN,sp|P27824|CALX_HUMAN	HumanRef150126wC.fasta	67570.2	1	3	3	4	0.000152	0.128
TC-71 (2) Technical Replicate 2	Cluster of Isoform 2 of Annexin A2 OS=Homo sapiens GN=ANXA2 (sp|P07355-2|ANXA2_HUMAN)	Isoform 2 of Annexin A2 OS=Homo sapiens GN=ANXA2	sp|P07355-2|ANXA2_HUMAN,sp|P07355|ANXA2_HUMAN	HumanRef150126wC.fasta	38606.1	1	3	3	14	0.00053	0.515
TC-71 (2) Technical Replicate 2	Cluster of Serine--tRNA ligase, cytoplasmic OS=Homo sapiens GN=SARS PE=1 SV=3 (sp|P49591|SYSC_HUMAN)	Serine--tRNA ligase, cytoplasmic OS=Homo sapiens GN=SARS PE=1 SV=3	sp|P49591|SYSC_HUMAN	HumanRef150126wC.fasta	58778.7	1	3	4	4	0.000152	0.14
TC-71 (2) Technical Replicate 2	Cluster of Inosine-5'-monophosphate dehydrogenase 2 OS=Homo sapiens GN=IMPDH2 PE=1 SV=2 (sp|P12268|IMDH2_HUMAN)	Inosine-5'-monophosphate dehydrogenase 2 OS=Homo sapiens GN=IMPDH2 PE=1 SV=2	sp|P12268|IMDH2_HUMAN	HumanRef150126wC.fasta	55806.5	1	3	3	3	0.000114	0.0992
TC-71 (2) Technical Replicate 2	Cluster of Monocarboxylate transporter 1 OS=Homo sapiens GN=SLC16A1 PE=1 SV=3 (sp|P53985|MOT1_HUMAN)	Monocarboxylate transporter 1 OS=Homo sapiens GN=SLC16A1 PE=1 SV=3	sp|P53985|MOT1_HUMAN	HumanRef150126wC.fasta	53946	1	3	3	3	0.000114	0.084
TC-71 (2) Technical Replicate 2	Cluster of Coagulation factor V OS=Homo sapiens GN=F5 PE=1 SV=4 (sp|P12259|FA5_HUMAN)	Coagulation factor V OS=Homo sapiens GN=F5 PE=1 SV=4	sp|P12259|FA5_HUMAN,tr|A0A0A0MRJ7|A0A0A0MRJ7_HUMAN	HumanRef150126wC.fasta	251710	1	3	5	5	0.000189	0.0202
TC-71 (2) Technical Replicate 2	Cluster of Malate dehydrogenase, mitochondrial OS=Homo sapiens GN=MDH2 PE=1 SV=3 (sp|P40926|MDHM_HUMAN)	Malate dehydrogenase, mitochondrial OS=Homo sapiens GN=MDH2 PE=1 SV=3	sp|P40926|MDHM_HUMAN	HumanRef150126wC.fasta	35503.7	1	3	3	3	0.000114	0.169
TC-71 (2) Technical Replicate 2	Cluster of sp|GSTP1_HUMAN|	sp|GSTP1_HUMAN|	sp|GSTP1_HUMAN|,sp|P09211|GSTP1_HUMAN	HumanRef150126wC.fasta	23356.7	1	3	3	3	0.000114	0.311
TC-71 (2) Technical Replicate 2	Cluster of Thrombospondin-1 OS=Homo sapiens GN=THBS1 PE=1 SV=2 (sp|P07996|TSP1_HUMAN)	Thrombospondin-1 OS=Homo sapiens GN=THBS1 PE=1 SV=2	sp|P07996|TSP1_HUMAN	HumanRef150126wC.fasta	129382	1	3	3	5	0.000189	0.0701
TC-71 (2) Technical Replicate 2	Cluster of L-lactate dehydrogenase B chain OS=Homo sapiens GN=LDHB PE=1 SV=2 (sp|P07195|LDHB_HUMAN)	Isoform 3 of L-lactate dehydrogenase A chain OS=Homo sapiens GN=LDHA	sp|P00338-3|LDHA_HUMAN,sp|P00338|LDHA_HUMAN	HumanRef150126wC.fasta	36689.2	1	3	3	4	0.000152	0.263
TC-71 (2) Technical Replicate 2	Cluster of Vitronectin OS=Homo sapiens GN=VTN PE=1 SV=1 (sp|P04004|VTNC_HUMAN)	Vitronectin OS=Homo sapiens GN=VTN PE=1 SV=1	sp|P04004|VTNC_HUMAN	HumanRef150126wC.fasta	54306.1	1	3	3	3	0.000114	0.0962
TC-71 (2) Technical Replicate 2	Cluster of Heat shock 70 kDa protein 1A/1B OS=Homo sapiens GN=HSPA1A PE=1 SV=5 (sp|P08107|HSP71_HUMAN)	Heat shock 70 kDa protein 1A/1B OS=Homo sapiens GN=HSPA1A PE=1 SV=5	sp|P08107|HSP71_HUMAN	HumanRef150126wC.fasta	70054	1	3	4	7	0.000265	0.181
TC-71 (2) Technical Replicate 2	Cluster of Isoform 2AB of Catenin delta-1 OS=Homo sapiens GN=CTNND1 (sp|O60716-10|CTND1_HUMAN)	Isoform 2AB of Catenin delta-1 OS=Homo sapiens GN=CTNND1	sp|O60716-10|CTND1_HUMAN,sp|O60716-17|CTND1_HUMAN,sp|O60716-18|CTND1_HUMAN,sp|O60716-2|CTND1_HUMAN,sp|O60716-9|CTND1_HUMAN,sp|O60716|CTND1_HUMAN	HumanRef150126wC.fasta	108172	1	3	3	3	0.000114	0.0727
TC-71 (2) Technical Replicate 2	Cluster of Cofilin-1 OS=Homo sapiens GN=CFL1 PE=1 SV=3 (sp|P23528|COF1_HUMAN)	Cofilin-1 OS=Homo sapiens GN=CFL1 PE=1 SV=3	sp|P23528|COF1_HUMAN,tr|E9PK25|E9PK25_HUMAN,tr|G3V1A4|G3V1A4_HUMAN	HumanRef150126wC.fasta	18503.2	1	3	4	8	0.000303	0.47
TC-71 (2) Technical Replicate 2	Cluster of Membrane-associated progesterone receptor component 1 OS=Homo sapiens GN=PGRMC1 PE=1 SV=3 (sp|O00264|PGRC1_HUMAN)	Membrane-associated progesterone receptor component 1 OS=Homo sapiens GN=PGRMC1 PE=1 SV=3	sp|O00264|PGRC1_HUMAN	HumanRef150126wC.fasta	21672.2	1	3	3	3	0.000114	0.395
TC-71 (2) Technical Replicate 2	Cluster of Isoform 2 of Sodium-dependent phosphate transport protein 2B OS=Homo sapiens GN=SLC34A2 (sp|O95436-2|NPT2B_HUMAN)	Isoform 2 of Sodium-dependent phosphate transport protein 2B OS=Homo sapiens GN=SLC34A2	sp|O95436-2|NPT2B_HUMAN	HumanRef150126wC.fasta	75659.4	1	3	3	3	0.000114	0.0682
TC-71 (2) Technical Replicate 2	Cluster of Importin-5 (Fragment) OS=Homo sapiens GN=IPO5 PE=1 SV=1 (tr|H0Y8C6|H0Y8C6_HUMAN)	Importin-5 (Fragment) OS=Homo sapiens GN=IPO5 PE=1 SV=1	tr|H0Y8C6|H0Y8C6_HUMAN	HumanRef150126wC.fasta	123862	1	3	3	3	0.000114	0.0555
TC-71 (2) Technical Replicate 2	Cluster of 60S ribosomal protein L7 OS=Homo sapiens GN=RPL7 PE=1 SV=1 (sp|P18124|RL7_HUMAN)	60S ribosomal protein L7 OS=Homo sapiens GN=RPL7 PE=1 SV=1	sp|P18124|RL7_HUMAN	HumanRef150126wC.fasta	29227.7	1	3	4	4	0.000152	0.157
TC-71 (2) Technical Replicate 2	Cluster of Isoform Short of 14-3-3 protein beta/alpha OS=Homo sapiens GN=YWHAB (sp|P31946-2|1433B_HUMAN)	Isoform Short of 14-3-3 protein beta/alpha OS=Homo sapiens GN=YWHAB	sp|P31946-2|1433B_HUMAN,sp|P31946|1433B_HUMAN	HumanRef150126wC.fasta	28083.1	1	3	3	3	0.000114	0.184
TC-71 (2) Technical Replicate 2	Cluster of Isoform 2 of Basigin OS=Homo sapiens GN=BSG (sp|P35613-2|BASI_HUMAN)	Isoform 2 of Basigin OS=Homo sapiens GN=BSG	sp|P35613-2|BASI_HUMAN,sp|P35613|BASI_HUMAN	HumanRef150126wC.fasta	42199.7	1	3	5	5	0.000189	0.242
TC-71 (2) Technical Replicate 2	Cluster of Prohibitin-2 OS=Homo sapiens GN=PHB2 PE=1 SV=2 (sp|Q99623|PHB2_HUMAN)	Prohibitin-2 OS=Homo sapiens GN=PHB2 PE=1 SV=2	sp|Q99623|PHB2_HUMAN,tr|J3KPX7|J3KPX7_HUMAN	HumanRef150126wC.fasta	33297.6	1	3	3	3	0.000114	0.161
TC-71 (2) Technical Replicate 2	Cluster of 40S ribosomal protein S3a OS=Homo sapiens GN=RPS3A PE=1 SV=2 (sp|P61247|RS3A_HUMAN)	40S ribosomal protein S3a OS=Homo sapiens GN=RPS3A PE=1 SV=2	sp|P61247|RS3A_HUMAN	HumanRef150126wC.fasta	29945.3	1	3	3	3	0.000114	0.163
TC-71 (2) Technical Replicate 2	Cluster of Protein Niban OS=Homo sapiens GN=FAM129A PE=1 SV=1 (sp|Q9BZQ8|NIBAN_HUMAN)	Protein Niban OS=Homo sapiens GN=FAM129A PE=1 SV=1	sp|Q9BZQ8|NIBAN_HUMAN	HumanRef150126wC.fasta	103134	1	3	3	4	0.000152	0.0679
TC-71 (2) Technical Replicate 2	Cluster of Ras GTPase-activating-like protein IQGAP1 OS=Homo sapiens GN=IQGAP1 PE=1 SV=1 (sp|P46940|IQGA1_HUMAN)	Ras GTPase-activating-like protein IQGAP1 OS=Homo sapiens GN=IQGAP1 PE=1 SV=1	sp|P46940|IQGA1_HUMAN	HumanRef150126wC.fasta	189259	1	3	3	3	0.000114	0.0495
CHLA-258 (1) Technical Replicate 1	Cluster of Isoform B of Ras-related C3 botulinum toxin substrate 1 OS=Homo sapiens GN=RAC1 (sp|P63000-2|RAC1_HUMAN)	Rho-related GTP-binding protein RhoG OS=Homo sapiens GN=RHOG PE=1 SV=1	sp|P84095|RHOG_HUMAN	HumanRef150126wC.fasta	21308.1	1	3	3	3	0.000129	0.209
CHLA-258 (1) Technical Replicate 1	Cluster of Barrier-to-autointegration factor OS=Homo sapiens GN=BANF1 PE=1 SV=1 (sp|O75531|BAF_HUMAN)	Barrier-to-autointegration factor OS=Homo sapiens GN=BANF1 PE=1 SV=1	sp|O75531|BAF_HUMAN	HumanRef150126wC.fasta	10058.7	1	3	7	8	0.000343	0.427
CHLA-258 (1) Technical Replicate 1	Cluster of Ras-related protein Rab-1A OS=Homo sapiens GN=RAB1A PE=1 SV=3 (sp|P62820|RAB1A_HUMAN)	Ras-related protein Rab-10 OS=Homo sapiens GN=RAB10 PE=1 SV=1	sp|P61026|RAB10_HUMAN	HumanRef150126wC.fasta	22542.1	1	3	3	3	0.000129	0.235
CHLA-258 (1) Technical Replicate 1	Cluster of Isoform 2 of Sorting nexin-18 OS=Homo sapiens GN=SNX18 (sp|Q96RF0-2|SNX18_HUMAN)	Isoform 2 of Sorting nexin-18 OS=Homo sapiens GN=SNX18	sp|Q96RF0-2|SNX18_HUMAN	HumanRef150126wC.fasta	69007.1	1	3	3	3	0.000129	0.0721
CHLA-258 (1) Technical Replicate 1	Cluster of 26S protease regulatory subunit 6B OS=Homo sapiens GN=PSMC4 PE=1 SV=2 (sp|P43686|PRS6B_HUMAN)	26S protease regulatory subunit 6B OS=Homo sapiens GN=PSMC4 PE=1 SV=2	sp|P43686|PRS6B_HUMAN	HumanRef150126wC.fasta	47367.7	1	3	4	4	0.000172	0.17
CHLA-258 (1) Technical Replicate 1	Cluster of 26S proteasome non-ATPase regulatory subunit 7 OS=Homo sapiens GN=PSMD7 PE=1 SV=2 (sp|P51665|PSMD7_HUMAN)	26S proteasome non-ATPase regulatory subunit 7 OS=Homo sapiens GN=PSMD7 PE=1 SV=2	sp|P51665|PSMD7_HUMAN	HumanRef150126wC.fasta	37025.6	1	3	3	3	0.000129	0.145
CHLA-258 (1) Technical Replicate 1	Cluster of 40S ribosomal protein S7 OS=Homo sapiens GN=RPS7 PE=1 SV=1 (sp|P62081|RS7_HUMAN)	40S ribosomal protein S7 OS=Homo sapiens GN=RPS7 PE=1 SV=1	sp|P62081|RS7_HUMAN	HumanRef150126wC.fasta	22127.5	1	3	5	6	0.000258	0.273
CHLA-258 (1) Technical Replicate 1	Cluster of Myotrophin OS=Homo sapiens GN=MTPN PE=1 SV=2 (sp|P58546|MTPN_HUMAN)	Myotrophin OS=Homo sapiens GN=MTPN PE=1 SV=2	sp|P58546|MTPN_HUMAN	HumanRef150126wC.fasta	12895.3	1	3	3	3	0.000129	0.542
CHLA-258 (1) Technical Replicate 1	Cluster of Estradiol 17-beta-dehydrogenase 2 OS=Homo sapiens GN=HSD17B2 PE=1 SV=1 (sp|P37059|DHB2_HUMAN)	Estradiol 17-beta-dehydrogenase 2 OS=Homo sapiens GN=HSD17B2 PE=1 SV=1	sp|P37059|DHB2_HUMAN	HumanRef150126wC.fasta	42786.8	1	3	3	3	0.000129	0.109
CHLA-258 (1) Technical Replicate 1	Cluster of Glycine--tRNA ligase OS=Homo sapiens GN=GARS PE=1 SV=3 (sp|P41250|SYG_HUMAN)	Glycine--tRNA ligase OS=Homo sapiens GN=GARS PE=1 SV=3	sp|P41250|SYG_HUMAN	HumanRef150126wC.fasta	83167.6	1	3	3	3	0.000129	0.0798
CHLA-258 (1) Technical Replicate 1	Cluster of 40S ribosomal protein S3 OS=Homo sapiens GN=RPS3 PE=1 SV=2 (sp|P23396|RS3_HUMAN)	40S ribosomal protein S3 OS=Homo sapiens GN=RPS3 PE=1 SV=2	sp|P23396|RS3_HUMAN	HumanRef150126wC.fasta	26688.6	1	3	4	4	0.000172	0.214
CHLA-258 (1) Technical Replicate 1	Cluster of F-actin-capping protein subunit alpha-1 OS=Homo sapiens GN=CAPZA1 PE=1 SV=3 (sp|P52907|CAZA1_HUMAN)	F-actin-capping protein subunit alpha-1 OS=Homo sapiens GN=CAPZA1 PE=1 SV=3	sp|P52907|CAZA1_HUMAN	HumanRef150126wC.fasta	32923.2	1	3	3	4	0.000172	0.318
CHLA-258 (1) Technical Replicate 1	Cluster of Ras-related protein Rab-1A OS=Homo sapiens GN=RAB1A PE=1 SV=3 (sp|P62820|RAB1A_HUMAN)	Ras-related protein Rab-14 OS=Homo sapiens GN=RAB14 PE=1 SV=4	sp|P61106|RAB14_HUMAN	HumanRef150126wC.fasta	23897.6	1	3	3	3	0.000129	0.209
CHLA-258 (1) Technical Replicate 1	Cluster of Tetranectin OS=Homo sapiens GN=CLEC3B PE=4 SV=1 (tr|E9PHK0|E9PHK0_HUMAN)	Tetranectin OS=Homo sapiens GN=CLEC3B PE=4 SV=1	tr|E9PHK0|E9PHK0_HUMAN	HumanRef150126wC.fasta	17794.2	1	3	5	5	0.000215	0.275
CHLA-258 (1) Technical Replicate 1	Cluster of Isoform 2 of Protein tweety homolog 3 OS=Homo sapiens GN=TTYH3 (sp|Q9C0H2-2|TTYH3_HUMAN)	Isoform 2 of Protein tweety homolog 3 OS=Homo sapiens GN=TTYH3	sp|Q9C0H2-2|TTYH3_HUMAN,sp|Q9C0H2|TTYH3_HUMAN	HumanRef150126wC.fasta	57544.9	1	3	3	3	0.000129	0.0611
CHLA-258 (1) Technical Replicate 1	Cluster of Tetraspanin (Fragment) OS=Homo sapiens GN=CD81 PE=1 SV=1 (tr|H0YDL9|H0YDL9_HUMAN)	Tetraspanin (Fragment) OS=Homo sapiens GN=CD81 PE=1 SV=1	tr|H0YDL9|H0YDL9_HUMAN	HumanRef150126wC.fasta	23795	1	3	3	3	0.000129	0.294
CHLA-258 (1) Technical Replicate 1	Cluster of Isoform 2 of Tropomyosin alpha-3 chain OS=Homo sapiens GN=TPM3 (sp|P06753-2|TPM3_HUMAN)	Tropomyosin alpha-4 chain OS=Homo sapiens GN=TPM4 PE=1 SV=3	sp|P67936|TPM4_HUMAN	HumanRef150126wC.fasta	28522.4	1	3	4	18	0.000773	0.476
CHLA-258 (1) Technical Replicate 1	Cluster of PDZ and LIM domain protein 5 OS=Homo sapiens GN=PDLIM5 PE=1 SV=5 (sp|Q96HC4|PDLI5_HUMAN)	PDZ and LIM domain protein 5 OS=Homo sapiens GN=PDLIM5 PE=1 SV=5	sp|Q96HC4|PDLI5_HUMAN	HumanRef150126wC.fasta	63944	1	3	3	4	0.000172	0.114
CHLA-258 (1) Technical Replicate 1	Cluster of Complement C3 OS=Homo sapiens GN=C3 PE=1 SV=2 (sp|P01024|CO3_HUMAN)	Complement C3 OS=Homo sapiens GN=C3 PE=1 SV=2	sp|P01024|CO3_HUMAN	HumanRef150126wC.fasta	187149	1	3	7	7	0.0003	0.0325
CHLA-258 (1) Technical Replicate 1	Cluster of Glucose-6-phosphate isomerase (Fragment) OS=Homo sapiens GN=GPI PE=4 SV=1 (tr|A0A0A0MTS2|A0A0A0MTS2_HUMAN)	Glucose-6-phosphate isomerase (Fragment) OS=Homo sapiens GN=GPI PE=4 SV=1	tr|A0A0A0MTS2|A0A0A0MTS2_HUMAN	HumanRef150126wC.fasta	64826.5	1	3	5	6	0.000258	0.106
CHLA-258 (1) Technical Replicate 1	Cluster of ATP-dependent 6-phosphofructokinase, platelet type OS=Homo sapiens GN=PFKP PE=1 SV=2 (sp|Q01813|PFKAP_HUMAN)	ATP-dependent 6-phosphofructokinase, platelet type OS=Homo sapiens GN=PFKP PE=1 SV=2	sp|Q01813|PFKAP_HUMAN	HumanRef150126wC.fasta	85597.4	1	3	3	3	0.000129	0.0893
CHLA-258 (1) Technical Replicate 1	Cluster of 60S acidic ribosomal protein P2 OS=Homo sapiens GN=RPLP2 PE=1 SV=1 (sp|P05387|RLA2_HUMAN)	60S acidic ribosomal protein P2 OS=Homo sapiens GN=RPLP2 PE=1 SV=1	sp|P05387|RLA2_HUMAN	HumanRef150126wC.fasta	11665.5	1	3	5	10	0.000429	0.739
CHLA-258 (1) Technical Replicate 1	Cluster of Isoform 2 of Ras-related protein Rab-5C OS=Homo sapiens GN=RAB5C (sp|P51148-2|RAB5C_HUMAN)	Isoform 2 of Ras-related protein Rab-5C OS=Homo sapiens GN=RAB5C	sp|P51148-2|RAB5C_HUMAN,sp|P51148|RAB5C_HUMAN	HumanRef150126wC.fasta	23482.7	1	3	3	3	0.000129	0.161
CHLA-258 (1) Technical Replicate 1	Cluster of Eukaryotic translation initiation factor 4B OS=Homo sapiens GN=EIF4B PE=1 SV=2 (sp|P23588|IF4B_HUMAN)	Eukaryotic translation initiation factor 4B OS=Homo sapiens GN=EIF4B PE=1 SV=2	sp|P23588|IF4B_HUMAN,tr|E7EX17|E7EX17_HUMAN	HumanRef150126wC.fasta	69153.9	1	3	3	3	0.000129	0.0851
CHLA-258 (1) Technical Replicate 1	Cluster of Isoform 2 of Annexin A7 OS=Homo sapiens GN=ANXA7 (sp|P20073-2|ANXA7_HUMAN)	Isoform 2 of Annexin A7 OS=Homo sapiens GN=ANXA7	sp|P20073-2|ANXA7_HUMAN,sp|P20073|ANXA7_HUMAN	HumanRef150126wC.fasta	52740.5	1	3	4	5	0.000215	0.127
CHLA-258 (1) Technical Replicate 1	Cluster of 60S ribosomal protein L10a OS=Homo sapiens GN=RPL10A PE=1 SV=2 (sp|P62906|RL10A_HUMAN)	60S ribosomal protein L10a OS=Homo sapiens GN=RPL10A PE=1 SV=2	sp|P62906|RL10A_HUMAN	HumanRef150126wC.fasta	24832	1	3	3	3	0.000129	0.138
CHLA-258 (1) Technical Replicate 1	Cluster of Inosine-5'-monophosphate dehydrogenase 2 OS=Homo sapiens GN=IMPDH2 PE=1 SV=2 (sp|P12268|IMDH2_HUMAN)	Inosine-5'-monophosphate dehydrogenase 2 OS=Homo sapiens GN=IMPDH2 PE=1 SV=2	sp|P12268|IMDH2_HUMAN	HumanRef150126wC.fasta	55806.5	1	3	4	4	0.000172	0.0992
CHLA-258 (1) Technical Replicate 1	Cluster of Leucine--tRNA ligase, cytoplasmic OS=Homo sapiens GN=LARS PE=1 SV=2 (sp|Q9P2J5|SYLC_HUMAN)	Leucine--tRNA ligase, cytoplasmic OS=Homo sapiens GN=LARS PE=1 SV=2	sp|Q9P2J5|SYLC_HUMAN	HumanRef150126wC.fasta	134471	1	3	3	3	0.000129	0.0578
CHLA-258 (1) Technical Replicate 1	Cluster of Isoform 2 of Voltage-dependent calcium channel subunit alpha-2/delta-1 OS=Homo sapiens GN=CACNA2D1 (sp|P54289-2|CA2D1_HUMAN)	Isoform 2 of Voltage-dependent calcium channel subunit alpha-2/delta-1 OS=Homo sapiens GN=CACNA2D1	sp|P54289-2|CA2D1_HUMAN,sp|P54289-5|CA2D1_HUMAN	HumanRef150126wC.fasta	123187	1	3	3	3	0.000129	0.0385
CHLA-258 (1) Technical Replicate 1	Cluster of Actin-related protein 2/3 complex subunit 1B OS=Homo sapiens GN=ARPC1B PE=1 SV=3 (sp|O15143|ARC1B_HUMAN)	Actin-related protein 2/3 complex subunit 1B OS=Homo sapiens GN=ARPC1B PE=1 SV=3	sp|O15143|ARC1B_HUMAN	HumanRef150126wC.fasta	40949.8	1	3	3	3	0.000129	0.156
CHLA-258 (1) Technical Replicate 1	Cluster of 40S ribosomal protein S6 OS=Homo sapiens GN=RPS6 PE=1 SV=1 (sp|P62753|RS6_HUMAN)	40S ribosomal protein S6 OS=Homo sapiens GN=RPS6 PE=1 SV=1	sp|P62753|RS6_HUMAN	HumanRef150126wC.fasta	28681.7	1	3	3	3	0.000129	0.165
CHLA-258 (1) Technical Replicate 1	Cluster of Copine-1 OS=Homo sapiens GN=CPNE1 PE=1 SV=1 (tr|B0QZ18|B0QZ18_HUMAN)	Copine-1 OS=Homo sapiens GN=CPNE1 PE=1 SV=1	tr|B0QZ18|B0QZ18_HUMAN	HumanRef150126wC.fasta	59717.6	1	3	3	3	0.000129	0.105
CHLA-258 (1) Technical Replicate 1	Cluster of 40S ribosomal protein S13 OS=Homo sapiens GN=RPS13 PE=1 SV=2 (sp|P62277|RS13_HUMAN)	40S ribosomal protein S13 OS=Homo sapiens GN=RPS13 PE=1 SV=2	sp|P62277|RS13_HUMAN,tr|J3KMX5|J3KMX5_HUMAN	HumanRef150126wC.fasta	17223.3	1	3	4	4	0.000172	0.199
CHLA-258 (1) Technical Replicate 1	Cluster of Tubulin beta chain OS=Homo sapiens GN=TUBB PE=1 SV=2 (sp|P07437|TBB5_HUMAN)	Tubulin beta chain OS=Homo sapiens GN=TUBB PE=1 SV=2	sp|P07437|TBB5_HUMAN	HumanRef150126wC.fasta	49670.6	1	3	4	45	0.00193	0.61
CHLA-258 (1) Technical Replicate 1	Cluster of 40S ribosomal protein S14 OS=Homo sapiens GN=RPS14 PE=1 SV=3 (sp|P62263|RS14_HUMAN)	40S ribosomal protein S14 OS=Homo sapiens GN=RPS14 PE=1 SV=3	sp|P62263|RS14_HUMAN	HumanRef150126wC.fasta	16272.9	1	3	4	4	0.000172	0.305
CHLA-258 (1) Technical Replicate 1	Cluster of 60S ribosomal protein L18a OS=Homo sapiens GN=RPL18A PE=1 SV=2 (sp|Q02543|RL18A_HUMAN)	60S ribosomal protein L18a OS=Homo sapiens GN=RPL18A PE=1 SV=2	sp|Q02543|RL18A_HUMAN	HumanRef150126wC.fasta	20762.6	1	3	4	4	0.000172	0.176
CHLA-258 (1) Technical Replicate 1	Cluster of Malate dehydrogenase, mitochondrial OS=Homo sapiens GN=MDH2 PE=1 SV=3 (sp|P40926|MDHM_HUMAN)	Malate dehydrogenase, mitochondrial OS=Homo sapiens GN=MDH2 PE=1 SV=3	sp|P40926|MDHM_HUMAN	HumanRef150126wC.fasta	35503.7	1	3	4	4	0.000172	0.169
CHLA-258 (1) Technical Replicate 1	Cluster of Guanine nucleotide-binding protein G(I)/G(S)/G(T) subunit beta-1 OS=Homo sapiens GN=GNB1 PE=1 SV=3 (sp|P62873|GBB1_HUMAN)	Guanine nucleotide-binding protein G(I)/G(S)/G(T) subunit beta-2 OS=Homo sapiens GN=GNB2 PE=1 SV=3	sp|P62879|GBB2_HUMAN	HumanRef150126wC.fasta	37331.8	1	3	3	12	0.000515	0.456
CHLA-258 (1) Technical Replicate 1	Cluster of Dynactin subunit 2 OS=Homo sapiens GN=DCTN2 PE=1 SV=4 (sp|Q13561|DCTN2_HUMAN)	Dynactin subunit 2 OS=Homo sapiens GN=DCTN2 PE=1 SV=4	sp|Q13561|DCTN2_HUMAN	HumanRef150126wC.fasta	44231.7	1	3	3	4	0.000172	0.222
CHLA-258 (1) Technical Replicate 1	Cluster of Peroxiredoxin-6 OS=Homo sapiens GN=PRDX6 PE=1 SV=3 (sp|P30041|PRDX6_HUMAN)	Peroxiredoxin-6 OS=Homo sapiens GN=PRDX6 PE=1 SV=3	sp|P30041|PRDX6_HUMAN	HumanRef150126wC.fasta	25036.1	1	3	3	3	0.000129	0.223
CHLA-258 (1) Technical Replicate 1	Cluster of Epoxide hydrolase 1 OS=Homo sapiens GN=EPHX1 PE=1 SV=1 (sp|P07099|HYEP_HUMAN)	Epoxide hydrolase 1 OS=Homo sapiens GN=EPHX1 PE=1 SV=1	sp|P07099|HYEP_HUMAN	HumanRef150126wC.fasta	52951.1	1	3	3	3	0.000129	0.185
CHLA-258 (1) Technical Replicate 1	Cluster of 60S ribosomal protein L4 OS=Homo sapiens GN=RPL4 PE=1 SV=5 (sp|P36578|RL4_HUMAN)	60S ribosomal protein L4 OS=Homo sapiens GN=RPL4 PE=1 SV=5	sp|P36578|RL4_HUMAN	HumanRef150126wC.fasta	47699.1	1	3	5	11	0.000472	0.293
CHLA-258 (1) Technical Replicate 1	Cluster of Neuroblast differentiation-associated protein AHNAK OS=Homo sapiens GN=AHNAK PE=1 SV=2 (sp|Q09666|AHNK_HUMAN)	Neuroblast differentiation-associated protein AHNAK OS=Homo sapiens GN=AHNAK PE=1 SV=2	sp|Q09666|AHNK_HUMAN	HumanRef150126wC.fasta	629104	1	3	3	3	0.000129	0.00764
CHLA-258 (1) Technical Replicate 1	Cluster of Cytoplasmic FMR1-interacting protein 1 OS=Homo sapiens GN=CYFIP1 PE=1 SV=1 (sp|Q7L576|CYFP1_HUMAN)	Cytoplasmic FMR1-interacting protein 1 OS=Homo sapiens GN=CYFIP1 PE=1 SV=1	sp|Q7L576|CYFP1_HUMAN	HumanRef150126wC.fasta	145187	1	3	4	5	0.000215	0.0551
CHLA-258 (1) Technical Replicate 1	Cluster of 60S ribosomal protein L15 OS=Homo sapiens GN=RPL15 PE=1 SV=2 (sp|P61313|RL15_HUMAN)	60S ribosomal protein L15 OS=Homo sapiens GN=RPL15 PE=1 SV=2	sp|P61313|RL15_HUMAN	HumanRef150126wC.fasta	24146.5	1	3	5	5	0.000215	0.216
CHLA-258 (1) Technical Replicate 1	Cluster of Tumor necrosis factor receptor superfamily member 10B OS=Homo sapiens GN=TNFRSF10B PE=1 SV=2 (sp|O14763|TR10B_HUMAN)	Tumor necrosis factor receptor superfamily member 10B OS=Homo sapiens GN=TNFRSF10B PE=1 SV=2	sp|O14763|TR10B_HUMAN	HumanRef150126wC.fasta	47877.5	1	3	3	3	0.000129	0.125
CHLA-258 (1) Technical Replicate 1	Cluster of 60S ribosomal protein L13 OS=Homo sapiens GN=RPL13 PE=1 SV=4 (sp|P26373|RL13_HUMAN)	60S ribosomal protein L13 OS=Homo sapiens GN=RPL13 PE=1 SV=4	sp|P26373|RL13_HUMAN	HumanRef150126wC.fasta	24262.2	1	3	3	3	0.000129	0.194
CHLA-258 (1) Technical Replicate 1	Cluster of Peptidyl-prolyl cis-trans isomerase A OS=Homo sapiens GN=PPIA PE=1 SV=2 (sp|P62937|PPIA_HUMAN)	Peptidyl-prolyl cis-trans isomerase A OS=Homo sapiens GN=PPIA PE=1 SV=2	sp|P62937|PPIA_HUMAN,sp|PPIA_HUMAN|	HumanRef150126wC.fasta	18012.9	1	3	5	10	0.000429	0.588
CHLA-258 (1) Technical Replicate 1	Cluster of Isoform 4 of Prostaglandin E synthase 3 OS=Homo sapiens GN=PTGES3 (sp|Q15185-4|TEBP_HUMAN)	Isoform 4 of Prostaglandin E synthase 3 OS=Homo sapiens GN=PTGES3	sp|Q15185-4|TEBP_HUMAN,sp|Q15185|TEBP_HUMAN,tr|A0A087WYT3|A0A087WYT3_HUMAN	HumanRef150126wC.fasta	18697.9	1	3	3	3	0.000129	0.302
CHLA-258 (1) Technical Replicate 1	Cluster of Splicing factor, proline- and glutamine-rich OS=Homo sapiens GN=SFPQ PE=1 SV=2 (sp|P23246|SFPQ_HUMAN)	Splicing factor, proline- and glutamine-rich OS=Homo sapiens GN=SFPQ PE=1 SV=2	sp|P23246|SFPQ_HUMAN	HumanRef150126wC.fasta	76149.5	1	3	3	3	0.000129	0.109
CHLA-258 (1) Technical Replicate 1	Cluster of Isoform 2 of B-cell receptor-associated protein 31 OS=Homo sapiens GN=BCAP31 (sp|P51572-2|BAP31_HUMAN)	Isoform 2 of B-cell receptor-associated protein 31 OS=Homo sapiens GN=BCAP31	sp|P51572-2|BAP31_HUMAN,sp|P51572|BAP31_HUMAN	HumanRef150126wC.fasta	27992.6	1	3	4	4	0.000172	0.131
CHLA-258 (1) Technical Replicate 1	Cluster of Alpha-actinin-4 OS=Homo sapiens GN=ACTN4 PE=1 SV=2 (sp|O43707|ACTN4_HUMAN)	Alpha-actinin-4 OS=Homo sapiens GN=ACTN4 PE=1 SV=2	sp|O43707|ACTN4_HUMAN	HumanRef150126wC.fasta	104857	1	3	3	15	0.000644	0.223
CHLA-258 (1) Technical Replicate 1	Cluster of Isoform 2 of Transgelin-2 OS=Homo sapiens GN=TAGLN2 (sp|P37802-2|TAGL2_HUMAN)	Isoform 2 of Transgelin-2 OS=Homo sapiens GN=TAGLN2	sp|P37802-2|TAGL2_HUMAN,sp|P37802|TAGL2_HUMAN,tr|X6RJP6|X6RJP6_HUMAN	HumanRef150126wC.fasta	22391.9	1	3	3	3	0.000129	0.186
CHLA-258 (1) Technical Replicate 1	Cluster of Ras-related protein Rap-2b OS=Homo sapiens GN=RAP2B PE=1 SV=1 (sp|P61225|RAP2B_HUMAN)	Ras-related protein Rap-2b OS=Homo sapiens GN=RAP2B PE=1 SV=1	sp|P61225|RAP2B_HUMAN	HumanRef150126wC.fasta	20504.4	1	3	4	4	0.000172	0.295
CHLA-258 (1) Technical Replicate 1	Cluster of EH domain-containing protein 1 OS=Homo sapiens GN=EHD1 PE=1 SV=2 (sp|Q9H4M9|EHD1_HUMAN)	EH domain-containing protein 1 OS=Homo sapiens GN=EHD1 PE=1 SV=2	sp|Q9H4M9|EHD1_HUMAN,tr|A0A024R571|A0A024R571_HUMAN	HumanRef150126wC.fasta	60629.1	1	3	4	5	0.000215	0.187
CHLA-258 (1) Technical Replicate 1	Cluster of V-type proton ATPase catalytic subunit A OS=Homo sapiens GN=ATP6V1A PE=1 SV=2 (sp|P38606|VATA_HUMAN)	V-type proton ATPase catalytic subunit A OS=Homo sapiens GN=ATP6V1A PE=1 SV=2	sp|P38606|VATA_HUMAN	HumanRef150126wC.fasta	68305.5	1	3	3	3	0.000129	0.0843
CHLA-258 (1) Technical Replicate 1	Cluster of Isoform 2 of Plasminogen activator inhibitor 1 RNA-binding protein OS=Homo sapiens GN=SERBP1 (sp|Q8NC51-2|PAIRB_HUMAN)	Isoform 2 of Plasminogen activator inhibitor 1 RNA-binding protein OS=Homo sapiens GN=SERBP1	sp|Q8NC51-2|PAIRB_HUMAN,sp|Q8NC51-3|PAIRB_HUMAN,sp|Q8NC51-4|PAIRB_HUMAN,sp|Q8NC51|PAIRB_HUMAN	HumanRef150126wC.fasta	44965.8	1	3	3	3	0.000129	0.112
CHLA-258 (1) Technical Replicate 1	Cluster of Insulin-like growth factor 2 mRNA-binding protein 1 OS=Homo sapiens GN=IGF2BP1 PE=1 SV=2 (sp|Q9NZI8|IF2B1_HUMAN)	Insulin-like growth factor 2 mRNA-binding protein 1 OS=Homo sapiens GN=IGF2BP1 PE=1 SV=2	sp|Q9NZI8|IF2B1_HUMAN	HumanRef150126wC.fasta	63480.5	1	3	4	4	0.000172	0.0797
CHLA-258 (1) Technical Replicate 1	Cluster of Isoform XA of Plasma membrane calcium-transporting ATPase 4 OS=Homo sapiens GN=ATP2B4 (sp|P23634-2|AT2B4_HUMAN)	Isoform XA of Plasma membrane calcium-transporting ATPase 4 OS=Homo sapiens GN=ATP2B4	sp|P23634-2|AT2B4_HUMAN,sp|P23634-3|AT2B4_HUMAN,sp|P23634-4|AT2B4_HUMAN,sp|P23634-5|AT2B4_HUMAN,sp|P23634-8|AT2B4_HUMAN,sp|P23634|AT2B4_HUMAN	HumanRef150126wC.fasta	137924	1	3	3	8	0.000343	0.121
CHLA-258 (1) Technical Replicate 1	Cluster of Protein S100-A11 OS=Homo sapiens GN=S100A11 PE=1 SV=2 (sp|P31949|S10AB_HUMAN)	Protein S100-A11 OS=Homo sapiens GN=S100A11 PE=1 SV=2	sp|P31949|S10AB_HUMAN	HumanRef150126wC.fasta	11741.1	1	3	6	7	0.0003	0.381
CHLA-258 (1) Technical Replicate 1	Cluster of Isoform Short of 14-3-3 protein beta/alpha OS=Homo sapiens GN=YWHAB (sp|P31946-2|1433B_HUMAN)	Isoform Short of 14-3-3 protein beta/alpha OS=Homo sapiens GN=YWHAB	sp|P31946-2|1433B_HUMAN,sp|P31946|1433B_HUMAN	HumanRef150126wC.fasta	28083.1	1	3	6	8	0.000343	0.25
CHLA-258 (1) Technical Replicate 1	Cluster of Isoform 2 of Basigin OS=Homo sapiens GN=BSG (sp|P35613-2|BASI_HUMAN)	Isoform 2 of Basigin OS=Homo sapiens GN=BSG	sp|P35613-2|BASI_HUMAN,sp|P35613|BASI_HUMAN	HumanRef150126wC.fasta	42199.7	1	3	4	4	0.000172	0.178
CHLA-258 (1) Technical Replicate 1	Cluster of Prohibitin-2 OS=Homo sapiens GN=PHB2 PE=1 SV=2 (sp|Q99623|PHB2_HUMAN)	Prohibitin-2 OS=Homo sapiens GN=PHB2 PE=1 SV=2	sp|Q99623|PHB2_HUMAN,tr|J3KPX7|J3KPX7_HUMAN	HumanRef150126wC.fasta	33297.6	1	3	3	3	0.000129	0.151
CHLA-258 (1) Technical Replicate 1	Cluster of Guanine nucleotide-binding protein G(q) subunit alpha OS=Homo sapiens GN=GNAQ PE=1 SV=4 (sp|P50148|GNAQ_HUMAN)	Guanine nucleotide-binding protein G(q) subunit alpha OS=Homo sapiens GN=GNAQ PE=1 SV=4	sp|P50148|GNAQ_HUMAN	HumanRef150126wC.fasta	42143.6	1	3	3	5	0.000215	0.214
CHLA-258 (1) Technical Replicate 1	Cluster of 40S ribosomal protein S12 OS=Homo sapiens GN=RPS12 PE=1 SV=3 (sp|P25398|RS12_HUMAN)	40S ribosomal protein S12 OS=Homo sapiens GN=RPS12 PE=1 SV=3	sp|P25398|RS12_HUMAN	HumanRef150126wC.fasta	14514.8	1	3	3	3	0.000129	0.28
CHLA-258 (1) Technical Replicate 1	Cluster of Elongation factor 1-beta OS=Homo sapiens GN=EEF1B2 PE=1 SV=3 (sp|P24534|EF1B_HUMAN)	Elongation factor 1-beta OS=Homo sapiens GN=EEF1B2 PE=1 SV=3	sp|P24534|EF1B_HUMAN	HumanRef150126wC.fasta	24764.2	1	3	3	3	0.000129	0.338
CHLA-258 (1) Technical Replicate 1	Cluster of X-ray repair cross-complementing protein 5 OS=Homo sapiens GN=XRCC5 PE=1 SV=3 (sp|P13010|XRCC5_HUMAN)	X-ray repair cross-complementing protein 5 OS=Homo sapiens GN=XRCC5 PE=1 SV=3	sp|P13010|XRCC5_HUMAN	HumanRef150126wC.fasta	82707.1	1	3	3	3	0.000129	0.0929
CHLA-258 (1) Technical Replicate 1	Cluster of Protein Niban OS=Homo sapiens GN=FAM129A PE=1 SV=1 (sp|Q9BZQ8|NIBAN_HUMAN)	Protein Niban OS=Homo sapiens GN=FAM129A PE=1 SV=1	sp|Q9BZQ8|NIBAN_HUMAN	HumanRef150126wC.fasta	103134	1	3	3	4	0.000172	0.0668
CHLA-258 (1) Technical Replicate 1	Cluster of Isoform 2 of Eukaryotic translation initiation factor 3 subunit L OS=Homo sapiens GN=EIF3L (sp|Q9Y262-2|EIF3L_HUMAN)	Isoform 2 of Eukaryotic translation initiation factor 3 subunit L OS=Homo sapiens GN=EIF3L	sp|Q9Y262-2|EIF3L_HUMAN,sp|Q9Y262|EIF3L_HUMAN,tr|B0QY89|B0QY89_HUMAN	HumanRef150126wC.fasta	66729.3	1	3	3	4	0.000172	0.149
CHLA-258 (1) Technical Replicate 2	Cluster of Heat shock protein beta-1 OS=Homo sapiens GN=HSPB1 PE=1 SV=2 (sp|P04792|HSPB1_HUMAN)	Heat shock protein beta-1 OS=Homo sapiens GN=HSPB1 PE=1 SV=2	sp|P04792|HSPB1_HUMAN	HumanRef150126wC.fasta	22782.6	1	3	5	8	0.000346	0.595
CHLA-258 (1) Technical Replicate 2	Cluster of Barrier-to-autointegration factor OS=Homo sapiens GN=BANF1 PE=1 SV=1 (sp|O75531|BAF_HUMAN)	Barrier-to-autointegration factor OS=Homo sapiens GN=BANF1 PE=1 SV=1	sp|O75531|BAF_HUMAN	HumanRef150126wC.fasta	10058.7	1	3	6	6	0.000259	0.427
CHLA-258 (1) Technical Replicate 2	Cluster of Isoform 2 of UDP-glucose:glycoprotein glucosyltransferase 1 OS=Homo sapiens GN=UGGT1 (sp|Q9NYU2-2|UGGG1_HUMAN)	Isoform 2 of UDP-glucose:glycoprotein glucosyltransferase 1 OS=Homo sapiens GN=UGGT1	sp|Q9NYU2-2|UGGG1_HUMAN,sp|Q9NYU2|UGGG1_HUMAN	HumanRef150126wC.fasta	177195	1	3	4	5	0.000216	0.0509
CHLA-258 (1) Technical Replicate 2	Cluster of 26S proteasome non-ATPase regulatory subunit 7 OS=Homo sapiens GN=PSMD7 PE=1 SV=2 (sp|P51665|PSMD7_HUMAN)	26S proteasome non-ATPase regulatory subunit 7 OS=Homo sapiens GN=PSMD7 PE=1 SV=2	sp|P51665|PSMD7_HUMAN	HumanRef150126wC.fasta	37025.6	1	3	3	3	0.00013	0.167
CHLA-258 (1) Technical Replicate 2	Cluster of Myotrophin OS=Homo sapiens GN=MTPN PE=1 SV=2 (sp|P58546|MTPN_HUMAN)	Myotrophin OS=Homo sapiens GN=MTPN PE=1 SV=2	sp|P58546|MTPN_HUMAN	HumanRef150126wC.fasta	12895.3	1	3	3	3	0.00013	0.542
CHLA-258 (1) Technical Replicate 2	Cluster of 60S ribosomal protein L4 OS=Homo sapiens GN=RPL4 PE=1 SV=5 (sp|P36578|RL4_HUMAN)	60S ribosomal protein L4 OS=Homo sapiens GN=RPL4 PE=1 SV=5	sp|P36578|RL4_HUMAN	HumanRef150126wC.fasta	47699.1	1	3	5	9	0.000389	0.246
CHLA-258 (1) Technical Replicate 2	Cluster of 40S ribosomal protein S3 OS=Homo sapiens GN=RPS3 PE=1 SV=2 (sp|P23396|RS3_HUMAN)	40S ribosomal protein S3 OS=Homo sapiens GN=RPS3 PE=1 SV=2	sp|P23396|RS3_HUMAN	HumanRef150126wC.fasta	26688.6	1	3	4	5	0.000216	0.3
CHLA-258 (1) Technical Replicate 2	Cluster of CD59 glycoprotein OS=Homo sapiens GN=CD59 PE=1 SV=1 (sp|P13987|CD59_HUMAN)	CD59 glycoprotein OS=Homo sapiens GN=CD59 PE=1 SV=1	sp|P13987|CD59_HUMAN,tr|E9PNW4|E9PNW4_HUMAN,tr|E9PR17|E9PR17_HUMAN	HumanRef150126wC.fasta	14177.2	1	3	3	3	0.00013	0.195
CHLA-258 (1) Technical Replicate 2	Cluster of Tetraspanin (Fragment) OS=Homo sapiens GN=CD81 PE=1 SV=1 (tr|H0YDL9|H0YDL9_HUMAN)	Tetraspanin (Fragment) OS=Homo sapiens GN=CD81 PE=1 SV=1	tr|H0YDL9|H0YDL9_HUMAN	HumanRef150126wC.fasta	23795	1	3	3	3	0.00013	0.294
CHLA-258 (1) Technical Replicate 2	Cluster of Isoform 2 of Tropomyosin alpha-3 chain OS=Homo sapiens GN=TPM3 (sp|P06753-2|TPM3_HUMAN)	Tropomyosin alpha-4 chain OS=Homo sapiens GN=TPM4 PE=1 SV=3	sp|P67936|TPM4_HUMAN	HumanRef150126wC.fasta	28522.4	1	3	4	11	0.000475	0.29
CHLA-258 (1) Technical Replicate 2	Cluster of Isoform 4 of Dipeptidyl peptidase 3 OS=Homo sapiens GN=DPP3 (sp|Q9NY33-4|DPP3_HUMAN)	Isoform 4 of Dipeptidyl peptidase 3 OS=Homo sapiens GN=DPP3	sp|Q9NY33-4|DPP3_HUMAN,sp|Q9NY33|DPP3_HUMAN	HumanRef150126wC.fasta	82591.6	1	3	3	3	0.00013	0.0835
CHLA-258 (1) Technical Replicate 2	Cluster of WD repeat-containing protein 1 OS=Homo sapiens GN=WDR1 PE=1 SV=4 (sp|O75083|WDR1_HUMAN)	WD repeat-containing protein 1 OS=Homo sapiens GN=WDR1 PE=1 SV=4	sp|O75083|WDR1_HUMAN	HumanRef150126wC.fasta	66193.2	1	3	3	13	0.000562	0.348
CHLA-258 (1) Technical Replicate 2	Cluster of Ephrin-B1 OS=Homo sapiens GN=EFNB1 PE=1 SV=1 (sp|P98172|EFNB1_HUMAN)	Ephrin-B1 OS=Homo sapiens GN=EFNB1 PE=1 SV=1	sp|P98172|EFNB1_HUMAN	HumanRef150126wC.fasta	38007.4	1	3	3	4	0.000173	0.231
CHLA-258 (1) Technical Replicate 2	Cluster of Superoxide dismutase [Cu-Zn] OS=Homo sapiens GN=SOD1 PE=1 SV=2 (sp|P00441|SODC_HUMAN)	Superoxide dismutase [Cu-Zn] OS=Homo sapiens GN=SOD1 PE=1 SV=2	sp|P00441|SODC_HUMAN,sp|SODC_HUMAN|	HumanRef150126wC.fasta	15935.3	1	3	4	4	0.000173	0.584
CHLA-258 (1) Technical Replicate 2	Cluster of 26S proteasome non-ATPase regulatory subunit 1 OS=Homo sapiens GN=PSMD1 PE=1 SV=2 (sp|Q99460|PSMD1_HUMAN)	26S proteasome non-ATPase regulatory subunit 1 OS=Homo sapiens GN=PSMD1 PE=1 SV=2	sp|Q99460|PSMD1_HUMAN	HumanRef150126wC.fasta	105839	1	3	4	8	0.000346	0.129
CHLA-258 (1) Technical Replicate 2	Cluster of 60S acidic ribosomal protein P2 OS=Homo sapiens GN=RPLP2 PE=1 SV=1 (sp|P05387|RLA2_HUMAN)	60S acidic ribosomal protein P2 OS=Homo sapiens GN=RPLP2 PE=1 SV=1	sp|P05387|RLA2_HUMAN	HumanRef150126wC.fasta	11665.5	1	3	5	9	0.000389	0.783
CHLA-258 (1) Technical Replicate 2	Cluster of Annexin A6 OS=Homo sapiens GN=ANXA6 PE=1 SV=3 (sp|P08133|ANXA6_HUMAN)	Annexin A6 OS=Homo sapiens GN=ANXA6 PE=1 SV=3	sp|P08133|ANXA6_HUMAN	HumanRef150126wC.fasta	75877.5	1	3	3	26	0.00112	0.395
CHLA-258 (1) Technical Replicate 2	Cluster of Neuroplastin OS=Homo sapiens GN=NPTN PE=1 SV=2 (sp|Q9Y639|NPTN_HUMAN)	Neuroplastin OS=Homo sapiens GN=NPTN PE=1 SV=2	sp|Q9Y639|NPTN_HUMAN	HumanRef150126wC.fasta	44387.6	1	3	5	5	0.000216	0.126
CHLA-258 (1) Technical Replicate 2	Cluster of Phosphatidylethanolamine-binding protein 1 OS=Homo sapiens GN=PEBP1 PE=1 SV=3 (sp|P30086|PEBP1_HUMAN)	Phosphatidylethanolamine-binding protein 1 OS=Homo sapiens GN=PEBP1 PE=1 SV=3	sp|P30086|PEBP1_HUMAN	HumanRef150126wC.fasta	21056.9	1	3	3	4	0.000173	0.385
CHLA-258 (1) Technical Replicate 2	Cluster of Signal recognition particle subunit SRP72 OS=Homo sapiens GN=SRP72 PE=1 SV=3 (sp|O76094|SRP72_HUMAN)	Signal recognition particle subunit SRP72 OS=Homo sapiens GN=SRP72 PE=1 SV=3	sp|O76094|SRP72_HUMAN	HumanRef150126wC.fasta	74608.3	1	3	3	3	0.00013	0.125
CHLA-258 (1) Technical Replicate 2	Cluster of Isoform 2 of Annexin A2 OS=Homo sapiens GN=ANXA2 (sp|P07355-2|ANXA2_HUMAN)	Isoform 2 of Annexin A2 OS=Homo sapiens GN=ANXA2	sp|P07355-2|ANXA2_HUMAN,sp|P07355|ANXA2_HUMAN	HumanRef150126wC.fasta	38606.1	1	3	5	26	0.00112	0.563
CHLA-258 (1) Technical Replicate 2	Cluster of Isoform CNPI of 2',3'-cyclic-nucleotide 3'-phosphodiesterase OS=Homo sapiens GN=CNP (sp|P09543-2|CN37_HUMAN)	Isoform CNPI of 2',3'-cyclic-nucleotide 3'-phosphodiesterase OS=Homo sapiens GN=CNP	sp|P09543-2|CN37_HUMAN,sp|P09543|CN37_HUMAN	HumanRef150126wC.fasta	47580.6	1	3	4	5	0.000216	0.157
CHLA-258 (1) Technical Replicate 2	Cluster of Serine--tRNA ligase, cytoplasmic OS=Homo sapiens GN=SARS PE=1 SV=3 (sp|P49591|SYSC_HUMAN)	Serine--tRNA ligase, cytoplasmic OS=Homo sapiens GN=SARS PE=1 SV=3	sp|P49591|SYSC_HUMAN	HumanRef150126wC.fasta	58778.7	1	3	3	3	0.00013	0.0934
CHLA-258 (1) Technical Replicate 2	Cluster of 60S ribosomal protein L10a OS=Homo sapiens GN=RPL10A PE=1 SV=2 (sp|P62906|RL10A_HUMAN)	60S ribosomal protein L10a OS=Homo sapiens GN=RPL10A PE=1 SV=2	sp|P62906|RL10A_HUMAN	HumanRef150126wC.fasta	24832	1	3	4	4	0.000173	0.212
CHLA-258 (1) Technical Replicate 2	Cluster of Elongation factor 1-gamma OS=Homo sapiens GN=EEF1G PE=1 SV=3 (sp|P26641|EF1G_HUMAN)	Elongation factor 1-gamma OS=Homo sapiens GN=EEF1G PE=1 SV=3	sp|P26641|EF1G_HUMAN	HumanRef150126wC.fasta	50119.4	1	3	3	3	0.00013	0.105
CHLA-258 (1) Technical Replicate 2	Cluster of 60S ribosomal protein L15 OS=Homo sapiens GN=RPL15 PE=1 SV=2 (sp|P61313|RL15_HUMAN)	60S ribosomal protein L15 OS=Homo sapiens GN=RPL15 PE=1 SV=2	sp|P61313|RL15_HUMAN	HumanRef150126wC.fasta	24146.5	1	3	6	6	0.000259	0.216
[truncated: 12,931 more rows]
