# Supplementary material for: Ewing sarcoma family of tumors-derived small extracellular vesicle proteomics identify potential clinical biomarkers
Source: Oncotarget. 2020 Aug 4;11(31):2995–3012. doi: 10.18632/oncotarget.27678 (PMC7415402; doi:10.18632/oncotarget.27678)
Supplement: Supplementary file 3 [file oncotarget-11-2995-s003.xlsx]

## Sheet: Supplemental Table 3
Protein Description	Protein Accession	Accession Number	Gene Symbol	Spectral Count
				TC-71 (1)	TC-71 (2)	CHLA-258 (1)	CHLA-258 (2)	SK-ES-1	RD-ES	COG-E-352
Myosin-9 OS=Homo sapiens GN=MYH9 PE=1 SV=4	sp|P35579|MYH9_HUMAN	P35579	MYH9	11	26	94	51.5	1.5	21.5	17
Basement membrane-specific heparan sulfate proteoglycan core protein OS=Homo sapiens GN=HSPG2 PE=1 SV=4	sp|P98160|PGBM_HUMAN	P98160	HSPG2	0.5	0.5	0.5	0.5	0.5	5	49
Isoform 7 of Fibronectin OS=Homo sapiens GN=FN1	sp|P02751-7|FINC_HUMAN	P02751-7	FN1	0.5	0.75	17	44.5	0.5	1	15
Uncharacterized protein OS=Homo sapiens PE=4 SV=1	tr|A0A087WTG2|A0A087WTG2_HUMAN	A0A087WTG2	RP11-249C24.12	23.5	22	30.5	23.5	17	33.5	29.5
Talin-1 OS=Homo sapiens GN=TLN1 PE=1 SV=3	sp|Q9Y490|TLN1_HUMAN	Q9Y490	TLN1	8.5	19	36	22.5	8.5	23.5	15
Isoform 2 of Clathrin heavy chain 1 OS=Homo sapiens GN=CLTC	sp|Q00610-2|CLH1_HUMAN,sp|Q00610|CLH1_HUMAN,tr|A0A087WVQ6|A0A087WVQ6_HUMAN	Q00610-2	CLTC	36	45	39.5	49	8.5	20	37.5
78 kDa glucose-regulated protein OS=Homo sapiens GN=HSPA5 PE=1 SV=2	sp|P11021|GRP78_HUMAN	P11021	HSPA5	9.5	13.5	24.5	12.5	12.5	35	14
60 kDa heat shock protein, mitochondrial OS=Homo sapiens GN=HSPD1 PE=1 SV=2	sp|P10809|CH60_HUMAN	P10809	HSPD1	14.5	19.5	15.5	8	16.5	45	8
Elongation factor 2 OS=Homo sapiens GN=EEF2 PE=1 SV=4	sp|P13639|EF2_HUMAN	P13639	EEF2	11.5	14.5	32.5	25	12.5	24	12.5
Ectonucleotide pyrophosphatase/phosphodiesterase family member 1 OS=Homo sapiens GN=ENPP1 PE=1 SV=2	sp|P22413|ENPP1_HUMAN	P22413	ENPP1	1	1	32	28.5	0.75	1.5	0.5
Endoplasmin OS=Homo sapiens GN=HSP90B1 PE=1 SV=1	sp|P14625|ENPL_HUMAN	P14625	HSP90B1	7.5	6	18.5	11.5	9.5	36.5	9
Keratin, type I cytoskeletal 10 OS=Homo sapiens GN=KRT10 PE=1 SV=6	sp|P13645|K1C10_HUMAN	P13645	KRT10	14.5	13.5	11	15	29	15.5	10
Importin-5 (Fragment) OS=Homo sapiens GN=IPO5 PE=1 SV=1	tr|H0Y8C6|H0Y8C6_HUMAN	H0Y8C6	IPO5	3	3	18.5	12.5	1.5	2	3
Ras GTPase-activating-like protein IQGAP1 OS=Homo sapiens GN=IQGAP1 PE=1 SV=1	sp|P46940|IQGA1_HUMAN	P46940	IQGAP1	1.5	2.5	20	4.5	0.5	3	2
Transitional endoplasmic reticulum ATPase OS=Homo sapiens GN=VCP PE=1 SV=4	sp|P55072|TERA_HUMAN	P55072	VCP	2	4	14.5	6.5	1.5	6.5	1.5
Cytoskeleton-associated protein 4 OS=Homo sapiens GN=CKAP4 PE=1 SV=2	sp|Q07065|CKAP4_HUMAN	Q07065	CKAP4	1.5	1.5	15	5.5	5.5	20	0.5
Brain acid soluble protein 1 OS=Homo sapiens GN=BASP1 PE=1 SV=2	sp|P80723|BASP1_HUMAN	P80723	BASP1	19	19.5	34	25	18.5	19	20.5
sp|K1C9_HUMAN|	sp|K1C9_HUMAN|	K1C9_HUMAN		7.5	13	15	19	11	14.5	11.5
Cytoplasmic dynein 1 heavy chain 1 OS=Homo sapiens GN=DYNC1H1 PE=1 SV=5	sp|Q14204|DYHC1_HUMAN	Q14204	DYNC1H1	5.5	5	15	6	2	3.5	5
Protein disulfide-isomerase A4 OS=Homo sapiens GN=PDIA4 PE=1 SV=2	sp|P13667|PDIA4_HUMAN	P13667	PDIA4	1	2	6	2	2.5	12.5	5
Isoform 2 of Golgi apparatus protein 1 OS=Homo sapiens GN=GLG1	sp|Q92896-2|GSLG1_HUMAN,sp|Q92896|GSLG1_HUMAN	Q92896-2	GLG1	6.5	11	13	13	1.5	19	3
Isoform 2 of Programmed cell death 6-interacting protein OS=Homo sapiens GN=PDCD6IP	sp|Q8WUM4-2|PDC6I_HUMAN,sp|Q8WUM4|PDC6I_HUMAN	Q8WUM4-2	PDCD6IP	8	6.5	8	11.5	8.5	1.5	15.5
Protein disulfide-isomerase A3 OS=Homo sapiens GN=PDIA3 PE=1 SV=4	sp|P30101|PDIA3_HUMAN	P30101	PDIA3	5	5	10.5	4.5	5	19	4
Transferrin receptor protein 1 OS=Homo sapiens GN=TFRC PE=1 SV=2	sp|P02786|TFR1_HUMAN	P02786	TFRC	4.5	4.5	3	2	3.5	12.5	7
Sodium/potassium-transporting ATPase subunit alpha-1 OS=Homo sapiens GN=ATP1A1 PE=1 SV=1	sp|P05023|AT1A1_HUMAN	P05023	ATP1A1	17	20.5	26	20.5	16.5	29.5	22
sp|ANXA5_HUMAN|	sp|ANXA5_HUMAN|,sp|P08758|ANXA5_HUMAN	ANXA5_HUMAN		5.5	7.5	19.5	10	8.5	8	7
BTB/POZ domain-containing protein 17 OS=Homo sapiens GN=BTBD17 PE=2 SV=1	sp|A6NE02|BTBDH_HUMAN	A6NE02	BTBD17	0.5	0.5	20.5	17	14.5	0.5	1
Fatty acid synthase OS=Homo sapiens GN=FASN PE=1 SV=3	sp|P49327|FAS_HUMAN	P49327	FASN	4	6.5	8.5	6	4	10.5	3.5
Olfactomedin-like protein 3 OS=Homo sapiens GN=OLFML3 PE=2 SV=1	sp|Q9NRN5|OLFL3_HUMAN	Q9NRN5	OLFML3	0.5	0.5	0.5	0.75	10	0.5	18
Heat shock 70 kDa protein 4 OS=Homo sapiens GN=HSPA4 PE=1 SV=4	sp|P34932|HSP74_HUMAN	P34932	HSPA4	3	3.5	14	8.5	5	3.5	3
Isoform 2 of Calnexin OS=Homo sapiens GN=CANX	sp|P27824-2|CALX_HUMAN,sp|P27824|CALX_HUMAN	P27824-2	CANX	4	3	13	7	1.25	11	4
Guanine nucleotide-binding protein G(i) subunit alpha-2 OS=Homo sapiens GN=GNAI2 PE=1 SV=3	sp|P04899|GNAI2_HUMAN	P04899	GNAI2	5.5	5	13	13	10.5	11	11
Poly [ADP-ribose] polymerase 1 OS=Homo sapiens GN=PARP1 PE=1 SV=4	sp|P09874|PARP1_HUMAN	P09874	PARP1	0.75	1.5	0.5	0.5	0.75	13.5	3
Alpha-enolase OS=Homo sapiens GN=ENO1 PE=1 SV=2	sp|P06733|ENOA_HUMAN	P06733	ENO1	15.5	15.5	16.5	14.5	19	17	18
ATP synthase subunit beta, mitochondrial OS=Homo sapiens GN=ATP5B PE=1 SV=3	sp|P06576|ATPB_HUMAN	P06576	ATP5B	4.5	5	4	1	4.5	10.5	2.5
Alanine--tRNA ligase, cytoplasmic OS=Homo sapiens GN=AARS PE=1 SV=2	sp|P49588|SYAC_HUMAN	P49588	AARS	3	7	11.5	7	0.75	12.5	2
Moesin OS=Homo sapiens GN=MSN PE=1 SV=3	sp|P26038|MOES_HUMAN	P26038	MSN	7	10.5	14	8.5	8	16	16.5
Isoform 2 of Heat shock protein HSP 90-alpha OS=Homo sapiens GN=HSP90AA1	sp|P07900-2|HS90A_HUMAN	P07900-2	HSP90AA1	12	17	17	13.5	10	8.5	15
4F2 cell-surface antigen heavy chain OS=Homo sapiens GN=SLC3A2 PE=1 SV=1	tr|F5GZS6|F5GZS6_HUMAN,tr|J3KPF3|J3KPF3_HUMAN	F5GZS6	SLC3A2	13	16.5	23.5	21.5	10.5	18.5	11.5
Isoform 2 of Dihydropyrimidinase-related protein 2 OS=Homo sapiens GN=DPYSL2	sp|Q16555-2|DPYL2_HUMAN,sp|Q16555|DPYL2_HUMAN	Q16555-2	DPYSL2	7	8	14.5	14	7.5	7	8.5
Isoform 2 of Ubiquitin-like modifier-activating enzyme 1 OS=Homo sapiens GN=UBA1	sp|P22314-2|UBA1_HUMAN,sp|P22314|UBA1_HUMAN	P22314-2	UBA1	3.5	8	16.5	17	4	13	13
D-3-phosphoglycerate dehydrogenase OS=Homo sapiens GN=PHGDH PE=1 SV=4	sp|O43175|SERA_HUMAN	O43175	PHGDH	8	11.5	8.5	7	7	9.5	7.5
Annexin A1 OS=Homo sapiens GN=ANXA1 PE=1 SV=2	sp|P04083|ANXA1_HUMAN	P04083	ANXA1	11.5	12.5	27.5	22.5	10	13	5.5
Myristoylated alanine-rich C-kinase substrate OS=Homo sapiens GN=MARCKS PE=1 SV=4	sp|P29966|MARCS_HUMAN	P29966	MARCKS	6.5	6	14	10.5	7	8	8.5
Neutral amino acid transporter B(0) OS=Homo sapiens GN=SLC1A5 PE=1 SV=2	sp|Q15758|AAAT_HUMAN	Q15758	SLC1A5	7	6.5	11	9	9	7	7
Vimentin OS=Homo sapiens GN=VIM PE=1 SV=4	sp|P08670|VIME_HUMAN	P08670	VIM	4.5	2.5	8	5	0.5	0.5	0.5
Plexin-B2 OS=Homo sapiens GN=PLXNB2 PE=1 SV=3	sp|O15031|PLXB2_HUMAN	O15031	PLXNB2	0.75	0.75	10.5	6.5	3	3	2
Heat shock protein HSP 90-beta OS=Homo sapiens GN=HSP90AB1 PE=1 SV=4	sp|P08238|HS90B_HUMAN	P08238	HSP90AB1	12	15.5	36	25	12.5	20	16.5
Isoform 2 of Myosin-10 OS=Homo sapiens GN=MYH10	sp|P35580-2|MYH10_HUMAN,sp|P35580-3|MYH10_HUMAN,sp|P35580-4|MYH10_HUMAN,sp|P35580-5|MYH10_HUMAN,sp|P35580|MYH10_HUMAN	P35580-2	MYH10	0.5	0.5	11	5.5	2	8	4
Cation-independent mannose-6-phosphate receptor OS=Homo sapiens GN=IGF2R PE=1 SV=3	sp|P11717|MPRI_HUMAN	P11717	IGF2R	2	7.5	4	2	1	9	0.5
Histone H4 OS=Homo sapiens GN=HIST1H4A PE=1 SV=2	sp|P62805|H4_HUMAN	P62805	HIST1H4H;HIST1H4C;HIST1H4J;HIST4H4;HIST2H4B;HIST2H4A;HIST1H4K;HIST1H4F;HIST1H4L;HIST1H4I;HIST1H4E;HIST1H4D;HIST1H4A;HIST1H4B	7.5	8	10.5	6.5	6.5	14	23.5
Plastin-2 OS=Homo sapiens GN=LCP1 PE=1 SV=6	sp|P13796|PLSL_HUMAN	P13796	LCP1	0.5	0.75	11	5	0.5	0.75	0.5
Thrombospondin-1 OS=Homo sapiens GN=THBS1 PE=1 SV=2	sp|P07996|TSP1_HUMAN	P07996	THBS1	0.75	3.5	8.5	8.5	1	2.5	10
Isoform 2 of Sodium-dependent phosphate transport protein 2B OS=Homo sapiens GN=SLC34A2	sp|O95436-2|NPT2B_HUMAN	O95436-2	SLC34A2	2.5	3	10	7	0.5	0.5	0.5
Triosephosphate isomerase OS=Homo sapiens GN=TPI1 PE=1 SV=3	sp|P60174|TPIS_HUMAN	P60174	TPI1	4	4.5	8.5	6.5	9.5	7.5	5.5
Retinal dehydrogenase 1 OS=Homo sapiens GN=ALDH1A1 PE=1 SV=2	sp|P00352|AL1A1_HUMAN	P00352	ALDH1A1	0.5	0.5	11.5	8	0.5	0.5	0.5
Protein Niban OS=Homo sapiens GN=FAM129A PE=1 SV=1	sp|Q9BZQ8|NIBAN_HUMAN	Q9BZQ8	FAM129A	1	2.5	3.5	2.5	3	7	0.5
Isoform 3 of Serine hydroxymethyltransferase, mitochondrial OS=Homo sapiens GN=SHMT2	sp|P34897-3|GLYM_HUMAN,sp|P34897|GLYM_HUMAN	P34897-3	SHMT2	0.5	0.5	0.75	0.5	0.75	11	0.5
Calreticulin OS=Homo sapiens GN=CALR PE=1 SV=1	sp|P27797|CALR_HUMAN	P27797	CALR	5	6	18.5	11	3.5	21	7
Isoform 2 of EGF-like repeat and discoidin I-like domain-containing protein 3 OS=Homo sapiens GN=EDIL3	sp|O43854-2|EDIL3_HUMAN,sp|O43854|EDIL3_HUMAN	O43854-2	EDIL3	7	9.5	0.5	0.5	7.5	0.75	0.5
Erythrocyte band 7 integral membrane protein OS=Homo sapiens GN=STOM PE=1 SV=3	sp|P27105|STOM_HUMAN	P27105	STOM	6	11	2	0.75	5	6	2
Major vault protein OS=Homo sapiens GN=MVP PE=1 SV=4	sp|Q14764|MVP_HUMAN	Q14764	MVP	3.5	6	0.5	0.5	0.5	0.5	0.5
Tryptophan--tRNA ligase, cytoplasmic OS=Homo sapiens GN=WARS PE=1 SV=2	sp|P23381|SYWC_HUMAN	P23381	WARS	8.5	10	3	2.5	1.5	1.5	1.5
Ezrin OS=Homo sapiens GN=EZR PE=1 SV=4	sp|P15311|EZRI_HUMAN,tr|E7EQR4|E7EQR4_HUMAN	P15311	EZR	8	8.5	8.5	9	3	8	3.5
Actin, cytoplasmic 2 OS=Homo sapiens GN=ACTG1 PE=1 SV=1	sp|P63261|ACTG_HUMAN	P63261	ACTG1	32.5	43	104.5	90	26	57	34
Isoform 1 of Vinculin OS=Homo sapiens GN=VCL	sp|P18206-2|VINC_HUMAN	P18206-2	VCL	1.5	2	8	3	2	1.5	3.5
T-complex protein 1 subunit zeta OS=Homo sapiens GN=CCT6A PE=1 SV=3	sp|P40227|TCPZ_HUMAN	P40227	CCT6A	5	8	9.5	7	2	7.5	6
40S ribosomal protein S8 OS=Homo sapiens GN=RPS8 PE=1 SV=2	sp|P62241|RS8_HUMAN	P62241	RPS8	3.5	2	8.5	3.5	2	7	6.5
T-complex protein 1 subunit delta OS=Homo sapiens GN=CCT4 PE=1 SV=4	sp|P50991|TCPD_HUMAN	P50991	CCT4	2	3	9.5	4	2.5	7	3
Bifunctional glutamate/proline--tRNA ligase OS=Homo sapiens GN=EPRS PE=1 SV=5	sp|P07814|SYEP_HUMAN	P07814	EPRS	3	4.5	7	5	1.25	8	5
Isoform 3 of L-lactate dehydrogenase A chain OS=Homo sapiens GN=LDHA	sp|P00338-3|LDHA_HUMAN,sp|P00338|LDHA_HUMAN	P00338-3	LDHA	3	4	10	8.5	3	2	3.5
Fascin OS=Homo sapiens GN=FSCN1 PE=1 SV=3	sp|Q16658|FSCN1_HUMAN	Q16658	FSCN1	0.75	0.75	9.5	7	0.75	2	4
Phosphoglycerate mutase 1 OS=Homo sapiens GN=PGAM1 PE=1 SV=2	sp|P18669|PGAM1_HUMAN	P18669	PGAM1	1.25	1.5	9	4	1.25	0.5	0.75
Myosin regulatory light chain 12B OS=Homo sapiens GN=MYL12B PE=1 SV=2	sp|O14950|ML12B_HUMAN,sp|P19105|ML12A_HUMAN,tr|J3QRS3|J3QRS3_HUMAN	O14950	MYL12B	0.75	1.5	9.5	1.5	0.5	2	1
Isoleucine--tRNA ligase, cytoplasmic OS=Homo sapiens GN=IARS PE=1 SV=2	sp|P41252|SYIC_HUMAN	P41252	IARS	0.75	1	8.5	1.5	0.75	4.5	0.75
Microtubule-associated protein RP/EB family member 1 OS=Homo sapiens GN=MAPRE1 PE=1 SV=3	sp|Q15691|MARE1_HUMAN	Q15691	MAPRE1	0.5	0.5	6	7	0.5	1	3
Isoform 2AB of Catenin delta-1 OS=Homo sapiens GN=CTNND1	sp|O60716-10|CTND1_HUMAN,sp|O60716-17|CTND1_HUMAN,sp|O60716-18|CTND1_HUMAN,sp|O60716-2|CTND1_HUMAN,sp|O60716-9|CTND1_HUMAN,sp|O60716|CTND1_HUMAN	O60716-10	CTNND1	0.75	2	10	10	0.5	1.5	2.5
Phosphoglycerate kinase 1 OS=Homo sapiens GN=PGK1 PE=1 SV=3	sp|P00558|PGK1_HUMAN	P00558	PGK1	7	6.5	11.5	12	3.5	9	11.5
Rab GDP dissociation inhibitor beta OS=Homo sapiens GN=GDI2 PE=1 SV=2	sp|P50395|GDIB_HUMAN	P50395	GDI2	6	6	14.5	17	10.5	3	10
Guanine nucleotide-binding protein G(I)/G(S)/G(T) subunit beta-1 OS=Homo sapiens GN=GNB1 PE=1 SV=3	sp|P62873|GBB1_HUMAN	P62873	GNB1	4	4	14	8.5	6.5	18.5	11
Ubiquitin carboxyl-terminal hydrolase isozyme L1 OS=Homo sapiens GN=UCHL1 PE=1 SV=2	sp|P09936|UCHL1_HUMAN	P09936	UCHL1	6	6.5	9	4	4	10	3.5
Malate dehydrogenase, mitochondrial OS=Homo sapiens GN=MDH2 PE=1 SV=3	sp|P40926|MDHM_HUMAN	P40926	MDH2	2	3	3	2.5	3.5	8.5	4.5
L-lactate dehydrogenase B chain OS=Homo sapiens GN=LDHB PE=1 SV=2	sp|P07195|LDHB_HUMAN	P07195	LDHB	6.5	7.5	9	7	7	11	8.5
Leucine-rich PPR motif-containing protein, mitochondrial OS=Homo sapiens GN=LRPPRC PE=1 SV=3	sp|P42704|LPPRC_HUMAN	P42704	LRPPRC	0.5	0.5	0.5	0.5	0.5	6	0.5
Glucosidase 2 subunit beta OS=Homo sapiens GN=PRKCSH PE=1 SV=1	tr|K7ELL7|K7ELL7_HUMAN	K7ELL7	PRKCSH	2.5	2.5	6	2	1.5	8.5	1.5
Peroxiredoxin-1 OS=Homo sapiens GN=PRDX1 PE=1 SV=1	sp|Q06830|PRDX1_HUMAN	Q06830	PRDX1	7	7.5	9.5	7.5	5	12	9.5
Prostaglandin F2 receptor negative regulator OS=Homo sapiens GN=PTGFRN PE=1 SV=2	sp|Q9P2B2|FPRP_HUMAN	Q9P2B2	PTGFRN	2.5	1.5	2	5	6.5	4	7
Isoform 2 of cAMP-dependent protein kinase type II-alpha regulatory subunit OS=Homo sapiens GN=PRKAR2A	sp|P13861-2|KAP2_HUMAN,sp|P13861|KAP2_HUMAN	P13861-2	PRKAR2A	0.75	0.75	4.5	4	0.5	0.5	1.5
Serine/threonine-protein phosphatase 2A catalytic subunit alpha isoform OS=Homo sapiens GN=PPP2CA PE=1 SV=1	sp|P67775|PP2AA_HUMAN	P67775	PPP2CA	0.75	0.75	6	3	0.5	0.5	0.75
Coagulation factor V OS=Homo sapiens GN=F5 PE=1 SV=4	sp|P12259|FA5_HUMAN,tr|A0A0A0MRJ7|A0A0A0MRJ7_HUMAN	P12259	F5	2.5	5	8	2	0.75	8.5	4.5
Unconventional myosin-Id OS=Homo sapiens GN=MYO1D PE=1 SV=2	sp|O94832|MYO1D_HUMAN,tr|J3QRN6|J3QRN6_HUMAN	O94832	MYO1D	0.5	0.5	6.5	0.75	0.5	0.5	0.5
Galectin-1 OS=Homo sapiens GN=LGALS1 PE=1 SV=2	sp|P09382|LEG1_HUMAN	P09382	LGALS1	1.5	1.5	7.5	6	0.5	0.5	1.5
Chloride intracellular channel protein 4 OS=Homo sapiens GN=CLIC4 PE=1 SV=4	sp|Q9Y696|CLIC4_HUMAN	Q9Y696	CLIC4	4.5	4	8.5	6.5	2.5	8.5	8.5
Glutamyl aminopeptidase OS=Homo sapiens GN=ENPEP PE=1 SV=3	sp|Q07075|AMPE_HUMAN	Q07075	ENPEP	0.5	0.5	5.5	4.5	1	0.5	0.5
Profilin-1 OS=Homo sapiens GN=PFN1 PE=1 SV=2	sp|P07737|PROF1_HUMAN	P07737	PFN1	2.5	1.5	6.5	4	2	3	3
sp|GSTP1_HUMAN|	sp|GSTP1_HUMAN|,sp|P09211|GSTP1_HUMAN	GSTP1_HUMAN		3.5	4	9.5	6.5	4	9	4
60S ribosomal protein L3 OS=Homo sapiens GN=RPL3 PE=1 SV=2	sp|P39023|RL3_HUMAN	P39023	RPL3	5.5	9	7	7	4	10	9
Isoform 2 of UDP-glucose:glycoprotein glucosyltransferase 1 OS=Homo sapiens GN=UGGT1	sp|Q9NYU2-2|UGGG1_HUMAN,sp|Q9NYU2|UGGG1_HUMAN	Q9NYU2-2	UGGT1	1.5	1.5	3.5	1	0.75	7	0.5
Heterogeneous nuclear ribonucleoprotein U OS=Homo sapiens GN=HNRNPU PE=1 SV=6	sp|Q00839|HNRPU_HUMAN	Q00839	HNRNPU	0.5	0.75	5	3	1	5.5	0.5
Guanine nucleotide-binding protein G(k) subunit alpha OS=Homo sapiens GN=GNAI3 PE=1 SV=3	sp|P08754|GNAI3_HUMAN	P08754	GNAI3	2.5	1.5	6	5.5	5.5	10.5	7.5
Integrin beta-1 OS=Homo sapiens GN=ITGB1 PE=1 SV=2	sp|P05556|ITB1_HUMAN	P05556	ITGB1	6.5	6	5	3.5	5	6	4
FACT complex subunit SPT16 OS=Homo sapiens GN=SUPT16H PE=1 SV=1	sp|Q9Y5B9|SP16H_HUMAN	Q9Y5B9	SUPT16H	0.5	0.5	0.5	0.5	0.5	6	0.5
Peptidyl-prolyl cis-trans isomerase B OS=Homo sapiens GN=PPIB PE=1 SV=2	sp|P23284|PPIB_HUMAN	P23284	PPIB	2.5	1.5	3	0.75	0.75	8	0.5
Laminin subunit alpha-5 OS=Homo sapiens GN=LAMA5 PE=1 SV=8	sp|O15230|LAMA5_HUMAN	O15230	LAMA5	0.5	0.5	0.5	4	0.5	1	6
Isoform 2 of Receptor-type tyrosine-protein phosphatase F OS=Homo sapiens GN=PTPRF	sp|P10586-2|PTPRF_HUMAN,sp|P10586|PTPRF_HUMAN	P10586-2	PTPRF	0.5	0.5	0.5	0.5	1.25	0.75	6.5
Heat shock protein beta-1 OS=Homo sapiens GN=HSPB1 PE=1 SV=2	sp|P04792|HSPB1_HUMAN	P04792	HSPB1	1	4.5	9	7.5	6	2.5	0.5
26S proteasome non-ATPase regulatory subunit 1 OS=Homo sapiens GN=PSMD1 PE=1 SV=2	sp|Q99460|PSMD1_HUMAN	Q99460	PSMD1	1	0.75	10	2	0.5	2	0.5
Isoform 2 of Stress-induced-phosphoprotein 1 OS=Homo sapiens GN=STIP1	sp|P31948-2|STIP1_HUMAN	P31948-2	STIP1	3.5	3.5	11.5	6.5	4	9.5	4.5
T-complex protein 1 subunit theta OS=Homo sapiens GN=CCT8 PE=1 SV=4	sp|P50990|TCPQ_HUMAN	P50990	CCT8	2.5	1	10	2.5	1	4	2
Synaptic vesicle membrane protein VAT-1 homolog OS=Homo sapiens GN=VAT1 PE=1 SV=2	sp|Q99536|VAT1_HUMAN	Q99536	VAT1	0.75	1	9	8.5	0.5	0.75	0.5
MARCKS-related protein OS=Homo sapiens GN=MARCKSL1 PE=1 SV=2	sp|P49006|MRP_HUMAN	P49006	MARCKSL1	2	0.75	8.5	7.5	3.5	4	8.5
26S proteasome non-ATPase regulatory subunit 3 OS=Homo sapiens GN=PSMD3 PE=1 SV=2	sp|O43242|PSMD3_HUMAN	O43242	PSMD3	0.5	0.5	4	1.5	0.5	0.5	0.5
Phosphoserine aminotransferase OS=Homo sapiens GN=PSAT1 PE=1 SV=2	sp|Q9Y617|SERC_HUMAN	Q9Y617	PSAT1	4	3	5.5	4	1.5	1.5	0.5
Tumor necrosis factor receptor superfamily member 16 OS=Homo sapiens GN=NGFR PE=1 SV=1	sp|P08138|TNR16_HUMAN	P08138	NGFR	0.75	1	5.5	5.5	3	1.5	4.5
Isoform 3 of Pyruvate kinase PKM OS=Homo sapiens GN=PKM	sp|P14618-3|KPYM_HUMAN	P14618-3	PKM	8	11	16	14	8.5	19	7.5
60S ribosomal protein L7 OS=Homo sapiens GN=RPL7 PE=1 SV=1	sp|P18124|RL7_HUMAN	P18124	RPL7	5	4	7	6	3	5.5	7
40S ribosomal protein S3a OS=Homo sapiens GN=RPS3A PE=1 SV=2	sp|P61247|RS3A_HUMAN	P61247	RPS3A	2.5	3	8	2.5	1	5	6
60S ribosomal protein L7a OS=Homo sapiens GN=RPL7A PE=1 SV=2	sp|P62424|RL7A_HUMAN	P62424	RPL7A	6	5	4.5	4.5	4	6.5	6
Prothrombin OS=Homo sapiens GN=F2 PE=1 SV=2	sp|P00734|THRB_HUMAN,tr|E9PIT3|E9PIT3_HUMAN	P00734	F2	5	5.5	7.5	3	1	6	7.5
Tubulin beta-3 chain OS=Homo sapiens GN=TUBB3 PE=1 SV=2	sp|Q13509|TBB3_HUMAN	Q13509	TUBB3	7.5	9	27.5	23.5	5	10	18
Isoform 2 of Annexin A2 OS=Homo sapiens GN=ANXA2	sp|P07355-2|ANXA2_HUMAN,sp|P07355|ANXA2_HUMAN	P07355-2	ANXA2	13	14	26.5	29	13	16.5	15
Aspartate aminotransferase, mitochondrial OS=Homo sapiens GN=GOT2 PE=1 SV=3	sp|P00505|AATM_HUMAN	P00505	GOT2	0.5	0.5	0.5	0.5	0.5	5.5	0.5
Stress-70 protein, mitochondrial OS=Homo sapiens GN=HSPA9 PE=1 SV=2	sp|P38646|GRP75_HUMAN	P38646	HSPA9	0.5	1	0.5	0.75	0.5	7.5	0.5
Isoform 2 of Basigin OS=Homo sapiens GN=BSG	sp|P35613-2|BASI_HUMAN,sp|P35613|BASI_HUMAN	P35613-2	BSG	4	4.5	4	4	5	7.5	5
Dolichyl-diphosphooligosaccharide--protein glycosyltransferase subunit 1 OS=Homo sapiens GN=RPN1 PE=1 SV=1	sp|P04843|RPN1_HUMAN	P04843	RPN1	0.75	1.25	2.5	0.75	0.75	7	1
Elongation factor 1-gamma OS=Homo sapiens GN=EEF1G PE=1 SV=3	sp|P26641|EF1G_HUMAN	P26641	EEF1G	2.5	3	5	3.5	0.75	6	1.5
Isoform 2 of ATP synthase subunit alpha, mitochondrial OS=Homo sapiens GN=ATP5A1	sp|P25705-2|ATPA_HUMAN,sp|P25705|ATPA_HUMAN	P25705-2	ATP5A1	2.5	2.5	3.5	1	2.5	6	2
60S ribosomal protein L5 OS=Homo sapiens GN=RPL5 PE=1 SV=3	sp|P46777|RL5_HUMAN	P46777	RPL5	2.5	2.5	5	2	2.5	4.5	7
Core histone macro-H2A.2 OS=Homo sapiens GN=H2AFY2 PE=1 SV=3	sp|Q9P0M6|H2AW_HUMAN	Q9P0M6	H2AFY2	1.5	2	0.5	1	1	3.5	7.5
Barrier-to-autointegration factor OS=Homo sapiens GN=BANF1 PE=1 SV=1	sp|O75531|BAF_HUMAN	O75531	BANF1	4	4	7	3	1.25	7.5	12.5
Peroxiredoxin-2 OS=Homo sapiens GN=PRDX2 PE=1 SV=5	sp|P32119|PRDX2_HUMAN	P32119	PRDX2	6.5	5.5	6.5	5	4.5	3.5	5
Serine--tRNA ligase, cytoplasmic OS=Homo sapiens GN=SARS PE=1 SV=3	sp|P49591|SYSC_HUMAN	P49591	SARS	4	5	2.5	1	0.75	4.5	1
Glycine--tRNA ligase OS=Homo sapiens GN=GARS PE=1 SV=3	sp|P41250|SYG_HUMAN	P41250	GARS	4	5	4	3	1	3	1.25
14-3-3 protein theta OS=Homo sapiens GN=YWHAQ PE=1 SV=1	sp|P27348|1433T_HUMAN	P27348	YWHAQ	1	1	6.5	6	4.5	4.5	4
Arginine--tRNA ligase, cytoplasmic OS=Homo sapiens GN=RARS PE=1 SV=2	sp|P54136|SYRC_HUMAN	P54136	RARS	1.5	1.5	3.5	2	0.5	3	0.5
Isoform 2 of 26S proteasome non-ATPase regulatory subunit 11 OS=Homo sapiens GN=PSMD11	sp|O00231-2|PSD11_HUMAN,sp|O00231|PSD11_HUMAN	O00231-2	PSMD11	0.5	0.5	4	0.75	0.5	0.5	0.5
Catenin beta-1 OS=Homo sapiens GN=CTNNB1 PE=1 SV=1	sp|P35222|CTNB1_HUMAN,tr|B4DGU4|B4DGU4_HUMAN	P35222	CTNNB1	3	1.5	6	3	3.5	3	1.75
Isoform 2 of Tropomyosin alpha-3 chain OS=Homo sapiens GN=TPM3	sp|P06753-2|TPM3_HUMAN	P06753-2	TPM3	3	3.5	22	15.5	1	7	2
Cofilin-1 OS=Homo sapiens GN=CFL1 PE=1 SV=3	sp|P23528|COF1_HUMAN,tr|E9PK25|E9PK25_HUMAN,tr|G3V1A4|G3V1A4_HUMAN	P23528	CFL1	6.5	8.5	13	11	6	11	6
Isoform 6 of Inactive tyrosine-protein kinase 7 OS=Homo sapiens GN=PTK7	sp|Q13308-6|PTK7_HUMAN	Q13308-6	PTK7	0.5	0.5	4	4	1	1.25	0.75
ADP-ribosylation factor 3 OS=Homo sapiens GN=ARF3 PE=1 SV=2	sp|P61204|ARF3_HUMAN	P61204	ARF3	1	1	6.5	5	2.5	5	5
Isoform 3 of Fermitin family homolog 2 OS=Homo sapiens GN=FERMT2	sp|Q96AC1-3|FERM2_HUMAN	Q96AC1-3	FERMT2	2	3	4.5	1.5	0.5	0.75	0.5
T-complex protein 1 subunit alpha OS=Homo sapiens GN=TCP1 PE=1 SV=1	sp|P17987|TCPA_HUMAN	P17987	TCP1	3.5	3.5	9	7	2	5.5	0.5
Glucose-6-phosphate isomerase (Fragment) OS=Homo sapiens GN=GPI PE=4 SV=1	tr|A0A0A0MTS2|A0A0A0MTS2_HUMAN	A0A0A0MTS2	GPI	3.5	3	6.5	3.5	1.25	1	1.5
Dynactin subunit 2 OS=Homo sapiens GN=DCTN2 PE=1 SV=4	sp|Q13561|DCTN2_HUMAN	Q13561	DCTN2	0.5	0.5	4.5	1.5	0.5	1	0.5
Sorbitol dehydrogenase OS=Homo sapiens GN=SORD PE=1 SV=4	sp|Q00796|DHSO_HUMAN	Q00796	SORD	0.75	0.5	6	4.5	0.5	0.5	0.5
Integrin beta-3 OS=Homo sapiens GN=ITGB3 PE=1 SV=2	sp|P05106|ITB3_HUMAN	P05106	ITGB3	2	2.5	5.5	1.5	0.75	3.5	3
Isoform Beta-II of Protein kinase C beta type OS=Homo sapiens GN=PRKCB	sp|P05771-2|KPCB_HUMAN	P05771-2	PRKCB	0.75	0.5	6.5	7	0.5	0.5	0.5
Tubulin beta chain OS=Homo sapiens GN=TUBB PE=1 SV=2	sp|P07437|TBB5_HUMAN	P07437	TUBB	16.5	21	37.5	38	11.5	28	26
14-3-3 protein gamma OS=Homo sapiens GN=YWHAG PE=1 SV=2	sp|P61981|1433G_HUMAN	P61981	YWHAG	0.75	1.5	6	5.5	2	1.25	3
Disintegrin and metalloproteinase domain-containing protein 10 OS=Homo sapiens GN=ADAM10 PE=1 SV=1	sp|O14672|ADA10_HUMAN	O14672	ADAM10	0.75	1.25	1	0.75	5	4	3.5
Neutral amino acid transporter A OS=Homo sapiens GN=SLC1A4 PE=1 SV=1	sp|P43007|SATT_HUMAN	P43007	SLC1A4	4.5	4	1.5	1.5	4.5	0.75	1
Isoform 3 of 60S ribosomal protein L17 OS=Homo sapiens GN=RPL17	sp|P18621-3|RL17_HUMAN,sp|P18621|RL17_HUMAN,tr|A0A087WXM6|A0A087WXM6_HUMAN,tr|J3KRX5|J3KRX5_HUMAN,tr|J3QQT2|J3QQT2_HUMAN	P18621-3	RPL17	0.75	1	2	1	0.5	5.5	1
Cytochrome b-c1 complex subunit 2, mitochondrial OS=Homo sapiens GN=UQCRC2 PE=1 SV=3	sp|P22695|QCR2_HUMAN	P22695	UQCRC2	0.5	0.75	0.75	0.75	0.75	3.5	0.75
Isoform 2 of Nucleophosmin OS=Homo sapiens GN=NPM1	sp|P06748-2|NPM_HUMAN,sp|P06748|NPM_HUMAN	P06748-2	NPM1	4	6	9.5	4	4	11.5	6
40S ribosomal protein S6 OS=Homo sapiens GN=RPS6 PE=1 SV=1	sp|P62753|RS6_HUMAN	P62753	RPS6	0.75	1.25	3	1	1.25	4	2
3-hydroxyacyl-CoA dehydrogenase type-2 OS=Homo sapiens GN=HSD17B10 PE=1 SV=3	sp|Q99714|HCD2_HUMAN	Q99714	HSD17B10	0.5	0.75	0.5	0.5	1	4	0.5
Ephrin type-A receptor 2 OS=Homo sapiens GN=EPHA2 PE=1 SV=2	sp|P29317|EPHA2_HUMAN	P29317	EPHA2	0.5	0.5	1	0.75	1.25	5	4.5
60S ribosomal protein L13 OS=Homo sapiens GN=RPL13 PE=1 SV=4	sp|P26373|RL13_HUMAN	P26373	RPL13	1.25	0.75	2	2	0.75	5.5	6
Secretory carrier-associated membrane protein 3 OS=Homo sapiens GN=SCAMP3 PE=1 SV=3	sp|O14828|SCAM3_HUMAN	O14828	SCAMP3	1.5	1.5	0.75	0.5	0.75	5	3
Voltage-dependent anion-selective channel protein 1 OS=Homo sapiens GN=VDAC1 PE=1 SV=2	sp|P21796|VDAC1_HUMAN	P21796	VDAC1	0.5	0.75	2	1	0.5	4	0.5
Endoplasmic reticulum resident protein 29 OS=Homo sapiens GN=ERP29 PE=1 SV=4	sp|P30040|ERP29_HUMAN	P30040	ERP29	1.5	2	2.25	0.75	1.5	5	0.5
HLA class I histocompatibility antigen, A-24 alpha chain OS=Homo sapiens GN=HLA-A PE=1 SV=2	sp|P05534|1A24_HUMAN	P05534	HLA-A	3.5	3.5	6.5	5.5	0.5	14.5	1.5
Intercellular adhesion molecule 1 OS=Homo sapiens GN=ICAM1 PE=1 SV=2	sp|P05362|ICAM1_HUMAN	P05362	ICAM1	0.5	0.5	0.5	0.5	0.5	5	0.5
Stomatin-like protein 2, mitochondrial OS=Homo sapiens GN=STOML2 PE=1 SV=1	sp|Q9UJZ1|STML2_HUMAN	Q9UJZ1	STOML2	1	2	0.5	0.5	1	4.5	0.5
60S ribosomal protein L4 OS=Homo sapiens GN=RPL4 PE=1 SV=5	sp|P36578|RL4_HUMAN	P36578	RPL4	8	8.5	10	11	7	13	10.5
Isoform 2 of Peroxisomal multifunctional enzyme type 2 OS=Homo sapiens GN=HSD17B4	sp|P51659-2|DHB4_HUMAN	P51659-2	HSD17B4	0.5	0.5	0.75	0.5	1.5	4.5	0.5
ATP-dependent 6-phosphofructokinase, platelet type OS=Homo sapiens GN=PFKP PE=1 SV=2	sp|Q01813|PFKAP_HUMAN	Q01813	PFKP	2.5	0.75	3.5	0.5	1.5	0.5	5.5
Inorganic pyrophosphatase OS=Homo sapiens GN=PPA1 PE=1 SV=2	sp|Q15181|IPYR_HUMAN	Q15181	PPA1	1.75	2	2	1.5	1.25	2	4
Isoform 2 of Annexin A7 OS=Homo sapiens GN=ANXA7	sp|P20073-2|ANXA7_HUMAN,sp|P20073|ANXA7_HUMAN	P20073-2	ANXA7	3.5	4.5	4	3.5	1.5	2.5	3.5
14-3-3 protein zeta/delta OS=Homo sapiens GN=YWHAZ PE=1 SV=1	sp|P63104|1433Z_HUMAN	P63104	YWHAZ	9	8.5	8.5	6.5	5.5	4	8
40S ribosomal protein SA OS=Homo sapiens GN=RPSA PE=1 SV=4	sp|P08865|RSSA_HUMAN,tr|C9J9K3|C9J9K3_HUMAN	P08865	RPSA	3.5	4	6	3.5	2.5	5.5	4.5
Copine-3 OS=Homo sapiens GN=CPNE3 PE=1 SV=1	sp|O75131|CPNE3_HUMAN	O75131	CPNE3	3	2.5	2.5	1.5	0.5	0.75	1
Histidine triad nucleotide-binding protein 1 OS=Homo sapiens GN=HINT1 PE=1 SV=2	sp|P49773|HINT1_HUMAN	P49773	HINT1	4	4	5.5	4	2	2.5	2
Fatty acid-binding protein, epidermal OS=Homo sapiens GN=FABP5 PE=1 SV=3	sp|Q01469|FABP5_HUMAN	Q01469	FABP5	5	6.5	0.5	0.5	4.5	0.75	5
Copine-1 OS=Homo sapiens GN=CPNE1 PE=1 SV=1	tr|B0QZ18|B0QZ18_HUMAN	B0QZ18	CPNE1	3	6	3.5	4.5	1	5	0.5
Plasminogen OS=Homo sapiens GN=PLG PE=1 SV=2	sp|P00747|PLMN_HUMAN	P00747	PLG	3	4	8.5	3	2.5	4	3.5
S-formylglutathione hydrolase OS=Homo sapiens GN=ESD PE=1 SV=2	sp|P10768|ESTD_HUMAN	P10768	ESD	2	6	4	2.5	0.5	0.5	3.5
26S protease regulatory subunit 6B OS=Homo sapiens GN=PSMC4 PE=1 SV=2	sp|P43686|PRS6B_HUMAN	P43686	PSMC4	1	3	3	2.5	1.5	2	1
Chloride intracellular channel protein 1 OS=Homo sapiens GN=CLIC1 PE=1 SV=4	sp|O00299|CLIC1_HUMAN	O00299	CLIC1	2.5	3.5	4	3	2.5	1.5	3
Peroxiredoxin-6 OS=Homo sapiens GN=PRDX6 PE=1 SV=3	sp|P30041|PRDX6_HUMAN	P30041	PRDX6	2.5	4	2	1.5	0.5	2	1
Isoform 2 of Complement C4-A OS=Homo sapiens GN=C4A	sp|P0C0L4-2|CO4A_HUMAN,sp|P0C0L4|CO4A_HUMAN	P0C0L4-2	C4A	1.5	2.5	4	4	0.75	4	2
60S ribosomal protein L15 OS=Homo sapiens GN=RPL15 PE=1 SV=2	sp|P61313|RL15_HUMAN	P61313	RPL15	4	5.5	5.5	6.5	2.5	7	5.5
Hornerin OS=Homo sapiens GN=HRNR PE=1 SV=2	sp|Q86YZ3|HORN_HUMAN	Q86YZ3	HRNR	0.5	3.5	4	3	0.75	3.5	2
Elongation factor 1-beta OS=Homo sapiens GN=EEF1B2 PE=1 SV=3	sp|P24534|EF1B_HUMAN	P24534	EEF1B2	1	3	2.5	1.5	1	2.5	0.5
Ras-related protein Rab-7a OS=Homo sapiens GN=RAB7A PE=1 SV=1	sp|P51149|RAB7A_HUMAN	P51149	RAB7A	2	2	3	2	0.75	2	0.75
Calpain small subunit 1 OS=Homo sapiens GN=CAPNS1 PE=1 SV=1	sp|P04632|CPNS1_HUMAN	P04632	CAPNS1	0.5	0.5	7	1.25	0.5	0.5	0.5
Staphylococcal nuclease domain-containing protein 1 OS=Homo sapiens GN=SND1 PE=1 SV=1	sp|Q7KZF4|SND1_HUMAN	Q7KZF4	SND1	0.75	1.5	5	3	0.75	3.5	3
Isoform 2 of Protein enabled homolog OS=Homo sapiens GN=ENAH	sp|Q8N8S7-2|ENAH_HUMAN,sp|Q8N8S7-3|ENAH_HUMAN,sp|Q8N8S7|ENAH_HUMAN	Q8N8S7-2	ENAH	0.75	0.75	2.5	1	0.5	3.5	4.5
CD99 antigen OS=Homo sapiens GN=CD99 PE=1 SV=1	sp|P14209|CD99_HUMAN	P14209	CD99	3	2.5	8	6	3.5	4.5	4.5
Proteasome subunit alpha type-4 OS=Homo sapiens GN=PSMA4 PE=1 SV=1	sp|P25789|PSA4_HUMAN,tr|H0YKT8|H0YKT8_HUMAN,tr|H0YL69|H0YL69_HUMAN,tr|H0YMA1|H0YMA1_HUMAN,tr|H0YMZ1|H0YMZ1_HUMAN,tr|H0YN18|H0YN18_HUMAN	P25789	PSMA4	2	0.75	4.5	2	0.75	0.5	0.5
Isoform B of Plasma membrane calcium-transporting ATPase 1 OS=Homo sapiens GN=ATP2B1	sp|P20020-3|AT2B1_HUMAN,sp|P20020-6|AT2B1_HUMAN	P20020-3	ATP2B1	2	1.5	8.5	2	2.5	2	1
Adenylyl cyclase-associated protein 1 OS=Homo sapiens GN=CAP1 PE=1 SV=5	sp|Q01518|CAP1_HUMAN	Q01518	CAP1	1	2	2.5	2	0.75	3	1
T-complex protein 1 subunit eta OS=Homo sapiens GN=CCT7 PE=1 SV=2	sp|Q99832|TCPH_HUMAN	Q99832	CCT7	2	5.5	14	6.5	3.5	6.5	4.5
WD repeat-containing protein 1 OS=Homo sapiens GN=WDR1 PE=1 SV=4	sp|O75083|WDR1_HUMAN	O75083	WDR1	3.5	2.5	12	8.5	2.5	3	2.5
Ephrin-B1 OS=Homo sapiens GN=EFNB1 PE=1 SV=1	sp|P98172|EFNB1_HUMAN	P98172	EFNB1	0.75	0.5	4	2	1.25	0.5	3
Isoform 3 of Nucleoside diphosphate kinase B OS=Homo sapiens GN=NME2	sp|P22392-2|NDKB_HUMAN,tr|Q32Q12|Q32Q12_HUMAN	P22392-2	NME2	6	7	9	6.5	3	6	2
Superoxide dismutase [Cu-Zn] OS=Homo sapiens GN=SOD1 PE=1 SV=2	sp|P00441|SODC_HUMAN,sp|SODC_HUMAN|	P00441	SOD1	4.5	4	5.5	3.5	4	5.5	6
Annexin A6 OS=Homo sapiens GN=ANXA6 PE=1 SV=3	sp|P08133|ANXA6_HUMAN	P08133	ANXA6	6.5	8.5	33	23	12	5.5	19.5
Poly(rC)-binding protein 1 OS=Homo sapiens GN=PCBP1 PE=1 SV=2	sp|Q15365|PCBP1_HUMAN	Q15365	PCBP1	1	1	5	3	0.5	2.5	1.25
Isoform CNPI of 2',3'-cyclic-nucleotide 3'-phosphodiesterase OS=Homo sapiens GN=CNP	sp|P09543-2|CN37_HUMAN,sp|P09543|CN37_HUMAN	P09543-2	CNP	0.75	1	5	3	0.75	1	3
Tripeptidyl-peptidase 2 OS=Homo sapiens GN=TPP2 PE=1 SV=4	sp|P29144|TPP2_HUMAN,tr|Q5VZU9|Q5VZU9_HUMAN	P29144	TPP2	1	1	2.5	0.75	0.5	0.5	0.75
Translational activator GCN1 OS=Homo sapiens GN=GCN1L1 PE=1 SV=6	sp|Q92616|GCN1L_HUMAN	Q92616	GCN1	0.5	1	4	1	0.5	2	0.5
Collagen alpha-1(VI) chain OS=Homo sapiens GN=COL6A1 PE=1 SV=3	sp|P12109|CO6A1_HUMAN	P12109	COL6A1	0.5	0.5	4	3	0.5	0.5	0.5
E3 ubiquitin-protein ligase HUWE1 OS=Homo sapiens GN=HUWE1 PE=1 SV=3	sp|Q7Z6Z7|HUWE1_HUMAN	Q7Z6Z7	HUWE1	0.5	1.25	2.5	0.75	0.5	0.75	0.5
DnaJ homolog subfamily A member 1 OS=Homo sapiens GN=DNAJA1 PE=1 SV=2	sp|P31689|DNJA1_HUMAN	P31689	DNAJA1	0.5	0.5	3	0.75	0.5	1.5	0.5
Peptidyl-prolyl cis-trans isomerase FKBP4 OS=Homo sapiens GN=FKBP4 PE=1 SV=3	sp|Q02790|FKBP4_HUMAN	Q02790	FKBP4	2	1.5	3	2.5	2	5	1.5
Actin-related protein 3 OS=Homo sapiens GN=ACTR3 PE=1 SV=3	sp|P61158|ARP3_HUMAN	P61158	ACTR3	0.75	0.75	4	2.5	0.5	1.5	0.75
Ephrin type-B receptor 3 OS=Homo sapiens GN=EPHB3 PE=1 SV=2	sp|P54753|EPHB3_HUMAN	P54753	EPHB3	0.5	0.5	4	3.5	1	2	6
Sodium/potassium-transporting ATPase subunit beta-3 OS=Homo sapiens GN=ATP1B3 PE=1 SV=1	sp|P54709|AT1B3_HUMAN	P54709	ATP1B3	3.5	3.5	11	5	3.5	7.5	3
Calponin OS=Homo sapiens GN=CNN2 PE=1 SV=1	tr|B4DDF4|B4DDF4_HUMAN	B4DDF4	CNN2	0.5	0.5	3.5	2	0.5	0.5	0.5
Tyrosine--tRNA ligase, cytoplasmic OS=Homo sapiens GN=YARS PE=1 SV=4	sp|P54577|SYYC_HUMAN	P54577	YARS	0.75	0.5	3.5	1.5	0.5	1.75	0.75
Large neutral amino acids transporter small subunit 1 OS=Homo sapiens GN=SLC7A5 PE=1 SV=2	sp|Q01650|LAT1_HUMAN	Q01650	SLC7A5	3.5	3	5.5	4	1.25	4	1
Isoform 2 of Sorting nexin-18 OS=Homo sapiens GN=SNX18	sp|Q96RF0-2|SNX18_HUMAN	Q96RF0-2	SNX18	0.5	0.75	3.5	2.5	0.5	0.5	0.5
Estradiol 17-beta-dehydrogenase 2 OS=Homo sapiens GN=HSD17B2 PE=1 SV=1	sp|P37059|DHB2_HUMAN	P37059	HSD17B2	0.5	0.5	3.5	0.75	0.5	0.5	0.5
40S ribosomal protein S13 OS=Homo sapiens GN=RPS13 PE=1 SV=2	sp|P62277|RS13_HUMAN,tr|J3KMX5|J3KMX5_HUMAN	P62277	RPS13	1.5	1.5	4.5	3.5	2	2.5	3.5
Epoxide hydrolase 1 OS=Homo sapiens GN=EPHX1 PE=1 SV=1	sp|P07099|HYEP_HUMAN	P07099	EPHX1	0.5	0.5	4	0.5	0.5	0.5	0.5
Neuroblast differentiation-associated protein AHNAK OS=Homo sapiens GN=AHNAK PE=1 SV=2	sp|Q09666|AHNK_HUMAN	Q09666	AHNAK	0.5	0.5	3.5	1.25	0.5	0.5	0.5
CAD protein OS=Homo sapiens GN=CAD PE=1 SV=3	sp|P27708|PYR1_HUMAN,tr|F8VPD4|F8VPD4_HUMAN	P27708	CAD	1	1.5	2.5	0.75	0.5	3	0.5
Isoform 2 of Protein tweety homolog 3 OS=Homo sapiens GN=TTYH3	sp|Q9C0H2-2|TTYH3_HUMAN,sp|Q9C0H2|TTYH3_HUMAN	Q9C0H2-2	TTYH3	0.5	0.5	2	3.5	3	0.75	5
Phosphatidylethanolamine-binding protein 1 OS=Homo sapiens GN=PEBP1 PE=1 SV=3	sp|P30086|PEBP1_HUMAN	P30086	PEBP1	2	2	3	4	3.5	2	2.5
Laminin subunit gamma-1 OS=Homo sapiens GN=LAMC1 PE=1 SV=3	sp|P11047|LAMC1_HUMAN	P11047	LAMC1	0.5	0.75	0.5	3.5	0.5	1	3.5
ADP-ribosylation factor 6 OS=Homo sapiens GN=ARF6 PE=1 SV=2	sp|P62330|ARF6_HUMAN	P62330	ARF6	0.5	0.5	1	2.5	0.5	0.5	0.5
Tumor necrosis factor receptor superfamily member 10B OS=Homo sapiens GN=TNFRSF10B PE=1 SV=2	sp|O14763|TR10B_HUMAN	O14763	TNFRSF10B	1.5	1	3	2.5	1.25	1.5	0.75
Monocarboxylate transporter 1 OS=Homo sapiens GN=SLC16A1 PE=1 SV=3	sp|P53985|MOT1_HUMAN	P53985	SLC16A1	6	4	4.5	3.5	8.5	7.5	8
Filaggrin-2 OS=Homo sapiens GN=FLG2 PE=1 SV=1	sp|Q5D862|FILA2_HUMAN	Q5D862	FLG2	0.5	0.5	0.5	1.25	4.5	0.5	0.5
Desmoglein-1 OS=Homo sapiens GN=DSG1 PE=1 SV=2	sp|Q02413|DSG1_HUMAN	Q02413	DSG1	0.5	0.5	0.5	0.5	4	0.5	0.5
Isoform 2 of Ephrin type-A receptor 4 OS=Homo sapiens GN=EPHA4	sp|P54764-2|EPHA4_HUMAN,sp|P54764|EPHA4_HUMAN	P54764-2	EPHA4	0.5	0.5	0.5	0.75	2.5	0.75	0.5
Ras-related protein Ral-A OS=Homo sapiens GN=RALA PE=1 SV=1	sp|P11233|RALA_HUMAN	P11233	RALA	1.5	1	4.5	4	4	5	4.5
Creatine kinase B-type OS=Homo sapiens GN=CKB PE=1 SV=1	sp|P12277|KCRB_HUMAN	P12277	CKB	0.75	0.5	1.25	0.75	4	0.75	1.5
Protein disulfide-isomerase OS=Homo sapiens GN=P4HB PE=1 SV=3	sp|P07237|PDIA1_HUMAN	P07237	P4HB	8.5	8.5	11	6	2	18	4
Hypoxia up-regulated protein 1 OS=Homo sapiens GN=HYOU1 PE=1 SV=1	sp|Q9Y4L1|HYOU1_HUMAN	Q9Y4L1	HYOU1	0.5	0.75	3.5	0.5	0.5	12.5	2
40S ribosomal protein S14 OS=Homo sapiens GN=RPS14 PE=1 SV=3	sp|P62263|RS14_HUMAN	P62263	RPS14	1.25	2.5	3	2	1.5	3	2.5
Isoform 2 of Heat shock protein 75 kDa, mitochondrial OS=Homo sapiens GN=TRAP1	sp|Q12931-2|TRAP1_HUMAN,sp|Q12931|TRAP1_HUMAN	Q12931-2	TRAP1	0.5	0.5	1.5	0.5	0.5	3.5	0.5
Histone H1.5 OS=Homo sapiens GN=HIST1H1B PE=1 SV=3	sp|P16401|H15_HUMAN	P16401	HIST1H1B	0.5	0.5	3.5	1.5	1	4	1
Keratin, type II cytoskeletal 6C OS=Homo sapiens GN=KRT6C PE=1 SV=3	sp|P48668|K2C6C_HUMAN	P48668	KRT6C	0.5	0.75	1.25	0.5	2	5.5	1
Sarcoplasmic/endoplasmic reticulum calcium ATPase 2 OS=Homo sapiens GN=ATP2A2 PE=1 SV=1	sp|P16615|AT2A2_HUMAN	P16615	ATP2A2	0.5	0.5	3.5	0.5	1.75	10.5	1.5
Isoform 2 of Serine/threonine-protein phosphatase PGAM5, mitochondrial OS=Homo sapiens GN=PGAM5	sp|Q96HS1-2|PGAM5_HUMAN,sp|Q96HS1|PGAM5_HUMAN	Q96HS1-2	PGAM5	0.5	0.5	0.5	0.5	0.5	3	0.5
Prohibitin-2 OS=Homo sapiens GN=PHB2 PE=1 SV=2	sp|Q99623|PHB2_HUMAN,tr|J3KPX7|J3KPX7_HUMAN	Q99623	PHB2	1.5	2.5	2.5	1	3.5	4.5	1
Enhancer of mRNA-decapping protein 4 OS=Homo sapiens GN=EDC4 PE=1 SV=1	sp|Q6P2E9|EDC4_HUMAN	Q6P2E9	EDC4	0.5	0.75	0.5	0.5	0.5	3.5	0.5
40S ribosomal protein S2 OS=Homo sapiens GN=RPS2 PE=1 SV=2	sp|P15880|RS2_HUMAN	P15880	RPS2	1	1.25	1.5	2	1	3	1.5
Prohibitin OS=Homo sapiens GN=PHB PE=1 SV=1	sp|P35232|PHB_HUMAN	P35232	PHB	0.5	0.75	2	0.5	0.75	3.5	0.5
Isoform 2 of Dolichyl-diphosphooligosaccharide--protein glycosyltransferase 48 kDa subunit OS=Homo sapiens GN=DDOST	sp|P39656-2|OST48_HUMAN,sp|P39656|OST48_HUMAN	P39656-2	DDOST	2	1.5	2.5	1	2.5	6	2
U5 small nuclear ribonucleoprotein 200 kDa helicase OS=Homo sapiens GN=SNRNP200 PE=1 SV=2	sp|O75643|U520_HUMAN	O75643	SNRNP200	0.5	0.5	0.5	0.5	0.5	3	0.5
60S ribosomal protein L6 OS=Homo sapiens GN=RPL6 PE=1 SV=3	sp|Q02878|RL6_HUMAN	Q02878	RPL6	2.5	1.5	2	3	2	2	4
Alcohol dehydrogenase [NADP(+)] OS=Homo sapiens GN=AKR1A1 PE=1 SV=3	sp|P14550|AK1A1_HUMAN	P14550	AKR1A1	0.5	0.5	1	1	0.5	1	4
DNA topoisomerase 1 OS=Homo sapiens GN=TOP1 PE=1 SV=2	sp|P11387|TOP1_HUMAN	P11387	TOP1	0.75	0.5	0.5	0.5	0.5	1	3.5
EH domain-containing protein 1 OS=Homo sapiens GN=EHD1 PE=1 SV=2	sp|Q9H4M9|EHD1_HUMAN,tr|A0A024R571|A0A024R571_HUMAN	Q9H4M9	EHD1	0.5	2	5	2	3.5	2.5	5
Neural cell adhesion molecule 2 OS=Homo sapiens GN=NCAM2 PE=1 SV=2	sp|O15394|NCAM2_HUMAN,tr|H9KV31|H9KV31_HUMAN	O15394	NCAM2	0.5	0.5	0.5	0.5	0.75	0.5	3.5
A disintegrin and metalloproteinase with thrombospondin motifs 4 OS=Homo sapiens GN=ADAMTS4 PE=1 SV=3	sp|O75173|ATS4_HUMAN	O75173	ADAMTS4	0.5	0.5	0.5	0.5	0.5	0.5	4
Vitronectin OS=Homo sapiens GN=VTN PE=1 SV=1	sp|P04004|VTNC_HUMAN	P04004	VTN	1	1.75	1.5	0.75	0.75	2	4
Heat shock 70 kDa protein 1A/1B OS=Homo sapiens GN=HSPA1A PE=1 SV=5	sp|P08107|HSP71_HUMAN	P08107		4	5	5.5	2.5	2	1.25	5.5
Unconventional myosin-X OS=Homo sapiens GN=MYO10 PE=1 SV=3	sp|Q9HD67|MYO10_HUMAN,tr|A0A0A0MQX1|A0A0A0MQX1_HUMAN	Q9HD67	MYO10	0.5	0.5	0.5	0.75	0.5	0.5	3.5
Disco-interacting protein 2 homolog B OS=Homo sapiens GN=DIP2B PE=1 SV=3	sp|Q9P265|DIP2B_HUMAN	Q9P265	DIP2B	0.5	0.5	0.5	0.5	0.75	0.5	2.25
Nicotinamide phosphoribosyltransferase OS=Homo sapiens GN=NAMPT PE=1 SV=1	sp|P43490|NAMPT_HUMAN	P43490	NAMPT	2	1.5	1	1	0.5	1	0.5
Membrane-associated progesterone receptor component 1 OS=Homo sapiens GN=PGRMC1 PE=1 SV=3	sp|O00264|PGRC1_HUMAN	O00264	PGRMC1	4	2	0.5	0.5	1.5	3	4
Serpin H1 OS=Homo sapiens GN=SERPINH1 PE=1 SV=2	sp|P50454|SERPH_HUMAN	P50454	SERPINH1	4	5.5	5.5	4	4	28	4
Bifunctional purine biosynthesis protein PURH OS=Homo sapiens GN=ATIC PE=1 SV=3	sp|P31939|PUR9_HUMAN	P31939	ATIC	4.5	5.5	5.5	2.5	4.5	7.5	3.5
X-ray repair cross-complementing protein 5 OS=Homo sapiens GN=XRCC5 PE=1 SV=3	sp|P13010|XRCC5_HUMAN	P13010	XRCC5	2.25	3	3	2.5	0.5	2.5	2.5
Inosine-5'-monophosphate dehydrogenase 2 OS=Homo sapiens GN=IMPDH2 PE=1 SV=2	sp|P12268|IMDH2_HUMAN	P12268	IMPDH2	0.5	2	3.5	0.75	0.5	0.5	0.5
Isoform Short of 14-3-3 protein beta/alpha OS=Homo sapiens GN=YWHAB	sp|P31946-2|1433B_HUMAN,sp|P31946|1433B_HUMAN	P31946-2	YWHAB	2.5	2.5	6.5	4	3.5	3.5	4
Rho-related GTP-binding protein RhoG OS=Homo sapiens GN=RHOG PE=1 SV=1	sp|P84095|RHOG_HUMAN	P84095	RHOG	0.5	0.75	2.5	1	0.75	0.75	0.75
Ras-related protein Rab-10 OS=Homo sapiens GN=RAB10 PE=1 SV=1	sp|P61026|RAB10_HUMAN	P61026	RAB10	0.5	0.5	3	1.5	0.5	3	0.5
26S proteasome non-ATPase regulatory subunit 7 OS=Homo sapiens GN=PSMD7 PE=1 SV=2	sp|P51665|PSMD7_HUMAN	P51665	PSMD7	0.5	0.5	3	1	0.5	0.75	0.5
40S ribosomal protein S7 OS=Homo sapiens GN=RPS7 PE=1 SV=1	sp|P62081|RS7_HUMAN	P62081	RPS7	2.5	3.5	4.5	3	4	4	4
Myotrophin OS=Homo sapiens GN=MTPN PE=1 SV=2	sp|P58546|MTPN_HUMAN	P58546	MTPN	0.5	1	3	1	0.5	1	0.5
40S ribosomal protein S3 OS=Homo sapiens GN=RPS3 PE=1 SV=2	sp|P23396|RS3_HUMAN	P23396	RPS3	1	1.25	4.5	2.5	1.25	3.5	2.5
F-actin-capping protein subunit alpha-1 OS=Homo sapiens GN=CAPZA1 PE=1 SV=3	sp|P52907|CAZA1_HUMAN	P52907	CAPZA1	0.5	0.5	3	0.5	0.5	2.5	0.5
Ras-related protein Rab-14 OS=Homo sapiens GN=RAB14 PE=1 SV=4	sp|P61106|RAB14_HUMAN	P61106	RAB14	0.75	0.75	3	0.5	1	1.5	0.75
Tetranectin OS=Homo sapiens GN=CLEC3B PE=4 SV=1	tr|E9PHK0|E9PHK0_HUMAN	E9PHK0	CLEC3B	2	1.5	4.5	3	1.5	2.5	1
Tetraspanin (Fragment) OS=Homo sapiens GN=CD81 PE=1 SV=1	tr|H0YDL9|H0YDL9_HUMAN	H0YDL9	CD81	2.5	2.5	3	3.5	3.5	3	3.5
Tropomyosin alpha-4 chain OS=Homo sapiens GN=TPM4 PE=1 SV=3	sp|P67936|TPM4_HUMAN	P67936	TPM4	3	4	14.5	11.5	1	4	2
PDZ and LIM domain protein 5 OS=Homo sapiens GN=PDLIM5 PE=1 SV=5	sp|Q96HC4|PDLI5_HUMAN	Q96HC4	PDLIM5	0.5	0.5	2.5	2.5	0.5	0.5	0.5
Complement C3 OS=Homo sapiens GN=C3 PE=1 SV=2	sp|P01024|CO3_HUMAN	P01024	C3	2	6.5	4.5	4.5	1.5	4	5
60S acidic ribosomal protein P2 OS=Homo sapiens GN=RPLP2 PE=1 SV=1	sp|P05387|RLA2_HUMAN	P05387	RPLP2	3.5	3.5	9.5	8	4.5	8	4
Isoform 2 of Ras-related protein Rab-5C OS=Homo sapiens GN=RAB5C	sp|P51148-2|RAB5C_HUMAN,sp|P51148|RAB5C_HUMAN	P51148-2	RAB5C	0.5	0.5	2.5	1.5	0.75	2.5	1
Eukaryotic translation initiation factor 4B OS=Homo sapiens GN=EIF4B PE=1 SV=2	sp|P23588|IF4B_HUMAN,tr|E7EX17|E7EX17_HUMAN	P23588	EIF4B	0.5	0.75	2	2	0.5	2.5	0.5
60S ribosomal protein L10a OS=Homo sapiens GN=RPL10A PE=1 SV=2	sp|P62906|RL10A_HUMAN	P62906	RPL10A	0.5	0.5	3.5	1.5	0.5	3	0.5
Leucine--tRNA ligase, cytoplasmic OS=Homo sapiens GN=LARS PE=1 SV=2	sp|Q9P2J5|SYLC_HUMAN	Q9P2J5	LARS	1	1	2	1.5	0.75	3	0.75
Isoform 2 of Voltage-dependent calcium channel subunit alpha-2/delta-1 OS=Homo sapiens GN=CACNA2D1	sp|P54289-2|CA2D1_HUMAN,sp|P54289-5|CA2D1_HUMAN	P54289-2	CACNA2D1	0.75	0.75	2.5	1.5	0.5	0.5	0.5
Actin-related protein 2/3 complex subunit 1B OS=Homo sapiens GN=ARPC1B PE=1 SV=3	sp|O15143|ARC1B_HUMAN	O15143	ARPC1B	0.5	0.5	2.5	0.5	0.5	0.5	0.5
60S ribosomal protein L18a OS=Homo sapiens GN=RPL18A PE=1 SV=2	sp|Q02543|RL18A_HUMAN	Q02543	RPL18A	2	1.5	2.5	1.5	0.5	3	2
Guanine nucleotide-binding protein G(I)/G(S)/G(T) subunit beta-2 OS=Homo sapiens GN=GNB2 PE=1 SV=3	sp|P62879|GBB2_HUMAN	P62879	GNB2	1	3.5	10	9	5.5	9	10
Cytoplasmic FMR1-interacting protein 1 OS=Homo sapiens GN=CYFIP1 PE=1 SV=1	sp|Q7L576|CYFP1_HUMAN	Q7L576	CYFIP1	0.5	0.5	3	1.25	0.5	0.5	0.5
Peptidyl-prolyl cis-trans isomerase A OS=Homo sapiens GN=PPIA PE=1 SV=2	sp|P62937|PPIA_HUMAN,sp|PPIA_HUMAN|	P62937	PPIA	5.5	5	9.5	8	7	6	7.5
Isoform 4 of Prostaglandin E synthase 3 OS=Homo sapiens GN=PTGES3	sp|Q15185-4|TEBP_HUMAN,sp|Q15185|TEBP_HUMAN,tr|A0A087WYT3|A0A087WYT3_HUMAN	Q15185-4	PTGES3	0.5	0.5	2	0.5	0.5	3	0.5
Splicing factor, proline- and glutamine-rich OS=Homo sapiens GN=SFPQ PE=1 SV=2	sp|P23246|SFPQ_HUMAN	P23246	SFPQ	0.5	0.75	2.5	2	0.5	1.5	0.75
Isoform 2 of B-cell receptor-associated protein 31 OS=Homo sapiens GN=BCAP31	sp|P51572-2|BAP31_HUMAN,sp|P51572|BAP31_HUMAN	P51572-2	BCAP31	0.5	0.5	2.25	0.5	1	3.5	0.75
Alpha-actinin-4 OS=Homo sapiens GN=ACTN4 PE=1 SV=2	sp|O43707|ACTN4_HUMAN	O43707	ACTN4	1.5	2.5	12.5	9.5	0.5	9	0.5
Isoform 2 of Transgelin-2 OS=Homo sapiens GN=TAGLN2	sp|P37802-2|TAGL2_HUMAN,sp|P37802|TAGL2_HUMAN,tr|X6RJP6|X6RJP6_HUMAN	P37802-2	TAGLN2	1.5	2	2.5	2.5	1	2	2
Ras-related protein Rap-2b OS=Homo sapiens GN=RAP2B PE=1 SV=1	sp|P61225|RAP2B_HUMAN	P61225	RAP2B	0.5	0.5	3	0.5	1.25	1	2
V-type proton ATPase catalytic subunit A OS=Homo sapiens GN=ATP6V1A PE=1 SV=2	sp|P38606|VATA_HUMAN	P38606	ATP6V1A	0.5	0.5	2.5	0.75	0.5	1.5	0.5
Isoform 2 of Plasminogen activator inhibitor 1 RNA-binding protein OS=Homo sapiens GN=SERBP1	sp|Q8NC51-2|PAIRB_HUMAN,sp|Q8NC51-3|PAIRB_HUMAN,sp|Q8NC51-4|PAIRB_HUMAN,sp|Q8NC51|PAIRB_HUMAN	Q8NC51-2	SERBP1	1	0.75	2	0.75	1	3	1.25
Insulin-like growth factor 2 mRNA-binding protein 1 OS=Homo sapiens GN=IGF2BP1 PE=1 SV=2	sp|Q9NZI8|IF2B1_HUMAN	Q9NZI8	IGF2BP1	0.5	1.5	3.5	1.5	0.5	3	0.5
Isoform XA of Plasma membrane calcium-transporting ATPase 4 OS=Homo sapiens GN=ATP2B4	sp|P23634-2|AT2B4_HUMAN,sp|P23634-3|AT2B4_HUMAN,sp|P23634-4|AT2B4_HUMAN,sp|P23634-5|AT2B4_HUMAN,sp|P23634-8|AT2B4_HUMAN,sp|P23634|AT2B4_HUMAN	P23634-2	ATP2B4	1	1	6.5	2	1	1	1.5
Protein S100-A11 OS=Homo sapiens GN=S100A11 PE=1 SV=2	sp|P31949|S10AB_HUMAN	P31949	S100A11	2	2.5	5	5	1.25	2	1
Guanine nucleotide-binding protein G(q) subunit alpha OS=Homo sapiens GN=GNAQ PE=1 SV=4	sp|P50148|GNAQ_HUMAN	P50148	GNAQ	0.5	1.25	4.5	1.5	4	5	0.5
40S ribosomal protein S12 OS=Homo sapiens GN=RPS12 PE=1 SV=3	sp|P25398|RS12_HUMAN	P25398	RPS12	0.75	0.75	2	0.75	0.5	0.75	1
Isoform 2 of Eukaryotic translation initiation factor 3 subunit L OS=Homo sapiens GN=EIF3L	sp|Q9Y262-2|EIF3L_HUMAN,sp|Q9Y262|EIF3L_HUMAN,tr|B0QY89|B0QY89_HUMAN	Q9Y262-2	EIF3L	0.5	0.75	3	1	0.5	1.5	0.5
CD59 glycoprotein OS=Homo sapiens GN=CD59 PE=1 SV=1	sp|P13987|CD59_HUMAN,tr|E9PNW4|E9PNW4_HUMAN,tr|E9PR17|E9PR17_HUMAN	P13987	CD59	1.5	1.25	3	2	0.75	1.5	0.75
Isoform 4 of Dipeptidyl peptidase 3 OS=Homo sapiens GN=DPP3	sp|Q9NY33-4|DPP3_HUMAN,sp|Q9NY33|DPP3_HUMAN	Q9NY33-4	DPP3	0.5	0.5	2	1	0.5	0.5	0.5
Neuroplastin OS=Homo sapiens GN=NPTN PE=1 SV=2	sp|Q9Y639|NPTN_HUMAN	Q9Y639	NPTN	0.5	0.5	4	3.5	1	0.75	0.75
Signal recognition particle subunit SRP72 OS=Homo sapiens GN=SRP72 PE=1 SV=3	sp|O76094|SRP72_HUMAN	O76094	SRP72	0.75	1.5	2	1	0.5	1	0.5
Flotillin-1 OS=Homo sapiens GN=FLOT1 PE=1 SV=3	sp|O75955|FLOT1_HUMAN	O75955	FLOT1	0.75	0.75	3	0.5	0.5	1	0.5
IgG receptor FcRn large subunit p51 OS=Homo sapiens GN=FCGRT PE=1 SV=1	sp|P55899|FCGRN_HUMAN	P55899	FCGRT	0.5	0.5	3	1.5	0.75	0.5	0.5
60S ribosomal protein L12 OS=Homo sapiens GN=RPL12 PE=1 SV=1	sp|P30050|RL12_HUMAN	P30050	RPL12	1	1	2.5	2	2	1.5	1
26S protease regulatory subunit 7 OS=Homo sapiens GN=PSMC2 PE=1 SV=3	sp|P35998|PRS7_HUMAN	P35998	PSMC2	0.5	0.75	2.5	1	0.5	0.75	1
Isoform 2 of Cullin-associated NEDD8-dissociated protein 1 OS=Homo sapiens GN=CAND1	sp|Q86VP6-2|CAND1_HUMAN,sp|Q86VP6|CAND1_HUMAN	Q86VP6-2	CAND1	0.5	0.5	3.5	1	0.75	1.5	0.5
Matrix metalloproteinase-14 OS=Homo sapiens GN=MMP14 PE=1 SV=3	sp|P50281|MMP14_HUMAN	P50281	MMP14	0.5	0.5	1.75	1.5	0.5	0.5	0.5
40S ribosomal protein S17-like OS=Homo sapiens GN=RPS17L PE=1 SV=1	sp|P0CW22|RS17L_HUMAN	P0CW22		0.5	0.75	4	0.5	0.75	1	1.5
Tyrosine-protein kinase JAK1 OS=Homo sapiens GN=JAK1 PE=1 SV=2	sp|P23458|JAK1_HUMAN	P23458	JAK1	1	0.75	2	1.25	0.5	0.5	2
Synaptosomal-associated protein (Fragment) OS=Homo sapiens GN=SNAP23 PE=1 SV=1	tr|H3BV99|H3BV99_HUMAN	H3BV99	SNAP23	1.5	2.5	3.5	2.5	2	2	1.5
Isoform 4 of E3 ubiquitin-protein ligase UBR4 OS=Homo sapiens GN=UBR4	sp|Q5T4S7-4|UBR4_HUMAN	Q5T4S7-4	UBR4	0.5	0.5	2.5	0.5	0.5	0.75	0.5
Nidogen-1 OS=Homo sapiens GN=NID1 PE=1 SV=3	sp|P14543|NID1_HUMAN	P14543	NID1	0.5	0.5	0.5	3	0.5	0.5	0.5
Isoform 2 of Annexin A11 OS=Homo sapiens GN=ANXA11	sp|P50995-2|ANX11_HUMAN,sp|P50995|ANX11_HUMAN	P50995-2	ANXA11	3.5	3.5	1.5	1.75	0.75	2	1
Stathmin OS=Homo sapiens GN=STMN1 PE=1 SV=3	sp|P16949|STMN1_HUMAN	P16949	STMN1	0.5	0.5	1.5	2.5	0.5	0.5	0.75
Trifunctional purine biosynthetic protein adenosine-3 OS=Homo sapiens GN=GART PE=1 SV=1	sp|P22102|PUR2_HUMAN	P22102	GART	0.75	0.75	1.5	2	1	2.5	1.25
Collagen alpha-2(I) chain OS=Homo sapiens GN=COL1A2 PE=1 SV=7	sp|P08123|CO1A2_HUMAN,tr|A0A087WTA8|A0A087WTA8_HUMAN	P08123	COL1A2	0.5	0.5	0.75	3	0.5	0.5	0.5
Keratin, type I cytoskeletal 14 OS=Homo sapiens GN=KRT14 PE=1 SV=4	sp|P02533|K1C14_HUMAN	P02533	KRT14	0.75	0.5	1	3	2	6	1
Isoform 2 of ATP-citrate synthase OS=Homo sapiens GN=ACLY	sp|P53396-2|ACLY_HUMAN,sp|P53396|ACLY_HUMAN	P53396-2	ACLY	0.5	0.5	1.5	2	0.5	0.5	0.5
Isoform 2 of Phosphoethanolamine/phosphocholine phosphatase OS=Homo sapiens GN=PHOSPHO1	sp|Q8TCT1-2|PHOP1_HUMAN,sp|Q8TCT1-3|PHOP1_HUMAN,sp|Q8TCT1|PHOP1_HUMAN	Q8TCT1-2	PHOSPHO1	0.5	0.5	2.5	3.5	0.5	0.5	0.5
Isoform 2 of Histone deacetylase 2 OS=Homo sapiens GN=HDAC2	sp|Q92769-3|HDAC2_HUMAN,sp|Q92769|HDAC2_HUMAN	Q92769-3	HDAC2	0.5	0.5	0.75	2.5	0.5	0.5	0.5
Isoform Short of Endoglin OS=Homo sapiens GN=ENG	sp|P17813-2|EGLN_HUMAN,sp|P17813|EGLN_HUMAN	P17813-2	ENG	0.5	0.75	0.5	0.5	2	0.5	2
Paralemmin-3 OS=Homo sapiens GN=PALM3 PE=1 SV=2	sp|A6NDB9|PALM3_HUMAN	A6NDB9	PALM3	0.5	0.5	0.5	0.5	2.5	0.5	3
Ras-related protein Rap-1A OS=Homo sapiens GN=RAP1A PE=1 SV=1	sp|P62834|RAP1A_HUMAN	P62834	RAP1A	3	3.5	7	3	5.5	7	9.5
Lactadherin OS=Homo sapiens GN=MFGE8 PE=1 SV=2	sp|Q08431|MFGM_HUMAN	Q08431	MFGE8	2	3	4	6.5	10	4	9.5
Isoform 3 of Exportin-2 OS=Homo sapiens GN=CSE1L	sp|P55060-3|XPO2_HUMAN,sp|P55060|XPO2_HUMAN	P55060-3	CSE1L	0.5	0.5	1	0.5	0.5	1.75	0.5
Integrin alpha-1 OS=Homo sapiens GN=ITGA1 PE=1 SV=2	sp|P56199|ITA1_HUMAN	P56199	ITGA1	0.5	0.5	0.75	0.75	0.5	2	0.5
Reticulocalbin-1 OS=Homo sapiens GN=RCN1 PE=1 SV=1	sp|Q15293|RCN1_HUMAN	Q15293	RCN1	0.75	0.5	1.5	0.75	0.5	3.5	0.5
Protein XRP2 OS=Homo sapiens GN=RP2 PE=1 SV=4	sp|O75695|XRP2_HUMAN	O75695	RP2	0.5	0.75	1	1.25	0.75	2.5	1.75
Integrin alpha-5 OS=Homo sapiens GN=ITGA5 PE=1 SV=2	sp|P08648|ITA5_HUMAN	P08648	ITGA5	1	1	1	1	1	2.5	1
Peroxiredoxin-4 OS=Homo sapiens GN=PRDX4 PE=1 SV=1	sp|Q13162|PRDX4_HUMAN	Q13162	PRDX4	2	1.5	3	1.25	1	5.5	1.5
Methionine--tRNA ligase, cytoplasmic OS=Homo sapiens GN=MARS PE=1 SV=2	sp|P56192|SYMC_HUMAN	P56192	MARS	1.5	2	1	3	0.75	3.5	0.75
Isoform 2 of Glutamine--fructose-6-phosphate aminotransferase [isomerizing] 1 OS=Homo sapiens GN=GFPT1	sp|Q06210-2|GFPT1_HUMAN,sp|Q06210|GFPT1_HUMAN	Q06210-2	GFPT1	0.5	0.5	0.75	0.5	0.5	2.5	0.75
sp|HBA_HUMAN|	sp|HBA_HUMAN|,sp|P69905|HBA_HUMAN	HBA_HUMAN		3	3.5	3.5	3	3	4	3
Aminoacyl tRNA synthase complex-interacting multifunctional protein 2 OS=Homo sapiens GN=AIMP2 PE=1 SV=2	sp|Q13155|AIMP2_HUMAN	Q13155	AIMP2	0.75	0.75	1	0.75	0.5	3	0.75
Isoform 2 of Hydroxyacyl-coenzyme A dehydrogenase, mitochondrial OS=Homo sapiens GN=HADH	sp|Q16836-2|HCDH_HUMAN,tr|A0A0A0MSE2|A0A0A0MSE2_HUMAN	Q16836-2	HADH	1	0.75	0.5	0.75	1	5	0.5
Casein kinase II subunit alpha' OS=Homo sapiens GN=CSNK2A2 PE=1 SV=1	sp|P19784|CSK22_HUMAN	P19784	CSNK2A2	0.5	0.5	0.5	1	0.5	2.5	0.5
Cation-dependent mannose-6-phosphate receptor OS=Homo sapiens GN=M6PR PE=1 SV=1	sp|P20645|MPRD_HUMAN	P20645	M6PR	0.5	2	1.5	1.5	1	3	1
Pyruvate kinase (Fragment) OS=Homo sapiens GN=PKM PE=1 SV=1	tr|H3BTN5|H3BTN5_HUMAN	H3BTN5	PKM	9.5	11.5	15.5	16	11	19.5	8.5
Asparagine synthetase [glutamine-hydrolyzing] OS=Homo sapiens GN=ASNS PE=1 SV=4	sp|P08243|ASNS_HUMAN	P08243	ASNS	0.75	1.25	3.5	0.75	0.5	2.5	3
Endoplasmic reticulum resident protein 44 OS=Homo sapiens GN=ERP44 PE=1 SV=1	sp|Q9BS26|ERP44_HUMAN	Q9BS26	ERP44	0.5	0.5	1.5	0.75	1.5	2.5	1
Isoform 2 of Eukaryotic translation initiation factor 3 subunit B OS=Homo sapiens GN=EIF3B	sp|P55884-2|EIF3B_HUMAN,sp|P55884|EIF3B_HUMAN	P55884-2	EIF3B	1	1	1.5	1	1	3.5	1
Transmembrane emp24 domain-containing protein 10 OS=Homo sapiens GN=TMED10 PE=1 SV=2	sp|P49755|TMEDA_HUMAN	P49755	TMED10	0.5	0.75	1	0.5	0.5	2.25	0.5
Enhancer of mRNA-decapping protein 3 OS=Homo sapiens GN=EDC3 PE=1 SV=1	sp|Q96F86|EDC3_HUMAN	Q96F86	EDC3	0.5	0.5	0.5	0.5	0.5	3.5	0.5
ATP-dependent RNA helicase A OS=Homo sapiens GN=DHX9 PE=1 SV=4	sp|Q08211|DHX9_HUMAN	Q08211	DHX9	0.5	0.5	0.75	0.75	0.5	3	0.75
Elongation factor Tu, mitochondrial OS=Homo sapiens GN=TUFM PE=1 SV=2	sp|P49411|EFTU_HUMAN	P49411	TUFM	0.5	0.75	0.5	0.5	0.5	4	0.5
Nucleolin OS=Homo sapiens GN=NCL PE=1 SV=3	sp|P19338|NUCL_HUMAN	P19338	NCL	1.75	1.5	3	0.75	1	3.5	0.75
Gap junction alpha-1 protein OS=Homo sapiens GN=GJA1 PE=1 SV=2	sp|P17302|CXA1_HUMAN	P17302	GJA1	2	1.5	0.5	1.5	1.25	2	0.5
Enoyl-CoA hydratase, mitochondrial OS=Homo sapiens GN=ECHS1 PE=1 SV=4	sp|P30084|ECHM_HUMAN	P30084	ECHS1	0.5	0.75	1.5	0.75	1	4.5	0.5
Isoform 2 of Serine-threonine kinase receptor-associated protein OS=Homo sapiens GN=STRAP	sp|Q9Y3F4-2|STRAP_HUMAN,sp|Q9Y3F4|STRAP_HUMAN	Q9Y3F4-2	STRAP	0.5	0.5	2	1.5	1	2.5	1
Single-stranded DNA-binding protein, mitochondrial OS=Homo sapiens GN=SSBP1 PE=1 SV=1	sp|Q04837|SSBP_HUMAN	Q04837	SSBP1	1.25	1.5	0.5	0.5	1.25	3.5	1.5
Lamina-associated polypeptide 2, isoform alpha OS=Homo sapiens GN=TMPO PE=1 SV=2	sp|P42166|LAP2A_HUMAN	P42166	TMPO	0.5	0.5	0.5	0.5	0.5	4	0.5
Isoform 2 of Thioredoxin domain-containing protein 5 OS=Homo sapiens GN=TXNDC5	sp|Q8NBS9-2|TXND5_HUMAN,sp|Q8NBS9|TXND5_HUMAN,tr|Q86UY0|Q86UY0_HUMAN	Q8NBS9-2	TXNDC5	1	1	0.5	0.5	0.75	3.5	0.75
HLA class I histocompatibility antigen, B-44 alpha chain OS=Homo sapiens GN=HLA-B PE=1 SV=1	sp|P30481|1B44_HUMAN	P30481	HLA-B	3	2	2	1.25	0.5	9	0.75
Cytochrome b-c1 complex subunit 1, mitochondrial OS=Homo sapiens GN=UQCRC1 PE=1 SV=3	sp|P31930|QCR1_HUMAN	P31930	UQCRC1	0.5	0.5	1.5	0.5	0.75	2.5	0.5
Golgi-associated plant pathogenesis-related protein 1 OS=Homo sapiens GN=GLIPR2 PE=1 SV=3	sp|Q9H4G4|GAPR1_HUMAN	Q9H4G4	GLIPR2	0.5	0.75	2.5	0.75	0.75	0.75	3
Isoform 6 of Agrin OS=Homo sapiens GN=AGRN	sp|O00468-6|AGRIN_HUMAN	O00468-6	AGRN	0.5	0.5	0.5	12.5	3	11.5	23
Isoform 1 of Core histone macro-H2A.1 OS=Homo sapiens GN=H2AFY	sp|O75367-2|H2AY_HUMAN,sp|O75367-3|H2AY_HUMAN,sp|O75367|H2AY_HUMAN	O75367-2	H2AFY	0.75	1	0.5	0.5	0.5	1.5	5.5
Isoform 2 of Hyaluronan-binding protein 2 OS=Homo sapiens GN=HABP2	sp|Q14520-2|HABP2_HUMAN,sp|Q14520|HABP2_HUMAN	Q14520-2	HABP2	0.5	0.5	0.5	0.5	0.5	1	2.5
Glypican-2 OS=Homo sapiens GN=GPC2 PE=1 SV=1	sp|Q8N158|GPC2_HUMAN	Q8N158	GPC2	0.5	0.5	0.5	0.5	0.5	0.5	2
Gamma-enolase OS=Homo sapiens GN=ENO2 PE=1 SV=3	sp|P09104|ENOG_HUMAN	P09104	ENO2	3	3	2.5	2.5	5	3.5	6.5
60S ribosomal protein L30 OS=Homo sapiens GN=RPL30 PE=1 SV=2	sp|P62888|RL30_HUMAN	P62888	RPL30	1.5	1.5	2.5	0.75	2	2.5	2.5
Rho GDP-dissociation inhibitor 1 OS=Homo sapiens GN=ARHGDIA PE=1 SV=3	sp|P52565|GDIR1_HUMAN,tr|J3KTF8|J3KTF8_HUMAN,tr|J3QQX2|J3QQX2_HUMAN	P52565	ARHGDIA	1.5	2	4.5	5	2	2	2
Alpha-2-HS-glycoprotein OS=Homo sapiens GN=AHSG PE=1 SV=1	sp|P02765|FETUA_HUMAN	P02765	AHSG	2	2	3	2	2	2.5	3
Complement component C8 beta chain OS=Homo sapiens GN=C8B PE=4 SV=1	tr|F5GY80|F5GY80_HUMAN,tr|F5H7G1|F5H7G1_HUMAN	F5GY80	C8B	1.25	0.75	1	0.5	0.5	0.75	0.5
Isoform 3 of Collagen alpha-1(XXI) chain OS=Homo sapiens GN=COL21A1	sp|Q96P44-3|COLA1_HUMAN,sp|Q96P44|COLA1_HUMAN,tr|F5GZK2|F5GZK2_HUMAN	Q96P44-3	COL21A1	2	1.5	0.5	0.5	0.5	0.5	0.5
Calumenin OS=Homo sapiens GN=CALU PE=1 SV=2	sp|O43852|CALU_HUMAN	O43852	CALU	2.5	2.5	3	1.5	2	7	6.5
Vesicular integral-membrane protein VIP36 OS=Homo sapiens GN=LMAN2 PE=1 SV=1	sp|Q12907|LMAN2_HUMAN	Q12907	LMAN2	2	2	0.5	0.5	0.75	0.5	0.5
Catenin alpha-1 OS=Homo sapiens GN=CTNNA1 PE=1 SV=1	sp|P35221|CTNA1_HUMAN	P35221	CTNNA1	5	7.5	19	18	2	6	2
Rab GDP dissociation inhibitor alpha OS=Homo sapiens GN=GDI1 PE=1 SV=2	sp|P31150|GDIA_HUMAN	P31150	GDI1	3.5	3	2.5	4.5	4	2.5	5
Sodium-dependent phosphate transport protein 2B (Fragment) OS=Homo sapiens GN=SLC34A2 PE=4 SV=1	tr|D6RBC0|D6RBC0_HUMAN	D6RBC0	SLC34A2	1.5	0.75	1.5	2	0.5	0.5	0.5
Ras-related protein Rab-2A OS=Homo sapiens GN=RAB2A PE=1 SV=1	sp|P61019|RAB2A_HUMAN	P61019	RAB2A	2	1.5	2.5	1.5	0.5	1	2.5
Fructose-bisphosphate aldolase A OS=Homo sapiens GN=ALDOA PE=1 SV=2	sp|P04075|ALDOA_HUMAN	P04075	ALDOA	12.5	10	12.5	10	9	10.5	8.5
Protein ERGIC-53 OS=Homo sapiens GN=LMAN1 PE=1 SV=2	sp|P49257|LMAN1_HUMAN	P49257	LMAN1	2	2	1.5	1	0.75	2	0.75
60S ribosomal protein L22 OS=Homo sapiens GN=RPL22 PE=1 SV=2	sp|P35268|RL22_HUMAN	P35268	RPL22	2	2	0.75	2	0.75	2.5	1
Neutral alpha-glucosidase AB OS=Homo sapiens GN=GANAB PE=1 SV=3	sp|Q14697|GANAB_HUMAN	Q14697	GANAB	7.5	7.5	17	8	4	22.5	1.5
Isoform Long of Glucose-6-phosphate 1-dehydrogenase OS=Homo sapiens GN=G6PD	sp|P11413-2|G6PD_HUMAN,sp|P11413|G6PD_HUMAN	P11413-2	G6PD	1.25	0.75	2	0.5	0.5	0.75	0.5
Isoform 2 of Myelin protein zero-like protein 1 OS=Homo sapiens GN=MPZL1	sp|O95297-2|MPZL1_HUMAN,sp|O95297|MPZL1_HUMAN	O95297-2	MPZL1	1.25	1.25	0.75	1.25	1.25	1.5	1.5
Isoform 2 of Sorcin OS=Homo sapiens GN=SRI	sp|P30626-2|SORCN_HUMAN,sp|P30626|SORCN_HUMAN,tr|C9J0K6|C9J0K6_HUMAN	P30626-2	SRI	1.5	1	0.5	0.75	0.5	0.5	0.5
60S acidic ribosomal protein P1 OS=Homo sapiens GN=RPLP1 PE=1 SV=1	sp|P05386|RLA1_HUMAN	P05386	RPLP1	1.5	2.5	5	4.5	1.5	2.5	2.5
Fructose-bisphosphate aldolase OS=Homo sapiens GN=ALDOC PE=1 SV=1	tr|A8MVZ9|A8MVZ9_HUMAN	A8MVZ9	ALDOC	1.5	2	2	1.5	0.75	1.5	2
60S ribosomal protein L21 OS=Homo sapiens GN=RPL21 PE=1 SV=2	sp|P46778|RL21_HUMAN	P46778	RPL21	2.5	1	3	1	1.25	2.5	2
Isoform 2 of Small nuclear ribonucleoprotein Sm D3 OS=Homo sapiens GN=SNRPD3	sp|P62318-2|SMD3_HUMAN,sp|P62318|SMD3_HUMAN	P62318-2	SNRPD3	1.5	1	1.5	1	1	1.5	2
Isoform 3 of Dynamin-2 OS=Homo sapiens GN=DNM2	sp|P50570-3|DYN2_HUMAN,sp|P50570-4|DYN2_HUMAN	P50570-3	DNM2	0.75	2	3	1.5	0.5	0.75	1.5
10 kDa heat shock protein, mitochondrial OS=Homo sapiens GN=HSPE1 PE=1 SV=2	sp|P61604|CH10_HUMAN	P61604	HSPE1	1	1.5	2	1.5	1.25	4	0.75
Peflin OS=Homo sapiens GN=PEF1 PE=1 SV=1	sp|Q9UBV8|PEF1_HUMAN	Q9UBV8	PEF1	0.75	1.5	1.25	1	0.5	0.5	0.75
Fermitin family homolog 3 OS=Homo sapiens GN=FERMT3 PE=1 SV=1	sp|Q86UX7|URP2_HUMAN	Q86UX7	FERMT3	0.75	2	0.75	0.5	0.5	1	0.5
Zinc transporter ZIP6 OS=Homo sapiens GN=SLC39A6 PE=1 SV=3	sp|Q13433|S39A6_HUMAN	Q13433	SLC39A6	0.75	1.25	0.5	0.75	1	0.5	0.5
Isoform 2 of Solute carrier family 43 member 3 OS=Homo sapiens GN=SLC43A3	sp|Q8NBI5-2|S43A3_HUMAN,sp|Q8NBI5|S43A3_HUMAN	Q8NBI5-2	SLC43A3	0.75	1.5	0.5	0.5	0.75	0.5	0.5
HLA class I histocompatibility antigen, A-2 alpha chain OS=Homo sapiens GN=HLA-A PE=1 SV=1	sp|P01892|1A02_HUMAN	P01892	HLA-A	8.5	8.5	3.5	3.5	0.5	8	4
ADP-sugar pyrophosphatase OS=Homo sapiens GN=NUDT5 PE=1 SV=1	sp|Q9UKK9|NUDT5_HUMAN,tr|A6NFX8|A6NFX8_HUMAN	Q9UKK9	NUDT5	1.5	2	1.5	1	0.75	0.5	1.5
Isoform 2 of Anoctamin-6 OS=Homo sapiens GN=ANO6	sp|Q4KMQ2-2|ANO6_HUMAN,sp|Q4KMQ2-3|ANO6_HUMAN,sp|Q4KMQ2|ANO6_HUMAN	Q4KMQ2-2	ANO6	0.5	1.25	1.5	1	0.75	0.5	0.5
Aldose reductase OS=Homo sapiens GN=AKR1B1 PE=1 SV=3	sp|P15121|ALDR_HUMAN	P15121	AKR1B1	1	1.25	1.5	0.5	0.5	0.5	0.5
GTP-binding nuclear protein Ran OS=Homo sapiens GN=RAN PE=1 SV=1	tr|B5MDF5|B5MDF5_HUMAN	B5MDF5	RAN	1.5	1.75	4	2	1	3	2
Glyceraldehyde-3-phosphate dehydrogenase OS=Homo sapiens GN=GAPDH PE=1 SV=3	sp|P04406|G3P_HUMAN	P04406	GAPDH	16.5	21.5	33	26	19.5	29	15
Signal peptidase complex subunit 2 OS=Homo sapiens GN=SPCS2 PE=1 SV=3	sp|Q15005|SPCS2_HUMAN,tr|A0A087WUC6|A0A087WUC6_HUMAN,tr|E9PI68|E9PI68_HUMAN,tr|E9PL01|E9PL01_HUMAN	Q15005	SPCS2	1	1.25	2	0.5	0.5	2.5	0.75
Isoform 2 of Extended synaptotagmin-1 OS=Homo sapiens GN=ESYT1	sp|Q9BSJ8-2|ESYT1_HUMAN,sp|Q9BSJ8|ESYT1_HUMAN	Q9BSJ8-2	ESYT1	0.5	0.5	2.5	0.75	0.5	1	0.5
Protein FAM171A2 OS=Homo sapiens GN=FAM171A2 PE=1 SV=1	sp|A8MVW0|F1712_HUMAN	A8MVW0	FAM171A2	0.5	0.5	1.5	2	0.5	0.75	2
Eukaryotic translation initiation factor 3 subunit F OS=Homo sapiens GN=EIF3F PE=1 SV=1	sp|O00303|EIF3F_HUMAN	O00303	EIF3F	0.5	0.75	1.25	0.5	0.5	1	0.5
Ras-related protein Rab-1A OS=Homo sapiens GN=RAB1A PE=1 SV=3	sp|P62820|RAB1A_HUMAN	P62820	RAB1A	0.75	0.75	3	1	0.75	1.5	1
Histone H2A type 1-B/E OS=Homo sapiens GN=HIST1H2AB PE=1 SV=2	sp|P04908|H2A1B_HUMAN,sp|Q7L7L0|H2A3_HUMAN,sp|Q93077|H2A1C_HUMAN	P04908	HIST1H2AE;HIST1H2AB	4	4	5	4	3.5	8	14
Asparagine--tRNA ligase, cytoplasmic OS=Homo sapiens GN=NARS PE=1 SV=1	sp|O43776|SYNC_HUMAN	O43776	NARS	0.75	0.75	1.5	1.5	0.5	1.5	0.5
ATP-binding cassette sub-family E member 1 OS=Homo sapiens GN=ABCE1 PE=1 SV=1	sp|P61221|ABCE1_HUMAN	P61221	ABCE1	0.5	0.5	1.5	0.5	0.5	0.5	0.5
Syntaxin-binding protein 2 OS=Homo sapiens GN=STXBP2 PE=1 SV=1	tr|A0A087WWS7|A0A087WWS7_HUMAN	A0A087WWS7		0.5	0.5	2	1	0.5	0.5	0.5
Isoform 2 of Transketolase OS=Homo sapiens GN=TKT	sp|P29401-2|TKT_HUMAN	P29401-2	TKT	2.5	2	3.5	1.5	0.75	0.5	1.25
Isoform 2 of 40S ribosomal protein S24 OS=Homo sapiens GN=RPS24	sp|P62847-2|RS24_HUMAN,sp|P62847-3|RS24_HUMAN,sp|P62847-4|RS24_HUMAN,sp|P62847|RS24_HUMAN,tr|A0A087WUS0|A0A087WUS0_HUMAN,tr|E7ETK0|E7ETK0_HUMAN	P62847-2	RPS24	0.5	0.5	2	0.5	0.5	1.5	1.5
Aspartate--tRNA ligase, cytoplasmic OS=Homo sapiens GN=DARS PE=1 SV=2	sp|P14868|SYDC_HUMAN	P14868	DARS	2	2	2	1	0.75	2	2
V-type proton ATPase subunit d 1 OS=Homo sapiens GN=ATP6V0D1 PE=1 SV=1	tr|F5GYQ1|F5GYQ1_HUMAN	F5GYQ1	ATP6V0D1	0.5	0.5	1.25	0.5	0.5	0.5	0.5
60S ribosomal protein L9 OS=Homo sapiens GN=RPL9 PE=1 SV=1	sp|P32969|RL9_HUMAN	P32969	RPL9	0.5	0.5	2	1	0.75	1.5	0.75
T-complex protein 1 subunit beta OS=Homo sapiens GN=CCT2 PE=1 SV=4	sp|P78371|TCPB_HUMAN	P78371	CCT2	4.5	5	19	9	2	9.5	6.5
X-ray repair cross-complementing protein 6 OS=Homo sapiens GN=XRCC6 PE=1 SV=2	sp|P12956|XRCC6_HUMAN,tr|B1AHC9|B1AHC9_HUMAN	P12956	XRCC6	1	1.25	1.5	0.75	0.75	2	0.5
Surfeit locus protein 4 OS=Homo sapiens GN=SURF4 PE=1 SV=3	sp|O15260|SURF4_HUMAN,tr|Q5T8U5|Q5T8U5_HUMAN	O15260	SURF4	1	0.75	1.75	0.5	0.5	0.75	0.75
Reticulon-3 OS=Homo sapiens GN=RTN3 PE=1 SV=2	sp|O95197|RTN3_HUMAN	O95197	RTN3	0.5	0.5	2	0.5	0.5	1	1
60S ribosomal protein L32 OS=Homo sapiens GN=RPL32 PE=1 SV=1	tr|F8W727|F8W727_HUMAN	F8W727	RPL32	1	1	2	1	1	1	2.5
UDP-glucose 6-dehydrogenase OS=Homo sapiens GN=UGDH PE=1 SV=1	sp|O60701|UGDH_HUMAN	O60701	UGDH	0.5	0.75	2	0.5	0.5	0.5	0.5
Testin OS=Homo sapiens GN=TES PE=1 SV=1	sp|Q9UGI8-2|TES_HUMAN,sp|Q9UGI8|TES_HUMAN	Q9UGI8-2	TES	0.5	0.5	1.25	0.75	1	1	0.5
COP9 signalosome complex subunit 6 OS=Homo sapiens GN=COPS6 PE=1 SV=1	sp|Q7L5N1|CSN6_HUMAN,tr|E7EM64|E7EM64_HUMAN	Q7L5N1	COPS6	0.5	0.5	1.5	0.5	0.5	0.5	0.5
Lactoylglutathione lyase OS=Homo sapiens GN=GLO1 PE=1 SV=4	sp|Q04760|LGUL_HUMAN	Q04760	GLO1	0.5	0.5	1.5	1.5	0.75	0.75	0.5
Protein S100-A10 OS=Homo sapiens GN=S100A10 PE=1 SV=2	sp|P60903|S10AA_HUMAN	P60903	S100A10	0.5	0.5	1.5	1.5	0.5	0.5	0.5
40S ribosomal protein S5 OS=Homo sapiens GN=RPS5 PE=1 SV=4	sp|P46782|RS5_HUMAN,tr|M0R0F0|M0R0F0_HUMAN	P46782	RPS5	1.25	0.75	3	0.75	1	2	2
Eukaryotic translation initiation factor 3 subunit G OS=Homo sapiens GN=EIF3G PE=1 SV=2	sp|O75821|EIF3G_HUMAN	O75821	EIF3G	0.75	1	2	1	0.5	2	1
Annexin A4 OS=Homo sapiens GN=ANXA4 PE=1 SV=4	sp|P09525|ANXA4_HUMAN	P09525	ANXA4	1	1	3.5	2	0.5	0.75	0.5
Isoform 2 of Macrophage-capping protein OS=Homo sapiens GN=CAPG	sp|P40121-2|CAPG_HUMAN,sp|P40121|CAPG_HUMAN	P40121-2	CAPG	0.5	0.5	1.25	0.5	0.5	0.5	0.5
Glia maturation factor beta OS=Homo sapiens GN=GMFB PE=1 SV=2	sp|P60983|GMFB_HUMAN	P60983	GMFB	0.5	0.5	1.25	0.5	0.5	0.5	0.5
Vesicle-associated membrane protein-associated protein A OS=Homo sapiens GN=VAPA PE=1 SV=3	sp|Q9P0L0|VAPA_HUMAN	Q9P0L0	VAPA	0.5	0.5	2	0.75	0.5	0.75	0.75
Eukaryotic initiation factor 4A-I OS=Homo sapiens GN=EIF4A1 PE=1 SV=1	sp|P60842|IF4A1_HUMAN	P60842	EIF4A1	1.5	3	10.5	6.5	2	9.5	4
60S ribosomal protein L24 OS=Homo sapiens GN=RPL24 PE=1 SV=1	sp|P83731|RL24_HUMAN,tr|C9JNW5|C9JNW5_HUMAN,tr|C9JXB8|C9JXB8_HUMAN	P83731	RPL24	0.5	0.5	1.5	0.75	0.5	1	0.75
Isoform 2 of Nucleosome assembly protein 1-like 4 OS=Homo sapiens GN=NAP1L4	sp|Q99733-2|NP1L4_HUMAN,sp|Q99733|NP1L4_HUMAN	Q99733-2	NAP1L4	1	1	6.5	2.5	0.75	1	1
Isoform 8 of Filamin-B OS=Homo sapiens GN=FLNB	sp|O75369-8|FLNB_HUMAN	O75369-8	FLNB	0.5	0.5	6.5	2.5	0.5	1	0.75
Aminopeptidase N OS=Homo sapiens GN=ANPEP PE=1 SV=4	sp|P15144|AMPN_HUMAN	P15144	ANPEP	0.5	0.5	3	1.25	0.5	0.5	0.5
Transforming protein RhoA OS=Homo sapiens GN=RHOA PE=1 SV=1	sp|P61586|RHOA_HUMAN	P61586	RHOA	3	3.5	5	5.5	2	4.5	2
Fructose-2,6-bisphosphatase TIGAR OS=Homo sapiens GN=TIGAR PE=1 SV=1	sp|Q9NQ88|TIGAR_HUMAN	Q9NQ88	TIGAR	0.5	0.5	2	0.75	0.5	0.5	0.5
Isoform 2 of Integral membrane protein 2A OS=Homo sapiens GN=ITM2A	sp|O43736-2|ITM2A_HUMAN,sp|O43736|ITM2A_HUMAN	O43736-2	ITM2A	0.5	0.5	1.25	1.25	0.5	0.5	0.5
Tropomodulin-3 OS=Homo sapiens GN=TMOD3 PE=1 SV=1	sp|Q9NYL9|TMOD3_HUMAN	Q9NYL9	TMOD3	0.5	0.5	2	0.5	0.5	0.5	0.5
Isoform 3 of Heterogeneous nuclear ribonucleoprotein D0 OS=Homo sapiens GN=HNRNPD	sp|Q14103-3|HNRPD_HUMAN,sp|Q14103|HNRPD_HUMAN	Q14103-3	HNRNPD	0.5	1	5	3	0.5	2	0.5
Isoform 5 of AP-3 complex subunit delta-1 OS=Homo sapiens GN=AP3D1	sp|O14617-5|AP3D1_HUMAN	O14617-5	AP3D1	0.5	0.5	2	0.5	0.5	0.5	0.5
Caveolin-1 OS=Homo sapiens GN=CAV1 PE=1 SV=4	sp|Q03135|CAV1_HUMAN	Q03135	CAV1	1	1	3.5	1.5	1.5	5	0.75
14-3-3 protein epsilon OS=Homo sapiens GN=YWHAE PE=1 SV=1	sp|P62258|1433E_HUMAN	P62258	YWHAE	2.5	3	7	8.5	7	5	5
Dynein light chain 1, cytoplasmic OS=Homo sapiens GN=DYNLL1 PE=1 SV=1	sp|P63167|DYL1_HUMAN	P63167	DYNLL1	0.5	0.75	2.5	1.5	0.5	1.5	0.75
RuvB-like 2 OS=Homo sapiens GN=RUVBL2 PE=1 SV=3	sp|Q9Y230|RUVB2_HUMAN	Q9Y230	RUVBL2	1	2	3.5	2	0.75	1.25	0.5
Translation initiation factor eIF-2B subunit beta OS=Homo sapiens GN=EIF2B2 PE=1 SV=3	sp|P49770|EI2BB_HUMAN	P49770	EIF2B2	0.5	0.5	2	0.5	0.5	0.5	0.5
Isoform 2 of ATP-dependent RNA helicase DDX3X OS=Homo sapiens GN=DDX3X	sp|O00571-2|DDX3X_HUMAN,sp|O00571|DDX3X_HUMAN	O00571-2	DDX3X	0.75	1.5	2	1	0.5	5	0.5
Isoform 2 of Membrane-associated progesterone receptor component 2 OS=Homo sapiens GN=PGRMC2	sp|O15173-2|PGRC2_HUMAN	O15173-2	PGRMC2	0.5	0.75	1.25	0.75	0.5	0.5	0.5
Kinesin-1 heavy chain OS=Homo sapiens GN=KIF5B PE=1 SV=1	sp|P33176|KINH_HUMAN	P33176	KIF5B	0.75	1	3	1.75	0.75	1	1.5
Valine--tRNA ligase OS=Homo sapiens GN=VARS PE=1 SV=4	sp|P26640|SYVC_HUMAN	P26640	VARS	0.75	0.75	1.5	0.75	0.5	2	0.5
C-1-tetrahydrofolate synthase, cytoplasmic OS=Homo sapiens GN=MTHFD1 PE=1 SV=3	sp|P11586|C1TC_HUMAN	P11586	MTHFD1	0.5	0.5	1.25	0.75	0.75	0.5	0.5
Isoform 2 of Neural cell adhesion molecule L1 OS=Homo sapiens GN=L1CAM	sp|P32004-2|L1CAM_HUMAN,sp|P32004-3|L1CAM_HUMAN,sp|P32004|L1CAM_HUMAN	P32004-2	L1CAM	0.5	0.5	1.5	0.5	0.5	0.5	0.5
Nucleobindin-1 OS=Homo sapiens GN=NUCB1 PE=1 SV=4	sp|Q02818|NUCB1_HUMAN	Q02818	NUCB1	0.5	0.5	1.5	0.75	0.75	1	0.5
Importin-4 OS=Homo sapiens GN=IPO4 PE=1 SV=1	tr|H0YN14|H0YN14_HUMAN	H0YN14	IPO4	0.5	0.75	1.25	0.5	0.5	0.75	0.5
Isoform Beta of Signal transducer and activator of transcription 1-alpha/beta OS=Homo sapiens GN=STAT1	sp|P42224-2|STAT1_HUMAN,sp|P42224|STAT1_HUMAN,tr|J3KPM9|J3KPM9_HUMAN	P42224-2	STAT1	0.5	0.5	1.5	0.75	0.5	0.5	0.5
Phosphoribosylformylglycinamidine synthase OS=Homo sapiens GN=PFAS PE=1 SV=4	sp|O15067|PUR4_HUMAN	O15067	PFAS	0.5	0.5	2	0.75	0.75	1	1
Isoform 2 of Septin-2 OS=Homo sapiens GN=SEPT2	sp|Q15019-2|SEPT2_HUMAN	Q15019-2	2020-09-02	0.5	0.5	3.5	2.5	0.5	1.25	1.5
Argininosuccinate synthase OS=Homo sapiens GN=ASS1 PE=1 SV=2	sp|P00966|ASSY_HUMAN	P00966	ASS1	0.5	0.5	1.5	0.75	0.5	0.5	0.5
60S ribosomal protein L38 OS=Homo sapiens GN=RPL38 PE=1 SV=2	sp|P63173|RL38_HUMAN	P63173	RPL38	0.75	0.5	1.5	0.5	0.5	1.25	0.5
Alpha-soluble NSF attachment protein OS=Homo sapiens GN=NAPA PE=1 SV=3	sp|P54920|SNAA_HUMAN	P54920	NAPA	0.5	0.5	2.5	0.5	0.5	0.5	0.5
Isoform 3 of Integrin alpha-V OS=Homo sapiens GN=ITGAV	sp|P06756-3|ITAV_HUMAN,sp|P06756|ITAV_HUMAN	P06756-3	ITGAV	0.5	0.75	1.25	0.75	0.5	1	0.5
Isoform 2 of Regulator of nonsense transcripts 1 OS=Homo sapiens GN=UPF1	sp|Q92900-2|RENT1_HUMAN,sp|Q92900|RENT1_HUMAN	Q92900-2	UPF1	0.5	0.5	1.25	0.5	0.5	0.5	0.5
Ataxin-10 OS=Homo sapiens GN=ATXN10 PE=1 SV=1	sp|Q9UBB4|ATX10_HUMAN	Q9UBB4	ATXN10	0.5	0.5	2	0.75	0.5	0.5	0.5
Tyrosine-protein kinase Yes OS=Homo sapiens GN=YES1 PE=1 SV=3	sp|P07947|YES_HUMAN,tr|J3QRU1|J3QRU1_HUMAN	P07947	YES1	0.75	0.75	2	2	2	2	2
Proliferation-associated protein 2G4 OS=Homo sapiens GN=PA2G4 PE=1 SV=3	sp|Q9UQ80|PA2G4_HUMAN	Q9UQ80	PA2G4	0.5	0.5	2	0.5	0.5	1.5	0.5
Protein FAM84B OS=Homo sapiens GN=FAM84B PE=1 SV=1	sp|Q96KN1|FA84B_HUMAN	Q96KN1	FAM84B	1	1	1.5	1.5	0.75	0.5	1
40S ribosomal protein S28 OS=Homo sapiens GN=RPS28 PE=1 SV=1	sp|P62857|RS28_HUMAN	P62857	RPS28	0.75	0.75	1.25	0.5	0.75	0.75	1.75
RuvB-like 1 OS=Homo sapiens GN=RUVBL1 PE=1 SV=1	sp|Q9Y265|RUVB1_HUMAN	Q9Y265	RUVBL1	0.75	1.5	3.5	2.5	0.75	3	0.5
Isoform A2 of Heterogeneous nuclear ribonucleoproteins A2/B1 OS=Homo sapiens GN=HNRNPA2B1	sp|P22626-2|ROA2_HUMAN,sp|P22626|ROA2_HUMAN	P22626-2	HNRNPA2B1	0.75	0.75	3	1	0.5	1	0.5
Synaptosomal-associated protein 25 OS=Homo sapiens GN=SNAP25 PE=1 SV=1	sp|P60880|SNP25_HUMAN	P60880	SNAP25	0.5	0.5	2	1	0.5	0.5	0.5
Complement component C9 OS=Homo sapiens GN=C9 PE=1 SV=2	sp|P02748|CO9_HUMAN	P02748	C9	1	0.75	1.25	0.75	0.5	1.5	1
Adenosylhomocysteinase OS=Homo sapiens GN=AHCY PE=1 SV=4	sp|P23526|SAHH_HUMAN	P23526	AHCY	1.5	1.75	9	8	0.5	0.5	1.25
Lethal(2) giant larvae protein homolog 1 OS=Homo sapiens GN=LLGL1 PE=1 SV=3	sp|Q15334|L2GL1_HUMAN,tr|A0A087WW77|A0A087WW77_HUMAN	Q15334	LLGL1	0.5	0.5	1.5	1.75	0.5	0.5	0.5
Tubulin beta-6 chain OS=Homo sapiens GN=TUBB6 PE=1 SV=1	sp|Q9BUF5|TBB6_HUMAN	Q9BUF5	TUBB6	0.5	2	11.5	6	0.5	2.5	3.5
Importin-7 OS=Homo sapiens GN=IPO7 PE=1 SV=1	sp|O95373|IPO7_HUMAN	O95373	IPO7	0.5	0.5	1.5	0.75	0.5	0.5	0.5
tRNA-splicing ligase RtcB homolog OS=Homo sapiens GN=RTCB PE=1 SV=1	sp|Q9Y3I0|RTCB_HUMAN	Q9Y3I0	RTCB	0.75	1	2	1	0.5	2	0.75
Neuropeptide Y receptor type 1 OS=Homo sapiens GN=NPY1R PE=1 SV=1	sp|P25929|NPY1R_HUMAN	P25929	NPY1R	0.5	0.5	1.5	1.5	0.5	0.5	0.5
26S proteasome non-ATPase regulatory subunit 12 OS=Homo sapiens GN=PSMD12 PE=1 SV=3	sp|O00232|PSD12_HUMAN	O00232	PSMD12	0.5	0.5	1.5	0.5	0.5	0.5	0.5
Eukaryotic translation initiation factor 5B OS=Homo sapiens GN=EIF5B PE=1 SV=4	sp|O60841|IF2P_HUMAN,tr|A0A087WUT6|A0A087WUT6_HUMAN	O60841	EIF5B	0.5	0.5	1.25	0.5	0.5	2	0.5
UV excision repair protein RAD23 homolog B OS=Homo sapiens GN=RAD23B PE=1 SV=1	sp|P54727|RD23B_HUMAN	P54727	RAD23B	0.75	0.5	1.5	0.5	1	1.5	0.5
G protein-coupled receptor kinase 5 OS=Homo sapiens GN=GRK5 PE=1 SV=1	sp|P34947|GRK5_HUMAN	P34947	GRK5	0.5	0.5	1.25	0.5	0.5	0.5	0.75
Isoform 1 of Voltage-dependent anion-selective channel protein 2 OS=Homo sapiens GN=VDAC2	sp|P45880-1|VDAC2_HUMAN,sp|P45880-2|VDAC2_HUMAN,sp|P45880|VDAC2_HUMAN,tr|A0A0A0MR02|A0A0A0MR02_HUMAN	P45880-1	VDAC2	0.75	0.75	5.5	0.75	0.75	2.5	1
Isoform 2 of AP-2 complex subunit alpha-2 OS=Homo sapiens GN=AP2A2	sp|O94973-2|AP2A2_HUMAN	O94973-2	AP2A2	0.75	0.75	1.75	2	0.75	1	0.5
Eukaryotic translation initiation factor 2 subunit 1 OS=Homo sapiens GN=EIF2S1 PE=1 SV=3	sp|P05198|IF2A_HUMAN	P05198	EIF2S1	0.75	1	2	1.5	0.5	1.5	0.5
Cysteine and histidine-rich domain-containing protein 1 OS=Homo sapiens GN=CHORDC1 PE=1 SV=2	sp|Q9UHD1|CHRD1_HUMAN	Q9UHD1	CHORDC1	0.5	0.5	1.5	1.5	0.5	0.5	1
Isoform Short of Ubiquitin carboxyl-terminal hydrolase 5 OS=Homo sapiens GN=USP5	sp|P45974-2|UBP5_HUMAN,sp|P45974|UBP5_HUMAN	P45974-2	USP5	0.5	0.5	1.5	1.25	1	1	0.5
CD97 antigen OS=Homo sapiens GN=CD97 PE=1 SV=4	sp|P48960|CD97_HUMAN	P48960	ADGRE5	0.5	1	2	1	0.5	1	0.5
Isoform 2 of GMP synthase [glutamine-hydrolyzing] OS=Homo sapiens GN=GMPS	sp|P49915-2|GUAA_HUMAN,sp|P49915|GUAA_HUMAN	P49915-2	GMPS	1.5	1	1.5	1	1	1.5	2
Isoform 2 of Nicastrin OS=Homo sapiens GN=NCSTN	sp|Q92542-2|NICA_HUMAN	Q92542-2	NCSTN	0.5	0.5	1.5	1.5	0.5	1.5	0.5
Hsp90 co-chaperone Cdc37 OS=Homo sapiens GN=CDC37 PE=1 SV=1	sp|Q16543|CDC37_HUMAN	Q16543	CDC37	0.5	0.5	1.5	0.75	0.75	2	0.75
Ubiquitin-like protein ISG15 (Fragment) OS=Homo sapiens GN=ISG15 PE=1 SV=1	tr|A0A096LNZ9|A0A096LNZ9_HUMAN,tr|A0A096LPJ4|A0A096LPJ4_HUMAN	A0A096LNZ9	ISG15	0.75	0.75	1.5	0.5	0.5	0.5	0.5
ADP-ribosylation factor 5 OS=Homo sapiens GN=ARF5 PE=1 SV=2	sp|P84085|ARF5_HUMAN	P84085	ARF5	1	0.75	2	2	0.5	0.75	1
Tubulin alpha-4A chain OS=Homo sapiens GN=TUBA4A PE=1 SV=1	sp|P68366|TBA4A_HUMAN	P68366	TUBA4A	11	12.5	24	27	8.5	15	13
26S proteasome non-ATPase regulatory subunit 14 OS=Homo sapiens GN=PSMD14 PE=1 SV=1	sp|O00487|PSDE_HUMAN	O00487	PSMD14	0.5	0.75	3.5	1	1	1.5	0.5
Tubulin alpha-1C chain OS=Homo sapiens GN=TUBA1C PE=1 SV=1	sp|Q9BQE3|TBA1C_HUMAN,tr|F5H5D3|F5H5D3_HUMAN	Q9BQE3	TUBA1C	8.5	9.5	19.5	25	6.5	12.5	13
Isoform 2 of Tubulin alpha-1A chain OS=Homo sapiens GN=TUBA1A	sp|Q71U36-2|TBA1A_HUMAN,sp|Q71U36|TBA1A_HUMAN	Q71U36-2	TUBA1A	10	12.5	25.5	29.5	8	14.5	14.5
60S ribosomal protein L35a OS=Homo sapiens GN=RPL35A PE=1 SV=2	sp|P18077|RL35A_HUMAN	P18077	RPL35A	0.5	0.5	1.5	0.5	0.5	1	1
E3 ubiquitin/ISG15 ligase TRIM25 OS=Homo sapiens GN=TRIM25 PE=1 SV=2	sp|Q14258|TRI25_HUMAN	Q14258	TRIM25	0.5	0.75	1.5	1.25	0.5	1.25	0.5
Coronin-1B OS=Homo sapiens GN=CORO1B PE=1 SV=1	sp|Q9BR76|COR1B_HUMAN	Q9BR76	CORO1B	0.75	0.75	2	1	0.75	1	0.75
60S ribosomal protein L27a OS=Homo sapiens GN=RPL27A PE=1 SV=2	sp|P46776|RL27A_HUMAN,tr|E9PLL6|E9PLL6_HUMAN	P46776	RPL27A	0.75	0.75	2	2	0.75	2.5	0.5
Galectin-3-binding protein OS=Homo sapiens GN=LGALS3BP PE=1 SV=1	sp|Q08380|LG3BP_HUMAN	Q08380	LGALS3BP	0.5	0.5	2.5	4.5	0.5	0.5	0.5
Eukaryotic translation initiation factor 3 subunit I OS=Homo sapiens GN=EIF3I PE=1 SV=1	sp|Q13347|EIF3I_HUMAN	Q13347	EIF3I	0.5	0.5	0.75	1.25	0.5	1	0.75
Isoform 3 of Coronin-1C OS=Homo sapiens GN=CORO1C	sp|Q9ULV4-3|COR1C_HUMAN	Q9ULV4-3	CORO1C	0.5	0.75	1	1.25	0.75	2	0.5
Tetraspanin-4 OS=Homo sapiens GN=TSPAN4 PE=1 SV=1	sp|O14817|TSN4_HUMAN,tr|A8MVV6|A8MVV6_HUMAN,tr|E9PN41|E9PN41_HUMAN,tr|J3KQ42|J3KQ42_HUMAN	O14817	TSPAN4	1	0.75	1	2	1.5	0.5	1
Importin subunit beta-1 OS=Homo sapiens GN=KPNB1 PE=1 SV=2	sp|Q14974|IMB1_HUMAN	Q14974	KPNB1	4	3	8.5	8	4	4.5	1
Isoform 2 of 116 kDa U5 small nuclear ribonucleoprotein component OS=Homo sapiens GN=EFTUD2	sp|Q15029-2|U5S1_HUMAN	Q15029-2	EFTUD2	0.5	0.5	0.5	1.5	0.5	1.5	0.5
Isoform 2 of ATP-dependent RNA helicase DDX1 OS=Homo sapiens GN=DDX1	sp|Q92499-2|DDX1_HUMAN	Q92499-2	DDX1	1	1	1	1.25	0.5	1.5	0.5
Adenine phosphoribosyltransferase OS=Homo sapiens GN=APRT PE=1 SV=2	sp|P07741|APT_HUMAN	P07741	APRT	0.5	0.75	0.75	1.5	0.5	0.5	0.5
Proteasome subunit beta type-1 OS=Homo sapiens GN=PSMB1 PE=1 SV=2	sp|P20618|PSB1_HUMAN	P20618	PSMB1	0.5	0.5	0.75	1.25	0.5	0.5	0.5
Importin-9 OS=Homo sapiens GN=IPO9 PE=1 SV=3	sp|Q96P70|IPO9_HUMAN	Q96P70	IPO9	0.5	1	0.75	1.25	0.5	1	0.5
Isoform 3 of Malignant T-cell-amplified sequence 1 OS=Homo sapiens GN=MCTS1	sp|Q9ULC4-3|MCTS1_HUMAN,sp|Q9ULC4|MCTS1_HUMAN	Q9ULC4-3	MCTS1	0.5	0.75	2	1.5	0.5	1	1
Density-regulated protein OS=Homo sapiens GN=DENR PE=1 SV=2	sp|O43583|DENR_HUMAN,tr|F8VVL1|F8VVL1_HUMAN	O43583	DENR	0.5	0.5	1	1.5	0.5	1	0.5
Isoform 4 of Tyrosine-protein phosphatase non-receptor type substrate 1 OS=Homo sapiens GN=SIRPA	sp|P78324-4|SHPS1_HUMAN	P78324-4	SIRPA	0.5	0.5	1.5	3	0.75	0.5	0.5
Tubulin-specific chaperone A OS=Homo sapiens GN=TBCA PE=1 SV=3	sp|O75347|TBCA_HUMAN,tr|E5RJD8|E5RJD8_HUMAN	O75347	TBCA	0.75	0.75	1.25	2	0.75	0.5	0.5
Isoform 2 of DNA-dependent protein kinase catalytic subunit OS=Homo sapiens GN=PRKDC	sp|P78527-2|PRKDC_HUMAN	P78527-2	PRKDC	0.75	1	1	0.5	2	1.5	2
Isoform 2 of Protein scribble homolog OS=Homo sapiens GN=SCRIB	sp|Q14160-2|SCRIB_HUMAN,sp|Q14160-3|SCRIB_HUMAN,sp|Q14160|SCRIB_HUMAN	Q14160-2	SCRIB	0.5	0.5	0.75	1	2.5	0.5	2
Isoform 2 of Junctional adhesion molecule C OS=Homo sapiens GN=JAM3	sp|Q9BX67-2|JAM3_HUMAN,sp|Q9BX67|JAM3_HUMAN	Q9BX67-2	JAM3	0.5	0.5	0.5	0.5	1.5	1.25	0.5
Protein lin-7 homolog A OS=Homo sapiens GN=LIN7A PE=1 SV=2	sp|O14910|LIN7A_HUMAN	O14910	LIN7A	0.5	0.5	0.5	0.5	3	2	0.5
Suprabasin OS=Homo sapiens GN=SBSN PE=2 SV=2	sp|Q6UWP8|SBSN_HUMAN	Q6UWP8	SBSN	0.5	0.5	0.5	0.5	3	0.5	0.5
Rho GDP-dissociation inhibitor 2 OS=Homo sapiens GN=ARHGDIB PE=1 SV=3	sp|P52566|GDIR2_HUMAN	P52566	ARHGDIB	0.5	0.5	0.75	0.5	1.5	0.5	0.5
Isoform 2 of Equilibrative nucleoside transporter 1 OS=Homo sapiens GN=SLC29A1	sp|Q99808-2|S29A1_HUMAN	Q99808-2	SLC29A1	1	1	0.75	0.5	1.5	2.5	3
MAGUK p55 subfamily member 6 OS=Homo sapiens GN=MPP6 PE=1 SV=2	sp|Q9NZW5|MPP6_HUMAN,tr|B8ZZG1|B8ZZG1_HUMAN	Q9NZW5	MPP6	0.5	0.5	0.5	0.5	3	2	0.5
Thy-1 membrane glycoprotein OS=Homo sapiens GN=THY1 PE=1 SV=2	sp|P04216|THY1_HUMAN,tr|E9PIM6|E9PIM6_HUMAN,tr|E9PNQ8|E9PNQ8_HUMAN	P04216	THY1	0.5	0.5	0.5	0.5	1.25	0.75	0.5
Histone H2A type 1 OS=Homo sapiens GN=HIST1H2AG PE=1 SV=2	sp|P0C0S8|H2A1_HUMAN,sp|P20671|H2A1D_HUMAN,sp|Q16777|H2A2C_HUMAN,sp|Q6FI13|H2A2A_HUMAN,sp|Q96KK5|H2A1H_HUMAN,sp|Q99878|H2A1J_HUMAN,sp|Q9BTM1|H2AJ_HUMAN	P0C0S8	HIST1H2AI;HIST1H2AG;HIST1H2AK;HIST1H2AL;HIST1H2AM	4	4	4.5	4	4	10	15.5
Keratin, type II cytoskeletal 1b OS=Homo sapiens GN=KRT77 PE=2 SV=3	sp|Q7Z794|K2C1B_HUMAN	Q7Z794	KRT77	0.5	0.5	1.5	0.75	2.5	0.75	0.75
Desmoplakin OS=Homo sapiens GN=DSP PE=1 SV=3	sp|P15924|DESP_HUMAN	P15924	DSP	0.5	0.5	0.5	0.5	1.25	0.5	0.5
Isoform 2 of Immunoglobulin superfamily member 3 OS=Homo sapiens GN=IGSF3	sp|O75054-2|IGSF3_HUMAN,sp|O75054|IGSF3_HUMAN	O75054-2	IGSF3	0.5	0.5	0.75	0.5	1.5	1.5	0.75
Plasma membrane calcium-transporting ATPase 3 OS=Homo sapiens GN=ATP2B3 PE=1 SV=3	sp|Q16720|AT2B3_HUMAN	Q16720	ATP2B3	1	1	3	1	2	1	1
Isoform 3 of Protocadherin Fat 4 OS=Homo sapiens GN=FAT4	sp|Q6V0I7-3|FAT4_HUMAN,sp|Q6V0I7|FAT4_HUMAN	Q6V0I7-3	FAT4	0.5	0.5	0.5	0.5	1.25	0.5	0.5
Tetraspanin OS=Homo sapiens GN=TSPAN9 PE=3 SV=1	tr|B5MD23|B5MD23_HUMAN	B5MD23	TSPAN9	0.5	0.5	0.5	0.5	1.5	1.5	0.75
Protein eva-1 homolog B OS=Homo sapiens GN=EVA1B PE=1 SV=1	sp|Q9NVM1|EVA1B_HUMAN	Q9NVM1	EVA1B	0.5	0.5	0.5	0.5	1.5	0.5	0.5
Junction plakoglobin OS=Homo sapiens GN=JUP PE=1 SV=3	sp|P14923|PLAK_HUMAN	P14923	JUP	0.5	0.5	0.5	0.75	1.5	0.5	0.5
Sodium-dependent multivitamin transporter OS=Homo sapiens GN=SLC5A6 PE=2 SV=2	sp|Q9Y289|SC5A6_HUMAN	Q9Y289	SLC5A6	0.5	0.5	0.5	1	1.5	0.5	0.5
Isoform 2 of Choline transporter-like protein 1 OS=Homo sapiens GN=SLC44A1	sp|Q8WWI5-2|CTL1_HUMAN,sp|Q8WWI5-3|CTL1_HUMAN,sp|Q8WWI5|CTL1_HUMAN	Q8WWI5-2	SLC44A1	0.75	0.75	0.5	0.5	1.5	0.5	0.5
Cell division control protein 42 homolog OS=Homo sapiens GN=CDC42 PE=1 SV=2	sp|P60953|CDC42_HUMAN	P60953	CDC42	0.5	0.75	0.75	0.75	1.5	0.75	0.5
Epidermal growth factor-like protein 7 OS=Homo sapiens GN=EGFL7 PE=1 SV=3	sp|Q9UHF1|EGFL7_HUMAN	Q9UHF1	EGFL7	0.5	0.5	0.5	0.5	1.25	0.5	0.5
Isoform 2 of Nck-associated protein 1 OS=Homo sapiens GN=NCKAP1	sp|Q9Y2A7-2|NCKP1_HUMAN,sp|Q9Y2A7|NCKP1_HUMAN	Q9Y2A7-2	NCKAP1	0.5	0.5	1	0.5	1.25	0.5	0.5
40S ribosomal protein S18 OS=Homo sapiens GN=RPS18 PE=1 SV=3	sp|P62269|RS18_HUMAN	P62269	RPS18	1	1	1	0.75	1	1.5	1
60S ribosomal protein L23 OS=Homo sapiens GN=RPL23 PE=1 SV=1	sp|P62829|RL23_HUMAN	P62829	RPL23	1.5	2	1.5	0.75	1	3	1.5
Sodium-coupled neutral amino acid transporter 2 OS=Homo sapiens GN=SLC38A2 PE=1 SV=2	sp|Q96QD8|S38A2_HUMAN,tr|F8VUY8|F8VUY8_HUMAN	Q96QD8	SLC38A2	0.5	0.5	0.5	0.75	1	1.25	0.5
Heterogeneous nuclear ribonucleoprotein F OS=Homo sapiens GN=HNRNPF PE=1 SV=3	sp|P52597|HNRPF_HUMAN	P52597	HNRNPF	0.5	0.5	1.5	1.5	0.5	1.5	1.5
Proline-, glutamic acid- and leucine-rich protein 1 OS=Homo sapiens GN=PELP1 PE=1 SV=2	sp|Q8IZL8|PELP1_HUMAN,tr|C9JFV4|C9JFV4_HUMAN	Q8IZL8	PELP1	0.5	0.5	0.5	0.5	0.5	2	0.5
Probable ATP-dependent RNA helicase DDX5 OS=Homo sapiens GN=DDX5 PE=1 SV=1	sp|P17844|DDX5_HUMAN	P17844	DDX5	0.5	0.5	1	0.5	0.5	1.25	0.5
Isoform 2 of Lon protease homolog, mitochondrial OS=Homo sapiens GN=LONP1	sp|P36776-2|LONM_HUMAN,sp|P36776|LONM_HUMAN	P36776-2	LONP1	0.5	0.5	0.5	0.5	0.75	2	0.5
Testis-expressed sequence 10 protein OS=Homo sapiens GN=TEX10 PE=1 SV=2	sp|Q9NXF1|TEX10_HUMAN	Q9NXF1	TEX10	0.5	0.5	0.5	0.5	0.5	1.25	0.5
ADP/ATP translocase 3 OS=Homo sapiens GN=SLC25A6 PE=1 SV=4	sp|P12236|ADT3_HUMAN	P12236	SLC25A6	1.25	1	0.75	0.5	0.5	11.5	0.75
Alkyldihydroxyacetonephosphate synthase, peroxisomal OS=Homo sapiens GN=AGPS PE=1 SV=1	sp|O00116|ADAS_HUMAN	O00116	AGPS	0.5	0.5	0.5	0.5	0.5	1.5	0.5
Acidic leucine-rich nuclear phosphoprotein 32 family member E OS=Homo sapiens GN=ANP32E PE=1 SV=1	sp|Q9BTT0|AN32E_HUMAN	Q9BTT0	ANP32E	0.5	0.5	0.5	0.5	0.75	2.5	1
BAG family molecular chaperone regulator 2 OS=Homo sapiens GN=BAG2 PE=1 SV=1	sp|O95816|BAG2_HUMAN	O95816	BAG2	0.5	0.75	0.5	0.5	0.5	4	0.5
Isoform 2 of Nicalin OS=Homo sapiens GN=NCLN	sp|Q969V3-2|NCLN_HUMAN	Q969V3-2	NCLN	0.5	0.5	0.5	0.5	0.75	1.5	0.5
Saccharopine dehydrogenase-like oxidoreductase OS=Homo sapiens GN=SCCPDH PE=1 SV=1	sp|Q8NBX0|SCPDL_HUMAN	Q8NBX0	SCCPDH	0.5	0.75	0.5	0.5	0.5	2.5	0.5
40S ribosomal protein S11 OS=Homo sapiens GN=RPS11 PE=1 SV=3	sp|P62280|RS11_HUMAN	P62280	RPS11	0.5	0.5	0.75	0.5	0.5	1.25	0.5
Eukaryotic translation initiation factor 5A-1 OS=Homo sapiens GN=EIF5A PE=1 SV=1	tr|I3L504|I3L504_HUMAN	I3L504	EIF5A	1	2.5	4.5	4	1.5	4.5	1
Ras-related protein Rab-35 OS=Homo sapiens GN=RAB35 PE=1 SV=1	sp|Q15286|RAB35_HUMAN,tr|F5H157|F5H157_HUMAN	Q15286	RAB35	1	2	2	1.5	1.25	3	1.5
Dolichyl-diphosphooligosaccharide--protein glycosyltransferase subunit 2 OS=Homo sapiens GN=RPN2 PE=1 SV=3	sp|P04844|RPN2_HUMAN	P04844	RPN2	0.75	1.5	2.5	1.25	3.5	11	1.5
40S ribosomal protein S4, X isoform OS=Homo sapiens GN=RPS4X PE=1 SV=2	sp|P62701|RS4X_HUMAN	P62701	RPS4X	1	1	3.5	1.5	1	2.5	2
Non-POU domain-containing octamer-binding protein OS=Homo sapiens GN=NONO PE=1 SV=4	sp|Q15233|NONO_HUMAN	Q15233	NONO	0.5	1.25	1	0.75	0.5	1.5	1.25
Isoform 2 of Reticulocalbin-2 OS=Homo sapiens GN=RCN2	sp|Q14257-2|RCN2_HUMAN	Q14257-2	RCN2	0.5	0.5	0.5	0.5	0.5	2	0.5
Mitochondrial carrier homolog 2 OS=Homo sapiens GN=MTCH2 PE=1 SV=1	sp|Q9Y6C9|MTCH2_HUMAN	Q9Y6C9	MTCH2	0.5	0.5	0.5	0.5	0.5	2	0.5
Cytochrome c oxidase subunit 5A, mitochondrial OS=Homo sapiens GN=COX5A PE=1 SV=2	sp|P20674|COX5A_HUMAN	P20674	COX5A	0.5	0.5	1	0.5	0.5	2	0.5
ADP/ATP translocase 2 OS=Homo sapiens GN=SLC25A5 PE=1 SV=7	sp|P05141|ADT2_HUMAN	P05141	SLC25A5	0.75	0.75	0.75	0.5	0.5	5.5	0.75
Transmembrane protein 43 OS=Homo sapiens GN=TMEM43 PE=1 SV=1	sp|Q9BTV4|TMM43_HUMAN	Q9BTV4	TMEM43	0.5	0.5	0.5	0.5	0.75	1.5	0.75
Isoform 2 of Coatomer subunit alpha OS=Homo sapiens GN=COPA	sp|P53621-2|COPA_HUMAN,sp|P53621|COPA_HUMAN	P53621-2	COPA	0.5	0.75	0.75	0.75	0.5	1.25	0.5
Isoform 2 of DnaJ homolog subfamily C member 10 OS=Homo sapiens GN=DNAJC10	sp|Q8IXB1-2|DJC10_HUMAN,sp|Q8IXB1|DJC10_HUMAN	Q8IXB1-2	DNAJC10	0.5	0.5	0.5	0.5	0.5	1.25	0.5
Polypeptide N-acetylgalactosaminyltransferase 2 OS=Homo sapiens GN=GALNT2 PE=1 SV=1	sp|Q10471|GALT2_HUMAN	Q10471	GALNT2	0.5	0.5	0.5	0.5	0.5	1.25	0.75
Acetyl-CoA acetyltransferase, mitochondrial OS=Homo sapiens GN=ACAT1 PE=1 SV=1	sp|P24752|THIL_HUMAN	P24752	ACAT1	0.5	0.75	0.5	0.5	0.5	2.5	0.5
Isoform 2 of Coxsackievirus and adenovirus receptor OS=Homo sapiens GN=CXADR	sp|P78310-2|CXAR_HUMAN,sp|P78310-6|CXAR_HUMAN,sp|P78310|CXAR_HUMAN	P78310-2	CXADR	0.5	0.5	0.5	0.5	0.5	1.5	0.5
Mesencephalic astrocyte-derived neurotrophic factor OS=Homo sapiens GN=MANF PE=1 SV=3	sp|P55145|MANF_HUMAN	P55145		0.5	0.5	1	0.5	0.5	1.5	0.75
Peptidyl-prolyl cis-trans isomerase F, mitochondrial OS=Homo sapiens GN=PPIF PE=1 SV=1	sp|P30405|PPIF_HUMAN	P30405	PPIF	0.5	0.5	0.5	0.5	0.5	1.25	0.5
Spectrin alpha chain, non-erythrocytic 1 OS=Homo sapiens GN=SPTAN1 PE=1 SV=3	sp|Q13813|SPTN1_HUMAN	Q13813	SPTAN1	0.75	1	0.75	0.5	0.5	2	0.5
Cytochrome c oxidase subunit 2 OS=Homo sapiens GN=MT-CO2 PE=1 SV=1	sp|P00403|COX2_HUMAN	P00403	MT-CO2	0.5	0.5	0.5	0.5	0.5	2	0.5
Protein canopy homolog 2 OS=Homo sapiens GN=CNPY2 PE=1 SV=1	sp|Q9Y2B0|CNPY2_HUMAN	Q9Y2B0	CNPY2	0.5	0.5	0.75	0.5	0.5	2	0.5
Isoform 2 of Mitotic checkpoint protein BUB3 OS=Homo sapiens GN=BUB3	sp|O43684-2|BUB3_HUMAN,sp|O43684|BUB3_HUMAN,tr|J3QT28|J3QT28_HUMAN	O43684-2	BUB3	0.5	0.5	0.75	0.5	0.5	1.25	0.5
Nuclear migration protein nudC OS=Homo sapiens GN=NUDC PE=1 SV=1	sp|Q9Y266|NUDC_HUMAN	Q9Y266	NUDC	0.75	0.75	1.5	1.5	1	1.75	1
39S ribosomal protein L1, mitochondrial OS=Homo sapiens GN=MRPL1 PE=1 SV=2	sp|Q9BYD6|RM01_HUMAN	Q9BYD6	MRPL1	0.5	0.5	0.5	0.5	0.5	1.25	0.5
Monoacylglycerol lipase ABHD6 OS=Homo sapiens GN=ABHD6 PE=2 SV=1	sp|Q9BV23|ABHD6_HUMAN	Q9BV23	ABHD6	0.5	0.5	1.5	0.75	0.5	2	0.5
Casein kinase II subunit beta OS=Homo sapiens GN=CSNK2B PE=1 SV=1	sp|P67870|CSK2B_HUMAN,tr|Q5SRQ6|Q5SRQ6_HUMAN	P67870	CSNK2B	2	1	0.75	2	1.5	3.5	0.5
Isoform 2 of Prolyl 4-hydroxylase subunit alpha-1 OS=Homo sapiens GN=P4HA1	sp|P13674-2|P4HA1_HUMAN,sp|P13674-3|P4HA1_HUMAN,sp|P13674|P4HA1_HUMAN	P13674-2	P4HA1	0.5	0.5	0.5	0.5	0.5	1.5	0.5
Mitochondrial import receptor subunit TOM40 homolog OS=Homo sapiens GN=TOMM40 PE=1 SV=1	sp|O96008|TOM40_HUMAN	O96008	TOMM40	1.25	1.5	1.5	1.25	2	3	0.75
60S ribosomal protein L14 OS=Homo sapiens GN=RPL14 PE=1 SV=4	sp|P50914|RL14_HUMAN	P50914	RPL14	1	1	1	1	0.75	1.5	1
Isoform 2 of Serine/threonine-protein kinase 26 OS=Homo sapiens GN=STK26	sp|Q9P289-2|STK26_HUMAN,sp|Q9P289|STK26_HUMAN,tr|B4E0Y9|B4E0Y9_HUMAN,tr|Q8NBY1|Q8NBY1_HUMAN	Q9P289-2	STK26	0.5	0.5	0.75	0.75	0.5	3	1
ATP-binding cassette sub-family D member 3 OS=Homo sapiens GN=ABCD3 PE=1 SV=1	sp|P28288|ABCD3_HUMAN	P28288	ABCD3	0.5	0.5	0.5	0.5	0.5	1.5	0.5
Pigment epithelium-derived factor OS=Homo sapiens GN=SERPINF1 PE=1 SV=4	sp|P36955|PEDF_HUMAN	P36955	SERPINF1	1.25	0.75	1	0.5	1	1.5	2
Eukaryotic translation initiation factor 3 subunit A OS=Homo sapiens GN=EIF3A PE=1 SV=1	sp|Q14152|EIF3A_HUMAN	Q14152	EIF3A	0.5	0.5	0.75	0.75	0.5	1.25	0.75
Isoform 2 of Pyrroline-5-carboxylate reductase 1, mitochondrial OS=Homo sapiens GN=PYCR1	sp|P32322-2|P5CR1_HUMAN,sp|P32322-3|P5CR1_HUMAN,sp|P32322|P5CR1_HUMAN	P32322-2	PYCR1	0.5	0.75	0.5	0.5	0.5	2	0.5
Transmembrane protein 165 OS=Homo sapiens GN=TMEM165 PE=1 SV=1	sp|Q9HC07|TM165_HUMAN	Q9HC07	TMEM165	0.5	0.5	0.75	0.5	0.5	1.5	1
Ragulator complex protein LAMTOR1 OS=Homo sapiens GN=LAMTOR1 PE=1 SV=2	sp|Q6IAA8|LTOR1_HUMAN	Q6IAA8	LAMTOR1	0.5	0.5	0.5	0.5	0.5	3	0.5
Dihydrolipoyllysine-residue acetyltransferase component of pyruvate dehydrogenase complex, mitochondrial OS=Homo sapiens GN=DLAT PE=1 SV=3	sp|P10515|ODP2_HUMAN,tr|E9PEJ4|E9PEJ4_HUMAN	P10515	DLAT	0.5	0.5	0.5	0.5	0.5	1.5	0.5
Isoform 2 of Calponin-3 OS=Homo sapiens GN=CNN3	sp|Q15417-2|CNN3_HUMAN	Q15417-2	CNN3	0.5	0.5	0.5	0.5	0.5	1.5	0.5
Isoform 2 of Very-long-chain (3R)-3-hydroxyacyl-CoA dehydratase 3 OS=Homo sapiens GN=PTPLAD1	sp|Q9P035-2|HACD3_HUMAN,sp|Q9P035|HACD3_HUMAN	Q9P035-2	HACD3	0.5	0.5	0.75	0.5	0.5	1.5	0.5
ERO1-like protein alpha OS=Homo sapiens GN=ERO1L PE=1 SV=2	sp|Q96HE7|ERO1A_HUMAN	Q96HE7	ERO1A	0.5	0.5	0.5	0.5	0.5	1.5	0.5
39S ribosomal protein L41, mitochondrial OS=Homo sapiens GN=MRPL41 PE=1 SV=1	sp|Q8IXM3|RM41_HUMAN	Q8IXM3	MRPL41	0.5	0.5	0.5	0.5	0.5	2	0.5
Mitochondrial import receptor subunit TOM70 OS=Homo sapiens GN=TOMM70A PE=1 SV=1	sp|O94826|TOM70_HUMAN	O94826	TOMM70	0.5	0.75	0.5	0.5	0.5	1.5	0.5
Isoform Cytoplasmic of Fumarate hydratase, mitochondrial OS=Homo sapiens GN=FH	sp|P07954-2|FUMH_HUMAN,sp|P07954|FUMH_HUMAN	P07954-2	FH	0.75	1.25	0.5	0.75	0.5	1.5	0.5
Ribonucleoside-diphosphate reductase large subunit OS=Homo sapiens GN=RRM1 PE=1 SV=1	sp|P23921|RIR1_HUMAN	P23921	RRM1	0.5	0.5	1	0.5	0.5	1.25	0.5
LETM1 and EF-hand domain-containing protein 1, mitochondrial OS=Homo sapiens GN=LETM1 PE=1 SV=1	sp|O95202|LETM1_HUMAN	O95202	LETM1	0.5	0.5	0.5	0.5	0.5	1.5	0.5
Junctional adhesion molecule A OS=Homo sapiens GN=F11R PE=1 SV=1	sp|Q9Y624|JAM1_HUMAN,tr|A0A087WY82|A0A087WY82_HUMAN	Q9Y624	F11R	0.75	0.5	1	0.5	0.5	0.5	1.5
Elongation factor 1-alpha 2 OS=Homo sapiens GN=EEF1A2 PE=1 SV=1	sp|Q05639|EF1A2_HUMAN	Q05639	EEF1A2	8.5	9.5	8.5	11	4.5	16.5	7.5
40S ribosomal protein S23 OS=Homo sapiens GN=RPS23 PE=1 SV=3	sp|P62266|RS23_HUMAN	P62266	RPS23	0.5	0.5	0.75	0.5	0.5	0.5	1.5
Isoform 2 of Cyclin-dependent kinase 1 OS=Homo sapiens GN=CDK1	sp|P06493-2|CDK1_HUMAN,sp|P06493|CDK1_HUMAN,tr|A0A024QZP7|A0A024QZP7_HUMAN,tr|A0A087WY43|A0A087WY43_HUMAN	P06493-2	CDK1	0.5	0.5	0.5	0.5	0.5	0.5	1.25
Midkine OS=Homo sapiens GN=MDK PE=1 SV=1	sp|P21741|MK_HUMAN,tr|E9PLM6|E9PLM6_HUMAN,tr|E9PPJ5|E9PPJ5_HUMAN	P21741	MDK	0.5	0.5	0.5	0.5	0.75	0.5	2
GTP-binding protein Rheb OS=Homo sapiens GN=RHEB PE=1 SV=1	sp|Q15382|RHEB_HUMAN	Q15382	RHEB	0.5	0.5	0.5	0.5	0.5	1	1.25
Nucleolar RNA helicase 2 OS=Homo sapiens GN=DDX21 PE=1 SV=5	sp|Q9NR30|DDX21_HUMAN	Q9NR30	DDX21	0.5	0.5	0.5	0.5	0.5	0.75	2.5
Isoform 3 of Peripheral plasma membrane protein CASK OS=Homo sapiens GN=CASK	sp|O14936-3|CSKP_HUMAN,sp|O14936|CSKP_HUMAN	O14936-3	CASK	0.5	0.5	0.5	0.5	0.75	0.5	1.5
Aflatoxin B1 aldehyde reductase member 2 OS=Homo sapiens GN=AKR7A2 PE=1 SV=3	sp|O43488|ARK72_HUMAN,tr|H3BLU7|H3BLU7_HUMAN	O43488	AKR7A2	0.5	0.5	0.5	0.5	0.5	0.5	1.5
Isoform 3 of Ras-related protein Ral-B OS=Homo sapiens GN=RALB	sp|P11234-3|RALB_HUMAN	P11234-3	RALB	1.25	0.75	1	1	1.5	1	3.5
Solute carrier family 23 member 2 OS=Homo sapiens GN=SLC23A2 PE=1 SV=1	sp|Q9UGH3|S23A2_HUMAN	Q9UGH3	SLC23A2	0.5	0.5	0.75	1	0.5	0.5	1.5
Growth/differentiation factor 6 OS=Homo sapiens GN=GDF6 PE=1 SV=1	sp|Q6KF10|GDF6_HUMAN	Q6KF10	GDF6	0.5	0.5	0.5	0.5	0.5	0.5	2.5
60S ribosomal protein L10 OS=Homo sapiens GN=RPL10 PE=1 SV=4	sp|P27635|RL10_HUMAN,tr|X1WI28|X1WI28_HUMAN	P27635	RPL10	4.5	4.5	5	6.5	3.5	6.5	7
Syndecan binding protein (Syntenin), isoform CRA_a OS=Homo sapiens GN=SDCBP PE=1 SV=1	tr|G5EA09|G5EA09_HUMAN	G5EA09	SDCBP	7	6.5	1	2.5	7.5	3.5	10.5
Serine/threonine-protein phosphatase 2A 65 kDa regulatory subunit A alpha isoform OS=Homo sapiens GN=PPP2R1A PE=1 SV=4	sp|P30153|2AAA_HUMAN	P30153	PPP2R1A	1.5	1	6.5	2.5	1	3	3
26S protease regulatory subunit 6A OS=Homo sapiens GN=PSMC3 PE=1 SV=3	sp|P17980|PRS6A_HUMAN,tr|E9PM69|E9PM69_HUMAN,tr|R4GNH3|R4GNH3_HUMAN	P17980	PSMC3	1	0.75	5.5	2.5	0.75	1	1.5
Calmodulin OS=Homo sapiens GN=CALM1 PE=1 SV=2	sp|P62158|CALM_HUMAN,tr|E7EMB3|E7EMB3_HUMAN,tr|E7ETZ0|E7ETZ0_HUMAN,tr|H0Y7A7|H0Y7A7_HUMAN	P62158	CALM2;CALM3;CALM1	3	3	7	4	5.5	3	5
HLA class I histocompatibility antigen, A-68 alpha chain OS=Homo sapiens GN=HLA-A PE=1 SV=4	sp|P01891|1A68_HUMAN	P01891	HLA-A	8.5	10	4	3.5	0.5	8	3.5
Adenylate kinase 2, mitochondrial OS=Homo sapiens GN=AK2 PE=1 SV=2	sp|P54819|KAD2_HUMAN	P54819	AK2	1.25	1	0.5	1	0.5	0.75	0.75
Syntenin-1 OS=Homo sapiens GN=SDCBP PE=1 SV=1	sp|O00560|SDCB1_HUMAN	O00560	SDCBP	7	6.5	1	2.5	8.5	3.5	10
Protein DJ-1 OS=Homo sapiens GN=PARK7 PE=1 SV=2	sp|Q99497|PARK7_HUMAN	Q99497	PARK7	1.5	0.75	2	1.25	2.5	1	3.5
Ras-related protein Rap-1b-like protein OS=Homo sapiens PE=2 SV=1	sp|A6NIZ1|RP1BL_HUMAN	A6NIZ1	AC113404.1	5	4.5	8.5	4.5	3.5	6.5	8.5
Isoform 2 of Neutral alpha-glucosidase AB OS=Homo sapiens GN=GANAB	sp|Q14697-2|GANAB_HUMAN	Q14697-2	GANAB	5	4.5	14.5	6	3.5	21	0.5
Programmed cell death protein 6 OS=Homo sapiens GN=PDCD6 PE=1 SV=1	sp|O75340|PDCD6_HUMAN	O75340	PDCD6	3.5	4.5	3.5	2.5	2	2	3
Proteasome activator complex subunit 2 OS=Homo sapiens GN=PSME2 PE=1 SV=4	sp|Q9UL46|PSME2_HUMAN,tr|A0A087X1Z3|A0A087X1Z3_HUMAN	Q9UL46	PSME2	1.5	2	3	1.25	0.5	0.5	0.5
Keratin, type II cytoskeletal 2 epidermal OS=Homo sapiens GN=KRT2 PE=1 SV=2	sp|P35908|K22E_HUMAN	P35908	KRT2	10	12	16.5	14	22	13.5	9
Isoform 2 of Heterogeneous nuclear ribonucleoprotein K OS=Homo sapiens GN=HNRNPK	sp|P61978-2|HNRPK_HUMAN,sp|P61978|HNRPK_HUMAN	P61978-2	HNRNPK	2	3	3.5	1	2.5	4	1.5
26S protease regulatory subunit 8 OS=Homo sapiens GN=PSMC5 PE=1 SV=1	sp|P62195|PRS8_HUMAN	P62195	PSMC5	0.75	1.5	4.5	2.5	0.5	2	0.5
Isoform 2 of Protein arginine N-methyltransferase 5 OS=Homo sapiens GN=PRMT5	sp|O14744-2|ANM5_HUMAN,sp|O14744-3|ANM5_HUMAN,sp|O14744-4|ANM5_HUMAN,sp|O14744-5|ANM5_HUMAN,sp|O14744|ANM5_HUMAN	O14744-2	PRMT5	1	1.25	1.5	1.75	0.5	1	0.5
Isoform 2 of Wiskott-Aldrich syndrome protein family member 2 OS=Homo sapiens GN=WASF2	sp|Q9Y6W5-2|WASF2_HUMAN,sp|Q9Y6W5|WASF2_HUMAN	Q9Y6W5-2	WASF2	0.75	1.5	2	0.75	0.5	0.75	0.5
Tubulin beta-4B chain OS=Homo sapiens GN=TUBB4B PE=1 SV=1	sp|P68371|TBB4B_HUMAN	P68371	TUBB4B	17	21	35	33.5	11	25.5	23
sp|TRFE_HUMAN|	sp|TRFE_HUMAN|	TRFE_HUMAN		5.5	16.5	9.5	6	0.5	0.5	8
Isoform B of Ras-related C3 botulinum toxin substrate 1 OS=Homo sapiens GN=RAC1	sp|P63000-2|RAC1_HUMAN,sp|P63000|RAC1_HUMAN	P63000-2	RAC1	0.5	1.5	2	1.25	0.75	1	2
Microtubule-associated protein tau OS=Homo sapiens GN=MAPT PE=1 SV=5	sp|P10636|TAU_HUMAN	P10636	MAPT	0.75	1.5	0.5	0.5	0.5	0.5	0.5
Syntaxin-4 OS=Homo sapiens GN=STX4 PE=1 SV=2	sp|Q12846|STX4_HUMAN	Q12846	STX4	1.5	1.5	0.75	0.75	0.5	0.75	0.75
60S acidic ribosomal protein P0 OS=Homo sapiens GN=RPLP0 PE=1 SV=1	sp|P05388|RLA0_HUMAN	P05388	RPLP0	1	2	4.5	2	1	4	0.75
Actin, alpha skeletal muscle OS=Homo sapiens GN=ACTA1 PE=1 SV=1	sp|P68133|ACTS_HUMAN	P68133	ACTA1	3.5	6	25	18.5	4.5	9.5	9
Isoform 3 of Cofilin-2 OS=Homo sapiens GN=CFL2	sp|Q9Y281-3|COF2_HUMAN,sp|Q9Y281|COF2_HUMAN	Q9Y281-3	CFL2	2	3.5	4.5	4	1	2	1
Isoform B of AP-1 complex subunit beta-1 OS=Homo sapiens GN=AP1B1	sp|Q10567-2|AP1B1_HUMAN,sp|Q10567-3|AP1B1_HUMAN,sp|Q10567|AP1B1_HUMAN	Q10567-2	AP1B1	0.5	0.75	1.5	0.75	0.5	0.5	0.5
sp|K22E_HUMAN|	sp|K22E_HUMAN|	K22E_HUMAN		9	11.5	15	13	21.5	12.5	9
Coatomer subunit gamma-2 OS=Homo sapiens GN=COPG2 PE=1 SV=1	sp|Q9UBF2|COPG2_HUMAN	Q9UBF2	COPG2	0.5	0.75	1.25	0.5	0.5	0.75	0.5
Ferritin heavy chain OS=Homo sapiens GN=FTH1 PE=1 SV=2	sp|P02794|FRIH_HUMAN	P02794	FTH1	5	7	9	4.5	0.5	1.5	1.5
40S ribosomal protein S19 OS=Homo sapiens GN=RPS19 PE=1 SV=2	sp|P39019|RS19_HUMAN	P39019	RPS19	0.5	0.5	1.25	0.5	0.5	0.5	0.5
Eukaryotic translation initiation factor 6 OS=Homo sapiens GN=EIF6 PE=1 SV=1	sp|P56537|IF6_HUMAN	P56537	EIF6	0.5	0.5	1.75	0.75	0.5	1.5	0.5
3-ketodihydrosphingosine reductase (Fragment) OS=Homo sapiens GN=KDSR PE=3 SV=1	tr|K7ERC8|K7ERC8_HUMAN	K7ERC8	KDSR	1	1.5	2.5	1.5	1	0.5	0.75
Heterogeneous nuclear ribonucleoprotein M OS=Homo sapiens GN=HNRNPM PE=1 SV=1	tr|A0A087X0X3|A0A087X0X3_HUMAN	A0A087X0X3	HNRNPM	0.5	0.75	2.5	0.5	1.25	5	0.5
Beta-actin-like protein 2 OS=Homo sapiens GN=ACTBL2 PE=1 SV=2	sp|Q562R1|ACTBL_HUMAN	Q562R1	ACTBL2	1	2	7	3.5	1.5	1	3
Translationally-controlled tumor protein OS=Homo sapiens GN=TPT1 PE=1 SV=1	sp|P13693|TCTP_HUMAN,tr|Q5W0H4|Q5W0H4_HUMAN	P13693	TPT1	2.5	1	3.5	2.5	3.5	1.25	4.5
DNA damage-binding protein 1 OS=Homo sapiens GN=DDB1 PE=1 SV=1	sp|Q16531|DDB1_HUMAN	Q16531	DDB1	0.5	0.75	1.5	1	0.5	0.75	0.5
Isoform 2 of Nucleoside diphosphate kinase A OS=Homo sapiens GN=NME1	sp|P15531-2|NDKA_HUMAN,sp|P15531|NDKA_HUMAN	P15531-2	NME1	3.5	4.5	6	4.5	3	5	2
Carbonyl reductase [NADPH] 1 OS=Homo sapiens GN=CBR1 PE=1 SV=3	sp|P16152|CBR1_HUMAN	P16152	CBR1	1	1.5	2	2	1	1.25	2
Limbic system-associated membrane protein OS=Homo sapiens GN=LSAMP PE=1 SV=2	sp|Q13449|LSAMP_HUMAN	Q13449	LSAMP	0.5	0.5	2	1.25	1	0.5	0.5
Alpha-centractin OS=Homo sapiens GN=ACTR1A PE=1 SV=1	sp|P61163|ACTZ_HUMAN	P61163	ACTR1A	0.75	0.5	2.5	0.75	0.5	1	0.5
Beta-2-microglobulin OS=Homo sapiens GN=B2M PE=1 SV=1	sp|P61769|B2MG_HUMAN	P61769	B2M	0.5	0.5	3	0.5	0.75	2.5	0.5
Isoform 2 of Liver carboxylesterase 1 OS=Homo sapiens GN=CES1	sp|P23141-2|EST1_HUMAN,sp|P23141|EST1_HUMAN	P23141-2	CES1	0.5	0.5	13	8	2.5	11.5	0.5
Proteasome subunit alpha type OS=Homo sapiens GN=PSMA6 PE=1 SV=1	tr|G3V295|G3V295_HUMAN	G3V295	PSMA6	0.75	0.75	1.5	0.5	0.75	0.75	0.5
Vesicle-associated membrane protein 3 OS=Homo sapiens GN=VAMP3 PE=1 SV=3	sp|Q15836|VAMP3_HUMAN	Q15836	VAMP3	1	1	3	1.5	1.5	3	4
Ran-specific GTPase-activating protein (Fragment) OS=Homo sapiens GN=RANBP1 PE=1 SV=1	tr|C9JJ34|C9JJ34_HUMAN	C9JJ34	RANBP1	1.5	0.5	3	2	1.5	1.5	0.5
Elongation factor 1-alpha 1 OS=Homo sapiens GN=EEF1A1 PE=1 SV=1	sp|P68104|EF1A1_HUMAN	P68104	EEF1A1	26.5	33	46	41.5	17	49.5	21.5
Cysteine and glycine-rich protein 1 OS=Homo sapiens GN=CSRP1 PE=1 SV=3	sp|P21291|CSRP1_HUMAN	P21291	CSRP1	0.75	1	11	11.5	5	6	1.25
Nucleosome assembly protein 1-like 1 OS=Homo sapiens GN=NAP1L1 PE=1 SV=1	tr|F8VV59|F8VV59_HUMAN	F8VV59	NAP1L1	2	2	4.5	2.5	1.5	6	1.5
Isoform B of AP-2 complex subunit alpha-1 OS=Homo sapiens GN=AP2A1	sp|O95782-2|AP2A1_HUMAN,sp|O95782|AP2A1_HUMAN	O95782-2	AP2A1	0.5	0.5	1.5	0.75	0.5	0.75	0.5
GTPase NRas OS=Homo sapiens GN=NRAS PE=1 SV=1	sp|P01111|RASN_HUMAN	P01111	NRAS	1	1.5	2	3.5	2	4	3
Actin-related protein 2/3 complex subunit 3 OS=Homo sapiens GN=ARPC3 PE=1 SV=3	sp|O15145|ARPC3_HUMAN	O15145	ARPC3	0.5	0.5	2	0.5	0.5	0.5	0.5
Tropomyosin beta chain OS=Homo sapiens GN=TPM2 PE=1 SV=1	sp|P07951|TPM2_HUMAN	P07951	TPM2	1.5	1.5	7.5	7	0.5	1.5	1
Isoform 2 of 5'-AMP-activated protein kinase catalytic subunit alpha-1 OS=Homo sapiens GN=PRKAA1	sp|Q13131-2|AAPK1_HUMAN,sp|Q13131|AAPK1_HUMAN	Q13131-2	PRKAA1	0.5	0.5	2.5	0.75	0.5	0.5	0.5
Isoform 2 of Transcription intermediary factor 1-beta OS=Homo sapiens GN=TRIM28	sp|Q13263-2|TIF1B_HUMAN,sp|Q13263|TIF1B_HUMAN	Q13263-2	TRIM28	0.5	0.5	1.5	1.5	0.5	1	0.5
Isoform 2 of Caprin-1 OS=Homo sapiens GN=CAPRIN1	sp|Q14444-2|CAPR1_HUMAN,sp|Q14444|CAPR1_HUMAN	Q14444-2	CAPRIN1	0.5	0.75	2	0.5	0.5	1.25	0.5
Serine/threonine-protein phosphatase PP1-beta catalytic subunit OS=Homo sapiens GN=PPP1CB PE=1 SV=3	sp|P62140|PP1B_HUMAN	P62140	PPP1CB	0.5	0.75	5	1	1	1.5	2.5
Protein HSPE1-MOB4 OS=Homo sapiens GN=HSPE1-MOB4 PE=3 SV=1	tr|S4R3N1|S4R3N1_HUMAN	S4R3N1	HSPE1-MOB4	0.75	0.75	1.5	1	0.75	1	0.5
Protein RPS10-NUDT3 (Fragment) OS=Homo sapiens GN=RPS10-NUDT3 PE=3 SV=1	tr|S4R435|S4R435_HUMAN	S4R435	RPS10-NUDT3	0.75	0.5	2	1	1	0.75	1
Guanine nucleotide-binding protein subunit beta-2-like 1 OS=Homo sapiens GN=GNB2L1 PE=1 SV=3	sp|P63244|GBLP_HUMAN	P63244	RACK1	3	3	7.5	5	2.5	3	5
LIM and SH3 domain protein 1 OS=Homo sapiens GN=LASP1 PE=1 SV=2	sp|Q14847|LASP1_HUMAN	Q14847	LASP1	0.5	0.5	2	1	0.5	0.5	0.5
Isoform 2 of Ras-related protein Rab-11B OS=Homo sapiens GN=RAB11B	sp|Q15907-2|RB11B_HUMAN,sp|Q15907|RB11B_HUMAN	Q15907-2	RAB11B	0.75	0.5	1.25	0.5	0.5	1	0.5
Coatomer subunit gamma-1 OS=Homo sapiens GN=COPG1 PE=1 SV=1	sp|Q9Y678|COPG1_HUMAN	Q9Y678	COPG1	0.5	0.5	1.25	0.5	0.5	0.5	0.5
Proteasome subunit alpha type-7 OS=Homo sapiens GN=PSMA7 PE=1 SV=1	sp|O14818|PSA7_HUMAN	O14818	PSMA7	0.5	0.5	1.5	0.5	0.75	1	0.5
Multifunctional protein ADE2 OS=Homo sapiens GN=PAICS PE=1 SV=3	sp|P22234|PUR6_HUMAN,tr|E9PBS1|E9PBS1_HUMAN	P22234	PAICS	1.5	3	6.5	5.5	0.5	5	1.5
Isoform 3 of Heterogeneous nuclear ribonucleoprotein Q OS=Homo sapiens GN=SYNCRIP	sp|O60506-3|HNRPQ_HUMAN	O60506-3	SYNCRIP	0.5	0.75	3	0.5	0.5	1.75	0.75
Eukaryotic translation initiation factor 2 subunit 3 OS=Homo sapiens GN=EIF2S3 PE=1 SV=3	sp|P41091|IF2G_HUMAN	P41091	EIF2S3	0.75	1	3.5	2	0.5	2	0.5
Proteasome activator complex subunit 1 OS=Homo sapiens GN=PSME1 PE=1 SV=1	sp|Q06323|PSME1_HUMAN	Q06323	PSME1	0.5	0.5	2.25	0.75	0.5	0.5	0.5
Tubulin beta-1 chain OS=Homo sapiens GN=TUBB1 PE=1 SV=1	sp|Q9H4B7|TBB1_HUMAN	Q9H4B7	TUBB1	0.5	0.5	2.5	0.75	0.5	1.5	0.5
Uncharacterized protein OS=Homo sapiens GN=DCTN1 PE=1 SV=1	tr|E7EX90|E7EX90_HUMAN	E7EX90	DCTN1	0.5	0.5	2.5	0.75	0.5	0.5	0.5
Vasodilator-stimulated phosphoprotein OS=Homo sapiens GN=VASP PE=1 SV=3	sp|P50552|VASP_HUMAN	P50552	VASP	0.5	0.5	1.5	1.25	0.5	0.5	0.5
Tubulin beta-2B chain OS=Homo sapiens GN=TUBB2B PE=1 SV=1	sp|Q9BVA1|TBB2B_HUMAN	Q9BVA1	TUBB2B	12	16	30	26	8	20	20.5
Integrin-linked protein kinase OS=Homo sapiens GN=ILK PE=1 SV=2	sp|Q13418|ILK_HUMAN	Q13418	ILK	0.5	1.5	0.75	0.5	0.5	1	1.5
Isoform B of Phosphate carrier protein, mitochondrial OS=Homo sapiens GN=SLC25A3	sp|Q00325-2|MPCP_HUMAN,tr|F8VVM2|F8VVM2_HUMAN	Q00325-2	SLC25A3	0.5	1	1	0.75	1	2.5	1.5
Isoform 2B of GTPase KRas OS=Homo sapiens GN=KRAS	sp|P01116-2|RASK_HUMAN	P01116-2	KRAS	1	2.5	2.5	4	2.5	4.5	2
Alpha-actinin-1 OS=Homo sapiens GN=ACTN1 PE=1 SV=2	sp|P12814|ACTN1_HUMAN	P12814	ACTN1	1.5	1.5	13	9.5	0.5	3	0.5
Casein kinase II subunit alpha OS=Homo sapiens GN=CSNK2A1 PE=1 SV=1	tr|E7EU96|E7EU96_HUMAN	E7EU96	CSNK2A1	3.5	3.5	4	6.5	1.5	6.5	4
Coronin-1A OS=Homo sapiens GN=CORO1A PE=1 SV=4	sp|P31146|COR1A_HUMAN	P31146	CORO1A	0.5	0.5	1	0.5	0.5	0.5	1.5
Guanine nucleotide-binding protein subunit beta-4 OS=Homo sapiens GN=GNB4 PE=1 SV=3	sp|Q9HAV0|GBB4_HUMAN	Q9HAV0	GNB4	0.5	0.75	2.5	2.5	0.75	2.5	2
Ubiquitin-40S ribosomal protein S27a OS=Homo sapiens GN=RPS27A PE=1 SV=2	sp|P62979|RS27A_HUMAN	P62979	RPS27A	1.5	1	2	2	1.5	1.5	3
Isoform 2 of APC membrane recruitment protein 2 OS=Homo sapiens GN=AMER2	sp|Q8N7J2-2|AMER2_HUMAN	Q8N7J2-2	AMER2	0.5	0.5	7.5	5.5	1.5	1	3
Isoform 2 of Serine/threonine-protein phosphatase 2B catalytic subunit alpha isoform OS=Homo sapiens GN=PPP3CA	sp|Q08209-2|PP2BA_HUMAN,sp|Q08209-3|PP2BA_HUMAN	Q08209-2	PPP3CA	0.5	0.5	1.25	1.75	0.5	0.5	0.5
Isoform 2 of Disks large homolog 1 OS=Homo sapiens GN=DLG1	sp|Q12959-2|DLG1_HUMAN,sp|Q12959-4|DLG1_HUMAN	Q12959-2	DLG1	1	1	1.5	4.5	6	3.5	6
Isoform 4 of Tenascin OS=Homo sapiens GN=TNC	sp|P24821-4|TENA_HUMAN	P24821-4	TNC	4	4	7	17	5	0.5	0.5
Ribonuclease inhibitor OS=Homo sapiens GN=RNH1 PE=1 SV=2	sp|P13489|RINI_HUMAN	P13489	RNH1	1	3	5	2.5	0.75	0.5	1.5
Keratin, type II cytoskeletal 5 OS=Homo sapiens GN=KRT5 PE=1 SV=3	sp|P13647|K2C5_HUMAN	P13647	KRT5	0.5	0.75	1.25	1.25	4.5	2.5	0.5
DnaJ homolog subfamily A member 2 OS=Homo sapiens GN=DNAJA2 PE=1 SV=1	sp|O60884|DNJA2_HUMAN	O60884	DNAJA2	0.5	0.75	1.5	1.5	0.5	2	0.75
Isoform 9 of G-protein coupled receptor 64 OS=Homo sapiens GN=GPR64	sp|Q8IZP9-9|GPR64_HUMAN	Q8IZP9-9	ADGRG2	0.5	0.5	3.5	3	0.5	0.5	0.5
Isoform 2 of Protein 4.1 OS=Homo sapiens GN=EPB41	sp|P11171-2|41_HUMAN,sp|P11171|41_HUMAN	P11171-2	EPB41	0.75	0.75	0.75	0.5	5	5.5	1.5
Isoform 3 of Disks large homolog 1 OS=Homo sapiens GN=DLG1	sp|Q12959-3|DLG1_HUMAN,sp|Q12959-5|DLG1_HUMAN,sp|Q12959|DLG1_HUMAN	Q12959-3	DLG1	0.75	1	1.5	3.5	5	3	5.5
Isoform PTPS-MEA of Receptor-type tyrosine-protein phosphatase S OS=Homo sapiens GN=PTPRS	sp|Q13332-2|PTPRS_HUMAN,sp|Q13332-4|PTPRS_HUMAN,sp|Q13332|PTPRS_HUMAN	Q13332-2	PTPRS	0.5	0.5	0.75	0.5	2.5	0.5	0.5
N(G),N(G)-dimethylarginine dimethylaminohydrolase 2 OS=Homo sapiens GN=DDAH2 PE=1 SV=1	sp|O95865|DDAH2_HUMAN	O95865	DDAH2	0.5	0.5	2	1.5	2.5	1	1.5
Ephrin type-B receptor 4 OS=Homo sapiens GN=EPHB4 PE=1 SV=2	sp|P54760|EPHB4_HUMAN,tr|Q96L35|Q96L35_HUMAN	P54760	EPHB4	0.5	0.5	1.5	1.5	1.5	1	3
Isoform 2 of NADH dehydrogenase [ubiquinone] 1 alpha subcomplex subunit 5 OS=Homo sapiens GN=NDUFA5	sp|Q16718-2|NDUA5_HUMAN,sp|Q16718|NDUA5_HUMAN,tr|A0A087X1G1|A0A087X1G1_HUMAN,tr|H7BYD0|H7BYD0_HUMAN	Q16718-2	NDUFA5	0.5	0.5	0.5	0.5	0.5	1.75	0.5
Malectin OS=Homo sapiens GN=MLEC PE=1 SV=1	sp|Q14165|MLEC_HUMAN	Q14165	MLEC	0.5	0.5	0.5	0.5	0.5	1.5	0.5
Nucleosome assembly protein 1-like 1 OS=Homo sapiens GN=NAP1L1 PE=1 SV=1	tr|F5H4R6|F5H4R6_HUMAN	F5H4R6	NAP1L1	2	2	4	2.5	1.5	7	1.5
Isoform 2 of Polyadenylate-binding protein 1 OS=Homo sapiens GN=PABPC1	sp|P11940-2|PABP1_HUMAN,sp|P11940|PABP1_HUMAN	P11940-2	PABPC1	1	1	3	1.5	0.75	3	1
Citrate synthase, mitochondrial OS=Homo sapiens GN=CS PE=1 SV=2	sp|O75390|CISY_HUMAN,tr|B4DJV2|B4DJV2_HUMAN	O75390	CS	0.5	0.5	0.5	0.5	0.75	2.5	0.5
T-complex protein 1 subunit gamma OS=Homo sapiens GN=CCT3 PE=1 SV=4	sp|P49368|TCPG_HUMAN	P49368	CCT3	2.5	3	7	3	1	3	0.75
Isoform 2 of Protein phosphatase 1 regulatory subunit 12A OS=Homo sapiens GN=PPP1R12A	sp|O14974-2|MYPT1_HUMAN,sp|O14974|MYPT1_HUMAN	O14974-2	PPP1R12A	0.5	0.5	1	1	0.5	2	0.5
Isoform 2 of Filamin-A OS=Homo sapiens GN=FLNA	sp|P21333-2|FLNA_HUMAN,sp|P21333|FLNA_HUMAN	P21333-2	FLNA	7.5	21.5	7	1.25	6	39.5	11
Succinate dehydrogenase [ubiquinone] flavoprotein subunit, mitochondrial OS=Homo sapiens GN=SDHA PE=1 SV=2	sp|P31040|SDHA_HUMAN,tr|D6RFM5|D6RFM5_HUMAN	P31040	SDHA	0.5	0.5	0.5	0.5	0.5	2.5	0.5
Transmembrane emp24 domain-containing protein 9 OS=Homo sapiens GN=TMED9 PE=1 SV=2	sp|Q9BVK6|TMED9_HUMAN	Q9BVK6	TMED9	0.75	0.75	0.5	0.75	0.75	1.5	1
Isoform 4 of Ras-related protein R-Ras2 OS=Homo sapiens GN=RRAS2	sp|P62070-4|RRAS2_HUMAN,sp|P62070|RRAS2_HUMAN	P62070-4	RRAS2	0.5	0.5	0.5	0.5	0.5	1.5	0.75
Erlin-2 OS=Homo sapiens GN=ERLIN2 PE=1 SV=1	sp|O94905|ERLN2_HUMAN,tr|E5RHW4|E5RHW4_HUMAN	O94905	ERLIN2	0.5	0.5	0.75	0.5	0.5	2	0.75
HLA class I histocompatibility antigen, B-15 alpha chain OS=Homo sapiens GN=HLA-B PE=1 SV=2	sp|P30464|1B15_HUMAN	P30464	HLA-B	3.5	3	3.5	1.5	0.5	11	0.75
Trifunctional enzyme subunit alpha, mitochondrial OS=Homo sapiens GN=HADHA PE=1 SV=2	sp|P40939|ECHA_HUMAN	P40939	HADHA	0.5	0.5	0.5	0.5	0.5	2	0.5
Matrin-3 OS=Homo sapiens GN=MATR3 PE=1 SV=2	sp|P43243|MATR3_HUMAN,tr|D6REM6|D6REM6_HUMAN	P43243	MATR3	0.5	0.5	0.75	0.75	0.5	2	0.5
40S ribosomal protein S16 OS=Homo sapiens GN=RPS16 PE=1 SV=2	sp|P62249|RS16_HUMAN	P62249	RPS16	0.5	0.75	0.75	0.75	0.5	1.5	1.5
Isoform 2 of Isocitrate dehydrogenase [NADP], mitochondrial OS=Homo sapiens GN=IDH2	sp|P48735-2|IDHP_HUMAN,sp|P48735|IDHP_HUMAN	P48735-2	IDH2	0.5	0.5	0.5	0.5	0.5	2	0.75
Mitochondrial glutamate carrier 1 OS=Homo sapiens GN=SLC25A22 PE=1 SV=1	sp|Q9H936|GHC1_HUMAN	Q9H936	SLC25A22	0.5	0.5	0.5	0.5	0.5	3.5	0.5
Filamin A OS=Homo sapiens GN=FLNA PE=1 SV=1	tr|Q60FE5|Q60FE5_HUMAN	Q60FE5	FLNA	7.5	21.5	7	1.25	6	39	11
Immunoglobulin superfamily member 8 OS=Homo sapiens GN=IGSF8 PE=1 SV=1	sp|Q969P0|IGSF8_HUMAN	Q969P0	IGSF8	0.5	0.5	0.5	0.5	1	0.5	2.5
Kin of IRRE-like protein 1 OS=Homo sapiens GN=KIRREL PE=1 SV=2	sp|Q96J84|KIRR1_HUMAN	Q96J84	KIRREL	0.5	0.5	0.5	0.5	0.5	0.5	1.5
Histone H3.1 OS=Homo sapiens GN=HIST1H3A PE=1 SV=2	sp|P68431|H31_HUMAN	P68431	HIST1H3J;HIST1H3D;HIST1H3G;HIST1H3B;HIST1H3E;HIST1H3I;HIST1H3A;HIST1H3F;HIST1H3C;HIST1H3H	3	3.5	0.5	3	2.5	7	1.5
Histone H3.2 OS=Homo sapiens GN=HIST2H3A PE=1 SV=3	sp|Q71DI3|H32_HUMAN	Q71DI3	HIST2H3D;HIST2H3C;HIST2H3A	3	2	0.5	1.5	1.25	4	1
Isoform Tau-B of Microtubule-associated protein tau OS=Homo sapiens GN=MAPT	sp|P10636-4|TAU_HUMAN	P10636-4	MAPT	1.5	1.5	0.75	0.5	0.5	0.5	0.5
Histone H3.3 OS=Homo sapiens GN=H3F3A PE=1 SV=2	sp|P84243|H33_HUMAN,tr|K7EK07|K7EK07_HUMAN	P84243	H3F3B;H3F3A	1.5	2	0.5	1.5	1.5	2.5	0.5
Isoform 3 of Elongation factor 1-delta OS=Homo sapiens GN=EEF1D	sp|P29692-3|EF1D_HUMAN	P29692-3	EEF1D	0.75	1.5	0.75	0.75	1.25	0.75	0.75
Carbonyl reductase [NADPH] 3 OS=Homo sapiens GN=CBR3 PE=1 SV=3	sp|O75828|CBR3_HUMAN	O75828	CBR3	0.5	1	1.5	0.75	0.5	0.75	1
40S ribosomal protein S26 OS=Homo sapiens GN=RPS26 PE=1 SV=3	sp|P62854|RS26_HUMAN	P62854	RPS26	0.5	0.5	0.75	0.5	0.5	1	2
Ras-related protein Rab-1B OS=Homo sapiens GN=RAB1B PE=1 SV=1	sp|Q9H0U4|RAB1B_HUMAN	Q9H0U4	RAB1B	1	2	3.5	2	1.25	4	4
Tubulin gamma-1 chain OS=Homo sapiens GN=TUBG1 PE=1 SV=2	sp|P23258|TBG1_HUMAN	P23258	TUBG1	0.5	0.5	1.5	0.5	0.5	0.5	0.5
14 kDa phosphohistidine phosphatase OS=Homo sapiens GN=PHPT1 PE=1 SV=1	sp|Q9NRX4|PHP14_HUMAN	Q9NRX4	PHPT1	0.5	0.5	1	1.25	0.5	0.5	0.5
Guanine nucleotide-binding protein subunit alpha-11 OS=Homo sapiens GN=GNA11 PE=1 SV=2	sp|P29992|GNA11_HUMAN	P29992	GNA11	0.5	1.25	2.5	1	2.5	3	0.5
Synaptoporin OS=Homo sapiens GN=SYNPR PE=4 SV=1	tr|C9J976|C9J976_HUMAN	C9J976	SYNPR	0.5	0.5	3	2.5	0.5	0.5	0.5
Beta-centractin OS=Homo sapiens GN=ACTR1B PE=1 SV=1	sp|P42025|ACTY_HUMAN	P42025	ACTR1B	0.5	0.5	2	0.5	0.5	0.5	0.5
Long-chain-fatty-acid--CoA ligase 3 OS=Homo sapiens GN=ACSL3 PE=1 SV=3	sp|O95573|ACSL3_HUMAN	O95573	ACSL3	0.5	0.75	0.5	0.5	0.5	1.25	0.75
Keratin, type I cytoskeletal 17 OS=Homo sapiens GN=KRT17 PE=1 SV=2	sp|Q04695|K1C17_HUMAN	Q04695	KRT17	0.5	0.5	0.5	0.75	1.25	2.5	0.5
Isoform 3 of Transmembrane emp24 domain-containing protein 4 OS=Homo sapiens GN=TMED4	sp|Q7Z7H5-3|TMED4_HUMAN,sp|Q7Z7H5|TMED4_HUMAN	Q7Z7H5-3	TMED4	0.75	0.75	0.5	0.75	0.75	1.5	1.5
Isoform C1 of Heterogeneous nuclear ribonucleoproteins C1/C2 OS=Homo sapiens GN=HNRNPC	sp|P07910-2|HNRPC_HUMAN,sp|P07910|HNRPC_HUMAN,tr|B2R5W2|B2R5W2_HUMAN,tr|B4DY08|B4DY08_HUMAN,tr|G3V4W0|G3V4W0_HUMAN	P07910-2	HNRNPC	0.75	0.75	1.25	0.5	0.5	3.5	0.75
HLA class I histocompatibility antigen, A-29 alpha chain OS=Homo sapiens GN=HLA-A PE=1 SV=2	sp|P30512|1A29_HUMAN	P30512	HLA-A	5	4.5	2.5	2.5	0.5	7.5	2.5
Putative 40S ribosomal protein S10-like OS=Homo sapiens GN=RPS10P5 PE=5 SV=1	sp|Q9NQ39|RS10L_HUMAN	Q9NQ39		1.5	0.5	2.5	1	2	1.75	3
Protein disulfide-isomerase A3 (Fragment) OS=Homo sapiens GN=PDIA3 PE=1 SV=1	tr|H7BZJ3|H7BZJ3_HUMAN	H7BZJ3	PDIA3	1.5	1	2.5	2	1.25	3	1
Platelet-activating factor acetylhydrolase IB subunit alpha OS=Homo sapiens GN=PAFAH1B1 PE=1 SV=2	sp|P43034|LIS1_HUMAN	P43034	PAFAH1B1	0.5	0.5	1.25	1	0.5	0.75	0.75
Calmegin OS=Homo sapiens GN=CLGN PE=1 SV=1	sp|O14967|CLGN_HUMAN	O14967	CLGN	0.5	0.5	0.5	0.5	0.5	2.5	0.5
Sodium/potassium-transporting ATPase subunit alpha-4 OS=Homo sapiens GN=ATP1A4 PE=1 SV=3	sp|Q13733|AT1A4_HUMAN	Q13733	ATP1A4	4	4.5	6	3.5	3.5	6.5	5
T-complex protein 1 subunit epsilon OS=Homo sapiens GN=CCT5 PE=1 SV=1	tr|E9PCA1|E9PCA1_HUMAN	E9PCA1	CCT5	6	6	15.5	8	3	7.5	5
Thioredoxin reductase 1, cytoplasmic OS=Homo sapiens GN=TXNRD1 PE=1 SV=1	tr|A0A087WSY9|A0A087WSY9_HUMAN	A0A087WSY9	TXNRD1	1	2.5	1	1.5	1	2.5	1
Talin-2 OS=Homo sapiens GN=TLN2 PE=1 SV=4	sp|Q9Y4G6|TLN2_HUMAN	Q9Y4G6	TLN2	1.25	2	1.5	2	0.5	2	0.75
60S ribosomal protein L13a (Fragment) OS=Homo sapiens GN=RPL13A PE=1 SV=2	tr|M0QYS1|M0QYS1_HUMAN	M0QYS1	RPL13A	0.5	0.75	1.25	0.5	0.5	0.5	0.75
Plasma membrane calcium-transporting ATPase 2 OS=Homo sapiens GN=ATP2B2 PE=1 SV=2	sp|Q01814|AT2B2_HUMAN	Q01814	ATP2B2	1	1	3	1	1	1	1
Heat shock cognate 71 kDa protein OS=Homo sapiens GN=HSPA8 PE=1 SV=1	sp|P11142|HSP7C_HUMAN	P11142	HSPA8	14.5	15	29	18.5	15	19	18
Keratin, type II cytoskeletal 1 OS=Homo sapiens GN=KRT1 PE=1 SV=6	sp|P04264|K2C1_HUMAN	P04264	KRT1	10.5	14	16.5	17.5	29	19	16.5
Isoform 2 of Filamin-C OS=Homo sapiens GN=FLNC	sp|Q14315-2|FLNC_HUMAN,sp|Q14315|FLNC_HUMAN	Q14315-2	FLNC	0.5	1	1	0.5	0.75	1.5	1
Isoform 6 of Tenascin OS=Homo sapiens GN=TNC	sp|P24821-6|TENA_HUMAN	P24821-6	TNC	4	4	7	14.5	5	0.5	0.5
Isoform 2 of Dolichyl-diphosphooligosaccharide--protein glycosyltransferase subunit 2 OS=Homo sapiens GN=RPN2	sp|P04844-2|RPN2_HUMAN	P04844-2	RPN2	0.75	0.75	2	1.25	3.5	9.5	1.5
60S ribosomal protein L8 OS=Homo sapiens GN=RPL8 PE=1 SV=2	sp|P62917|RL8_HUMAN	P62917	RPL8	4.5	3	4.5	3.5	3	5.5	6.5
Kinesin heavy chain isoform 5C OS=Homo sapiens GN=KIF5C PE=1 SV=1	sp|O60282|KIF5C_HUMAN	O60282	KIF5C	0.5	0.5	1.5	0.75	0.5	0.75	0.75
Isoform 9 of Disks large homolog 1 OS=Homo sapiens GN=DLG1	sp|Q12959-9|DLG1_HUMAN	Q12959-9	DLG1	0.75	1	0.75	2.5	2.5	1.5	4
sp|K2C1_HUMAN|	sp|K2C1_HUMAN|	K2C1_HUMAN		10.5	14	16.5	17.5	29	19	16.5
Isoform 2 of Elongation factor 1-alpha 1 OS=Homo sapiens GN=EEF1A1	sp|P68104-2|EF1A1_HUMAN	P68104-2	EEF1A1	26.5	33	43.5	40.5	17	49	21.5
Isoform 2 of Guanine nucleotide-binding protein G(olf) subunit alpha OS=Homo sapiens GN=GNAL	sp|P38405-2|GNAL_HUMAN	P38405-2	GNAL	0.5	0.5	2	3	1.5	1.5	0.75
Isoform 2 of Polyadenylate-binding protein 4 OS=Homo sapiens GN=PABPC4	sp|Q13310-2|PABP4_HUMAN,sp|Q13310-3|PABP4_HUMAN,sp|Q13310|PABP4_HUMAN,tr|B1ANR0|B1ANR0_HUMAN	Q13310-2	PABPC4	1	1	2.5	1.5	0.75	2	1
Putative protein FAM10A4 OS=Homo sapiens GN=ST13P4 PE=5 SV=1	sp|Q8IZP2|ST134_HUMAN	Q8IZP2		0.75	1	1	1.5	0.5	0.75	0.75
Band 4.1-like protein 2 OS=Homo sapiens GN=EPB41L2 PE=1 SV=1	sp|O43491|E41L2_HUMAN	O43491	EPB41L2	3	4	13.5	14.5	14	13.5	3.5
Isoform 2 of Heat shock cognate 71 kDa protein OS=Homo sapiens GN=HSPA8	sp|P11142-2|HSP7C_HUMAN	P11142-2	HSPA8	13.5	14	24.5	18	14	17	17.5
Isoform 2 of Receptor-type tyrosine-protein phosphatase delta OS=Homo sapiens GN=PTPRD	sp|P23468-2|PTPRD_HUMAN	P23468-2	PTPRD	0.5	0.5	0.75	0.5	1.5	0.5	0.5
CALM1 protein OS=Homo sapiens GN=CALM3 PE=1 SV=1	tr|Q96HY3|Q96HY3_HUMAN	Q96HY3	CALM3;CALM1	1	2	6	3	4.5	2	4
Heat shock cognate 71 kDa protein (Fragment) OS=Homo sapiens GN=HSPA8 PE=1 SV=1	tr|E9PI65|E9PI65_HUMAN	E9PI65	HSPA8	3	2.5	4.5	3.5	2	5	3.5
Isoform 2 of Serine/threonine-protein phosphatase 2B catalytic subunit beta isoform OS=Homo sapiens GN=PPP3CB	sp|P16298-2|PP2BB_HUMAN,tr|Q5F2F8|Q5F2F8_HUMAN	P16298-2	PPP3CB	0.5	0.5	1.25	1.25	0.5	0.5	0.5
Protein kinase C alpha type OS=Homo sapiens GN=PRKCA PE=1 SV=4	sp|P17252|KPCA_HUMAN	P17252	PRKCA	0.75	0.5	2	2	0.5	0.5	0.5
Isoform 5 of Radixin OS=Homo sapiens GN=RDX	sp|P35241-5|RADI_HUMAN	P35241-5	RDX	4	5.5	11	6.5	2.5	11.5	7.5
Radixin OS=Homo sapiens GN=RDX PE=1 SV=1	sp|P35241|RADI_HUMAN	P35241	RDX	4	5.5	11	6.5	2.5	11.5	7.5
6-phosphogluconate dehydrogenase, decarboxylating OS=Homo sapiens GN=PGD PE=1 SV=3	sp|P52209|6PGD_HUMAN	P52209	PGD	2	3.5	8	7.5	2.5	6	6.5
Isoform 2 of Alpha-actinin-2 OS=Homo sapiens GN=ACTN2	sp|P35609-2|ACTN2_HUMAN,sp|P35609|ACTN2_HUMAN	P35609-2	ACTN2	0.5	0.5	2.5	2	0.5	0.75	0.5
Isoform 5 of Protein disulfide-isomerase A6 OS=Homo sapiens GN=PDIA6	sp|Q15084-5|PDIA6_HUMAN	Q15084-5	PDIA6	3	3	11	4	2.5	12	4.5
Isoform 2 of 26S proteasome non-ATPase regulatory subunit 2 OS=Homo sapiens GN=PSMD2	sp|Q13200-2|PSMD2_HUMAN	Q13200-2	PSMD2	1	1.5	3	1.5	0.75	2	0.75
Serotransferrin OS=Homo sapiens GN=TF PE=1 SV=3	sp|P02787|TRFE_HUMAN	P02787	TF	5.5	16	9.5	6	0.5	0.5	8
60S ribosomal protein L27 OS=Homo sapiens GN=RPL27 PE=1 SV=2	sp|P61353|RL27_HUMAN	P61353	RPL27	0.75	0.75	2	1	0.75	1.5	1
Keratin, type II cytoskeletal 79 OS=Homo sapiens GN=KRT79 PE=1 SV=2	sp|Q5XKE5|K2C79_HUMAN	Q5XKE5	KRT79	0.5	0.75	1.25	0.5	0.75	1.5	0.5
Band 4.1-like protein 2 (Fragment) OS=Homo sapiens GN=EPB41L2 PE=1 SV=1	tr|H0Y5B0|H0Y5B0_HUMAN	H0Y5B0	EPB41L2	2	2.5	6.5	7	9	5.5	2.5
Isoform 2 of Clathrin heavy chain 2 OS=Homo sapiens GN=CLTCL1	sp|P53675-2|CLH2_HUMAN,sp|P53675|CLH2_HUMAN	P53675-2	CLTCL1	6.5	8	8	10	0.5	4	6.5
Dihydropyrimidinase-related protein 1 OS=Homo sapiens GN=CRMP1 PE=4 SV=1	tr|E9PD68|E9PD68_HUMAN	E9PD68	CRMP1	1	1	1	1	0.75	1	1.5
Gelsolin OS=Homo sapiens GN=GSN PE=4 SV=1	tr|A0A0A0MS51|A0A0A0MS51_HUMAN	A0A0A0MS51	GSN	2	3	14	11	1.5	5.5	6.5
Cysteine-rich protein 2 OS=Homo sapiens GN=CRIP2 PE=1 SV=1	sp|P52943|CRIP2_HUMAN	P52943	CRIP2	5.5	6.5	7.5	6	2.5	3.5	5
Filamin-A (Fragment) OS=Homo sapiens GN=FLNA PE=1 SV=2	tr|F8WE98|F8WE98_HUMAN	F8WE98	FLNA	2	4	1.25	0.75	3	6	3.5
Isoform 4 of Tyrosine-protein phosphatase non-receptor type 13 OS=Homo sapiens GN=PTPN13	sp|Q12923-4|PTN13_HUMAN,sp|Q12923|PTN13_HUMAN	Q12923-4	PTPN13	0.5	0.5	3	2	1	3	0.5
Sodium/potassium-transporting ATPase subunit alpha-2 OS=Homo sapiens GN=ATP1A2 PE=1 SV=1	sp|P50993|AT1A2_HUMAN,tr|B1AKY9|B1AKY9_HUMAN	P50993	ATP1A2	6.5	8.5	11.5	7	6	10.5	8
Tubulin beta-4A chain OS=Homo sapiens GN=TUBB4A PE=1 SV=2	sp|P04350|TBB4A_HUMAN	P04350	TUBB4A	14.5	18	31.5	28.5	10	21	18.5
Isoform 2 of G-protein coupled receptor 64 OS=Homo sapiens GN=GPR64	sp|Q8IZP9-2|GPR64_HUMAN,sp|Q8IZP9-3|GPR64_HUMAN,sp|Q8IZP9-4|GPR64_HUMAN,sp|Q8IZP9-5|GPR64_HUMAN,sp|Q8IZP9-6|GPR64_HUMAN,sp|Q8IZP9-7|GPR64_HUMAN,sp|Q8IZP9-8|GPR64_HUMAN,sp|Q8IZP9|GPR64_HUMAN	Q8IZP9-2	ADGRG2	0.5	0.5	3.5	2.5	0.5	0.5	0.5
Isoform 3 of Liver carboxylesterase 1 OS=Homo sapiens GN=CES1	sp|P23141-3|EST1_HUMAN	P23141-3	CES1	0.5	0.5	12	7.5	2	11	0.5
Isoform 4 of Heat shock protein 105 kDa OS=Homo sapiens GN=HSPH1	sp|Q92598-4|HS105_HUMAN	Q92598-4	HSPH1	2.5	2.5	9	6	3	2	5.5
Isoform 3 of Drebrin OS=Homo sapiens GN=DBN1	sp|Q16643-3|DREB_HUMAN	Q16643-3	DBN1	0.75	1.5	8	3.5	0.5	5	0.5
Isoform 2 of 6-phosphogluconate dehydrogenase, decarboxylating OS=Homo sapiens GN=PGD	sp|P52209-2|6PGD_HUMAN	P52209-2	PGD	2	3.5	8	7.5	2.5	6	6.5
Isoform 2 of Glutamine--tRNA ligase OS=Homo sapiens GN=QARS	sp|P47897-2|SYQ_HUMAN,sp|P47897|SYQ_HUMAN	P47897-2	QARS	0.75	1	2	1.5	0.5	2.5	0.75
Isoform 3 of AP-2 complex subunit beta OS=Homo sapiens GN=AP2B1	sp|P63010-3|AP2B1_HUMAN	P63010-3	AP2B1	1.5	1	5.5	4	0.75	2.5	1.5
Synaptoporin OS=Homo sapiens GN=SYNPR PE=4 SV=1	tr|C9J0A2|C9J0A2_HUMAN	C9J0A2	SYNPR	0.5	0.5	2.5	2	0.5	0.5	0.5
Isoform 9 of Multidrug resistance-associated protein 1 OS=Homo sapiens GN=ABCC1	sp|P33527-9|MRP1_HUMAN	P33527-9	ABCC1	0.5	0.75	0.75	0.5	0.5	2	0.5
Collagen alpha-3(VI) chain OS=Homo sapiens GN=COL6A3 PE=1 SV=5	sp|P12111|CO6A3_HUMAN	P12111	COL6A3	0.5	1	1.5	4	0.5	0.5	0.5
Plastin-3 OS=Homo sapiens GN=PLS3 PE=1 SV=4	sp|P13797|PLST_HUMAN	P13797	PLS3	0.5	0.5	1.5	0.5	0.5	0.5	0.5
Tubulin beta-2A chain OS=Homo sapiens GN=TUBB2A PE=1 SV=1	sp|Q13885|TBB2A_HUMAN	Q13885	TUBB2A	12	16	29.5	25	8	20	20.5
Unconventional myosin-Ic OS=Homo sapiens GN=MYO1C PE=1 SV=4	sp|O00159|MYO1C_HUMAN	O00159	MYO1C	0.5	0.5	3.5	1.5	0.5	1	0.5
Isoform 4 of Alpha-actinin-1 OS=Homo sapiens GN=ACTN1	sp|P12814-4|ACTN1_HUMAN	P12814-4	ACTN1	1.5	1.5	11.5	7	0.5	3	0.5
Isoform 2 of Catenin alpha-1 OS=Homo sapiens GN=CTNNA1	sp|P35221-2|CTNA1_HUMAN	P35221-2	CTNNA1	3	6	16	16	1.75	4.5	1.5
Heat shock protein 105 kDa OS=Homo sapiens GN=HSPH1 PE=1 SV=1	sp|Q92598|HS105_HUMAN	Q92598	HSPH1	2.5	2.5	9	6	3	2	5.5
Isoform 2 of Drebrin OS=Homo sapiens GN=DBN1	sp|Q16643-2|DREB_HUMAN	Q16643-2	DBN1	0.75	1.5	8	3.5	0.5	5	0.5
Ran-specific GTPase-activating protein OS=Homo sapiens GN=RANBP1 PE=1 SV=1	tr|F6WQW2|F6WQW2_HUMAN	F6WQW2	RANBP1	1.5	0.5	2	2	1.5	1.5	0.5
Isoform A1-A of Heterogeneous nuclear ribonucleoprotein A1 OS=Homo sapiens GN=HNRNPA1	sp|P09651-2|ROA1_HUMAN,sp|P09651|ROA1_HUMAN,tr|F8W6I7|F8W6I7_HUMAN	P09651-2	HNRNPA1	2	3	5	4	1.25	6	2
Isoform 2 of Serine/threonine-protein phosphatase PP1-alpha catalytic subunit OS=Homo sapiens GN=PPP1CA	sp|P62136-2|PP1A_HUMAN,sp|P62136|PP1A_HUMAN	P62136-2	PPP1CA	0.5	0.75	4.5	1	1	1.5	2.5
APC membrane recruitment protein 2 OS=Homo sapiens GN=AMER2 PE=1 SV=3	sp|Q8N7J2|AMER2_HUMAN	Q8N7J2	AMER2	0.5	0.5	7	5.5	1.5	1	3
Isoform Smooth muscle of Myosin light polypeptide 6 OS=Homo sapiens GN=MYL6	sp|P60660-2|MYL6_HUMAN,tr|G8JLA2|G8JLA2_HUMAN	P60660-2	MYL6	1.5	2.5	5	2.5	0.75	1.5	1.5
26S proteasome non-ATPase regulatory subunit 2 OS=Homo sapiens GN=PSMD2 PE=1 SV=3	sp|Q13200|PSMD2_HUMAN	Q13200	PSMD2	1.5	2	5	2.5	0.75	2.5	1
Isoform Gamma-2 of Serine/threonine-protein phosphatase PP1-gamma catalytic subunit OS=Homo sapiens GN=PPP1CC	sp|P36873-2|PP1G_HUMAN,sp|P36873|PP1G_HUMAN	P36873-2	PPP1CC	0.5	0.75	4.5	1	1	1.5	2.5
26S proteasome non-ATPase regulatory subunit 13 OS=Homo sapiens GN=PSMD13 PE=1 SV=1	tr|A0A087WUL9|A0A087WUL9_HUMAN	A0A087WUL9	PSMD13	0.5	0.5	2	0.75	0.5	0.5	0.5
Guanine nucleotide-binding protein subunit alpha-14 OS=Homo sapiens GN=GNA14 PE=2 SV=1	sp|O95837|GNA14_HUMAN	O95837	GNA14	0.5	1.25	1.5	1	1.75	2.5	0.5
Isoform 2 of Poly(rC)-binding protein 2 OS=Homo sapiens GN=PCBP2	sp|Q15366-2|PCBP2_HUMAN,sp|Q15366-3|PCBP2_HUMAN	Q15366-2	PCBP2	1	1.5	4	2	0.5	2.5	2
Isoform 2 of HLA class I histocompatibility antigen, A-11 alpha chain OS=Homo sapiens GN=HLA-A	sp|P13746-2|1A11_HUMAN	P13746-2	HLA-A	2.5	2.5	6.5	4.5	1	7.5	0.75
60S ribosomal protein L28 OS=Homo sapiens GN=RPL28 PE=1 SV=3	sp|P46779|RL28_HUMAN	P46779	RPL28	0.75	0.75	0.5	0.5	0.5	2	2
Isoform 3 of Guanine nucleotide-binding protein G(s) subunit alpha isoforms short OS=Homo sapiens GN=GNAS	sp|P63092-3|GNAS2_HUMAN	P63092-3	GNAS	0.5	0.75	3.5	5	2.5	3	0.75
POTE ankyrin domain family member E OS=Homo sapiens GN=POTEE PE=1 SV=3	sp|Q6S8J3|POTEE_HUMAN	Q6S8J3	POTEE	11.5	18.5	46.5	45.5	8	27.5	10.5
Heterogeneous nuclear ribonucleoprotein M (Fragment) OS=Homo sapiens GN=HNRNPM PE=1 SV=1	tr|M0QZM1|M0QZM1_HUMAN	M0QZM1	HNRNPM	0.5	0.5	1	0.5	0.5	3	0.5
Isoform 4 of Guanine nucleotide-binding protein G(s) subunit alpha isoforms short OS=Homo sapiens GN=GNAS	sp|P63092-4|GNAS2_HUMAN,sp|P63092|GNAS2_HUMAN	P63092-4	GNAS	0.5	0.75	3.5	5	2.5	3	0.75
Drebrin OS=Homo sapiens GN=DBN1 PE=1 SV=1	tr|D6R9Q9|D6R9Q9_HUMAN	D6R9Q9	DBN1	0.75	1	2.5	1	0.5	2	0.5
Heterogeneous nuclear ribonucleoprotein L OS=Homo sapiens GN=HNRNPL PE=1 SV=2	sp|P14866|HNRPL_HUMAN	P14866	HNRNPL	0.5	0.75	1.75	1.5	0.5	0.75	0.5
Isoform 2 of Ubiquitin carboxyl-terminal hydrolase 14 OS=Homo sapiens GN=USP14	sp|P54578-2|UBP14_HUMAN	P54578-2	USP14	0.5	0.75	1.75	1.5	0.5	0.5	0.5
Tubulin beta-8 chain OS=Homo sapiens GN=TUBB8 PE=1 SV=2	sp|Q3ZCM7|TBB8_HUMAN	Q3ZCM7	TUBB8	3	4	8	9	3	7	5
Histone H1.3 OS=Homo sapiens GN=HIST1H1D PE=1 SV=2	sp|P16402|H13_HUMAN	P16402	HIST1H1D	3.5	4	5.5	2	2	6.5	2
Isoform 5 of Protein 4.1 OS=Homo sapiens GN=EPB41	sp|P11171-5|41_HUMAN	P11171-5	EPB41	0.5	0.5	0.75	0.5	3.5	4.5	1
Prosaposin OS=Homo sapiens GN=PSAP PE=1 SV=2	tr|C9JIZ6|C9JIZ6_HUMAN	C9JIZ6	PSAP	0.5	2	1.5	1.25	1	1	0.75
HLA class I histocompatibility antigen, Cw-14 alpha chain OS=Homo sapiens GN=HLA-C PE=4 SV=1	tr|A2BF26|A2BF26_HUMAN	A2BF26	HLA-C	0.75	0.75	1.5	1.25	0.5	1	0.75
Isoform 6 of Tropomyosin alpha-1 chain OS=Homo sapiens GN=TPM1	sp|P09493-6|TPM1_HUMAN	P09493-6	TPM1	1.5	1.5	5.5	5.5	0.5	1.5	1
Heat shock cognate 71 kDa protein (Fragment) OS=Homo sapiens GN=HSPA8 PE=1 SV=1	tr|E9PS65|E9PS65_HUMAN	E9PS65	HSPA8	3	2.5	6.5	1.5	3.5	3.5	1.5
F-actin-capping protein subunit beta OS=Homo sapiens GN=CAPZB PE=1 SV=1	tr|B1AK85|B1AK85_HUMAN	B1AK85	CAPZB	1.25	0.75	3	2.5	0.5	2.5	3
Heat shock-related 70 kDa protein 2 OS=Homo sapiens GN=HSPA2 PE=1 SV=1	sp|P54652|HSP72_HUMAN	P54652	HSPA2	3.5	4	5.5	6	4	5.5	4
Isoform 4 of Signal recognition particle subunit SRP68 OS=Homo sapiens GN=SRP68	sp|Q9UHB9-4|SRP68_HUMAN,sp|Q9UHB9|SRP68_HUMAN	Q9UHB9-4	SRP68	0.5	0.75	1	1.25	0.5	1	0.5
Nuclease-sensitive element-binding protein 1 OS=Homo sapiens GN=YBX1 PE=1 SV=1	tr|A0A087X1S2|A0A087X1S2_HUMAN	A0A087X1S2		5	5.5	6	6.5	4	10	10
POTE ankyrin domain family member J OS=Homo sapiens GN=POTEJ PE=3 SV=1	sp|P0CG39|POTEJ_HUMAN	P0CG39	POTEJ	1	1.5	5.5	6.5	1.75	3.5	3
Actin-related protein 2 OS=Homo sapiens GN=ACTR2 PE=1 SV=1	sp|P61160|ARP2_HUMAN	P61160	ACTR2	1.5	1	2.5	2	0.75	1	0.75
N(G),N(G)-dimethylarginine dimethylaminohydrolase 2 (Fragment) OS=Homo sapiens GN=DDAH2 PE=1 SV=1	tr|H0Y7N1|H0Y7N1_HUMAN	H0Y7N1	DDAH2	0.5	0.5	2	1.5	1.5	0.5	1
Complement component 1 Q subcomponent-binding protein, mitochondrial OS=Homo sapiens GN=C1QBP PE=1 SV=1	sp|Q07021|C1QBP_HUMAN	Q07021	C1QBP	1.5	1.25	1	1	2.5	3	1
Isoform 4 of Protein disulfide-isomerase A6 OS=Homo sapiens GN=PDIA6	sp|Q15084-4|PDIA6_HUMAN	Q15084-4	PDIA6	3	3	11	4	2.5	12	4.5
Keratin, type I cytoskeletal 16 OS=Homo sapiens GN=KRT16 PE=1 SV=4	sp|P08779|K1C16_HUMAN	P08779	KRT16	0.75	0.5	0.5	0.5	0.75	3	0.5
ADP/ATP translocase 1 OS=Homo sapiens GN=SLC25A4 PE=1 SV=4	sp|P12235|ADT1_HUMAN	P12235	SLC25A4	1.25	1	0.75	0.5	0.5	8.5	0.75
Isoform 4 of Poly(rC)-binding protein 2 OS=Homo sapiens GN=PCBP2	sp|Q15366-4|PCBP2_HUMAN,sp|Q15366-5|PCBP2_HUMAN	Q15366-4	PCBP2	1	1.5	4	2	0.5	2.5	2
Isoform 2 of MICOS complex subunit MIC60 OS=Homo sapiens GN=IMMT	sp|Q16891-2|MIC60_HUMAN,sp|Q16891-4|MIC60_HUMAN,sp|Q16891|MIC60_HUMAN,tr|B9A067|B9A067_HUMAN	Q16891-2	IMMT	0.5	0.5	0.5	0.5	0.5	4	0.5
NADPH--cytochrome P450 reductase OS=Homo sapiens GN=POR PE=1 SV=2	sp|P16435|NCPR_HUMAN	P16435	POR	0.5	0.5	1.5	0.5	0.5	1	0.75
Isoform 3 of NADH-cytochrome b5 reductase 3 OS=Homo sapiens GN=CYB5R3	sp|P00387-3|NB5R3_HUMAN	P00387-3	CYB5R3	0.75	0.75	1.25	0.75	0.5	3.5	0.5
Dihydrolipoyl dehydrogenase, mitochondrial OS=Homo sapiens GN=DLD PE=1 SV=2	sp|P09622|DLDH_HUMAN	P09622	DLD	0.5	0.5	0.5	0.5	0.5	1.5	0.5
Keratin, type II cytoskeletal 3 OS=Homo sapiens GN=KRT3 PE=1 SV=3	sp|P12035|K2C3_HUMAN	P12035	KRT3	0.5	0.5	0.75	0.5	0.5	1.25	0.5
Phosphoglycerate kinase 2 OS=Homo sapiens GN=PGK2 PE=1 SV=3	sp|P07205|PGK2_HUMAN	P07205	PGK2	2	1.5	3.5	2.5	1.5	1.5	4
Band 4.1-like protein 2 OS=Homo sapiens GN=EPB41L2 PE=1 SV=1	tr|E9PK52|E9PK52_HUMAN	E9PK52	EPB41L2	1.25	1.75	8.5	9	10	9.5	1
Guanine nucleotide-binding protein G(i) subunit alpha-1 OS=Homo sapiens GN=GNAI1 PE=1 SV=2	sp|P63096|GNAI1_HUMAN	P63096	GNAI1	0.75	0.5	2	1.25	1	2.5	1
Erlin-1 OS=Homo sapiens GN=ERLIN1 PE=1 SV=1	sp|O75477|ERLN1_HUMAN	O75477	ERLIN1	0.5	0.5	0.5	0.5	0.5	1.5	0.75
Plastin-1 OS=Homo sapiens GN=PLS1 PE=1 SV=2	sp|Q14651|PLSI_HUMAN	Q14651	PLS1	0.5	0.5	1.5	0.5	0.5	0.5	0.5
Putative beta-actin-like protein 3 OS=Homo sapiens GN=POTEKP PE=5 SV=1	sp|Q9BYX7|ACTBM_HUMAN	Q9BYX7		0.75	2.5	8	7.5	2	3.5	3
60S ribosomal protein L18 OS=Homo sapiens GN=RPL18 PE=1 SV=2	sp|Q07020|RL18_HUMAN,tr|J3QQ67|J3QQ67_HUMAN	Q07020	RPL18	1	1	1.5	2.5	1	3	5
Nuclease-sensitive element-binding protein 1 (Fragment) OS=Homo sapiens GN=YBX1 PE=1 SV=1	tr|H0Y449|H0Y449_HUMAN	H0Y449	YBX1	5.5	6.5	5.5	6.5	4.5	9	10
Isoform 2 of Tubulin alpha chain-like 3 OS=Homo sapiens GN=TUBAL3	sp|A6NHL2-2|TBAL3_HUMAN	A6NHL2-2	TUBAL3	1.25	0.75	4	4.5	1	1.25	2
sp|ALDOA_RABIT|	sp|ALDOA_RABIT|	ALDOA_RABIT		10.5	8	10	8	7	8.5	6.5
Isoform E of Eukaryotic translation initiation factor 4 gamma 1 OS=Homo sapiens GN=EIF4G1	sp|Q04637-6|IF4G1_HUMAN,sp|Q04637-7|IF4G1_HUMAN	Q04637-6	EIF4G1	0.5	0.5	0.75	0.5	0.5	1.5	0.5
Plectin OS=Homo sapiens GN=PLEC PE=1 SV=3	sp|Q15149|PLEC_HUMAN	Q15149	PLEC	0.5	0.5	4	0.75	0.5	0.5	0.5
Isoform 7 of Septin-9 OS=Homo sapiens GN=SEPT9	sp|Q9UHD8-7|SEPT9_HUMAN	Q9UHD8-7	2020-09-09	0.5	0.5	3	0.75	0.5	0.5	0.5
26S protease regulatory subunit 10B OS=Homo sapiens GN=PSMC6 PE=1 SV=1	tr|A0A087X2I1|A0A087X2I1_HUMAN	A0A087X2I1	PSMC6	0.5	0.5	2	1	0.5	1.5	1
60S ribosomal protein L36a OS=Homo sapiens GN=RPL36A PE=1 SV=2	sp|P83881|RL36A_HUMAN,tr|H0Y5B4|H0Y5B4_HUMAN,tr|H7BZ11|H7BZ11_HUMAN,tr|J3KQN4|J3KQN4_HUMAN	P83881	RPL36A	0.5	0.5	1.5	0.5	0.5	0.5	0.5
Rho-related GTP-binding protein RhoC OS=Homo sapiens GN=RHOC PE=1 SV=1	sp|P08134|RHOC_HUMAN,tr|Q5JR08|Q5JR08_HUMAN	P08134	RHOC	2	1	3	3	1	2.5	1
Calpain-2 catalytic subunit OS=Homo sapiens GN=CAPN2 PE=1 SV=6	sp|P17655|CAN2_HUMAN	P17655	CAPN2	0.5	0.5	2	0.5	0.5	0.5	0.5
Ubiquitin carboxyl-terminal hydrolase 14 OS=Homo sapiens GN=USP14 PE=1 SV=3	sp|P54578|UBP14_HUMAN	P54578	USP14	0.5	0.75	1.75	1.5	0.5	0.5	0.5
Alpha-actinin-1 OS=Homo sapiens GN=ACTN1 PE=1 SV=1	tr|H9KV75|H9KV75_HUMAN	H9KV75	ACTN1	1.5	1.5	12.5	8.5	0.5	3	0.5
60S ribosomal protein L4 OS=Homo sapiens GN=RPL4 PE=1 SV=1	tr|H3BM89|H3BM89_HUMAN	H3BM89	RPL4	3.5	3.5	5	6	2.5	7	5
Casein kinase II subunit alpha 3 OS=Homo sapiens GN=CSNK2A3 PE=1 SV=2	sp|Q8NEV1|CSK23_HUMAN	Q8NEV1	CSNK2A3	3.5	3.5	3.5	6.5	1.5	6.5	4
Histone H2B type 1-L OS=Homo sapiens GN=HIST1H2BL PE=1 SV=3	sp|Q99880|H2B1L_HUMAN	Q99880	HIST1H2BL	3	4	2.5	2.5	2	6.5	9
Isoform SV of 14-3-3 protein epsilon OS=Homo sapiens GN=YWHAE	sp|P62258-2|1433E_HUMAN	P62258-2	YWHAE	1.5	2	5	5	5	3.5	4
40S ribosomal protein S4, Y isoform 1 OS=Homo sapiens GN=RPS4Y1 PE=1 SV=2	sp|P22090|RS4Y1_HUMAN,tr|C9JEH7|C9JEH7_HUMAN	P22090	RPS4Y1	0.5	0.5	1.5	1	0.5	1.25	0.5
Isoform 2 of Multifunctional protein ADE2 OS=Homo sapiens GN=PAICS	sp|P22234-2|PUR6_HUMAN	P22234-2	PAICS	1.5	3	6	4.5	0.5	3.5	1.5
Polyadenylate-binding protein 3 OS=Homo sapiens GN=PABPC3 PE=1 SV=2	sp|Q9H361|PABP3_HUMAN	Q9H361	PABPC3	0.5	0.5	1.25	0.5	0.5	0.5	0.5
Isoform 2 of ATP-dependent RNA helicase DDX3Y OS=Homo sapiens GN=DDX3Y	sp|O15523-2|DDX3Y_HUMAN	O15523-2	DDX3Y	0.5	0.5	0.75	0.5	0.5	2	0.5
Obg-like ATPase 1 OS=Homo sapiens GN=OLA1 PE=1 SV=2	sp|Q9NTK5|OLA1_HUMAN,tr|J3KQ32|J3KQ32_HUMAN	Q9NTK5	OLA1	0.5	0.5	3.5	0.75	0.5	1.5	1
T-complex protein 1 subunit gamma OS=Homo sapiens GN=CCT3 PE=1 SV=1	tr|B4DUR8|B4DUR8_HUMAN	B4DUR8	CCT3	2.5	3	7	3	1	2.5	0.75
Isoform 4 of Gelsolin OS=Homo sapiens GN=GSN	sp|P06396-4|GELS_HUMAN	P06396-4	GSN;AL513122.2	2	3	14	11	1.5	5.5	6.5
Isoform 2 of Actin-related protein 2 OS=Homo sapiens GN=ACTR2	sp|P61160-2|ARP2_HUMAN	P61160-2	ACTR2	1.5	1	2.5	2	0.75	1	0.75
Heat shock cognate 71 kDa protein (Fragment) OS=Homo sapiens GN=HSPA8 PE=1 SV=1	tr|E9PQK7|E9PQK7_HUMAN	E9PQK7	HSPA8	4.5	5	11.5	7	4	6.5	8
Histone H2B type 1-D OS=Homo sapiens GN=HIST1H2BD PE=1 SV=2	sp|P58876|H2B1D_HUMAN	P58876	HIST1H2BD	3	4	2.5	2.5	2	6.5	9
Isoform 2 of Cysteine-rich protein 2 OS=Homo sapiens GN=CRIP2	sp|P52943-2|CRIP2_HUMAN	P52943-2	CRIP2	5.5	6.5	7.5	6	2.5	3.5	5
Glyceraldehyde-3-phosphate dehydrogenase OS=Homo sapiens GN=GAPDH PE=1 SV=1	tr|E7EUT5|E7EUT5_HUMAN	E7EUT5	GAPDH	16	20.5	31	25	18.5	27	14.5
Isoform 2 of Tubulin alpha-8 chain OS=Homo sapiens GN=TUBA8	sp|Q9NY65-2|TBA8_HUMAN,sp|Q9NY65|TBA8_HUMAN,tr|C9J2C0|C9J2C0_HUMAN	Q9NY65-2	TUBA8	6.5	7.5	16	18	6	12	8.5
Ferritin OS=Homo sapiens GN=FTH1 PE=1 SV=1	tr|G3V192|G3V192_HUMAN	G3V192	FTH1	5	6.5	8	4.5	0.5	1.5	1.25
Isoform 2 of Adenosylhomocysteinase OS=Homo sapiens GN=AHCY	sp|P23526-2|SAHH_HUMAN	P23526-2	AHCY	1.5	1.75	7	7	0.5	0.5	1.25
Isoform SNAP-23b of Synaptosomal-associated protein 23 OS=Homo sapiens GN=SNAP23	sp|O00161-2|SNP23_HUMAN	O00161-2	SNAP23	0.5	0.75	1.25	0.75	0.75	1.5	1
Serine/threonine-protein kinase 24 OS=Homo sapiens GN=STK24 PE=2 SV=1	tr|B4DR80|B4DR80_HUMAN	B4DR80	STK24	0.5	0.5	1.25	0.75	0.5	1.5	1.5
HLA class I histocompatibility antigen, B-56 alpha chain (Fragment) OS=Homo sapiens GN=HLA-B PE=1 SV=1	tr|F6U0H7|F6U0H7_HUMAN	F6U0H7	HLA-B	2	1	1.25	0.5	0.5	3	0.5
Vitamin D-binding protein OS=Homo sapiens GN=GC PE=1 SV=1	tr|D6RF35|D6RF35_HUMAN	D6RF35	GC	1.25	0.75	3	2.5	0.5	0.75	0.5
Isoform 2 of Heterogeneous nuclear ribonucleoprotein A1 OS=Homo sapiens GN=HNRNPA1	sp|P09651-3|ROA1_HUMAN	P09651-3	HNRNPA1	2	3	5	4	1.25	6	2
Isoform 3 of Malate dehydrogenase, cytoplasmic OS=Homo sapiens GN=MDH1	sp|P40925-3|MDHC_HUMAN	P40925-3	MDH1	1.5	1	3	2	0.75	1	1
Isoform 5 of Plectin OS=Homo sapiens GN=PLEC	sp|Q15149-5|PLEC_HUMAN	Q15149-5	PLEC	0.5	0.5	4	0.75	0.5	0.5	0.5
Actin, aortic smooth muscle OS=Homo sapiens GN=ACTA2 PE=1 SV=1	sp|P62736|ACTA_HUMAN,sp|P63267|ACTH_HUMAN	P62736	ACTA2	3.5	5	19.5	11.5	4.5	4.5	7
Isoform 2 of AP-2 complex subunit beta OS=Homo sapiens GN=AP2B1	sp|P63010-2|AP2B1_HUMAN,sp|P63010|AP2B1_HUMAN	P63010-2	AP2B1	1.5	1	5.5	4	0.75	2.5	1.5
Fructose-bisphosphate aldolase A (Fragment) OS=Homo sapiens GN=ALDOA PE=1 SV=1	tr|H3BR04|H3BR04_HUMAN	H3BR04	ALDOA	5	4.5	5	4	3.5	4	4
Keratin, type II cytoskeletal 5 (Fragment) OS=Homo sapiens GN=KRT5 PE=1 SV=1	tr|H0YI76|H0YI76_HUMAN	H0YI76	KRT5	0.5	0.5	0.75	0.75	3.5	1	0.5
60S acidic ribosomal protein P0-like OS=Homo sapiens GN=RPLP0P6 PE=5 SV=1	sp|Q8NHW5|RLA0L_HUMAN	Q8NHW5		1	1.5	3	2	1	2.5	0.75
Multidrug resistance-associated protein 1 OS=Homo sapiens GN=ABCC1 PE=4 SV=1	tr|A0A0A0MS99|A0A0A0MS99_HUMAN	A0A0A0MS99	ABCC1	0.5	0.75	0.75	0.5	0.5	2	0.5
60S acidic ribosomal protein P0 (Fragment) OS=Homo sapiens GN=RPLP0 PE=1 SV=1	tr|F8VW21|F8VW21_HUMAN	F8VW21	RPLP0	1	1.5	3.5	2	1	3	0.75
Poly(rC)-binding protein 2 (Fragment) OS=Homo sapiens GN=PCBP2 PE=1 SV=1	tr|F8VXH9|F8VXH9_HUMAN	F8VXH9	PCBP2	1	1.5	3.5	1.5	0.5	1.5	2
NADPH--cytochrome P450 reductase (Fragment) OS=Homo sapiens GN=POR PE=1 SV=1	tr|H0Y4R2|H0Y4R2_HUMAN	H0Y4R2	POR	0.5	0.5	1.5	0.5	0.5	1	0.75
Putative heat shock protein HSP 90-beta 2 OS=Homo sapiens GN=HSP90AB2P PE=1 SV=2	sp|Q58FF8|H90B2_HUMAN	Q58FF8		4.5	4.5	10.5	6.5	2	4.5	6
Histone H1.2 OS=Homo sapiens GN=HIST1H1C PE=1 SV=2	sp|P16403|H12_HUMAN	P16403	HIST1H1C	3.5	4	5.5	2	2	6.5	2
Heterogeneous nuclear ribonucleoproteins C1/C2 (Fragment) OS=Homo sapiens GN=HNRNPC PE=1 SV=1	tr|G3V5V7|G3V5V7_HUMAN	G3V5V7	HNRNPC	0.5	0.75	0.75	0.5	0.5	2	0.75
Isoform 4 of Dynamin-1-like protein OS=Homo sapiens GN=DNM1L	sp|O00429-2|DNM1L_HUMAN,sp|O00429-4|DNM1L_HUMAN,sp|O00429-8|DNM1L_HUMAN,tr|G8JLD5|G8JLD5_HUMAN	O00429-2	DNM1L	0.75	2	2.5	1.75	0.75	2.5	0.5
Annexin (Fragment) OS=Homo sapiens GN=ANXA2 PE=1 SV=1	tr|H0YNP5|H0YNP5_HUMAN	H0YNP5	ANXA2	6.5	7	14	13.5	8	10.5	8
Keratin, type I cytoskeletal 17 OS=Homo sapiens GN=KRT17 PE=1 SV=2	tr|F5GWP8|F5GWP8_HUMAN	F5GWP8	KRT17	0.5	0.5	0.5	0.75	1.25	2	0.5
Annexin OS=Homo sapiens GN=ANXA6 PE=1 SV=1	tr|E5RK69|E5RK69_HUMAN	E5RK69	ANXA6	4.5	6	18.5	16.5	9	3	12
Heterogeneous nuclear ribonucleoprotein A1-like 2 OS=Homo sapiens GN=HNRNPA1L2 PE=2 SV=2	sp|Q32P51|RA1L2_HUMAN	Q32P51	HNRNPA1L2	1	2	3.5	2.5	0.75	2	1
60S ribosomal protein L8 (Fragment) OS=Homo sapiens GN=RPL8 PE=1 SV=1	tr|E9PKZ0|E9PKZ0_HUMAN	E9PKZ0	RPL8	4.5	3	4.5	3.5	3	5.5	6.5
Guanine nucleotide-binding protein subunit beta-2-like 1 (Fragment) OS=Homo sapiens GN=GNB2L1 PE=1 SV=1	tr|H0YAM7|H0YAM7_HUMAN	H0YAM7	RACK1	2	3	5	3	2.5	3	3
Heat shock 70 kDa protein 4L OS=Homo sapiens GN=HSPA4L PE=1 SV=1	tr|E9PDE8|E9PDE8_HUMAN	E9PDE8	HSPA4L	1.25	1.25	1.5	1	1	1	1
Protein disulfide-isomerase OS=Homo sapiens GN=P4HB PE=1 SV=2	tr|H7BZ94|H7BZ94_HUMAN	H7BZ94	P4HB	6	6	10.5	4	1.25	13.5	4
Integrin beta-2 OS=Homo sapiens GN=ITGB2 PE=1 SV=2	sp|P05107|ITB2_HUMAN	P05107	ITGB2	0.5	0.5	1.25	0.5	0.5	0.5	0.5
Eukaryotic translation initiation factor 4 gamma 1 OS=Homo sapiens GN=EIF4G1 PE=4 SV=1	tr|A0A0A0MR52|A0A0A0MR52_HUMAN	A0A0A0MR52		0.5	0.5	0.75	0.5	0.5	1.5	0.5
Guanine nucleotide-binding protein subunit beta-2-like 1 OS=Homo sapiens GN=GNB2L1 PE=1 SV=1	tr|D6RAU2|D6RAU2_HUMAN	D6RAU2	RACK1	1	0.5	1.5	1.5	0.5	0.5	1.5
Annexin (Fragment) OS=Homo sapiens GN=ANXA6 PE=1 SV=1	tr|E5RK63|E5RK63_HUMAN	E5RK63	ANXA6	1.5	2.5	13	5.5	2.5	1	6
Tubulin alpha-4A chain (Fragment) OS=Homo sapiens GN=TUBA4A PE=1 SV=3	tr|C9JDL2|C9JDL2_HUMAN	C9JDL2	TUBA4A	3	2.5	4	3.5	2.5	3	3.5
Heat shock protein beta-1 OS=Homo sapiens GN=HSPB1 PE=1 SV=1	tr|F8WE04|F8WE04_HUMAN	F8WE04	HSPB1	0.75	1.5	3.5	3.5	2.5	0.75	0.5
Keratin, type II cytoskeletal 75 OS=Homo sapiens GN=KRT75 PE=1 SV=2	sp|O95678|K2C75_HUMAN	O95678	KRT75	0.5	0.75	1.25	0.5	0.75	1.5	0.5
Ras suppressor protein 1 OS=Homo sapiens GN=RSU1 PE=1 SV=3	sp|Q15404|RSU1_HUMAN	Q15404	RSU1	0.75	2	0.75	1	1	0.75	0.5
Gelsolin OS=Homo sapiens GN=GSN PE=1 SV=1	tr|Q5T0H7|Q5T0H7_HUMAN	Q5T0H7		0.5	0.5	3	2.5	0.75	1	1
Isoform 2 of Ras suppressor protein 1 OS=Homo sapiens GN=RSU1	sp|Q15404-2|RSU1_HUMAN	Q15404-2	RSU1	0.75	2	0.75	1	1	0.75	0.5
Isoform 3 of Thioredoxin reductase 1, cytoplasmic OS=Homo sapiens GN=TXNRD1	sp|Q16881-3|TRXR1_HUMAN	Q16881-3	TXNRD1	1	2.5	1	1.5	1	2.5	1
HLA class I histocompatibility antigen, B-52 alpha chain OS=Homo sapiens GN=HLA-B PE=1 SV=1	sp|P30490|1B52_HUMAN	P30490	HLA-B	2.5	3	3	2	0.5	8	0.75
60S ribosomal protein L18 (Fragment) OS=Homo sapiens GN=RPL18 PE=1 SV=1	tr|H0YHA7|H0YHA7_HUMAN	H0YHA7	RPL18	1	1	1.5	2.5	1	3	5
T-complex protein 1 subunit beta OS=Homo sapiens GN=CCT2 PE=1 SV=2	tr|F5GWF6|F5GWF6_HUMAN	F5GWF6	CCT2	3.5	4	17.5	8	2	8.5	5.5
Isoform 2 of 14-3-3 protein zeta/delta OS=Homo sapiens GN=YWHAZ	sp|P63104-2|1433Z_HUMAN	P63104-2	YWHAZ	5	5.5	4.5	2.5	3.5	2.5	4
Isoform 3 of Disks large homolog 2 OS=Homo sapiens GN=DLG2	sp|Q15700-3|DLG2_HUMAN	Q15700-3	DLG2	0.75	1	0.5	1.5	0.75	0.75	1
Putative Ras-related protein Rab-1C OS=Homo sapiens GN=RAB1C PE=5 SV=2	sp|Q92928|RAB1C_HUMAN	Q92928		1	2	2	2	1.25	3	3.5
Isoform 2 of Dynamin-1-like protein OS=Homo sapiens GN=DNM1L	sp|O00429-3|DNM1L_HUMAN	O00429-3	DNM1L	0.75	2	2.5	1.75	0.75	2.5	0.5
Isoform 2 of Septin-7 OS=Homo sapiens GN=SEPT7	sp|Q16181-2|SEPT7_HUMAN	Q16181-2	2020-09-07	0.5	0.5	1.75	0.5	0.5	0.75	2
Isoform 3 of Gelsolin OS=Homo sapiens GN=GSN	sp|P06396-3|GELS_HUMAN	P06396-3	GSN;AL513122.2	2	3	14	11	1.5	5.5	6.5
Synaptosomal-associated protein 23 (Fragment) OS=Homo sapiens GN=SNAP23 PE=1 SV=1	tr|H3BR18|H3BR18_HUMAN	H3BR18	SNAP23	0.5	0.75	2	1.5	0.75	1.5	1
26S protease regulatory subunit 10B (Fragment) OS=Homo sapiens GN=PSMC6 PE=1 SV=2	tr|H0YJS8|H0YJS8_HUMAN	H0YJS8	PSMC6	0.5	0.5	2	1	0.5	1.5	1
Heterogeneous nuclear ribonucleoprotein H2 OS=Homo sapiens GN=HNRNPH2 PE=1 SV=1	sp|P55795|HNRH2_HUMAN	P55795	HNRNPH2	0.75	0.75	1.5	1	0.75	2.5	1
Eukaryotic translation initiation factor 5A-2 OS=Homo sapiens GN=EIF5A2 PE=1 SV=3	sp|Q9GZV4|IF5A2_HUMAN,tr|C9J7B5|C9J7B5_HUMAN,tr|F8WCJ1|F8WCJ1_HUMAN	Q9GZV4	EIF5A2	1	1.5	3.5	3	1	2.5	1
Ras-related protein Rap-1b (Fragment) OS=Homo sapiens GN=RAP1B PE=4 SV=1	tr|F5H491|F5H491_HUMAN	F5H491	RAP1B	1.5	3	2.5	1.5	2	4.5	4
Histone H2A type 2-B OS=Homo sapiens GN=HIST2H2AB PE=1 SV=3	sp|Q8IUE6|H2A2B_HUMAN	Q8IUE6	HIST2H2AB	2.5	1.5	2	1.5	1.5	4.5	6.5
26S protease regulatory subunit 6A (Fragment) OS=Homo sapiens GN=PSMC3 PE=1 SV=3	tr|E9PLG2|E9PLG2_HUMAN	E9PLG2	PSMC3	0.75	0.75	2.5	1	0.5	0.5	0.75
Putative annexin A2-like protein OS=Homo sapiens GN=ANXA2P2 PE=5 SV=2	sp|A6NMY6|AXA2L_HUMAN	A6NMY6		7.5	8	15.5	17	10	10	10.5
Isoform 2 of Vitamin D-binding protein OS=Homo sapiens GN=GC	sp|P02774-2|VTDB_HUMAN,sp|P02774-3|VTDB_HUMAN,sp|P02774|VTDB_HUMAN	P02774-2	GC	1.25	0.75	3	2.5	0.5	0.75	0.5
Isoform 2 of Poly(rC)-binding protein 3 OS=Homo sapiens GN=PCBP3	sp|P57721-2|PCBP3_HUMAN,sp|P57721-3|PCBP3_HUMAN,sp|P57721-4|PCBP3_HUMAN,sp|P57721-5|PCBP3_HUMAN,sp|P57721|PCBP3_HUMAN,tr|E9PFP8|E9PFP8_HUMAN,tr|J3QT27|J3QT27_HUMAN	P57721-2	PCBP3	1	1	2	1	0.5	1.5	1.25
Histone H1.1 OS=Homo sapiens GN=HIST1H1A PE=1 SV=3	sp|Q02539|H11_HUMAN	Q02539	HIST1H1A	2.5	3.5	3.5	2	1.5	4.5	2
Isoform 3 of Alpha-actinin-1 OS=Homo sapiens GN=ACTN1	sp|P12814-3|ACTN1_HUMAN	P12814-3	ACTN1	1.5	1.5	12.5	8.5	0.5	3	0.5
Isoform 3 of Mitogen-activated protein kinase kinase kinase kinase 4 OS=Homo sapiens GN=MAP4K4	sp|O95819-3|M4K4_HUMAN	O95819-3	MAP4K4	0.5	0.5	0.5	0.5	1	0.75	2.5
Rab GDP dissociation inhibitor beta (Fragment) OS=Homo sapiens GN=GDI2 PE=1 SV=1	tr|Q5SX90|Q5SX90_HUMAN	Q5SX90	GDI2	0.5	0.75	3.5	4	1.5	0.5	2
Ragulator complex protein LAMTOR1 OS=Homo sapiens GN=LAMTOR1 PE=1 SV=1	tr|F5H3Y3|F5H3Y3_HUMAN	F5H3Y3	LAMTOR1	0.5	0.5	0.5	0.5	0.5	1.25	0.5
Isoform 3 of Receptor-type tyrosine-protein phosphatase delta OS=Homo sapiens GN=PTPRD	sp|P23468-3|PTPRD_HUMAN	P23468-3	PTPRD	0.5	0.5	0.75	0.5	1.5	0.5	0.5
60S ribosomal protein L10 (Fragment) OS=Homo sapiens GN=RPL10 PE=4 SV=2	tr|A6QRI9|A6QRI9_HUMAN	A6QRI9	RPL10	3.5	3.5	4	4.5	2.5	6	5.5
Annexin OS=Homo sapiens GN=ANXA6 PE=1 SV=1	tr|E7EMC6|E7EMC6_HUMAN	E7EMC6	ANXA6	3.5	4.5	16.5	14	7.5	3	10.5
HLA class I histocompatibility antigen, B-13 alpha chain OS=Homo sapiens GN=HLA-B PE=1 SV=1	sp|P30461|1B13_HUMAN	P30461	HLA-B	3	2	2.5	1.25	0.5	7	0.75
26S protease regulatory subunit 8 (Fragment) OS=Homo sapiens GN=PSMC5 PE=1 SV=1	tr|J3QQM1|J3QQM1_HUMAN	J3QQM1	PSMC5	0.5	0.75	3	1.5	0.5	1	0.5
Isoform 2 of Myosin-11 OS=Homo sapiens GN=MYH11	sp|P35749-2|MYH11_HUMAN,sp|P35749|MYH11_HUMAN	P35749-2	MYH11	1.5	2	6	3.5	1.5	2	3
Putative fatty acid-binding protein 5-like protein 3 OS=Homo sapiens GN=FABP5P3 PE=5 SV=1	sp|A8MUU1|FB5L3_HUMAN	A8MUU1		1.5	2	0.5	0.5	1.5	0.5	2
Eukaryotic initiation factor 4A-I (Fragment) OS=Homo sapiens GN=EIF4A1 PE=1 SV=1	tr|J3QS69|J3QS69_HUMAN	J3QS69	EIF4A1	1	2.5	6.5	5.5	1	6.5	3
Isoform 3 of 60S ribosomal protein L28 OS=Homo sapiens GN=RPL28	sp|P46779-3|RL28_HUMAN	P46779-3	RPL28	0.75	0.75	0.5	0.5	0.5	2	2
Isoform 2E of Cytoplasmic dynein 1 intermediate chain 2 OS=Homo sapiens GN=DYNC1I2	sp|Q13409-5|DC1I2_HUMAN,sp|Q13409|DC1I2_HUMAN	Q13409-5	DYNC1I2	0.75	0.5	1.5	0.75	0.5	0.75	0.75
Guanine nucleotide-binding protein subunit beta-2-like 1 (Fragment) OS=Homo sapiens GN=GNB2L1 PE=1 SV=1	tr|H0Y8W2|H0Y8W2_HUMAN	H0Y8W2	RACK1	2	3	5	3	2.5	3	3
Isoform 5 of Heterogeneous nuclear ribonucleoprotein Q OS=Homo sapiens GN=SYNCRIP	sp|O60506-5|HNRPQ_HUMAN	O60506-5	SYNCRIP	0.5	0.75	2.5	0.5	0.5	1.75	0.75
Transmembrane and coiled-coil domain-containing protein 1 OS=Homo sapiens GN=TMCO1 PE=1 SV=1	tr|J9JIE6|J9JIE6_HUMAN	J9JIE6	TMCO1	1	1	1.5	1	0.75	1	0.75
Isoform 2 of Disks large homolog 2 OS=Homo sapiens GN=DLG2	sp|Q15700-2|DLG2_HUMAN	Q15700-2	DLG2	0.75	1	0.5	1.5	0.75	0.75	1
Collagen alpha-3(VI) chain OS=Homo sapiens GN=COL6A3 PE=4 SV=2	tr|E7ENL6|E7ENL6_HUMAN	E7ENL6	COL6A3	0.5	1	1.5	4	0.5	0.5	0.5
Signal recognition particle subunit SRP68 OS=Homo sapiens GN=SRP68 PE=1 SV=1	tr|K7EQC2|K7EQC2_HUMAN	K7EQC2	SRP68	0.5	0.75	1	1.25	0.5	1	0.5
Isoform 4 of Phospholipid-transporting ATPase IG OS=Homo sapiens GN=ATP11C	sp|Q8NB49-4|AT11C_HUMAN	Q8NB49-4	ATP11C	0.5	0.5	1	0.5	0.5	1.5	0.5
Ferritin light chain OS=Homo sapiens GN=FTL PE=1 SV=2	sp|P02792|FRIL_HUMAN	P02792	FTL	1.5	1.5	0.5	0.5	0.5	0.5	0.5
Ribonuclease inhibitor OS=Homo sapiens GN=RNH1 PE=1 SV=1	tr|E9PMN0|E9PMN0_HUMAN	E9PMN0	RNH1	0.75	1.25	1	0.75	0.5	0.5	0.75
Isoform 3 of Tropomyosin beta chain OS=Homo sapiens GN=TPM2	sp|P07951-3|TPM2_HUMAN	P07951-3	TPM2	1.5	1.5	6.5	7	0.5	1.5	1
Y-box-binding protein 3 OS=Homo sapiens GN=YBX3 PE=1 SV=4	sp|P16989-3|YBOX3_HUMAN,sp|P16989|YBOX3_HUMAN	P16989-3	YBX3	0.5	0.5	1.5	0.75	0.5	2	2.5
Ferritin OS=Homo sapiens GN=FTL PE=1 SV=1	tr|A0A087X1B9|A0A087X1B9_HUMAN	A0A087X1B9		1.5	1.5	0.5	0.5	0.5	0.5	0.5
Protein disulfide-isomerase (Fragment) OS=Homo sapiens GN=P4HB PE=1 SV=1	tr|I3L398|I3L398_HUMAN	I3L398	P4HB	3.5	4	5.5	2	0.5	6	2
26S proteasome non-ATPase regulatory subunit 2 (Fragment) OS=Homo sapiens GN=PSMD2 PE=1 SV=1	tr|C9JPC0|C9JPC0_HUMAN	C9JPC0	PSMD2	0.75	0.75	2	1	0.5	0.75	0.75
Alpha-actinin-4 OS=Homo sapiens GN=ACTN4 PE=1 SV=2	tr|F5GXS2|F5GXS2_HUMAN	F5GXS2	ACTN4	0.75	1	7.5	6.5	0.5	6	0.5
Phosphate carrier protein, mitochondrial OS=Homo sapiens GN=SLC25A3 PE=1 SV=2	sp|Q00325|MPCP_HUMAN	Q00325	SLC25A3	0.5	0.5	0.5	0.5	0.5	1.5	0.5
HLA class I histocompatibility antigen, B-37 alpha chain OS=Homo sapiens GN=HLA-B PE=1 SV=1	sp|P18463|1B37_HUMAN	P18463	HLA-B	3	2.5	2.5	1.25	0.5	8.5	0.75
Protein UBBP4 OS=Homo sapiens GN=UBBP4 PE=1 SV=1	tr|J3QRK5|J3QRK5_HUMAN	J3QRK5		1.5	1	1.5	1.5	1.5	1.5	3
Isoform 3 of Collagen alpha-3(VI) chain OS=Homo sapiens GN=COL6A3	sp|P12111-3|CO6A3_HUMAN,sp|P12111-5|CO6A3_HUMAN	P12111-3	COL6A3	0.5	0.5	1	1.5	0.5	0.5	0.5
Isoform 2 of Beta-enolase OS=Homo sapiens GN=ENO3	sp|P13929-2|ENOB_HUMAN,sp|P13929-3|ENOB_HUMAN,sp|P13929|ENOB_HUMAN	P13929-2	ENO3	4	3.5	3.5	3.5	4	4	5
Phospholipid-transporting ATPase IG OS=Homo sapiens GN=ATP11C PE=1 SV=1	tr|A0A067XG54|A0A067XG54_HUMAN	A0A067XG54	ATP11C	0.5	0.5	1	0.5	0.5	1.5	0.5
Guanine nucleotide-binding protein subunit beta-2-like 1 (Fragment) OS=Homo sapiens GN=GNB2L1 PE=1 SV=1	tr|D6R9L0|D6R9L0_HUMAN	D6R9L0	RACK1	2	2.5	4	2.5	2	2	3
Ribonuclease inhibitor (Fragment) OS=Homo sapiens GN=RNH1 PE=1 SV=1	tr|H0YCR7|H0YCR7_HUMAN	H0YCR7	RNH1	0.75	2	3	0.75	0.5	0.5	0.75
Cysteine and glycine-rich protein 1 (Fragment) OS=Homo sapiens GN=CSRP1 PE=1 SV=1	tr|E9PND2|E9PND2_HUMAN	E9PND2	CSRP1	0.75	1	9.5	10.5	5	6	1.25
Prosaposin OS=Homo sapiens GN=PSAP PE=1 SV=2	sp|P07602|SAP_HUMAN,tr|B1AVU8|B1AVU8_HUMAN	P07602	PSAP	0.5	2	1.5	1.25	1	1	0.75
Tubulin alpha-1B chain (Fragment) OS=Homo sapiens GN=TUBA1B PE=4 SV=1	tr|F8VWV9|F8VWV9_HUMAN	F8VWV9	TUBA1B	4.5	4.5	5	6.5	3.5	5	5
Putative HLA class I histocompatibility antigen, alpha chain H OS=Homo sapiens GN=HLA-H PE=5 SV=3	sp|P01893|HLAH_HUMAN	P01893		0.75	0.5	2	0.75	0.5	3.5	0.75
Roundabout homolog 2 OS=Homo sapiens GN=ROBO2 PE=4 SV=1	tr|F8W703|F8W703_HUMAN	F8W703	ROBO2	0.5	0.5	1.25	2	0.5	0.5	0.5
Importin-5 (Fragment) OS=Homo sapiens GN=IPO5 PE=1 SV=1	tr|C9JXE0|C9JXE0_HUMAN	C9JXE0	IPO5	0.5	0.75	2	2	0.5	0.5	0.5
Myosin light polypeptide 6 OS=Homo sapiens GN=MYL6 PE=1 SV=1	tr|F8VZU9|F8VZU9_HUMAN	F8VZU9	MYL6	1.5	2.5	4.5	2.5	0.75	1.5	1.5
Eukaryotic translation initiation factor 3 subunit H (Fragment) OS=Homo sapiens GN=EIF3H PE=1 SV=1	tr|E5RGU4|E5RGU4_HUMAN	E5RGU4	EIF3H	1	1.5	2.5	1	1	3	0.75
Protein disulfide-isomerase (Fragment) OS=Homo sapiens GN=P4HB PE=1 SV=1	tr|I3L0S0|I3L0S0_HUMAN	I3L0S0	P4HB	0.5	0.5	1.5	0.5	0.5	2	0.75
Isoform 2 of Eukaryotic initiation factor 4A-II OS=Homo sapiens GN=EIF4A2	sp|Q14240-2|IF4A2_HUMAN,sp|Q14240|IF4A2_HUMAN	Q14240-2	EIF4A2	1.5	2.5	5	3	1	4.5	2
Gelsolin OS=Homo sapiens GN=GSN PE=1 SV=1	tr|Q5T0H9|Q5T0H9_HUMAN	Q5T0H9		0.5	0.75	9.5	6.5	0.75	1.5	2.5
Isoform 9 of Calumenin OS=Homo sapiens GN=CALU	sp|O43852-9|CALU_HUMAN	O43852-9	CALU	0.75	1	1.5	1.5	0.5	4	3.5
HLA class I histocompatibility antigen, B-59 alpha chain OS=Homo sapiens GN=HLA-B PE=1 SV=1	sp|Q29940|1B59_HUMAN	Q29940	HLA-B	3.5	3.5	3.5	1.5	0.5	8.5	0.75
Isoform 2 of Tropomyosin alpha-4 chain OS=Homo sapiens GN=TPM4	sp|P67936-2|TPM4_HUMAN	P67936-2	TPM4	2.5	3.5	10.5	9	1	4	2
Myosin light polypeptide 6 (Fragment) OS=Homo sapiens GN=MYL6 PE=1 SV=1	tr|F8VPF3|F8VPF3_HUMAN	F8VPF3	MYL6	1.5	2.5	5	2.5	0.75	1.5	1.5
Tropomyosin alpha-4 chain (Fragment) OS=Homo sapiens GN=TPM4 PE=1 SV=1	tr|K7EMU5|K7EMU5_HUMAN	K7EMU5	TPM4	0.75	1.25	5	3.5	0.75	1.25	1.25
GTP-binding nuclear protein Ran OS=Homo sapiens GN=RAN PE=1 SV=1	tr|B4DV51|B4DV51_HUMAN	B4DV51	RAN	0.5	0.75	1.5	1	0.75	0.75	0.75
Isoform 3 of Sodium/potassium-transporting ATPase subunit alpha-3 OS=Homo sapiens GN=ATP1A3	sp|P13637-3|AT1A3_HUMAN	P13637-3	ATP1A3	7.5	9.5	12.5	7.5	6.5	11.5	9
Tubulin alpha-4A chain (Fragment) OS=Homo sapiens GN=TUBA4A PE=4 SV=1	tr|C9JDS9|C9JDS9_HUMAN	C9JDS9	TUBA4A	5	6	9	8.5	3.5	6.5	5.5
60S ribosomal protein L28 OS=Homo sapiens GN=RPL28 PE=1 SV=1	tr|H0YLP6|H0YLP6_HUMAN	H0YLP6	RPL28	0.75	0.75	0.5	0.5	0.5	2	2
Isoform 2 of Agrin OS=Homo sapiens GN=AGRN	sp|O00468-2|AGRIN_HUMAN	O00468-2	AGRN	0.5	0.5	0.5	11	2.5	10	20.5
Eukaryotic translation initiation factor 3 subunit H OS=Homo sapiens GN=EIF3H PE=1 SV=1	tr|A0A087WZK9|A0A087WZK9_HUMAN	A0A087WZK9	EIF3H	1	1.5	2.5	1	1	3	0.75
Tropomyosin alpha-3 chain OS=Homo sapiens GN=TPM3 PE=1 SV=1	tr|J3KN67|J3KN67_HUMAN	J3KN67	TPM3	3	3.5	16	11.5	1	6	2
Kinesin heavy chain isoform 5A OS=Homo sapiens GN=KIF5A PE=1 SV=2	sp|Q12840|KIF5A_HUMAN	Q12840	KIF5A	0.5	0.5	1.5	0.75	0.5	0.75	0.75
Rho GDP-dissociation inhibitor 1 (Fragment) OS=Homo sapiens GN=ARHGDIA PE=1 SV=1	tr|J3KRY1|J3KRY1_HUMAN	J3KRY1	ARHGDIA	0.5	0.5	1.5	2	0.75	0.75	0.5
Isoform 3 of Roundabout homolog 2 OS=Homo sapiens GN=ROBO2	sp|Q9HCK4-3|ROBO2_HUMAN,tr|R4GMM8|R4GMM8_HUMAN	Q9HCK4-3	ROBO2	0.5	0.5	1.25	2	0.5	0.5	0.5
Heat shock 70 kDa protein 4L OS=Homo sapiens GN=HSPA4L PE=1 SV=3	sp|O95757|HS74L_HUMAN	O95757	HSPA4L	1.25	1.25	1.5	1	1	1	1
Isoform 2 of Annexin A4 OS=Homo sapiens GN=ANXA4	sp|P09525-2|ANXA4_HUMAN	P09525-2	ANXA4	0.5	0.5	2	0.75	0.5	0.5	0.5
HCG1985580, isoform CRA_c OS=Homo sapiens GN=PDCD6 PE=1 SV=1	tr|A0A024QZ42|A0A024QZ42_HUMAN	A0A024QZ42	PDCD6	2.5	3	2.5	2	2	2	2.5
Importin-5 (Fragment) OS=Homo sapiens GN=IPO5 PE=1 SV=3	tr|E7ETV8|E7ETV8_HUMAN	E7ETV8	IPO5	0.5	0.75	2	2	0.5	0.5	0.5
Complement component 1 Q subcomponent-binding protein, mitochondrial OS=Homo sapiens GN=C1QBP PE=1 SV=1	tr|I3L3B0|I3L3B0_HUMAN,tr|I3L3Q7|I3L3Q7_HUMAN	I3L3B0	C1QBP	1.5	1.25	1	1	2.5	3	1
Annexin (Fragment) OS=Homo sapiens GN=ANXA1 PE=1 SV=1	tr|Q5T3N0|Q5T3N0_HUMAN	Q5T3N0	ANXA1	8	7	14.5	9.5	8	8	5
Isoform 2 of F-actin-capping protein subunit beta OS=Homo sapiens GN=CAPZB	sp|P47756-2|CAPZB_HUMAN,sp|P47756|CAPZB_HUMAN,tr|B1AK87|B1AK87_HUMAN,tr|B1AK88|B1AK88_HUMAN	P47756-2	CAPZB	1.25	0.75	3	2.5	0.5	2.5	3
Histone H3.3 (Fragment) OS=Homo sapiens GN=H3F3B PE=1 SV=1	tr|K7ES00|K7ES00_HUMAN	K7ES00	H3F3B	0.75	0.5	0.5	0.5	0.75	1.75	0.5
Tubulin alpha-8 chain (Fragment) OS=Homo sapiens GN=TUBA8 PE=4 SV=1	tr|C9K0S6|C9K0S6_HUMAN	C9K0S6	TUBA8	3	1.25	3	3.5	2.5	3	2.5
HLA class I histocompatibility antigen, Cw-14 alpha chain OS=Homo sapiens GN=HLA-C PE=3 SV=1	tr|A0A087WWL9|A0A087WWL9_HUMAN	A0A087WWL9		1.5	1.5	1.25	0.75	0.5	3.5	0.75
26S proteasome non-ATPase regulatory subunit 13 OS=Homo sapiens GN=PSMD13 PE=1 SV=2	sp|Q9UNM6|PSD13_HUMAN,tr|J3KNQ3|J3KNQ3_HUMAN	Q9UNM6	PSMD13	0.5	0.5	2	0.75	0.5	0.5	0.5
HLA class I histocompatibility antigen, B-73 alpha chain OS=Homo sapiens GN=HLA-B PE=1 SV=1	sp|Q31612|1B73_HUMAN	Q31612	HLA-B	2.5	1	2	0.75	0.5	5	0.75
Ubiquitin-like modifier-activating enzyme 1 OS=Homo sapiens GN=UBA1 PE=1 SV=1	tr|Q5JRR6|Q5JRR6_HUMAN	Q5JRR6	UBA1	0.75	1.5	3	5	0.5	3	3
Ubiquitin carboxyl-terminal hydrolase OS=Homo sapiens GN=USP14 PE=1 SV=2	tr|A6NJA2|A6NJA2_HUMAN	A6NJA2	USP14	0.5	0.75	1.75	1.5	0.5	0.5	0.5
Septin-7 OS=Homo sapiens GN=SEPT7 PE=1 SV=3	tr|E7ES33|E7ES33_HUMAN	E7ES33	2020-09-07	0.5	0.5	1.75	0.5	0.5	0.75	2
Nucleosome assembly protein 1-like 4 (Fragment) OS=Homo sapiens GN=NAP1L4 PE=1 SV=2	tr|A8MXH2|A8MXH2_HUMAN	A8MXH2	NAP1L4	1	1	5	1.5	0.75	1	1
Isoform 4 of Septin-9 OS=Homo sapiens GN=SEPT9	sp|Q9UHD8-4|SEPT9_HUMAN	Q9UHD8-4	2020-09-09	0.5	0.5	2.5	0.75	0.5	0.5	0.5
Tropomyosin alpha-4 chain (Fragment) OS=Homo sapiens GN=TPM4 PE=1 SV=1	tr|K7ERG3|K7ERG3_HUMAN	K7ERG3	TPM4	2.5	3.5	9.5	9	1	4	2
Isoform 3 of Serine/threonine-protein phosphatase 2A 65 kDa regulatory subunit A beta isoform OS=Homo sapiens GN=PPP2R1B	sp|P30154-3|2AAB_HUMAN	P30154-3	PPP2R1B	0.5	0.5	2.5	0.5	0.5	1	1.75
Serine/threonine-protein phosphatase 2A 65 kDa regulatory subunit A alpha isoform (Fragment) OS=Homo sapiens GN=PPP2R1A PE=1 SV=2	tr|C9J9C1|C9J9C1_HUMAN	C9J9C1	PPP2R1A	0.75	0.5	2	1.5	0.5	0.75	2
Ribonuclease inhibitor (Fragment) OS=Homo sapiens GN=RNH1 PE=1 SV=1	tr|E9PIK5|E9PIK5_HUMAN	E9PIK5	RNH1	0.75	1.25	2	1.25	0.5	0.5	0.75
Histone H1t OS=Homo sapiens GN=HIST1H1T PE=2 SV=4	sp|P22492|H1T_HUMAN	P22492	HIST1H1T	2.5	3.5	3.5	2	1.5	4.5	2
60S ribosomal protein L36a-like OS=Homo sapiens GN=RPL36AL PE=1 SV=3	sp|Q969Q0|RL36L_HUMAN	Q969Q0	RPL36AL	0.5	0.5	1.5	0.5	0.5	0.5	0.5
Myosin heavy chain 11 smooth muscle isoform OS=Homo sapiens GN=MYH11 PE=1 SV=1	tr|B1PS43|B1PS43_HUMAN	B1PS43		1.5	2	6	3.5	1.5	2	3
Histone H1.4 OS=Homo sapiens GN=HIST1H1E PE=1 SV=2	sp|P10412|H14_HUMAN	P10412	HIST1H1E	3.5	4	5.5	2	2	6.5	2
MYH9 protein OS=Homo sapiens GN=MYH9 PE=1 SV=1	tr|Q5BKV1|Q5BKV1_HUMAN	Q5BKV1	MYH9	0.5	0.5	9.5	0.5	0.5	0.5	0.75
Isoform 3 of Dihydrolipoyl dehydrogenase, mitochondrial OS=Homo sapiens GN=DLD	sp|P09622-3|DLDH_HUMAN	P09622-3	DLD	0.5	0.5	0.5	0.5	0.5	1.5	0.5
Isoform 2 of Plectin OS=Homo sapiens GN=PLEC	sp|Q15149-2|PLEC_HUMAN	Q15149-2	PLEC	0.5	0.5	4	0.75	0.5	0.5	0.5
Glutamine--tRNA ligase (Fragment) OS=Homo sapiens GN=QARS PE=1 SV=1	tr|C9J165|C9J165_HUMAN	C9J165	QARS	0.75	1	1	1	0.5	1.25	0.5
Protein DJ-1 OS=Homo sapiens GN=PARK7 PE=1 SV=1	tr|K7ELW0|K7ELW0_HUMAN	K7ELW0	PARK7	1	0.75	2	1.25	1.5	1	2
Unconventional myosin-Ic OS=Homo sapiens GN=MYO1C PE=1 SV=1	tr|F5H6E2|F5H6E2_HUMAN	F5H6E2	MYO1C	0.5	0.5	3.5	1.5	0.5	1	0.5
HLA class I histocompatibility antigen, B-27 alpha chain OS=Homo sapiens GN=HLA-B PE=1 SV=2	sp|P03989|1B27_HUMAN	P03989	HLA-B	3	2	2.5	1.25	0.5	6.5	0.75
Isoform 2 of HLA class I histocompatibility antigen, Cw-16 alpha chain OS=Homo sapiens GN=HLA-C	sp|Q29960-2|1C16_HUMAN	Q29960-2	HLA-C	1.25	1.5	2.5	1.25	0.5	3	0.75
Guanine nucleotide-binding protein subunit beta-2-like 1 (Fragment) OS=Homo sapiens GN=GNB2L1 PE=1 SV=3	tr|D6R9Z1|D6R9Z1_HUMAN	D6R9Z1	RACK1	2	2.5	4	2.5	2	2	3
Isoform Gamma of Lamina-associated polypeptide 2, isoforms beta/gamma OS=Homo sapiens GN=TMPO	sp|P42167-2|LAP2B_HUMAN	P42167-2	TMPO	0.5	0.5	0.5	0.5	0.5	1.5	0.5
Ras-related protein Rap-1b (Fragment) OS=Homo sapiens GN=RAP1B PE=4 SV=1	tr|F5H004|F5H004_HUMAN	F5H004	RAP1B	4	5	5.5	3	3	7	7
HLA class I histocompatibility antigen, A-74 alpha chain OS=Homo sapiens GN=HLA-A PE=1 SV=1	sp|P30459|1A74_HUMAN	P30459	HLA-A	5	4.5	3.5	3.5	1	7	2.5
Dynactin subunit 1 OS=Homo sapiens GN=DKFZp686E0752 PE=1 SV=1	tr|Q6AWB1|Q6AWB1_HUMAN	Q6AWB1	DCTN1	0.5	0.5	1.25	0.5	0.5	0.5	0.5
Isoform 2 of Heterogeneous nuclear ribonucleoprotein D0 OS=Homo sapiens GN=HNRNPD	sp|Q14103-2|HNRPD_HUMAN,sp|Q14103-4|HNRPD_HUMAN	Q14103-2	HNRNPD	0.5	0.5	2.5	1.5	0.5	0.75	0.5
Putative heat shock protein HSP 90-beta-3 OS=Homo sapiens GN=HSP90AB3P PE=5 SV=1	sp|Q58FF7|H90B3_HUMAN	Q58FF7		2.5	3	7	4.5	2	3	3
Isoform 3 of Perilipin-3 OS=Homo sapiens GN=PLIN3	sp|O60664-3|PLIN3_HUMAN,sp|O60664-4|PLIN3_HUMAN,sp|O60664|PLIN3_HUMAN	O60664-3	PLIN3	0.5	0.5	0.75	1.25	0.5	0.5	0.5
Histone H2AX OS=Homo sapiens GN=H2AFX PE=1 SV=2	sp|P16104|H2AX_HUMAN	P16104	H2AFX	3	2.5	2.5	2	2.5	6.5	8.5
HLA class I histocompatibility antigen, A-1 alpha chain OS=Homo sapiens GN=HLA-A PE=1 SV=1	sp|P30443|1A01_HUMAN,sp|P30455|1A36_HUMAN	P30443	HLA-A	1.75	1.5	6.5	4	1	6.5	0.75
26S proteasome non-ATPase regulatory subunit 1 (Fragment) OS=Homo sapiens GN=PSMD1 PE=1 SV=1	tr|C9J9M4|C9J9M4_HUMAN	C9J9M4	PSMD1	0.5	0.5	4.5	0.5	0.5	0.5	0.5
Potassium-transporting ATPase alpha chain 1 OS=Homo sapiens GN=ATP4A PE=2 SV=5	sp|P20648|ATP4A_HUMAN	P20648	ATP4A	1.25	2	1.5	2	0.75	2	1.5
Brain acid soluble protein 1 (Fragment) OS=Homo sapiens GN=BASP1 PE=1 SV=3	tr|U3KQP0|U3KQP0_HUMAN	U3KQP0	BASP1	4	3.5	7.5	4.5	2	3	3
Eukaryotic translation initiation factor 3 subunit H OS=Homo sapiens GN=EIF3S3 PE=1 SV=1	tr|B3KS98|B3KS98_HUMAN	B3KS98	EIF3H	1	1.5	2.5	1	1	3	0.75
Protein disulfide-isomerase (Fragment) OS=Homo sapiens GN=P4HB PE=1 SV=1	tr|I3NI03|I3NI03_HUMAN	I3NI03	P4HB	1	0.75	1.25	0.5	0.75	1	0.5
Isoform 3 of Alpha-actinin-4 OS=Homo sapiens GN=ACTN4	sp|O43707-3|ACTN4_HUMAN	O43707-3	ACTN4	0.75	1	7.5	6.5	0.5	6	0.5
Isoform 2 of Transmembrane and coiled-coil domain-containing protein 1 OS=Homo sapiens GN=TMCO1	sp|Q9UM00-2|TMCO1_HUMAN,sp|Q9UM00|TMCO1_HUMAN	Q9UM00-2	TMCO1	1	1	1.5	1	0.75	1	0.75
Actin, cytoplasmic 1 OS=Homo sapiens GN=ACTB PE=1 SV=1	tr|G5E9R0|G5E9R0_HUMAN	G5E9R0	ACTB	2.5	2.5	14	9.5	2	3	5.5
Isoform 2 of WD repeat-containing protein 1 OS=Homo sapiens GN=WDR1	sp|O75083-3|WDR1_HUMAN	O75083-3	WDR1	2.5	1.5	8.5	5.5	2	2	1.5
Tubulin beta-4A chain (Fragment) OS=Homo sapiens GN=TUBB4A PE=3 SV=1	tr|M0R042|M0R042_HUMAN	M0R042	TUBB4A	7.5	8.5	12.5	16	5.5	10	9.5
Serine/threonine-protein kinase 24 OS=Homo sapiens GN=STK24 PE=1 SV=1	sp|Q9Y6E0|STK24_HUMAN	Q9Y6E0	STK24	0.5	0.5	1.25	0.75	0.5	1.5	1.5
Polyadenylate-binding protein 4 (Fragment) OS=Homo sapiens GN=PABPC4 PE=1 SV=1	tr|H0Y5F5|H0Y5F5_HUMAN	H0Y5F5	PABPC4	1	1	1.5	1	0.75	1	1
26S protease regulatory subunit 6A (Fragment) OS=Homo sapiens GN=PSMC3 PE=1 SV=4	tr|E9PMD8|E9PMD8_HUMAN	E9PMD8	PSMC3	0.75	0.75	4	2	0.5	0.5	1.5
Elongation factor 1-delta (Fragment) OS=Homo sapiens GN=EEF1D PE=1 SV=1	tr|H0YCK7|H0YCK7_HUMAN	H0YCK7	EEF1D	0.75	1	1.5	1	0.75	1.5	0.75
Isoform 2 of Metallothionein-1G OS=Homo sapiens GN=MT1G	sp|P13640-2|MT1G_HUMAN	P13640-2	MT1G	0.5	0.75	1	1.5	0.5	0.75	1
Histone H2B type 1-B OS=Homo sapiens GN=HIST1H2BB PE=1 SV=2	sp|P33778|H2B1B_HUMAN	P33778	HIST1H2BB	2.5	3.5	2	2	2	6	8.5
HLA class I histocompatibility antigen, Cw-4 alpha chain OS=Homo sapiens GN=HLA-C PE=1 SV=1	sp|P30504|1C04_HUMAN	P30504	HLA-C	0.75	1.5	1.5	1.25	0.5	2	0.5
N(G),N(G)-dimethylarginine dimethylaminohydrolase 2 (Fragment) OS=Homo sapiens GN=DDAH2 PE=1 SV=1	tr|Q5SSV3|Q5SSV3_HUMAN	Q5SSV3	DDAH2	0.5	0.5	2	1.5	1.5	0.5	1
Metallothionein-1X OS=Homo sapiens GN=MT1X PE=1 SV=1	sp|P80297|MT1X_HUMAN	P80297	MT1X	0.5	0.75	1	1.5	0.5	0.75	1
Septin-2 (Fragment) OS=Homo sapiens GN=SEPT2 PE=1 SV=1	tr|C9JQJ4|C9JQJ4_HUMAN	C9JQJ4	2020-09-02	0.5	0.5	1.5	1	0.5	0.5	0.5
HLA class I histocompatibility antigen, A-68 alpha chain OS=Homo sapiens GN=HLA-A PE=1 SV=1	tr|A7MAP4|A7MAP4_HUMAN	A7MAP4		2	2	5.5	3.5	0.5	7.5	0.5
Serpin H1 OS=Homo sapiens GN=SERPINH1 PE=1 SV=1	tr|E9PPV6|E9PPV6_HUMAN	E9PPV6	SERPINH1	2	4	3.5	2	3.5	24	3.5
Perilipin-3 (Fragment) OS=Homo sapiens GN=PLIN3 PE=1 SV=1	tr|K7ERZ3|K7ERZ3_HUMAN	K7ERZ3	PLIN3	0.5	0.5	0.75	1.25	0.5	0.5	0.5
DnaJ homolog subfamily A member 2 (Fragment) OS=Homo sapiens GN=DNAJA2 PE=1 SV=1	tr|A0A087WT48|A0A087WT48_HUMAN	A0A087WT48	DNAJA2	0.5	0.5	1.5	1	0.5	1	0.75
Tenascin (Fragment) OS=Homo sapiens GN=TNC PE=1 SV=1	tr|H0YGZ3|H0YGZ3_HUMAN	H0YGZ3	TNC	1.5	1	2.5	5.5	1	0.5	0.5
Galectin-3-binding protein OS=Homo sapiens GN=LGALS3BP PE=1 SV=1	tr|K7EJD3|K7EJD3_HUMAN	K7EJD3	LGALS3BP	0.5	0.5	2.5	2.5	0.5	0.5	0.5
Isoform 2 of Tyrosine-protein phosphatase non-receptor type 13 OS=Homo sapiens GN=PTPN13	sp|Q12923-2|PTN13_HUMAN	Q12923-2	PTPN13	0.5	0.5	3	2	1	3	0.5
Cysteine and glycine-rich protein 1 OS=Homo sapiens GN=CSRP1 PE=1 SV=1	tr|E9PP21|E9PP21_HUMAN	E9PP21	CSRP1	0.75	1	7.5	8.5	5	5	1.25
Calnexin (Fragment) OS=Homo sapiens GN=CANX PE=1 SV=3	tr|H0Y9H1|H0Y9H1_HUMAN	H0Y9H1	CANX	0.5	0.5	2	1.25	0.75	4.5	0.5
Isoform Sap-mu-6 of Prosaposin OS=Homo sapiens GN=PSAP	sp|P07602-2|SAP_HUMAN	P07602-2	PSAP	0.5	2	1.5	1.25	1	1	0.75
ADP/ATP translocase 4 OS=Homo sapiens GN=SLC25A31 PE=2 SV=1	sp|Q9H0C2|ADT4_HUMAN	Q9H0C2	SLC25A31	0.5	0.5	0.5	0.5	0.5	1.5	0.5
Tubulin beta-6 chain (Fragment) OS=Homo sapiens GN=TUBB6 PE=1 SV=1	tr|K7ESM5|K7ESM5_HUMAN	K7ESM5	TUBB6	0.5	2	10	5.5	0.5	2.5	3
Heterogeneous nuclear ribonucleoprotein M (Fragment) OS=Homo sapiens GN=HNRNPM PE=1 SV=3	tr|M0R019|M0R019_HUMAN	M0R019	HNRNPM	0.5	0.75	1	0.5	0.75	2	0.5
Isoform 2 of T-complex protein 1 subunit eta OS=Homo sapiens GN=CCT7	sp|Q99832-2|TCPH_HUMAN	Q99832-2	CCT7	0.5	2	9	3	1.5	3.5	2.5
Tubulin alpha-1B chain (Fragment) OS=Homo sapiens GN=TUBA1B PE=4 SV=1	tr|F8VX09|F8VX09_HUMAN	F8VX09	TUBA1B	4.5	4.5	5	6.5	3.5	5	5
Guanine nucleotide-binding protein subunit beta-2-like 1 OS=Homo sapiens GN=GNB2L1 PE=1 SV=1	tr|E9PD14|E9PD14_HUMAN	E9PD14	RACK1	1	0.5	1.5	1.5	0.5	0.5	1.5
BAG family molecular chaperone regulator 2 (Fragment) OS=Homo sapiens GN=BAG2 PE=1 SV=1	tr|A2A296|A2A296_HUMAN	A2A296		0.5	0.75	0.5	0.5	0.5	2	0.5
Phosphoribosylaminoimidazolecarboxamide formyltransferase (Fragment) OS=Homo sapiens GN=ATIC PE=1 SV=1	tr|C9JLK0|C9JLK0_HUMAN	C9JLK0	ATIC	1	1.5	1.5	0.75	1.5	2	1
5'-AMP-activated protein kinase catalytic subunit alpha-2 OS=Homo sapiens GN=PRKAA2 PE=1 SV=2	sp|P54646|AAPK2_HUMAN	P54646	PRKAA2	0.5	0.5	1.5	0.75	0.5	0.5	0.5
CD166 antigen OS=Homo sapiens GN=ALCAM PE=1 SV=2	sp|Q13740|CD166_HUMAN,tr|F5GXJ9|F5GXJ9_HUMAN	Q13740	ALCAM	0.5	0.5	1.5	0.5	0.5	0.5	0.75
Serine/threonine-protein phosphatase PP1-alpha catalytic subunit (Fragment) OS=Homo sapiens GN=PPP1CA PE=1 SV=3	tr|F5H037|F5H037_HUMAN,tr|F5H1L6|F5H1L6_HUMAN	F5H037	PPP1CA	0.5	0.75	2	0.75	0.75	1	1
Endoplasmin (Fragment) OS=Homo sapiens GN=HSP90B1 PE=1 SV=1	tr|H0YIV0|H0YIV0_HUMAN	H0YIV0	HSP90B1	0.5	0.5	0.75	0.5	0.5	4	0.5
Isoform SERCA1A of Sarcoplasmic/endoplasmic reticulum calcium ATPase 1 OS=Homo sapiens GN=ATP2A1	sp|O14983-2|AT2A1_HUMAN,sp|O14983|AT2A1_HUMAN	O14983-2	ATP2A1	0.5	0.5	1	0.5	0.75	4	0.75
Heterogeneous nuclear ribonucleoprotein H (Fragment) OS=Homo sapiens GN=HNRNPH1 PE=1 SV=1	tr|E5RGH4|E5RGH4_HUMAN	E5RGH4	HNRNPH1	0.75	0.75	1.5	1	0.75	2.5	1
HLA class I histocompatibility antigen, Cw-2 alpha chain OS=Homo sapiens GN=HLA-C PE=1 SV=1	sp|P30501|1C02_HUMAN	P30501	HLA-C	0.75	0.5	1.5	1.25	0.5	1.5	0.75
Lactadherin OS=Homo sapiens GN=MFGE8 PE=4 SV=1	tr|X6R3G6|X6R3G6_HUMAN	X6R3G6	MFGE8	2	3	4	6	8	2.5	7.5
Isoform 6 of Dynactin subunit 1 OS=Homo sapiens GN=DCTN1	sp|Q14203-6|DCTN1_HUMAN	Q14203-6	DCTN1	0.5	0.5	2	0.75	0.5	0.5	0.5
HLA class I histocompatibility antigen, A-80 alpha chain OS=Homo sapiens GN=HLA-A PE=1 SV=1	sp|Q09160|1A80_HUMAN	Q09160	HLA-A	1	1	3.5	2.5	0.5	5.5	1.5
Heterogeneous nuclear ribonucleoprotein H (Fragment) OS=Homo sapiens GN=HNRNPH1 PE=1 SV=3	tr|H0YBD7|H0YBD7_HUMAN	H0YBD7	HNRNPH1	0.5	0.75	2	1.5	0.5	1	1.5
HLA class I histocompatibility antigen, A-33 alpha chain OS=Homo sapiens GN=HLA-A PE=1 SV=3	sp|P16190|1A33_HUMAN	P16190	HLA-A	6	5.5	2.25	2.5	0.5	7.5	2.5
Isoform 2 of CD166 antigen OS=Homo sapiens GN=ALCAM	sp|Q13740-2|CD166_HUMAN	Q13740-2	ALCAM	0.5	0.5	1.5	0.5	0.5	0.5	0.75
Isoform 2 of Importin subunit beta-1 OS=Homo sapiens GN=KPNB1	sp|Q14974-2|IMB1_HUMAN	Q14974-2	KPNB1	3.5	2.5	7.5	6	3	2.5	1
Actin-related protein 2/3 complex subunit 3 (Fragment) OS=Homo sapiens GN=ARPC3 PE=1 SV=1	tr|F8VR50|F8VR50_HUMAN	F8VR50	ARPC3	0.5	0.5	1.5	0.5	0.5	0.5	0.5
Monocarboxylate transporter 1 (Fragment) OS=Homo sapiens GN=SLC16A1 PE=1 SV=1	tr|Q5T8R5|Q5T8R5_HUMAN	Q5T8R5	SLC16A1	2.5	1.25	2.5	1.5	3.5	4	2.5
Peroxiredoxin-4 (Fragment) OS=Homo sapiens GN=PRDX4 PE=1 SV=1	tr|H7C3T4|H7C3T4_HUMAN	H7C3T4	PRDX4	0.5	0.75	1.5	0.5	0.5	2.5	0.5
Histone H2B type 1-A OS=Homo sapiens GN=HIST1H2BA PE=1 SV=3	sp|Q96A08|H2B1A_HUMAN	Q96A08	HIST1H2BA	0.5	0.5	0.5	0.5	0.5	1.5	1.5
MICOS complex subunit MIC60 (Fragment) OS=Homo sapiens GN=IMMT PE=1 SV=1	tr|H7C463|H7C463_HUMAN	H7C463	IMMT	0.5	0.5	0.5	0.5	0.5	4	0.5
60S ribosomal protein L13a OS=Homo sapiens GN=RPL13A PE=1 SV=2	sp|P40429|RL13A_HUMAN	P40429	RPL13A	0.5	0.75	1.25	0.5	0.5	0.5	0.75
Citrate synthase, mitochondrial (Fragment) OS=Homo sapiens GN=CS PE=1 SV=1	tr|H0YH82|H0YH82_HUMAN	H0YH82	CS	0.5	0.5	0.5	0.5	0.75	1.5	0.5
Calnexin OS=Homo sapiens GN=CANX PE=1 SV=1	tr|D6RD16|D6RD16_HUMAN	D6RD16	CANX	0.5	0.5	0.5	0.5	0.5	1.5	0.5
Peptidyl-prolyl cis-trans isomerase OS=Homo sapiens GN=PPIA PE=1 SV=1	tr|F8WE65|F8WE65_HUMAN	F8WE65	PPIA	5	4.5	5	6	5	5.5	5
Uncharacterized protein (Fragment) OS=Homo sapiens PE=3 SV=3	tr|U3KQA9|U3KQA9_HUMAN	U3KQA9	RP11-426L16.10	2	1	2	2	1	2	0.75
Isoform 8 of Tropomyosin alpha-1 chain OS=Homo sapiens GN=TPM1	sp|P09493-8|TPM1_HUMAN	P09493-8	TPM1	1.25	1.25	5.5	5.5	0.5	0.75	0.5
Nuclease-sensitive element-binding protein 1 (Fragment) OS=Homo sapiens GN=YBX1 PE=1 SV=1	tr|C9J5V9|C9J5V9_HUMAN	C9J5V9	YBX1	3	4	4.5	2.5	2	4.5	5.5
Isoform SERCA3F of Sarcoplasmic/endoplasmic reticulum calcium ATPase 3 OS=Homo sapiens GN=ATP2A3	sp|Q93084-7|AT2A3_HUMAN,sp|Q93084|AT2A3_HUMAN	Q93084-7	ATP2A3	0.5	0.5	1.5	0.5	0.75	4	0.75
Transketolase OS=Homo sapiens GN=TKT PE=1 SV=1	tr|E9PFF2|E9PFF2_HUMAN	E9PFF2	TKT	1.5	1.5	1.5	0.75	0.5	0.5	0.75
Putative eukaryotic translation initiation factor 2 subunit 3-like protein OS=Homo sapiens GN=EIF2S3L PE=5 SV=2	sp|Q2VIR3|IF2GL_HUMAN	Q2VIR3	EIF2S3L	0.5	0.5	2	1	0.5	1.5	0.5
Mitochondrial glutamate carrier 1 (Fragment) OS=Homo sapiens GN=SLC25A22 PE=1 SV=1	tr|E9PS95|E9PS95_HUMAN	E9PS95	SLC25A22	0.5	0.5	0.5	0.5	0.5	2.5	0.5
Voltage-dependent anion-selective channel protein 2 (Fragment) OS=Homo sapiens GN=VDAC2 PE=1 SV=1	tr|Q5JSD1|Q5JSD1_HUMAN	Q5JSD1	VDAC2	0.75	0.75	4	0.75	0.5	2.5	1
Synaptic vesicle membrane protein VAT-1 homolog (Fragment) OS=Homo sapiens GN=VAT1 PE=1 SV=1	tr|K7EM19|K7EM19_HUMAN	K7EM19	VAT1	0.5	0.5	2.5	3.5	0.5	0.5	0.5
Ubiquitin-60S ribosomal protein L40 (Fragment) OS=Homo sapiens GN=UBA52 PE=1 SV=1	tr|M0R1M6|M0R1M6_HUMAN	M0R1M6	UBA52	0.75	0.75	0.75	1	1	1	2.25
Isoform 5 of Septin-9 OS=Homo sapiens GN=SEPT9	sp|Q9UHD8-5|SEPT9_HUMAN	Q9UHD8-5	2020-09-09	0.5	0.5	3	0.75	0.5	0.5	0.5
NADH-cytochrome b5 reductase 3 OS=Homo sapiens GN=CYB5R3 PE=1 SV=3	sp|P00387|NB5R3_HUMAN	P00387	CYB5R3	0.75	0.75	1.25	0.75	0.5	3.5	0.5
Heat shock 70 kDa protein 1-like OS=Homo sapiens GN=HSPA1L PE=1 SV=2	sp|P34931|HS71L_HUMAN	P34931	HSPA1L	2	4	5	3.5	2	2	4.5
Actin, cytoplasmic 2, N-terminally processed OS=Homo sapiens GN=ACTG1 PE=1 SV=1	tr|J3KT65|J3KT65_HUMAN	J3KT65	ACTG1	2.5	2.5	14	9.5	2	3	5.5
Isoform 3 of Proteasome activator complex subunit 1 OS=Homo sapiens GN=PSME1	sp|Q06323-3|PSME1_HUMAN	Q06323-3	PSME1	0.5	0.5	1.75	0.75	0.5	0.5	0.5
4F2 cell-surface antigen heavy chain (Fragment) OS=Homo sapiens GN=SLC3A2 PE=1 SV=1	tr|H0YFS2|H0YFS2_HUMAN	H0YFS2	SLC3A2	4.5	6	8	6.5	4.5	6.5	3
Ubiquitin-60S ribosomal protein L40 OS=Homo sapiens GN=UBA52 PE=1 SV=2	sp|P62987|RL40_HUMAN	P62987	UBA52	1.5	1	1.5	1.5	1.5	1.5	3
Ubiquitin-60S ribosomal protein L40 (Fragment) OS=Homo sapiens GN=UBA52 PE=1 SV=1	tr|M0R2S1|M0R2S1_HUMAN	M0R2S1	UBA52	0.75	0.75	0.75	1	1	1	2.25
Heterogeneous nuclear ribonucleoprotein L (Fragment) OS=Homo sapiens GN=HNRNPL PE=1 SV=1	tr|M0QXS5|M0QXS5_HUMAN	M0QXS5	HNRNPL	0.5	0.75	1.75	1.5	0.5	0.75	0.5
Isoform 2 of Proteasome activator complex subunit 1 OS=Homo sapiens GN=PSME1	sp|Q06323-2|PSME1_HUMAN	Q06323-2	PSME1	0.5	0.5	1.75	0.75	0.5	0.5	0.5
Eukaryotic initiation factor 4A-II OS=Homo sapiens GN=EIF4A2 PE=1 SV=1	tr|E7EQG2|E7EQG2_HUMAN	E7EQG2	EIF4A2	1.5	2.5	5	3	1	4.5	2
RuvB-like 1 (Fragment) OS=Homo sapiens GN=RUVBL1 PE=1 SV=1	tr|H7C4I3|H7C4I3_HUMAN	H7C4I3	RUVBL1	0.5	0.5	1.5	0.75	0.5	1.25	0.5
Vesicle-associated membrane protein 2 OS=Homo sapiens GN=VAMP2 PE=4 SV=2	tr|J3QRU4|J3QRU4_HUMAN,tr|K7ENK9|K7ENK9_HUMAN	J3QRU4	VAMP2	0.5	0.5	2	0.75	0.75	2	3
Gelsolin (Fragment) OS=Homo sapiens GN=GSN PE=1 SV=1	tr|Q5T0I0|Q5T0I0_HUMAN	Q5T0I0	GSN	0.75	1	1.5	2	0.5	1.25	1
POTE ankyrin domain family member I OS=Homo sapiens GN=POTEI PE=3 SV=1	sp|P0CG38|POTEI_HUMAN	P0CG38	POTEI	1	1.5	6	6.5	1.75	3.5	3.5
Beta-2-microglobulin OS=Homo sapiens GN=B2M PE=1 SV=2	tr|F5H6I0|F5H6I0_HUMAN	F5H6I0	B2M	0.5	0.5	2.5	0.5	0.5	1.5	0.5
26S protease regulatory subunit 8 (Fragment) OS=Homo sapiens GN=PSMC5 PE=1 SV=1	tr|J3KRP2|J3KRP2_HUMAN	J3KRP2	PSMC5	0.5	0.75	2.5	1	0.5	0.5	0.5
Citrate synthase, mitochondrial (Fragment) OS=Homo sapiens GN=CS PE=1 SV=1	tr|F8VPA1|F8VPA1_HUMAN	F8VPA1	CS	0.5	0.5	0.5	0.5	0.75	1.5	0.5
Stress-induced-phosphoprotein 1 (Fragment) OS=Homo sapiens GN=STIP1 PE=1 SV=1	tr|H0YGI8|H0YGI8_HUMAN	H0YGI8	STIP1	1.25	1.25	0.5	0.5	1	3	1.25
Tropomyosin alpha-4 chain (Fragment) OS=Homo sapiens GN=TPM4 PE=1 SV=1	tr|K7EP68|K7EP68_HUMAN	K7EP68	TPM4	2.5	3.5	9	8.5	1	4	2
Tubulin beta-4A chain (Fragment) OS=Homo sapiens GN=TUBB4A PE=4 SV=1	tr|M0R278|M0R278_HUMAN	M0R278	TUBB4A	5	6	12	7.5	2.5	6	5.5
Calreticulin (Fragment) OS=Homo sapiens GN=CALR PE=1 SV=1	tr|K7EL50|K7EL50_HUMAN	K7EL50	CALR	2.5	1.5	5.5	3.5	1.25	6	2.25
Isoform 5 of Mitogen-activated protein kinase kinase kinase kinase 4 OS=Homo sapiens GN=MAP4K4	sp|O95819-5|M4K4_HUMAN,tr|G5E948|G5E948_HUMAN	O95819-5	MAP4K4	0.5	0.5	0.5	0.5	1	0.75	2.5
Isoform 2 of Elongation factor 1-delta OS=Homo sapiens GN=EEF1D	sp|P29692-2|EF1D_HUMAN,tr|A0A087X1X7|A0A087X1X7_HUMAN,tr|E9PRY8|E9PRY8_HUMAN	P29692-2	EEF1D	0.75	1	1.5	1.5	1.25	1.5	0.75
Trifunctional enzyme subunit alpha, mitochondrial (Fragment) OS=Homo sapiens GN=HADHA PE=1 SV=1	tr|H0YFD6|H0YFD6_HUMAN	H0YFD6	HADHA	0.5	0.5	0.5	0.5	0.5	1.25	0.5
Isoform 4 of Disks large homolog 2 OS=Homo sapiens GN=DLG2	sp|Q15700-4|DLG2_HUMAN	Q15700-4	DLG2	0.75	1	0.5	1.5	0.75	0.75	1
Tubulin alpha-1C chain OS=Homo sapiens GN=TUBA1C PE=4 SV=1	tr|F8VS66|F8VS66_HUMAN	F8VS66	TUBA1C	4.5	4.5	5.5	7.5	3.5	5	5.5
Tubulin alpha-1A chain OS=Homo sapiens GN=TUBA1A PE=4 SV=1	tr|F8W0F6|F8W0F6_HUMAN	F8W0F6	TUBA1A	1	1	1.5	2	1	1.5	1.5
Heat shock protein HSP 90-alpha (Fragment) OS=Homo sapiens GN=HSP90AA1 PE=1 SV=1	tr|G3V2J8|G3V2J8_HUMAN	G3V2J8	HSP90AA1	4	3.5	2.5	4.5	1.25	0.75	4.5
Isoform 2 of Hypoxia up-regulated protein 1 OS=Homo sapiens GN=HYOU1	sp|Q9Y4L1-2|HYOU1_HUMAN	Q9Y4L1-2	HYOU1	0.5	0.5	2	0.5	0.5	7.5	1.25
Guanine nucleotide-binding protein G(I)/G(S)/G(T) subunit beta-2 (Fragment) OS=Homo sapiens GN=GNB2 PE=1 SV=1	tr|C9JZN1|C9JZN1_HUMAN	C9JZN1	GNB2	0.5	1	3	3.5	1.5	2.5	3.5
Hsc70-interacting protein (Fragment) OS=Homo sapiens GN=ST13 PE=4 SV=1	tr|H7C3I1|H7C3I1_HUMAN	H7C3I1	ST13	0.75	1	1	1.5	0.5	0.75	0.75
Heterogeneous nuclear ribonucleoprotein H (Fragment) OS=Homo sapiens GN=HNRNPH1 PE=1 SV=1	tr|H0YB39|H0YB39_HUMAN	H0YB39	HNRNPH1	0.75	1.25	3	2.5	0.75	2	2.5
Heterogeneous nuclear ribonucleoprotein D0 (Fragment) OS=Homo sapiens GN=HNRNPD PE=1 SV=3	tr|D6RF44|D6RF44_HUMAN	D6RF44	HNRNPD	0.5	0.5	1.5	0.5	0.5	0.75	0.5
Isoform 2 of Calpain-2 catalytic subunit OS=Homo sapiens GN=CAPN2	sp|P17655-2|CAN2_HUMAN	P17655-2	CAPN2	0.5	0.5	2	0.5	0.5	0.5	0.5
Signal-regulatory protein beta-1 isoform 3 OS=Homo sapiens GN=SIRPB1 PE=1 SV=1	sp|Q5TFQ8|SIRBL_HUMAN	Q5TFQ8	SIRPB1	0.5	0.5	0.75	1.5	0.5	0.5	0.5
Heterogeneous nuclear ribonucleoprotein M (Fragment) OS=Homo sapiens GN=HNRNPM PE=1 SV=1	tr|M0R2T0|M0R2T0_HUMAN	M0R2T0	HNRNPM	0.5	0.75	0.75	0.5	0.5	1.5	0.5
Phosphoribosylaminoimidazolecarboxamide formyltransferase (Fragment) OS=Homo sapiens GN=ATIC PE=1 SV=1	tr|H7C084|H7C084_HUMAN	H7C084		1.25	2	2.5	0.75	1.25	3.5	2
Isoform 2B of Cytoplasmic dynein 1 intermediate chain 2 OS=Homo sapiens GN=DYNC1I2	sp|Q13409-2|DC1I2_HUMAN,sp|Q13409-3|DC1I2_HUMAN,sp|Q13409-6|DC1I2_HUMAN	Q13409-2	DYNC1I2	0.75	0.5	1.5	0.75	0.5	0.75	0.75
Glutamine--tRNA ligase (Fragment) OS=Homo sapiens GN=QARS PE=1 SV=1	tr|C9JSG9|C9JSG9_HUMAN	C9JSG9		0.75	1	1	1	0.5	1.25	0.5
Disks large homolog 2 OS=Homo sapiens GN=DLG2 PE=1 SV=1	tr|E9PIW2|E9PIW2_HUMAN	E9PIW2	DLG2	0.75	0.75	0.5	1.5	0.75	0.75	1
Protein arginine N-methyltransferase 5 (Fragment) OS=Homo sapiens GN=PRMT5 PE=1 SV=1	tr|H0YJX6|H0YJX6_HUMAN	H0YJX6	PRMT5	0.75	0.75	0.5	1.25	0.5	1	0.5
Caprin-1 OS=Homo sapiens GN=CAPRIN1 PE=1 SV=1	tr|A0A087X082|A0A087X082_HUMAN	A0A087X082		0.5	0.75	1	0.5	0.5	1.25	0.5
Tubulin beta-4A chain (Fragment) OS=Homo sapiens GN=TUBB4A PE=4 SV=3	tr|M0QYM7|M0QYM7_HUMAN	M0QYM7	TUBB4A	6.5	6.5	8.5	10.5	4	6	6
60S acidic ribosomal protein P2 (Fragment) OS=Homo sapiens GN=RPLP2 PE=1 SV=1	tr|H0YDD8|H0YDD8_HUMAN	H0YDD8	RPLP2	2	2	4.5	4	2	3.5	1.5
Isoform 4 of Filamin-B OS=Homo sapiens GN=FLNB	sp|O75369-4|FLNB_HUMAN	O75369-4	FLNB	0.5	0.5	5.5	2	0.5	1	0.5
Isoform 2 of Serine/threonine-protein phosphatase 2A 65 kDa regulatory subunit A beta isoform OS=Homo sapiens GN=PPP2R1B	sp|P30154-2|2AAB_HUMAN	P30154-2	PPP2R1B	0.5	0.5	2.5	0.5	0.5	1	1.75
Integrin beta OS=Homo sapiens GN=ITGB2 PE=3 SV=1	tr|D3DSM0|D3DSM0_HUMAN	D3DSM0	ITGB2	0.5	0.5	1.25	0.5	0.5	0.5	0.5
POTE ankyrin domain family member F OS=Homo sapiens GN=POTEF PE=1 SV=2	sp|A5A3E0|POTEF_HUMAN	A5A3E0	POTEF	1	2.5	9	7.5	2.5	4	4.5
Heterogeneous nuclear ribonucleoprotein K OS=Homo sapiens GN=HNRNPK PE=1 SV=1	tr|Q5T6W1|Q5T6W1_HUMAN	Q5T6W1		1	2	2.5	0.5	2	3	0.75
Alpha-actinin-1 (Fragment) OS=Homo sapiens GN=ACTN1 PE=1 SV=1	tr|H7C5W8|H7C5W8_HUMAN	H7C5W8	ACTN1	0.5	0.75	5.5	3.5	0.5	0.75	0.5
Glutamine--tRNA ligase (Fragment) OS=Homo sapiens GN=QARS PE=1 SV=1	tr|H7C0R3|H7C0R3_HUMAN	H7C0R3	QARS	0.5	0.5	1	0.75	0.5	1.5	0.75
T-complex protein 1 subunit alpha OS=Homo sapiens GN=TCP1 PE=1 SV=1	tr|E7ERF2|E7ERF2_HUMAN	E7ERF2	TCP1	1.25	1.25	4	2.5	0.5	2.5	0.5
Isoform 3 of Obg-like ATPase 1 OS=Homo sapiens GN=OLA1	sp|Q9NTK5-3|OLA1_HUMAN	Q9NTK5-3	OLA1	0.5	0.5	3.5	0.75	0.5	1.5	1
T-complex protein 1 subunit epsilon OS=Homo sapiens GN=CCT5 PE=1 SV=1	sp|P48643|TCPE_HUMAN	P48643	CCT5	6	6	15.5	8	3	7.5	5
Tropomyosin alpha-1 chain OS=Homo sapiens GN=TPM1 PE=4 SV=1	tr|H0YKP3|H0YKP3_HUMAN	H0YKP3	TPM1	1.25	0.5	5.5	5.5	0.5	0.75	0.5
Malate dehydrogenase, cytoplasmic OS=Homo sapiens GN=MDH1 PE=1 SV=1	tr|B8ZZ51|B8ZZ51_HUMAN	B8ZZ51	MDH1	0.75	0.5	2	1	0.5	0.5	0.5
Isoform SERCA3D of Sarcoplasmic/endoplasmic reticulum calcium ATPase 3 OS=Homo sapiens GN=ATP2A3	sp|Q93084-6|AT2A3_HUMAN	Q93084-6	ATP2A3	0.5	0.5	1.25	0.5	0.5	4	0.75
Gelsolin OS=Homo sapiens GN=GSN PE=4 SV=1	tr|A0A0A0MT01|A0A0A0MT01_HUMAN	A0A0A0MT01	AL513122.1	2	3	14	11	1.5	5.5	6.5
Isoform SERCA3A of Sarcoplasmic/endoplasmic reticulum calcium ATPase 3 OS=Homo sapiens GN=ATP2A3	sp|Q93084-2|AT2A3_HUMAN	Q93084-2	ATP2A3	0.5	0.5	1.25	0.5	0.75	4	0.75
Testin OS=Homo sapiens GN=TES PE=1 SV=1	sp|Q9UGI8|TES_HUMAN	Q9UGI8	TES	0.5	0.5	0.5	0.5	0.5	0.5	0.5
Septin-9 OS=Homo sapiens GN=SEPT9 PE=1 SV=1	tr|K7EJL9|K7EJL9_HUMAN	K7EJL9	2020-09-09	0.5	0.5	2	0.5	0.5	0.5	0.5
S-formylglutathione hydrolase (Fragment) OS=Homo sapiens GN=ESD PE=1 SV=1	tr|U3KQT1|U3KQT1_HUMAN	U3KQT1	ESD	0.75	1.5	0.5	1	0.5	0.5	1
T-complex protein 1 subunit gamma (Fragment) OS=Homo sapiens GN=CCT3 PE=1 SV=1	tr|E9PQ35|E9PQ35_HUMAN	E9PQ35	CCT3	1	1.5	1	1	0.75	1	0.75
Isocitrate dehydrogenase [NADP], mitochondrial OS=Homo sapiens GN=IDH2 PE=1 SV=1	tr|H0YL11|H0YL11_HUMAN	H0YL11	IDH2	0.5	0.5	0.5	0.5	0.5	1.5	0.75
60S ribosomal protein L27 (Fragment) OS=Homo sapiens GN=RPL27 PE=1 SV=1	tr|K7ELC7|K7ELC7_HUMAN	K7ELC7	RPL27	0.75	0.75	2	1	0.75	1.5	1
Isoform 2 of Succinate dehydrogenase [ubiquinone] flavoprotein subunit, mitochondrial OS=Homo sapiens GN=SDHA	sp|P31040-2|SDHA_HUMAN	P31040-2	SDHA	0.5	0.5	0.5	0.5	0.5	1.25	0.5
T-complex protein 1 subunit theta (Fragment) OS=Homo sapiens GN=CCT8 PE=1 SV=1	tr|H7C4C8|H7C4C8_HUMAN	H7C4C8	CCT8	0.5	0.75	3.5	1	0.5	2	1
Tubulin beta-3 chain OS=Homo sapiens GN=TUBB3 PE=4 SV=1	tr|G3V4U2|G3V4U2_HUMAN	G3V4U2	TUBB3	0.5	1.75	0.5	0.5	0.5	0.5	0.5
