# Supplementary material for: Ewing sarcoma family of tumors-derived small extracellular vesicle proteomics identify potential clinical biomarkers
Source: Oncotarget. 2020 Aug 4;11(31):2995–3012. doi: 10.18632/oncotarget.27678 (PMC7415402; doi:10.18632/oncotarget.27678)
Supplement: Supplementary file 4 [file oncotarget-11-2995-s004.xlsx]

## Sheet: EWS-FLI1 Type 1 vs Type 2
Protein Description	Protein Accession	Accession Number	Gene Symbol	Difference in Mean Expression	Type 1 Mean	Type 2 Mean	P-value	-log10(P-value)	95% Confidence Interval
Myosin-9 OS=Homo sapiens GN=MYH9 PE=1 SV=4	sp|P35579|MYH9_HUMAN	P35579	MYH9	1.57432	4.07994	2.50561	0.173163	0.761545	(4.832, -1.684)
Basement membrane-specific heparan sulfate proteoglycan core protein OS=Homo sapiens GN=HSPG2 PE=1 SV=4	sp|P98160|PGBM_HUMAN	P98160	HSPG2	-1.66096	-1	0.660964	0	Inf	(-1.661, -1.661)
Isoform 7 of Fibronectin OS=Homo sapiens GN=FN1	sp|P02751-7|FINC_HUMAN	P02751-7	FN1	-0.207519	-0.707519	-0.5	0.808785	0.0921667	(3.033, -3.448)
Uncharacterized protein OS=Homo sapiens PE=4 SV=1	tr|A0A087WTG2|A0A087WTG2_HUMAN	A0A087WTG2	RP11-249C24.12	-0.0697658	4.50701	4.57678	0.753554	0.122886	(0.765, -0.904)
Talin-1 OS=Homo sapiens GN=TLN1 PE=1 SV=3	sp|Q9Y490|TLN1_HUMAN	Q9Y490	TLN1	-0.153331	3.6677	3.82103	0.840724	0.0753465	(2.738, -3.045)
Isoform 2 of Clathrin heavy chain 1 OS=Homo sapiens GN=CLTC	sp|Q00610-2|CLH1_HUMAN,sp|Q00610|CLH1_HUMAN,tr|A0A087WVQ6|A0A087WVQ6_HUMAN	Q00610-2	CLTC	1.62619	5.33089	3.7047	0.0184154	1.73482	(2.589, 0.663)
78 kDa glucose-regulated protein OS=Homo sapiens GN=HSPA5 PE=1 SV=2	sp|P11021|GRP78_HUMAN	P11021	HSPA5	-0.885162	3.50141	4.38657	0.247398	0.606604	(1.471, -3.241)
60 kDa heat shock protein, mitochondrial OS=Homo sapiens GN=HSPD1 PE=1 SV=2	sp|P10809|CH60_HUMAN	P10809	HSPD1	-0.696432	4.07169	4.76812	0.31432	0.502628	(1.553, -2.946)
Elongation factor 2 OS=Homo sapiens GN=EEF2 PE=1 SV=4	sp|P13639|EF2_HUMAN	P13639	EEF2	-0.423638	3.69077	4.11441	0.235443	0.628113	(0.663, -1.51)
Ectonucleotide pyrophosphatase/phosphodiesterase family member 1 OS=Homo sapiens GN=ENPP1 PE=1 SV=2	sp|P22413|ENPP1_HUMAN	P22413	ENPP1	-0.0849625	0	0.0849625	0.41622	0.380677	(0.275, -0.444)
Endoplasmin OS=Homo sapiens GN=HSP90B1 PE=1 SV=1	sp|P14625|ENPL_HUMAN	P14625	HSP90B1	-1.47295	2.74593	4.21888	0.0602364	1.22014	(0.157, -3.103)
Keratin, type I cytoskeletal 10 OS=Homo sapiens GN=KRT10 PE=1 SV=6	sp|P13645|K1C10_HUMAN	P13645	KRT10	-0.599654	3.80643	4.40609	0.120633	0.918534	(0.388, -1.588)
Importin-5 (Fragment) OS=Homo sapiens GN=IPO5 PE=1 SV=1	tr|H0Y8C6|H0Y8C6_HUMAN	H0Y8C6	IPO5	0.792481	1.58496	0.792481	0.107245	0.969623	(2.009, -0.424)
Ras GTPase-activating-like protein IQGAP1 OS=Homo sapiens GN=IQGAP1 PE=1 SV=1	sp|P46940|IQGA1_HUMAN	P46940	IQGAP1	0.660964	0.953445	0.292481	0.619909	0.207672	(5.555, -4.233)
Transitional endoplasmic reticulum ATPase OS=Homo sapiens GN=VCP PE=1 SV=4	sp|P55072|TERA_HUMAN	P55072	VCP	-0.142701	1.5	1.6427	0.869203	0.0608786	(3.148, -3.434)
Cytoskeleton-associated protein 4 OS=Homo sapiens GN=CKAP4 PE=1 SV=2	sp|Q07065|CKAP4_HUMAN	Q07065	CKAP4	-2.80572	0.584963	3.39068	0.0605563	1.21784	(0.308, -5.92)
Brain acid soluble protein 1 OS=Homo sapiens GN=BASP1 PE=1 SV=2	sp|P80723|BASP1_HUMAN	P80723	BASP1	0.0379744	4.26666	4.22869	0.880236	0.0554009	(0.996, -0.92)
sp|K1C9_HUMAN|	sp|K1C9_HUMAN|	K1C9_HUMAN		-0.355041	3.30367	3.65871	0.497427	0.303271	(1.503, -2.213)
Cytoplasmic dynein 1 heavy chain 1 OS=Homo sapiens GN=DYNC1H1 PE=1 SV=5	sp|Q14204|DYHC1_HUMAN	Q14204	DYNC1H1	0.987002	2.39068	1.40368	0.275783	0.559432	(3.846, -1.872)
Protein disulfide-isomerase A4 OS=Homo sapiens GN=PDIA4 PE=1 SV=2	sp|P13667|PDIA4_HUMAN	P13667	PDIA4	-1.98289	0.5	2.48289	0.168576	0.773204	(2.049, -6.015)
Isoform 2 of Golgi apparatus protein 1 OS=Homo sapiens GN=GLG1	sp|Q92896-2|GSLG1_HUMAN,sp|Q92896|GSLG1_HUMAN	Q92896-2	GLG1	0.663491	3.07994	2.41645	0.222513	0.652645	(2.296, -0.969)
Isoform 2 of Programmed cell death 6-interacting protein OS=Homo sapiens GN=PDCD6IP	sp|Q8WUM4-2|PDC6I_HUMAN,sp|Q8WUM4|PDC6I_HUMAN	Q8WUM4-2	PDCD6IP	1.01401	2.85022	1.83621	0.0782276	1.10664	(2.312, -0.284)
Protein disulfide-isomerase A3 OS=Homo sapiens GN=PDIA3 PE=1 SV=4	sp|P30101|PDIA3_HUMAN	P30101	PDIA3	-0.963	2.32193	3.28493	0.255808	0.592086	(1.667, -3.593)
Transferrin receptor protein 1 OS=Homo sapiens GN=TFRC PE=1 SV=2	sp|P02786|TFR1_HUMAN	P02786	TFRC	-0.555681	2.16993	2.72561	0.197837	0.703693	(0.703, -1.814)
Sodium/potassium-transporting ATPase subunit alpha-1 OS=Homo sapiens GN=ATP1A1 PE=1 SV=1	sp|P05023|AT1A1_HUMAN	P05023	ATP1A1	-0.241011	4.22251	4.46352	0.384539	0.415059	(0.698, -1.18)
sp|ANXA5_HUMAN|	sp|ANXA5_HUMAN|,sp|P08758|ANXA5_HUMAN	ANXA5_HUMAN		-0.36057	2.68316	3.04373	0.567259	0.246219	(1.925, -2.646)
BTB/POZ domain-containing protein 17 OS=Homo sapiens GN=BTBD17 PE=2 SV=1	sp|A6NE02|BTBDH_HUMAN	A6NE02	BTBD17	-2.42899	-1	1.42899	0.00307677	2.51191	(-1.848, -3.01)
Fatty acid synthase OS=Homo sapiens GN=FASN PE=1 SV=3	sp|P49327|FAS_HUMAN	P49327	FASN	-0.345939	2.35022	2.69616	0.506423	0.295486	(1.509, -2.2)
Olfactomedin-like protein 3 OS=Homo sapiens GN=OLFML3 PE=2 SV=1	sp|Q9NRN5|OLFL3_HUMAN	Q9NRN5	OLFML3	-2.16096	-1	1.16096	0.0178305	1.74884	(-0.903, -3.419)
Heat shock 70 kDa protein 4 OS=Homo sapiens GN=HSPA4 PE=1 SV=4	sp|P34932|HSP74_HUMAN	P34932	HSPA4	-0.368483	1.69616	2.06464	0.431169	0.365353	(1.252, -1.989)
Isoform 2 of Calnexin OS=Homo sapiens GN=CANX	sp|P27824-2|CALX_HUMAN,sp|P27824|CALX_HUMAN	P27824-2	CANX	-0.0981986	1.79248	1.89068	0.860366	0.0653167	(2.02, -2.217)
Guanine nucleotide-binding protein G(i) subunit alpha-2 OS=Homo sapiens GN=GNAI2 PE=1 SV=3	sp|P04899|GNAI2_HUMAN	P04899	GNAI2	-1.03519	2.39068	3.42587	0.00438189	2.35834	(-0.739, -1.331)
Poly [ADP-ribose] polymerase 1 OS=Homo sapiens GN=PARP1 PE=1 SV=4	sp|P09874|PARP1_HUMAN	P09874	PARP1	-1.58496	0.0849625	1.66993	0.0867622	1.06167	(0.566, -3.736)
Alpha-enolase OS=Homo sapiens GN=ENO1 PE=1 SV=2	sp|P06733|ENOA_HUMAN	P06733	ENO1	-0.213499	3.9542	4.1677	0.149108	0.8265	(0.188, -0.615)
ATP synthase subunit beta, mitochondrial OS=Homo sapiens GN=ATP5B PE=1 SV=3	sp|P06576|ATPB_HUMAN	P06576	ATP5B	-0.535195	2.24593	2.78112	0.646948	0.18913	(3.78, -4.85)
Alanine--tRNA ligase, cytoplasmic OS=Homo sapiens GN=AARS PE=1 SV=2	sp|P49588|SYAC_HUMAN	P49588	AARS	0.581749	2.19616	1.61441	0.497825	0.302923	(3.63, -2.466)
Moesin OS=Homo sapiens GN=MSN PE=1 SV=3	sp|P26038|MOES_HUMAN	P26038	MSN	-0.400164	3.09984	3.5	0.479183	0.319499	(1.595, -2.396)
Isoform 2 of Heat shock protein HSP 90-alpha OS=Homo sapiens GN=HSP90AA1	sp|P07900-2|HS90A_HUMAN	P07900-2	HSP90AA1	0.631517	3.83621	3.2047	0.171042	0.766897	(1.928, -0.665)
4F2 cell-surface antigen heavy chain OS=Homo sapiens GN=SLC3A2 PE=1 SV=1	tr|F5GZS6|F5GZS6_HUMAN,tr|J3KPF3|J3KPF3_HUMAN	F5GZS6	SLC3A2	0.0715315	3.87242	3.80089	0.734343	0.134101	(0.861, -0.718)
Isoform 2 of Dihydropyrimidinase-related protein 2 OS=Homo sapiens GN=DPYSL2	sp|Q16555-2|DPYL2_HUMAN,sp|Q16555|DPYL2_HUMAN	Q16555-2	DPYSL2	0.0465547	2.90368	2.85712	0.686163	0.163573	(0.475, -0.382)
Isoform 2 of Ubiquitin-like modifier-activating enzyme 1 OS=Homo sapiens GN=UBA1	sp|P22314-2|UBA1_HUMAN,sp|P22314|UBA1_HUMAN	P22314-2	UBA1	-0.446542	2.40368	2.85022	0.532289	0.273852	(2.121, -3.014)
D-3-phosphoglycerate dehydrogenase OS=Homo sapiens GN=PHGDH PE=1 SV=4	sp|O43175|SERA_HUMAN	O43175	PHGDH	0.23414	3.26178	3.02764	0.512959	0.289917	(1.512, -1.043)
Annexin A1 OS=Homo sapiens GN=ANXA1 PE=1 SV=2	sp|P04083|ANXA1_HUMAN	P04083	ANXA1	0.0725252	3.58371	3.51118	0.689057	0.161745	(0.747, -0.602)
Myristoylated alanine-rich C-kinase substrate OS=Homo sapiens GN=MARCKS PE=1 SV=4	sp|P29966|MARCS_HUMAN	P29966	MARCKS	-0.260976	2.6427	2.90368	0.349395	0.456683	(0.666, -1.188)
Neutral amino acid transporter B(0) OS=Homo sapiens GN=SLC1A5 PE=1 SV=2	sp|Q15758|AAAT_HUMAN	Q15758	SLC1A5	-0.234743	2.7539	2.98864	0.267596	0.57252	(0.429, -0.899)
Vimentin OS=Homo sapiens GN=VIM PE=1 SV=4	sp|P08670|VIME_HUMAN	P08670	VIM	2.74593	1.74593	-1	0.036935	1.43256	(5.082, 0.41)
Plexin-B2 OS=Homo sapiens GN=PLXNB2 PE=1 SV=3	sp|O15031|PLXB2_HUMAN	O15031	PLXNB2	-2	-0.415037	1.58496	0.0286394	1.54304	(-0.512, -3.488)
Heat shock protein HSP 90-beta OS=Homo sapiens GN=HSP90AB1 PE=1 SV=4	sp|P08238|HS90B_HUMAN	P08238	HSP90AB1	-0.213313	3.76958	3.98289	0.575107	0.240251	(1.169, -1.596)
Isoform 2 of Myosin-10 OS=Homo sapiens GN=MYH10	sp|P35580-2|MYH10_HUMAN,sp|P35580-3|MYH10_HUMAN,sp|P35580-4|MYH10_HUMAN,sp|P35580-5|MYH10_HUMAN,sp|P35580|MYH10_HUMAN	P35580-2	MYH10	-3	-1	2	0.0266715	1.57395	(-0.849, -5.151)
Cation-independent mannose-6-phosphate receptor OS=Homo sapiens GN=IGF2R PE=1 SV=3	sp|P11717|MPRI_HUMAN	P11717	IGF2R	0.368483	1.95345	1.58496	0.764772	0.116468	(5.001, -4.264)
Histone H4 OS=Homo sapiens GN=HIST1H4A PE=1 SV=2	sp|P62805|H4_HUMAN	P62805	HIST1H4H;HIST1H4C;HIST1H4J;HIST4H4;HIST2H4B;HIST2H4A;HIST1H4K;HIST1H4F;HIST1H4L;HIST1H4I;HIST1H4E;HIST1H4D;HIST1H4A;HIST1H4B	-0.300452	2.95345	3.2539	0.480085	0.318682	(1.201, -1.802)
Plastin-2 OS=Homo sapiens GN=LCP1 PE=1 SV=6	sp|P13796|PLSL_HUMAN	P13796	LCP1	-5.55112e-17	-0.707519	-0.707519	1	0	(2.752, -2.752)
Thrombospondin-1 OS=Homo sapiens GN=THBS1 PE=1 SV=2	sp|P07996|TSP1_HUMAN	P07996	THBS1	0.0351947	0.696159	0.660964	0.97761	0.00983455	(4.816, -4.746)
Isoform 2 of Sodium-dependent phosphate transport protein 2B OS=Homo sapiens GN=SLC34A2	sp|O95436-2|NPT2B_HUMAN	O95436-2	SLC34A2	2.45345	1.45345	-1	0.0135886	1.86682	(3.697, 1.21)
Triosephosphate isomerase OS=Homo sapiens GN=TPI1 PE=1 SV=3	sp|P60174|TPIS_HUMAN	P60174	TPI1	-0.992447	2.08496	3.07741	0.0424792	1.37182	(-0.083, -1.902)
Retinal dehydrogenase 1 OS=Homo sapiens GN=ALDH1A1 PE=1 SV=2	sp|P00352|AL1A1_HUMAN	P00352	ALDH1A1	0	-1	-1	1	0	(1.126, -1.126)
Protein Niban OS=Homo sapiens GN=FAM129A PE=1 SV=1	sp|Q9BZQ8|NIBAN_HUMAN	Q9BZQ8	FAM129A	-1.53519	0.660964	2.19616	0.161032	0.793088	(1.494, -4.565)
Isoform 3 of Serine hydroxymethyltransferase, mitochondrial OS=Homo sapiens GN=SHMT2	sp|P34897-3|GLYM_HUMAN,sp|P34897|GLYM_HUMAN	P34897-3	SHMT2	-2.5222	-1	1.5222	0.0131821	1.88002	(-1.264, -3.781)
Calreticulin OS=Homo sapiens GN=CALR PE=1 SV=1	sp|P27797|CALR_HUMAN	P27797	CALR	-0.646391	2.45345	3.09984	0.245357	0.610202	(1.064, -2.356)
Isoform 2 of EGF-like repeat and discoidin I-like domain-containing protein 3 OS=Homo sapiens GN=EDIL3	sp|O43854-2|EDIL3_HUMAN,sp|O43854|EDIL3_HUMAN	O43854-2	EDIL3	1.78171	3.02764	1.24593	0.0149444	1.82552	(2.73, 0.834)
Erythrocyte band 7 integral membrane protein OS=Homo sapiens GN=STOM PE=1 SV=3	sp|P27105|STOM_HUMAN	P27105	STOM	0.568752	3.0222	2.45345	0.564682	0.248196	(4.147, -3.01)
Major vault protein OS=Homo sapiens GN=MVP PE=1 SV=4	sp|Q14764|MVP_HUMAN	Q14764	MVP	3.19616	2.19616	-1	0.0144775	1.83931	(4.869, 1.523)
Tryptophan--tRNA ligase, cytoplasmic OS=Homo sapiens GN=WARS PE=1 SV=2	sp|P23381|SYWC_HUMAN	P23381	WARS	2.61973	3.2047	0.584963	0.00449239	2.34752	(3.378, 1.862)
Ezrin OS=Homo sapiens GN=EZR PE=1 SV=4	sp|P15311|EZRI_HUMAN,tr|E7EQR4|E7EQR4_HUMAN	P15311	EZR	0.75125	3.04373	2.29248	0.00633995	2.19791	(1.01, 0.493)
Actin, cytoplasmic 2 OS=Homo sapiens GN=ACTG1 PE=1 SV=1	sp|P63261|ACTG_HUMAN	P63261	ACTG1	-0.0423486	5.22432	5.26666	0.870282	0.0603398	(0.943, -1.027)
Isoform 1 of Vinculin OS=Homo sapiens GN=VCL	sp|P18206-2|VINC_HUMAN	P18206-2	VCL	-5.55112e-17	0.792481	0.792481	1	0	(3.172, -3.172)
T-complex protein 1 subunit zeta OS=Homo sapiens GN=CCT6A PE=1 SV=3	sp|P40227|TCPZ_HUMAN	P40227	CCT6A	0.707519	2.66096	1.95345	0.222237	0.653183	(2.447, -1.032)
40S ribosomal protein S8 OS=Homo sapiens GN=RPS8 PE=1 SV=2	sp|P62241|RS8_HUMAN	P62241	RPS8	-0.5	1.40368	1.90368	0.576704	0.239047	(2.756, -3.756)
T-complex protein 1 subunit delta OS=Homo sapiens GN=CCT4 PE=1 SV=4	sp|P50991|TCPD_HUMAN	P50991	CCT4	-0.77216	1.29248	2.06464	0.378981	0.421383	(2.193, -3.737)
Bifunctional glutamate/proline--tRNA ligase OS=Homo sapiens GN=EPRS PE=1 SV=5	sp|P07814|SYEP_HUMAN	P07814	EPRS	0.21648	1.87744	1.66096	0.626411	0.203141	(1.852, -1.419)
Isoform 3 of L-lactate dehydrogenase A chain OS=Homo sapiens GN=LDHA	sp|P00338-3|LDHA_HUMAN,sp|P00338|LDHA_HUMAN	P00338-3	LDHA	0.5	1.79248	1.29248	0.170819	0.767463	(1.526, -0.526)
Fascin OS=Homo sapiens GN=FSCN1 PE=1 SV=3	sp|Q16658|FSCN1_HUMAN	Q16658	FSCN1	-0.707519	-0.415037	0.292481	0.0847916	1.07165	(0.24, -1.655)
Phosphoglycerate mutase 1 OS=Homo sapiens GN=PGAM1 PE=1 SV=2	sp|P18669|PGAM1_HUMAN	P18669	PGAM1	0.792481	0.453445	-0.339036	0.317177	0.498698	(3.372, -1.787)
Myosin regulatory light chain 12B OS=Homo sapiens GN=MYL12B PE=1 SV=2	sp|O14950|ML12B_HUMAN,sp|P19105|ML12A_HUMAN,tr|J3QRS3|J3QRS3_HUMAN	O14950	MYL12B	0.0849625	0.0849625	0	0.957797	0.0187265	(6.204, -6.035)
Isoleucine--tRNA ligase, cytoplasmic OS=Homo sapiens GN=IARS PE=1 SV=2	sp|P41252|SYIC_HUMAN	P41252	IARS	-1.08496	-0.207519	0.877444	0.482442	0.316555	(4.372, -6.542)
Microtubule-associated protein RP/EB family member 1 OS=Homo sapiens GN=MAPRE1 PE=1 SV=3	sp|Q15691|MARE1_HUMAN	Q15691	MAPRE1	-0.5	-1	-0.5	0.0460676	1.3366	(-0.022, -0.978)
Isoform 2AB of Catenin delta-1 OS=Homo sapiens GN=CTNND1	sp|O60716-10|CTND1_HUMAN,sp|O60716-17|CTND1_HUMAN,sp|O60716-18|CTND1_HUMAN,sp|O60716-2|CTND1_HUMAN,sp|O60716-9|CTND1_HUMAN,sp|O60716|CTND1_HUMAN	O60716-10	CTNND1	0.5	0.292481	-0.207519	0.552995	0.257279	(3.544, -2.544)
Phosphoglycerate kinase 1 OS=Homo sapiens GN=PGK1 PE=1 SV=3	sp|P00558|PGK1_HUMAN	P00558	PGK1	0.265257	2.7539	2.48864	0.0499943	1.30108	(0.53, 0)
Rab GDP dissociation inhibitor beta OS=Homo sapiens GN=GDI2 PE=1 SV=2	sp|P50395|GDIB_HUMAN	P50395	GDI2	0.0963225	2.58496	2.48864	0.489556	0.310198	(0.59, -0.397)
Guanine nucleotide-binding protein G(I)/G(S)/G(T) subunit beta-1 OS=Homo sapiens GN=GNB1 PE=1 SV=3	sp|P62873|GBB1_HUMAN	P62873	GNB1	-1.45495	2	3.45495	0.0561031	1.25101	(0.094, -3.004)
Ubiquitin carboxyl-terminal hydrolase isozyme L1 OS=Homo sapiens GN=UCHL1 PE=1 SV=2	sp|P09936|UCHL1_HUMAN	P09936	UCHL1	-0.0182629	2.6427	2.66096	0.978036	0.0096453	(2.511, -2.547)
Malate dehydrogenase, mitochondrial OS=Homo sapiens GN=MDH2 PE=1 SV=3	sp|P40926|MDHM_HUMAN	P40926	MDH2	-1.15493	1.29248	2.44741	0.0691944	1.15993	(0.225, -2.535)
L-lactate dehydrogenase B chain OS=Homo sapiens GN=LDHB PE=1 SV=2	sp|P07195|LDHB_HUMAN	P07195	LDHB	-0.329728	2.80367	3.13339	0.254764	0.593862	(0.568, -1.227)
Leucine-rich PPR motif-containing protein, mitochondrial OS=Homo sapiens GN=LRPPRC PE=1 SV=3	sp|P42704|LPPRC_HUMAN	P42704	LRPPRC	-1.79248	-1	0.792481	0	Inf	(-1.792, -1.792)
Glucosidase 2 subunit beta OS=Homo sapiens GN=PRKCSH PE=1 SV=1	tr|K7ELL7|K7ELL7_HUMAN	K7ELL7	PRKCSH	-0.514285	1.32193	1.83621	0.582934	0.23438	(2.895, -3.924)
Peroxiredoxin-1 OS=Homo sapiens GN=PRDX1 PE=1 SV=1	sp|Q06830|PRDX1_HUMAN	Q06830	PRDX1	-0.0963225	2.85712	2.95345	0.641983	0.192477	(0.668, -0.861)
Prostaglandin F2 receptor negative regulator OS=Homo sapiens GN=PTGFRN PE=1 SV=2	sp|Q9P2B2|FPRP_HUMAN	Q9P2B2	PTGFRN	-1.39677	0.953445	2.35022	0.20621	0.685691	(1.859, -4.653)
Isoform 2 of cAMP-dependent protein kinase type II-alpha regulatory subunit OS=Homo sapiens GN=PRKAR2A	sp|P13861-2|KAP2_HUMAN,sp|P13861|KAP2_HUMAN	P13861-2	PRKAR2A	0.584963	-0.415037	-1	0.020451	1.68929	(0.951, 0.219)
Serine/threonine-protein phosphatase 2A catalytic subunit alpha isoform OS=Homo sapiens GN=PPP2CA PE=1 SV=1	sp|P67775|PP2AA_HUMAN	P67775	PPP2CA	0.584963	-0.415037	-1	0.362581	0.440595	(2.736, -1.566)
Coagulation factor V OS=Homo sapiens GN=F5 PE=1 SV=4	sp|P12259|FA5_HUMAN,tr|A0A0A0MRJ7|A0A0A0MRJ7_HUMAN	P12259	F5	0.485715	1.82193	1.33621	0.70635	0.15098	(5.296, -4.325)
Unconventional myosin-Id OS=Homo sapiens GN=MYO1D PE=1 SV=2	sp|O94832|MYO1D_HUMAN,tr|J3QRN6|J3QRN6_HUMAN	O94832	MYO1D	0	-1	-1	1	0	(6.702, -6.702)
Galectin-1 OS=Homo sapiens GN=LGALS1 PE=1 SV=2	sp|P09382|LEG1_HUMAN	P09382	LGALS1	1.58496	0.584963	-1	0.010157	1.99324	(2.278, 0.892)
Chloride intracellular channel protein 4 OS=Homo sapiens GN=CLIC4 PE=1 SV=4	sp|Q9Y696|CLIC4_HUMAN	Q9Y696	CLIC4	-0.119733	2.08496	2.2047	0.628127	0.201952	(0.79, -1.029)
Glutamyl aminopeptidase OS=Homo sapiens GN=ENPEP PE=1 SV=3	sp|Q07075|AMPE_HUMAN	Q07075	ENPEP	-0.5	-1	-0.5	0.0745612	1.12749	(0.123, -1.123)
Profilin-1 OS=Homo sapiens GN=PFN1 PE=1 SV=2	sp|P07737|PROF1_HUMAN	P07737	PFN1	-0.339036	0.953445	1.29248	0.573468	0.241491	(1.848, -2.526)
sp|GSTP1_HUMAN|	sp|GSTP1_HUMAN|,sp|P09211|GSTP1_HUMAN	GSTP1_HUMAN		-0.681285	1.90368	2.58496	0.143412	0.843416	(0.567, -1.93)
60S ribosomal protein L3 OS=Homo sapiens GN=RPL3 PE=1 SV=2	sp|P39023|RL3_HUMAN	P39023	RPL3	0.153714	2.81468	2.66096	0.707425	0.15032	(1.682, -1.375)
Isoform 2 of UDP-glucose:glycoprotein glucosyltransferase 1 OS=Homo sapiens GN=UGGT1	sp|Q9NYU2-2|UGGG1_HUMAN,sp|Q9NYU2|UGGG1_HUMAN	Q9NYU2-2	UGGT1	-0.611196	0.584963	1.19616	0.568555	0.245228	(3.277, -4.499)
Heterogeneous nuclear ribonucleoprotein U OS=Homo sapiens GN=HNRNPU PE=1 SV=6	sp|Q00839|HNRPU_HUMAN	Q00839	HNRNPU	-1.93723	-0.707519	1.22972	0.0542226	1.26582	(0.087, -3.961)
Guanine nucleotide-binding protein G(k) subunit alpha OS=Homo sapiens GN=GNAI3 PE=1 SV=3	sp|P08754|GNAI3_HUMAN	P08754	GNAI3	-1.97243	0.953445	2.92587	0.0340874	1.46741	(-0.364, -3.581)
Integrin beta-1 OS=Homo sapiens GN=ITGB1 PE=1 SV=2	sp|P05556|ITB1_HUMAN	P05556	ITGB1	0.189256	2.6427	2.45345	0.547434	0.261668	(1.324, -0.945)
FACT complex subunit SPT16 OS=Homo sapiens GN=SUPT16H PE=1 SV=1	sp|Q9Y5B9|SP16H_HUMAN	Q9Y5B9	SUPT16H	-1.79248	-1	0.792481	0	Inf	(-1.792, -1.792)
Peptidyl-prolyl cis-trans isomerase B OS=Homo sapiens GN=PPIB PE=1 SV=2	sp|P23284|PPIB_HUMAN	P23284	PPIB	-0.339036	0.953445	1.29248	0.780535	0.107607	(4.246, -4.925)
Laminin subunit alpha-5 OS=Homo sapiens GN=LAMA5 PE=1 SV=8	sp|O15230|LAMA5_HUMAN	O15230	LAMA5	-0.5	-1	-0.5	0.770584	0.11318	(5.954, -6.954)
Isoform 2 of Receptor-type tyrosine-protein phosphatase F OS=Homo sapiens GN=PTPRF	sp|P10586-2|PTPRF_HUMAN,sp|P10586|PTPRF_HUMAN	P10586-2	PTPRF	-0.953445	-1	-0.0465547	0	Inf	(-0.953, -0.953)
Heat shock protein beta-1 OS=Homo sapiens GN=HSPB1 PE=1 SV=2	sp|P04792|HSPB1_HUMAN	P04792	HSPB1	-0.868483	1.08496	1.95345	0.510132	0.292317	(3.834, -5.571)
26S proteasome non-ATPase regulatory subunit 1 OS=Homo sapiens GN=PSMD1 PE=1 SV=2	sp|Q99460|PSMD1_HUMAN	Q99460	PSMD1	-0.207519	-0.207519	0	0.876531	0.0572328	(4.867, -5.282)
Isoform 2 of Stress-induced-phosphoprotein 1 OS=Homo sapiens GN=STIP1	sp|P31948-2|STIP1_HUMAN	P31948-2	STIP1	-0.816609	1.80735	2.62396	0.185674	0.731248	(0.954, -2.587)
T-complex protein 1 subunit theta OS=Homo sapiens GN=CCT8 PE=1 SV=4	sp|P50990|TCPQ_HUMAN	P50990	CCT8	-0.339036	0.660964	1	0.803888	0.0948047	(4.819, -5.497)
Synaptic vesicle membrane protein VAT-1 homolog OS=Homo sapiens GN=VAT1 PE=1 SV=2	sp|Q99536|VAT1_HUMAN	Q99536	VAT1	0.5	-0.207519	-0.707519	0.141911	0.847983	(1.41, -0.41)
MARCKS-related protein OS=Homo sapiens GN=MARCKSL1 PE=1 SV=2	sp|P49006|MRP_HUMAN	P49006	MARCKSL1	-1.6112	0.292481	1.90368	0.152404	0.817005	(1.458, -4.68)
26S proteasome non-ATPase regulatory subunit 3 OS=Homo sapiens GN=PSMD3 PE=1 SV=2	sp|O43242|PSMD3_HUMAN	O43242	PSMD3	0	-1	-1	1	0	(3.044, -3.044)
Phosphoserine aminotransferase OS=Homo sapiens GN=PSAT1 PE=1 SV=2	sp|Q9Y617|SERC_HUMAN	Q9Y617	PSAT1	1.20752	1.79248	0.584963	0.0598819	1.2227	(2.539, -0.124)
Tumor necrosis factor receptor superfamily member 16 OS=Homo sapiens GN=NGFR PE=1 SV=1	sp|P08138|TNR16_HUMAN	P08138	NGFR	-1.29248	-0.207519	1.08496	0.0248232	1.60514	(-0.4, -2.185)
Isoform 3 of Pyruvate kinase PKM OS=Homo sapiens GN=PKM	sp|P14618-3|KPYM_HUMAN	P14618-3	PKM	-0.437979	3.22972	3.6677	0.220772	0.656056	(0.634, -1.51)
60S ribosomal protein L7 OS=Homo sapiens GN=RPL7 PE=1 SV=1	sp|P18124|RL7_HUMAN	P18124	RPL7	0.138767	2.16096	2.0222	0.551674	0.258317	(0.981, -0.703)
40S ribosomal protein S3a OS=Homo sapiens GN=RPS3A PE=1 SV=2	sp|P61247|RS3A_HUMAN	P61247	RPS3A	0.292481	1.45345	1.16096	0.763396	0.11725	(3.947, -3.362)
60S ribosomal protein L7a OS=Homo sapiens GN=RPL7A PE=1 SV=2	sp|P62424|RL7A_HUMAN	P62424	RPL7A	0.103225	2.45345	2.35022	0.514732	0.288419	(0.669, -0.463)
Prothrombin OS=Homo sapiens GN=F2 PE=1 SV=2	sp|P00734|THRB_HUMAN,tr|E9PIT3|E9PIT3_HUMAN	P00734	F2	1.0982	2.39068	1.29248	0.240222	0.619387	(3.957, -1.761)
Tubulin beta-3 chain OS=Homo sapiens GN=TUBB3 PE=1 SV=2	sp|Q13509|TBB3_HUMAN	Q13509	TUBB3	0.21648	3.03841	2.82193	0.338726	0.470152	(0.964, -0.531)
Isoform 2 of Annexin A2 OS=Homo sapiens GN=ANXA2	sp|P07355-2|ANXA2_HUMAN,sp|P07355|ANXA2_HUMAN	P07355-2	ANXA2	-0.11852	3.7539	3.87242	0.294479	0.530946	(0.244, -0.481)
Aspartate aminotransferase, mitochondrial OS=Homo sapiens GN=GOT2 PE=1 SV=3	sp|P00505|AATM_HUMAN	P00505	GOT2	-1.72972	-1	0.729716	0	Inf	(-1.73, -1.73)
Stress-70 protein, mitochondrial OS=Homo sapiens GN=HSPA9 PE=1 SV=2	sp|P38646|GRP75_HUMAN	P38646	HSPA9	-1.45345	-0.5	0.953445	0.128844	0.889935	(1.039, -3.946)
Isoform 2 of Basigin OS=Homo sapiens GN=BSG	sp|P35613-2|BASI_HUMAN,sp|P35613|BASI_HUMAN	P35613-2	BSG	-0.529447	2.08496	2.61441	0.024798	1.60558	(-0.164, -0.895)
Dolichyl-diphosphooligosaccharide--protein glycosyltransferase subunit 1 OS=Homo sapiens GN=RPN1 PE=1 SV=1	sp|P04843|RPN1_HUMAN	P04843	RPN1	-1.24271	-0.0465547	1.19616	0.318426	0.496991	(2.816, -5.302)
Elongation factor 1-gamma OS=Homo sapiens GN=EEF1G PE=1 SV=3	sp|P26641|EF1G_HUMAN	P26641	EEF1G	0.368483	1.45345	1.08496	0.330326	0.481058	(1.612, -0.875)
Isoform 2 of ATP synthase subunit alpha, mitochondrial OS=Homo sapiens GN=ATP5A1	sp|P25705-2|ATPA_HUMAN,sp|P25705|ATPA_HUMAN	P25705-2	ATP5A1	-0.631517	1.32193	1.95345	0.556989	0.254154	(3.257, -4.52)
60S ribosomal protein L5 OS=Homo sapiens GN=RPL5 PE=1 SV=3	sp|P46777|RL5_HUMAN	P46777	RPL5	-0.423998	1.32193	1.74593	0.586912	0.231427	(2.42, -3.268)
Core histone macro-H2A.2 OS=Homo sapiens GN=H2AFY2 PE=1 SV=3	sp|Q9P0M6|H2AW_HUMAN	Q9P0M6	H2AFY2	-0.111196	0.792481	0.903677	0.856266	0.0673915	(2.218, -2.44)
Barrier-to-autointegration factor OS=Homo sapiens GN=BANF1 PE=1 SV=1	sp|O75531|BAF_HUMAN	O75531	BANF1	0.385591	2	1.61441	0.5926	0.227238	(3.015, -2.244)
Peroxiredoxin-2 OS=Homo sapiens GN=PRDX2 PE=1 SV=5	sp|P32119|PRDX2_HUMAN	P32119	PRDX2	0.591296	2.57994	1.98864	0.11885	0.924999	(1.557, -0.374)
Serine--tRNA ligase, cytoplasmic OS=Homo sapiens GN=SARS PE=1 SV=3	sp|P49591|SYSC_HUMAN	P49591	SARS	1.28352	2.16096	0.877444	0.199827	0.699345	(4.211, -1.643)
Glycine--tRNA ligase OS=Homo sapiens GN=GARS PE=1 SV=3	sp|P41250|SYG_HUMAN	P41250	GARS	1.36848	2.16096	0.792481	0.0349128	1.45702	(2.498, 0.238)
14-3-3 protein theta OS=Homo sapiens GN=YWHAQ PE=1 SV=1	sp|P27348|1433T_HUMAN	P27348	YWHAQ	-2.16993	0	2.16993	0.000707265	3.15042	(-1.921, -2.418)
Arginine--tRNA ligase, cytoplasmic OS=Homo sapiens GN=RARS PE=1 SV=2	sp|P54136|SYRC_HUMAN	P54136	RARS	0.292481	0.584963	0.292481	0.54403	0.264377	(2.029, -1.444)
Isoform 2 of 26S proteasome non-ATPase regulatory subunit 11 OS=Homo sapiens GN=PSMD11	sp|O00231-2|PSD11_HUMAN,sp|O00231|PSD11_HUMAN	O00231-2	PSMD11	0	-1	-1	1	0	(5.196, -5.196)
Catenin beta-1 OS=Homo sapiens GN=CTNNB1 PE=1 SV=1	sp|P35222|CTNB1_HUMAN,tr|B4DGU4|B4DGU4_HUMAN	P35222	CTNNB1	-0.611196	1.08496	1.69616	0.478497	0.320121	(2.431, -3.654)
Isoform 2 of Tropomyosin alpha-3 chain OS=Homo sapiens GN=TPM3	sp|P06753-2|TPM3_HUMAN	P06753-2	TPM3	0.292481	1.69616	1.40368	0.400353	0.397557	(1.48, -0.895)
Cofilin-1 OS=Homo sapiens GN=CFL1 PE=1 SV=3	sp|P23528|COF1_HUMAN,tr|E9PK25|E9PK25_HUMAN,tr|G3V1A4|G3V1A4_HUMAN	P23528	CFL1	-0.128246	2.89395	3.0222	0.630376	0.200401	(0.853, -1.109)
Isoform 6 of Inactive tyrosine-protein kinase 7 OS=Homo sapiens GN=PTK7	sp|Q13308-6|PTK7_HUMAN	Q13308-6	PTK7	-1.16096	-1	0.160964	0	Inf	(-1.161, -1.161)
ADP-ribosylation factor 3 OS=Homo sapiens GN=ARF3 PE=1 SV=2	sp|P61204|ARF3_HUMAN	P61204	ARF3	-1.82193	0	1.82193	0.0106188	1.97392	(-1.008, -2.636)
Isoform 3 of Fermitin family homolog 2 OS=Homo sapiens GN=FERMT2	sp|Q96AC1-3|FERM2_HUMAN	Q96AC1-3	FERMT2	2	1.29248	-0.707519	0.141492	0.849268	(5.635, -1.635)
T-complex protein 1 subunit alpha OS=Homo sapiens GN=TCP1 PE=1 SV=1	sp|P17987|TCPA_HUMAN	P17987	TCP1	0.0776391	1.80735	1.72972	0.710165	0.148641	(0.858, -0.702)
Glucose-6-phosphate isomerase (Fragment) OS=Homo sapiens GN=GPI PE=4 SV=1	tr|A0A0A0MTS2|A0A0A0MTS2_HUMAN	A0A0A0MTS2	GPI	1.53519	1.69616	0.160964	0.0793097	1.10067	(3.515, -0.445)
Dynactin subunit 2 OS=Homo sapiens GN=DCTN2 PE=1 SV=4	sp|Q13561|DCTN2_HUMAN	Q13561	DCTN2	-0.5	-1	-0.5	0.592573	0.227258	(2.91, -3.91)
Sorbitol dehydrogenase OS=Homo sapiens GN=SORD PE=1 SV=4	sp|Q00796|DHSO_HUMAN	Q00796	SORD	0.292481	-0.707519	-1	0.500425	0.300661	(1.836, -1.251)
Integrin beta-3 OS=Homo sapiens GN=ITGB3 PE=1 SV=2	sp|P05106|ITB3_HUMAN	P05106	ITGB3	0.464805	1.16096	0.696159	0.673342	0.171764	(4.556, -3.627)
Isoform Beta-II of Protein kinase C beta type OS=Homo sapiens GN=PRKCB	sp|P05771-2|KPCB_HUMAN	P05771-2	PRKCB	0.292481	-0.707519	-1	0.428973	0.36757	(1.572, -0.987)
Tubulin beta chain OS=Homo sapiens GN=TUBB PE=1 SV=2	sp|P07437|TBB5_HUMAN	P07437	TUBB	0.0528973	4.21836	4.16546	0.790093	0.102322	(0.803, -0.697)
14-3-3 protein gamma OS=Homo sapiens GN=YWHAG PE=1 SV=2	sp|P61981|1433G_HUMAN	P61981	YWHAG	-0.576002	0.0849625	0.660964	0.371402	0.430155	(1.592, -2.744)
Disintegrin and metalloproteinase domain-containing protein 10 OS=Homo sapiens GN=ADAM10 PE=1 SV=1	sp|O14672|ADA10_HUMAN	O14672	ADAM10	-2.20752	-0.0465547	2.16096	0.0347957	1.45847	(-0.388, -4.027)
Neutral amino acid transporter A OS=Homo sapiens GN=SLC1A4 PE=1 SV=1	sp|P43007|SATT_HUMAN	P43007	SLC1A4	1.20752	2.08496	0.877444	0.00491424	2.30854	(1.573, 0.842)
Isoform 3 of 60S ribosomal protein L17 OS=Homo sapiens GN=RPL17	sp|P18621-3|RL17_HUMAN,sp|P18621|RL17_HUMAN,tr|A0A087WXM6|A0A087WXM6_HUMAN,tr|J3KRX5|J3KRX5_HUMAN,tr|J3QQT2|J3QQT2_HUMAN	P18621-3	RPL17	-0.937235	-0.207519	0.729716	0.225541	0.646774	(1.392, -3.266)
Cytochrome b-c1 complex subunit 2, mitochondrial OS=Homo sapiens GN=UQCRC2 PE=1 SV=3	sp|P22695|QCR2_HUMAN	P22695	UQCRC2	-1.40368	-0.707519	0.696159	0.0407798	1.38956	(-0.145, -2.662)
Isoform 2 of Nucleophosmin OS=Homo sapiens GN=NPM1	sp|P06748-2|NPM_HUMAN,sp|P06748|NPM_HUMAN	P06748-2	NPM1	-0.4693	2.29248	2.76178	0.566131	0.247083	(2.496, -3.434)
40S ribosomal protein S6 OS=Homo sapiens GN=RPS6 PE=1 SV=1	sp|P62753|RS6_HUMAN	P62753	RPS6	-1.20752	-0.0465547	1.16096	0.301173	0.521184	(2.553, -4.968)
3-hydroxyacyl-CoA dehydrogenase type-2 OS=Homo sapiens GN=HSD17B10 PE=1 SV=3	sp|Q99714|HCD2_HUMAN	Q99714	HSD17B10	-1.70752	-0.707519	1	0.0281091	1.55115	(-0.449, -2.966)
Ephrin type-A receptor 2 OS=Homo sapiens GN=EPHA2 PE=1 SV=2	sp|P29317|EPHA2_HUMAN	P29317	EPHA2	-2.32193	-1	1.32193	0.00789317	2.10275	(-1.429, -3.215)
60S ribosomal protein L13 OS=Homo sapiens GN=RPL13 PE=1 SV=4	sp|P26373|RL13_HUMAN	P26373	RPL13	-1.06875	-0.0465547	1.0222	0.101156	0.99501	(0.517, -2.654)
Secretory carrier-associated membrane protein 3 OS=Homo sapiens GN=SCAMP3 PE=1 SV=3	sp|O14828|SCAM3_HUMAN	O14828	SCAMP3	-0.368483	0.584963	0.953445	0.334819	0.47519	(0.89, -1.627)
Voltage-dependent anion-selective channel protein 1 OS=Homo sapiens GN=VDAC1 PE=1 SV=2	sp|P21796|VDAC1_HUMAN	P21796	VDAC1	-1.20752	-0.707519	0.5	0.172465	0.763299	(1.285, -3.7)
Endoplasmic reticulum resident protein 29 OS=Homo sapiens GN=ERP29 PE=1 SV=4	sp|P30040|ERP29_HUMAN	P30040	ERP29	-0.660964	0.792481	1.45345	0.504455	0.297178	(2.864, -4.186)
HLA class I histocompatibility antigen, A-24 alpha chain OS=Homo sapiens GN=HLA-A PE=1 SV=2	sp|P05534|1A24_HUMAN	P05534	HLA-A	0.378364	1.80735	1.42899	0.0882178	1.05444	(0.897, -0.14)
Intercellular adhesion molecule 1 OS=Homo sapiens GN=ICAM1 PE=1 SV=2	sp|P05362|ICAM1_HUMAN	P05362	ICAM1	-1.66096	-1	0.660964	0	Inf	(-1.661, -1.661)
Stomatin-like protein 2, mitochondrial OS=Homo sapiens GN=STOML2 PE=1 SV=1	sp|Q9UJZ1|STML2_HUMAN	Q9UJZ1	STOML2	-0.584963	0.5	1.08496	0.362581	0.440595	(1.566, -2.736)
60S ribosomal protein L4 OS=Homo sapiens GN=RPL4 PE=1 SV=5	sp|P36578|RL4_HUMAN	P36578	RPL4	-0.210166	3.04373	3.2539	0.123152	0.909557	(0.14, -0.561)
Isoform 2 of Peroxisomal multifunctional enzyme type 2 OS=Homo sapiens GN=HSD17B4	sp|P51659-2|DHB4_HUMAN	P51659-2	HSD17B4	-2.37744	-1	1.37744	0.0147996	1.82975	(-1.119, -3.636)
ATP-dependent 6-phosphofructokinase, platelet type OS=Homo sapiens GN=PFKP PE=1 SV=2	sp|Q01813|PFKAP_HUMAN	Q01813	PFKP	0.660964	0.453445	-0.207519	0.727562	0.13813	(7.763, -6.441)
Inorganic pyrophosphatase OS=Homo sapiens GN=PPA1 PE=1 SV=2	sp|Q15181|IPYR_HUMAN	Q15181	PPA1	0.242713	0.903677	0.660964	0.399919	0.398028	(1.227, -0.742)
Isoform 2 of Annexin A7 OS=Homo sapiens GN=ANXA7	sp|P20073-2|ANXA7_HUMAN,sp|P20073|ANXA7_HUMAN	P20073-2	ANXA7	1.03519	1.98864	0.953445	0.037148	1.43006	(1.918, 0.152)
14-3-3 protein zeta/delta OS=Homo sapiens GN=YWHAZ PE=1 SV=1	sp|P63104|1433Z_HUMAN	P63104	YWHAZ	0.898978	3.12869	2.22972	0.0451817	1.34504	(1.75, 0.048)
40S ribosomal protein SA OS=Homo sapiens GN=RPSA PE=1 SV=4	sp|P08865|RSSA_HUMAN,tr|C9J9K3|C9J9K3_HUMAN	P08865	RPSA	0.0129976	1.90368	1.89068	0.977061	0.0100782	(1.736, -1.71)
Copine-3 OS=Homo sapiens GN=CPNE3 PE=1 SV=1	sp|O75131|CPNE3_HUMAN	O75131	CPNE3	2.16096	1.45345	-0.707519	0.0312518	1.50513	(3.844, 0.478)
Histidine triad nucleotide-binding protein 1 OS=Homo sapiens GN=HINT1 PE=1 SV=2	sp|P49773|HINT1_HUMAN	P49773	HINT1	0.839036	2	1.16096	0.0674615	1.17094	(1.827, -0.149)
Fatty acid-binding protein, epidermal OS=Homo sapiens GN=FABP5 PE=1 SV=3	sp|Q01469|FABP5_HUMAN	Q01469	FABP5	1.63374	2.51118	0.877444	0.0131552	1.8809	(2.448, 0.819)
Copine-1 OS=Homo sapiens GN=CPNE1 PE=1 SV=1	tr|B0QZ18|B0QZ18_HUMAN	B0QZ18	CPNE1	0.923998	2.08496	1.16096	0.224462	0.648858	(3.212, -1.364)
Plasminogen OS=Homo sapiens GN=PLG PE=1 SV=2	sp|P00747|PLMN_HUMAN	P00747	PLG	0.131517	1.79248	1.66096	0.88152	0.0547679	(3.485, -3.222)
S-formylglutathione hydrolase OS=Homo sapiens GN=ESD PE=1 SV=2	sp|P10768|ESTD_HUMAN	P10768	ESD	2.79248	1.79248	-1	0.0835155	1.07823	(6.501, -0.916)
26S protease regulatory subunit 6B OS=Homo sapiens GN=PSMC4 PE=1 SV=2	sp|P43686|PRS6B_HUMAN	P43686	PSMC4	-5.55112e-17	0.792481	0.792481	1	0	(3.456, -3.456)
Chloride intracellular channel protein 1 OS=Homo sapiens GN=CLIC1 PE=1 SV=4	sp|O00299|CLIC1_HUMAN	O00299	CLIC1	0.611196	1.56464	0.953445	0.195731	0.708341	(1.985, -0.763)
Peroxiredoxin-6 OS=Homo sapiens GN=PRDX6 PE=1 SV=3	sp|P30041|PRDX6_HUMAN	P30041	PRDX6	1.66096	1.66096	0	0.0527811	1.27752	(3.371, -0.049)
Isoform 2 of Complement C4-A OS=Homo sapiens GN=C4A	sp|P0C0L4-2|CO4A_HUMAN,sp|P0C0L4|CO4A_HUMAN	P0C0L4-2	C4A	0.160964	0.953445	0.792481	0.704873	0.151889	(1.746, -1.424)
60S ribosomal protein L15 OS=Homo sapiens GN=RPL15 PE=1 SV=2	sp|P61313|RL15_HUMAN	P61313	RPL15	0.165074	2.22972	2.06464	0.589655	0.229402	(1.281, -0.951)
Hornerin OS=Homo sapiens GN=HRNR PE=1 SV=2	sp|Q86YZ3|HORN_HUMAN	Q86YZ3	HRNR	-0.292481	0.403677	0.696159	0.85577	0.067643	(5.813, -6.398)
Elongation factor 1-beta OS=Homo sapiens GN=EEF1B2 PE=1 SV=3	sp|P24534|EF1B_HUMAN	P24534	EEF1B2	0.131517	0.792481	0.660964	0.894189	0.0485707	(3.892, -3.629)
Ras-related protein Rab-7a OS=Homo sapiens GN=RAB7A PE=1 SV=1	sp|P51149|RAB7A_HUMAN	P51149	RAB7A	0.707519	1	0.292481	0.136706	0.864214	(1.966, -0.551)
Calpain small subunit 1 OS=Homo sapiens GN=CAPNS1 PE=1 SV=1	sp|P04632|CPNS1_HUMAN	P04632	CAPNS1	0	-1	-1	1	0	(5.347, -5.347)
Staphylococcal nuclease domain-containing protein 1 OS=Homo sapiens GN=SND1 PE=1 SV=1	sp|Q7KZF4|SND1_HUMAN	Q7KZF4	SND1	-0.611196	0.0849625	0.696159	0.428843	0.367701	(2.061, -3.284)
Isoform 2 of Protein enabled homolog OS=Homo sapiens GN=ENAH	sp|Q8N8S7-2|ENAH_HUMAN,sp|Q8N8S7-3|ENAH_HUMAN,sp|Q8N8S7|ENAH_HUMAN	Q8N8S7-2	ENAH	-0.818715	-0.415037	0.403677	0.341125	0.467087	(2.025, -3.663)
CD99 antigen OS=Homo sapiens GN=CD99 PE=1 SV=1	sp|P14209|CD99_HUMAN	P14209	CD99	-0.535195	1.45345	1.98864	0.161251	0.792497	(0.522, -1.592)
Proteasome subunit alpha type-4 OS=Homo sapiens GN=PSMA4 PE=1 SV=1	sp|P25789|PSA4_HUMAN,tr|H0YKT8|H0YKT8_HUMAN,tr|H0YL69|H0YL69_HUMAN,tr|H0YMA1|H0YMA1_HUMAN,tr|H0YMZ1|H0YMZ1_HUMAN,tr|H0YN18|H0YN18_HUMAN	P25789	PSMA4	1	0.292481	-0.707519	0.389782	0.409178	(4.95, -2.95)
Isoform B of Plasma membrane calcium-transporting ATPase 1 OS=Homo sapiens GN=ATP2B1	sp|P20020-3|AT2B1_HUMAN,sp|P20020-6|AT2B1_HUMAN	P20020-3	ATP2B1	-0.368483	0.792481	1.16096	0.762178	0.117944	(4.21, -4.947)
Adenylyl cyclase-associated protein 1 OS=Homo sapiens GN=CAP1 PE=1 SV=5	sp|Q01518|CAP1_HUMAN	Q01518	CAP1	-0.0849625	0.5	0.584963	0.886366	0.0523867	(2.175, -2.345)
T-complex protein 1 subunit eta OS=Homo sapiens GN=CCT7 PE=1 SV=2	sp|Q99832|TCPH_HUMAN	Q99832	CCT7	-0.524182	1.72972	2.2539	0.624853	0.204222	(3.416, -4.465)
WD repeat-containing protein 1 OS=Homo sapiens GN=WDR1 PE=1 SV=4	sp|O75083|WDR1_HUMAN	O75083	WDR1	0.111196	1.56464	1.45345	0.779338	0.108274	(1.607, -1.384)
Ephrin-B1 OS=Homo sapiens GN=EFNB1 PE=1 SV=1	sp|P98172|EFNB1_HUMAN	P98172	EFNB1	-0.368483	-0.707519	-0.339036	0.589781	0.229309	(2.124, -2.861)
Isoform 3 of Nucleoside diphosphate kinase B OS=Homo sapiens GN=NME2	sp|P22392-2|NDKB_HUMAN,tr|Q32Q12|Q32Q12_HUMAN	P22392-2	NME2	0.611196	2.69616	2.08496	0.142891	0.844994	(1.729, -0.506)
Superoxide dismutase [Cu-Zn] OS=Homo sapiens GN=SOD1 PE=1 SV=2	sp|P00441|SODC_HUMAN,sp|SODC_HUMAN|	P00441	SOD1	-0.144753	2.08496	2.22972	0.709324	0.149155	(1.305, -1.594)
Annexin A6 OS=Homo sapiens GN=ANXA6 PE=1 SV=3	sp|P08133|ANXA6_HUMAN	P08133	ANXA6	-0.128246	2.89395	3.0222	0.730812	0.136194	(1.268, -1.524)
Poly(rC)-binding protein 1 OS=Homo sapiens GN=PCBP1 PE=1 SV=2	sp|Q15365|PCBP1_HUMAN	Q15365	PCBP1	-0.160964	0	0.160964	0.704873	0.151889	(1.424, -1.746)
Isoform CNPI of 2',3'-cyclic-nucleotide 3'-phosphodiesterase OS=Homo sapiens GN=CNP	sp|P09543-2|CN37_HUMAN,sp|P09543|CN37_HUMAN	P09543-2	CNP	0	-0.207519	-0.207519	1	0	(1.82, -1.82)
Tripeptidyl-peptidase 2 OS=Homo sapiens GN=TPP2 PE=1 SV=4	sp|P29144|TPP2_HUMAN,tr|Q5VZU9|Q5VZU9_HUMAN	P29144	TPP2	1	0	-1	0.36862	0.433421	(4.737, -2.737)
Translational activator GCN1 OS=Homo sapiens GN=GCN1L1 PE=1 SV=6	sp|Q92616|GCN1L_HUMAN	Q92616	GCN1	-0.5	-0.5	0	0.698489	0.155841	(4.311, -5.311)
Collagen alpha-1(VI) chain OS=Homo sapiens GN=COL6A1 PE=1 SV=3	sp|P12109|CO6A1_HUMAN	P12109	COL6A1	0	-1	-1	1	0	(0.893, -0.893)
E3 ubiquitin-protein ligase HUWE1 OS=Homo sapiens GN=HUWE1 PE=1 SV=3	sp|Q7Z6Z7|HUWE1_HUMAN	Q7Z6Z7	HUWE1	0.368483	-0.339036	-0.707519	0.767788	0.114759	(5.064, -4.327)
DnaJ homolog subfamily A member 1 OS=Homo sapiens GN=DNAJA1 PE=1 SV=2	sp|P31689|DNJA1_HUMAN	P31689	DNAJA1	-0.792481	-1	-0.207519	0.511152	0.29145	(3.51, -5.095)
Peptidyl-prolyl cis-trans isomerase FKBP4 OS=Homo sapiens GN=FKBP4 PE=1 SV=3	sp|Q02790|FKBP4_HUMAN	Q02790	FKBP4	-0.868483	0.792481	1.66096	0.0715443	1.14542	(0.189, -1.926)
Actin-related protein 3 OS=Homo sapiens GN=ACTR3 PE=1 SV=3	sp|P61158|ARP3_HUMAN	P61158	ACTR3	-0.207519	-0.415037	-0.207519	0.602797	0.219829	(1.251, -1.666)
Ephrin type-B receptor 3 OS=Homo sapiens GN=EPHB3 PE=1 SV=2	sp|P54753|EPHB3_HUMAN	P54753	EPHB3	-1.5	-1	0.5	0.00409824	2.3874	(-1.086, -1.914)
Sodium/potassium-transporting ATPase subunit beta-3 OS=Homo sapiens GN=ATP1B3 PE=1 SV=1	sp|P54709|AT1B3_HUMAN	P54709	ATP1B3	-0.549768	1.80735	2.35712	0.435713	0.360799	(1.897, -2.997)
Calponin OS=Homo sapiens GN=CNN2 PE=1 SV=1	tr|B4DDF4|B4DDF4_HUMAN	B4DDF4	CNN2	0	-1	-1	1	0	(1.737, -1.737)
Tyrosine--tRNA ligase, cytoplasmic OS=Homo sapiens GN=YARS PE=1 SV=4	sp|P54577|SYYC_HUMAN	P54577	YARS	-0.611196	-0.707519	-0.0963225	0.462241	0.335131	(2.304, -3.527)
Large neutral amino acids transporter small subunit 1 OS=Homo sapiens GN=SLC7A5 PE=1 SV=2	sp|Q01650|LAT1_HUMAN	Q01650	SLC7A5	0.535195	1.69616	1.16096	0.170914	0.767221	(1.633, -0.563)
Isoform 2 of Sorting nexin-18 OS=Homo sapiens GN=SNX18	sp|Q96RF0-2|SNX18_HUMAN	Q96RF0-2	SNX18	0.292481	-0.707519	-1	0.522033	0.282302	(1.928, -1.343)
Estradiol 17-beta-dehydrogenase 2 OS=Homo sapiens GN=HSD17B2 PE=1 SV=1	sp|P37059|DHB2_HUMAN	P37059	HSD17B2	0	-1	-1	1	0	(4.781, -4.781)
40S ribosomal protein S13 OS=Homo sapiens GN=RPS13 PE=1 SV=2	sp|P62277|RS13_HUMAN,tr|J3KMX5|J3KMX5_HUMAN	P62277	RPS13	-0.576002	0.584963	1.16096	0.0864094	1.06344	(0.204, -1.356)
Epoxide hydrolase 1 OS=Homo sapiens GN=EPHX1 PE=1 SV=1	sp|P07099|HYEP_HUMAN	P07099	EPHX1	0	-1	-1	1	0	(6.454, -6.454)
Neuroblast differentiation-associated protein AHNAK OS=Homo sapiens GN=AHNAK PE=1 SV=2	sp|Q09666|AHNK_HUMAN	Q09666	AHNAK	0	-1	-1	1	0	(3.196, -3.196)
CAD protein OS=Homo sapiens GN=CAD PE=1 SV=3	sp|P27708|PYR1_HUMAN,tr|F8VPD4|F8VPD4_HUMAN	P27708	CAD	0	0.292481	0.292481	1	0	(3.943, -3.943)
Isoform 2 of Protein tweety homolog 3 OS=Homo sapiens GN=TTYH3	sp|Q9C0H2-2|TTYH3_HUMAN,sp|Q9C0H2|TTYH3_HUMAN	Q9C0H2-2	TTYH3	-1.58496	-1	0.584963	0.0591693	1.2279	(0.152, -3.322)
Phosphatidylethanolamine-binding protein 1 OS=Homo sapiens GN=PEBP1 PE=1 SV=3	sp|P30086|PEBP1_HUMAN	P30086	PEBP1	-0.403677	1	1.40368	0.191161	0.7186	(0.489, -1.297)
Laminin subunit gamma-1 OS=Homo sapiens GN=LAMC1 PE=1 SV=3	sp|P11047|LAMC1_HUMAN	P11047	LAMC1	-0.207519	-0.707519	-0.5	0.898192	0.046631	(5.962, -6.377)
ADP-ribosylation factor 6 OS=Homo sapiens GN=ARF6 PE=1 SV=2	sp|P62330|ARF6_HUMAN	P62330	ARF6	0	-1	-1	1	0	(2.844, -2.844)
Tumor necrosis factor receptor superfamily member 10B OS=Homo sapiens GN=TNFRSF10B PE=1 SV=2	sp|O14763|TR10B_HUMAN	O14763	TNFRSF10B	-0.160964	0.292481	0.453445	0.665523	0.176837	(1.219, -1.541)
Monocarboxylate transporter 1 OS=Homo sapiens GN=SLC16A1 PE=1 SV=3	sp|P53985|MOT1_HUMAN	P53985	SLC16A1	-0.704695	2.29248	2.99718	0.177139	0.751687	(0.776, -2.185)
Filaggrin-2 OS=Homo sapiens GN=FLG2 PE=1 SV=1	sp|Q5D862|FILA2_HUMAN	Q5D862	FLG2	-1.58496	-1	0.584963	0.13864	0.858113	(1.259, -4.429)
Desmoglein-1 OS=Homo sapiens GN=DSG1 PE=1 SV=2	sp|Q02413|DSG1_HUMAN	Q02413	DSG1	-1.5	-1	0.5	0	Inf	(-1.5, -1.5)
Isoform 2 of Ephrin type-A receptor 4 OS=Homo sapiens GN=EPHA4	sp|P54764-2|EPHA4_HUMAN,sp|P54764|EPHA4_HUMAN	P54764-2	EPHA4	-1.45345	-1	0.453445	0.0381901	1.41805	(-0.195, -2.712)
Ras-related protein Ral-A OS=Homo sapiens GN=RALA PE=1 SV=1	sp|P11233|RALA_HUMAN	P11233	RALA	-1.86848	0.292481	2.16096	0.0255564	1.5925	(-0.558, -3.179)
Creatine kinase B-type OS=Homo sapiens GN=CKB PE=1 SV=1	sp|P12277|KCRB_HUMAN	P12277	CKB	-1.5	-0.707519	0.792481	0.085884	1.06609	(0.524, -3.524)
Protein disulfide-isomerase OS=Homo sapiens GN=P4HB PE=1 SV=3	sp|P07237|PDIA1_HUMAN	P07237	P4HB	0.5025	3.08746	2.58496	0.369334	0.43258	(2.384, -1.379)
Hypoxia up-regulated protein 1 OS=Homo sapiens GN=HYOU1 PE=1 SV=1	sp|Q9Y4L1|HYOU1_HUMAN	Q9Y4L1	HYOU1	-2.02945	-0.707519	1.32193	0.292595	0.533733	(4.14, -8.199)
40S ribosomal protein S14 OS=Homo sapiens GN=RPS14 PE=1 SV=3	sp|P62263|RS14_HUMAN	P62263	RPS14	-0.263034	0.821928	1.08496	0.694286	0.158462	(2.229, -2.755)
Isoform 2 of Heat shock protein 75 kDa, mitochondrial OS=Homo sapiens GN=TRAP1	sp|Q12931-2|TRAP1_HUMAN,sp|Q12931|TRAP1_HUMAN	Q12931-2	TRAP1	-1.40368	-1	0.403677	0.218533	0.660483	(2.006, -4.813)
Histone H1.5 OS=Homo sapiens GN=HIST1H1B PE=1 SV=3	sp|P16401|H15_HUMAN	P16401	HIST1H1B	-2	-1	1	0.0820589	1.08587	(0.63, -4.63)
Keratin, type II cytoskeletal 6C OS=Homo sapiens GN=KRT6C PE=1 SV=3	sp|P48668|K2C6C_HUMAN	P48668	KRT6C	-2.43723	-0.707519	1.72972	0.07782	1.10891	(0.673, -5.547)
Sarcoplasmic/endoplasmic reticulum calcium ATPase 2 OS=Homo sapiens GN=ATP2A2 PE=1 SV=1	sp|P16615|AT2A2_HUMAN	P16615	ATP2A2	-3.09984	-1	2.09984	0.157877	0.801681	(2.94, -9.139)
Isoform 2 of Serine/threonine-protein phosphatase PGAM5, mitochondrial OS=Homo sapiens GN=PGAM5	sp|Q96HS1-2|PGAM5_HUMAN,sp|Q96HS1|PGAM5_HUMAN	Q96HS1-2	PGAM5	-1.29248	-1	0.292481	0	Inf	(-1.292, -1.292)
Prohibitin-2 OS=Homo sapiens GN=PHB2 PE=1 SV=2	sp|Q99623|PHB2_HUMAN,tr|J3KPX7|J3KPX7_HUMAN	Q99623	PHB2	-1.03519	0.953445	1.98864	0.304743	0.516067	(2.221, -4.291)
Enhancer of mRNA-decapping protein 4 OS=Homo sapiens GN=EDC4 PE=1 SV=1	sp|Q6P2E9|EDC4_HUMAN	Q6P2E9	EDC4	-1.1112	-0.707519	0.403677	0.062823	1.20188	(0.147, -2.37)
40S ribosomal protein S2 OS=Homo sapiens GN=RPS2 PE=1 SV=2	sp|P15880|RS2_HUMAN	P15880	RPS2	-0.631517	0.160964	0.792481	0.138025	0.860043	(0.498, -1.762)
Prohibitin OS=Homo sapiens GN=PHB PE=1 SV=1	sp|P35232|PHB_HUMAN	P35232	PHB	-1.40368	-0.707519	0.696159	0.310247	0.508293	(3.079, -5.887)
Isoform 2 of Dolichyl-diphosphooligosaccharide--protein glycosyltransferase 48 kDa subunit OS=Homo sapiens GN=DDOST	sp|P39656-2|OST48_HUMAN,sp|P39656|OST48_HUMAN	P39656-2	DDOST	-1.16096	0.792481	1.95345	0.235763	0.627524	(1.82, -4.142)
U5 small nuclear ribonucleoprotein 200 kDa helicase OS=Homo sapiens GN=SNRNP200 PE=1 SV=2	sp|O75643|U520_HUMAN	O75643	SNRNP200	-1.29248	-1	0.292481	0	Inf	(-1.292, -1.292)
60S ribosomal protein L6 OS=Homo sapiens GN=RPL6 PE=1 SV=3	sp|Q02878|RL6_HUMAN	Q02878	RPL6	-0.0465547	0.953445	1	0.930197	0.031425	(1.978, -2.071)
Alcohol dehydrogenase [NADP(+)] OS=Homo sapiens GN=AKR1A1 PE=1 SV=3	sp|P14550|AK1A1_HUMAN	P14550	AKR1A1	-0.5	-1	-0.5	0	Inf	(-0.5, -0.5)
DNA topoisomerase 1 OS=Homo sapiens GN=TOP1 PE=1 SV=2	sp|P11387|TOP1_HUMAN	P11387	TOP1	-0.207519	-0.707519	-0.5	0.551571	0.258399	(1.051, -1.466)
EH domain-containing protein 1 OS=Homo sapiens GN=EHD1 PE=1 SV=2	sp|Q9H4M9|EHD1_HUMAN,tr|A0A024R571|A0A024R571_HUMAN	Q9H4M9	EHD1	-1.56464	0	1.56464	0.32176	0.492468	(3.593, -6.722)
Neural cell adhesion molecule 2 OS=Homo sapiens GN=NCAM2 PE=1 SV=2	sp|O15394|NCAM2_HUMAN,tr|H9KV31|H9KV31_HUMAN	O15394	NCAM2	-0.292481	-1	-0.707519	0	Inf	(-0.292, -0.292)
A disintegrin and metalloproteinase with thrombospondin motifs 4 OS=Homo sapiens GN=ADAMTS4 PE=1 SV=3	sp|O75173|ATS4_HUMAN	O75173	ADAMTS4	0	-1	-1	1	0	(0, 0)
Vitronectin OS=Homo sapiens GN=VTN PE=1 SV=1	sp|P04004|VTNC_HUMAN	P04004	VTN	0.111196	0.403677	0.292481	0.87855	0.0562334	(2.876, -2.654)
Heat shock 70 kDa protein 1A/1B OS=Homo sapiens GN=HSPA1A PE=1 SV=5	sp|P08107|HSP71_HUMAN	P08107		1.5	2.16096	0.660964	0.126485	0.897961	(4.043, -1.043)
Unconventional myosin-X OS=Homo sapiens GN=MYO10 PE=1 SV=3	sp|Q9HD67|MYO10_HUMAN,tr|A0A0A0MQX1|A0A0A0MQX1_HUMAN	Q9HD67	MYO10	0	-1	-1	1	0	(1.258, -1.258)
Disco-interacting protein 2 homolog B OS=Homo sapiens GN=DIP2B PE=1 SV=3	sp|Q9P265|DIP2B_HUMAN	Q9P265	DIP2B	-0.292481	-1	-0.707519	0	Inf	(-0.292, -0.292)
Nicotinamide phosphoribosyltransferase OS=Homo sapiens GN=NAMPT PE=1 SV=1	sp|P43490|NAMPT_HUMAN	P43490	NAMPT	1.29248	0.792481	-0.5	0.0248232	1.60514	(2.185, 0.4)
Membrane-associated progesterone receptor component 1 OS=Homo sapiens GN=PGRMC1 PE=1 SV=3	sp|O00264|PGRC1_HUMAN	O00264	PGRMC1	0.415037	1.5	1.08496	0.493803	0.306447	(2.566, -1.736)
Serpin H1 OS=Homo sapiens GN=SERPINH1 PE=1 SV=2	sp|P50454|SERPH_HUMAN	P50454	SERPINH1	-1.17396	2.22972	3.40368	0.0687721	1.16259	(0.224, -2.572)
Bifunctional purine biosynthesis protein PURH OS=Homo sapiens GN=ATIC PE=1 SV=3	sp|P31939|PUR9_HUMAN	P31939	ATIC	-0.223729	2.31468	2.53841	0.73973	0.130927	(2.301, -2.749)
X-ray repair cross-complementing protein 5 OS=Homo sapiens GN=XRCC5 PE=1 SV=3	sp|P13010|XRCC5_HUMAN	P13010	XRCC5	1.21648	1.37744	0.160964	0.0384519	1.41508	(2.274, 0.159)
Inosine-5'-monophosphate dehydrogenase 2 OS=Homo sapiens GN=IMPDH2 PE=1 SV=2	sp|P12268|IMDH2_HUMAN	P12268	IMPDH2	1	0	-1	0.572412	0.242291	(7.432, -5.432)
Isoform Short of 14-3-3 protein beta/alpha OS=Homo sapiens GN=YWHAB	sp|P31946-2|1433B_HUMAN,sp|P31946|1433B_HUMAN	P31946-2	YWHAB	-0.485427	1.32193	1.80735	0.300037	0.522825	(1.021, -1.992)
Rho-related GTP-binding protein RhoG OS=Homo sapiens GN=RHOG PE=1 SV=1	sp|P84095|RHOG_HUMAN	P84095	RHOG	-0.292481	-0.707519	-0.415037	0.724903	0.13972	(2.817, -3.402)
Ras-related protein Rab-10 OS=Homo sapiens GN=RAB10 PE=1 SV=1	sp|P61026|RAB10_HUMAN	P61026	RAB10	-1.29248	-1	0.292481	0.122709	0.911123	(0.859, -3.444)
26S proteasome non-ATPase regulatory subunit 7 OS=Homo sapiens GN=PSMD7 PE=1 SV=2	sp|P51665|PSMD7_HUMAN	P51665	PSMD7	-0.292481	-1	-0.707519	0.747485	0.126397	(3.117, -3.702)
40S ribosomal protein S7 OS=Homo sapiens GN=RPS7 PE=1 SV=1	sp|P62081|RS7_HUMAN	P62081	RPS7	-0.435358	1.56464	2	0.370595	0.4311	(1.2, -2.071)
Myotrophin OS=Homo sapiens GN=MTPN PE=1 SV=2	sp|P58546|MTPN_HUMAN	P58546	MTPN	0	-0.5	-0.5	1	0	(4.032, -4.032)
40S ribosomal protein S3 OS=Homo sapiens GN=RPS3 PE=1 SV=2	sp|P23396|RS3_HUMAN	P23396	RPS3	-0.903677	0.160964	1.06464	0.184519	0.73396	(1.048, -2.855)
F-actin-capping protein subunit alpha-1 OS=Homo sapiens GN=CAPZA1 PE=1 SV=3	sp|P52907|CAZA1_HUMAN	P52907	CAPZA1	-1.16096	-1	0.160964	0.463851	0.333621	(4.4, -6.722)
Ras-related protein Rab-14 OS=Homo sapiens GN=RAB14 PE=1 SV=4	sp|P61106|RAB14_HUMAN	P61106	RAB14	-0.707519	-0.415037	0.292481	0.639021	0.194485	(4.854, -6.269)
Tetranectin OS=Homo sapiens GN=CLEC3B PE=4 SV=1	tr|E9PHK0|E9PHK0_HUMAN	E9PHK0	CLEC3B	-0.160964	0.792481	0.953445	0.697492	0.156461	(1.382, -1.704)
Tetraspanin (Fragment) OS=Homo sapiens GN=CD81 PE=1 SV=1	tr|H0YDL9|H0YDL9_HUMAN	H0YDL9	CD81	-0.374231	1.32193	1.69616	0.0780868	1.10742	(0.104, -0.853)
Tropomyosin alpha-4 chain OS=Homo sapiens GN=TPM4 PE=1 SV=3	sp|P67936|TPM4_HUMAN	P67936	TPM4	0.792481	1.79248	1	0.0969264	1.01356	(1.939, -0.354)
PDZ and LIM domain protein 5 OS=Homo sapiens GN=PDLIM5 PE=1 SV=5	sp|Q96HC4|PDLI5_HUMAN	Q96HC4	PDLIM5	0	-1	-1	1	0	(0, 0)
Complement C3 OS=Homo sapiens GN=C3 PE=1 SV=2	sp|P01024|CO3_HUMAN	P01024	C3	0.557739	1.85022	1.29248	0.579208	0.237165	(4.216, -3.1)
60S acidic ribosomal protein P2 OS=Homo sapiens GN=RPLP2 PE=1 SV=1	sp|P05387|RLA2_HUMAN	P05387	RPLP2	-0.777608	1.80735	2.58496	0.0244842	1.61111	(-0.244, -1.311)
Isoform 2 of Ras-related protein Rab-5C OS=Homo sapiens GN=RAB5C	sp|P51148-2|RAB5C_HUMAN,sp|P51148|RAB5C_HUMAN	P51148-2	RAB5C	-1.45345	-1	0.453445	0.0586744	1.23155	(0.132, -3.039)
Eukaryotic translation initiation factor 4B OS=Homo sapiens GN=EIF4B PE=1 SV=2	sp|P23588|IF4B_HUMAN,tr|E7EX17|E7EX17_HUMAN	P23588	EIF4B	-0.868483	-0.707519	0.160964	0.0971668	1.01248	(0.39, -2.127)
60S ribosomal protein L10a OS=Homo sapiens GN=RPL10A PE=1 SV=2	sp|P62906|RL10A_HUMAN	P62906	RPL10A	-1.29248	-1	0.292481	0.168754	0.772745	(1.337, -3.922)
Leucine--tRNA ligase, cytoplasmic OS=Homo sapiens GN=LARS PE=1 SV=2	sp|Q9P2J5|SYLC_HUMAN	Q9P2J5	LARS	-0.584963	0	0.584963	0.106182	0.973951	(0.308, -1.478)
Isoform 2 of Voltage-dependent calcium channel subunit alpha-2/delta-1 OS=Homo sapiens GN=CACNA2D1	sp|P54289-2|CA2D1_HUMAN,sp|P54289-5|CA2D1_HUMAN	P54289-2	CACNA2D1	0.584963	-0.415037	-1	0.253318	0.596334	(2.17, -1)
Actin-related protein 2/3 complex subunit 1B OS=Homo sapiens GN=ARPC1B PE=1 SV=3	sp|O15143|ARC1B_HUMAN	O15143	ARPC1B	0	-1	-1	1	0	(4.995, -4.995)
60S ribosomal protein L18a OS=Homo sapiens GN=RPL18A PE=1 SV=2	sp|Q02543|RL18A_HUMAN	Q02543	RPL18A	0.5	0.792481	0.292481	0.358599	0.445392	(2.32, -1.32)
Guanine nucleotide-binding protein G(I)/G(S)/G(T) subunit beta-2 OS=Homo sapiens GN=GNB2 PE=1 SV=3	sp|P62879|GBB2_HUMAN	P62879	GNB2	-1.911	0.903677	2.81468	0.169659	0.770423	(1.991, -5.813)
Cytoplasmic FMR1-interacting protein 1 OS=Homo sapiens GN=CYFIP1 PE=1 SV=1	sp|Q7L576|CYFP1_HUMAN	Q7L576	CYFIP1	0	-1	-1	1	0	(2.717, -2.717)
Peptidyl-prolyl cis-trans isomerase A OS=Homo sapiens GN=PPIA PE=1 SV=2	sp|P62937|PPIA_HUMAN,sp|PPIA_HUMAN|	P62937	PPIA	-0.305479	2.39068	2.69616	0.16395	0.78529	(0.304, -0.915)
Isoform 4 of Prostaglandin E synthase 3 OS=Homo sapiens GN=PTGES3	sp|Q15185-4|TEBP_HUMAN,sp|Q15185|TEBP_HUMAN,tr|A0A087WYT3|A0A087WYT3_HUMAN	Q15185-4	PTGES3	-1.29248	-1	0.292481	0.325377	0.487613	(3.01, -5.595)
Splicing factor, proline- and glutamine-rich OS=Homo sapiens GN=SFPQ PE=1 SV=2	sp|P23246|SFPQ_HUMAN	P23246	SFPQ	-0.5	-0.707519	-0.207519	0.272922	0.563962	(0.936, -1.936)
Isoform 2 of B-cell receptor-associated protein 31 OS=Homo sapiens GN=BCAP31	sp|P51572-2|BAP31_HUMAN,sp|P51572|BAP31_HUMAN	P51572-2	BCAP31	-1.90368	-1	0.903677	0.221416	0.654791	(2.765, -6.572)
Alpha-actinin-4 OS=Homo sapiens GN=ACTN4 PE=1 SV=2	sp|O43707|ACTN4_HUMAN	O43707	ACTN4	-0.131517	0.953445	1.08496	0.782975	0.106252	(1.668, -1.931)
Isoform 2 of Transgelin-2 OS=Homo sapiens GN=TAGLN2	sp|P37802-2|TAGL2_HUMAN,sp|P37802|TAGL2_HUMAN,tr|X6RJP6|X6RJP6_HUMAN	P37802-2	TAGLN2	0.292481	0.792481	0.5	0.294094	0.531513	(1.185, -0.6)
Ras-related protein Rap-2b OS=Homo sapiens GN=RAP2B PE=1 SV=1	sp|P61225|RAP2B_HUMAN	P61225	RAP2B	-1.16096	-1	0.160964	0.463851	0.333621	(4.4, -6.722)
V-type proton ATPase catalytic subunit A OS=Homo sapiens GN=ATP6V1A PE=1 SV=2	sp|P38606|VATA_HUMAN	P38606	ATP6V1A	-0.792481	-1	-0.207519	0.457834	0.339292	(2.944, -4.529)
Isoform 2 of Plasminogen activator inhibitor 1 RNA-binding protein OS=Homo sapiens GN=SERBP1	sp|Q8NC51-2|PAIRB_HUMAN,sp|Q8NC51-3|PAIRB_HUMAN,sp|Q8NC51-4|PAIRB_HUMAN,sp|Q8NC51|PAIRB_HUMAN	Q8NC51-2	SERBP1	-1	-0.207519	0.792481	0.307837	0.511679	(2.172, -4.172)
Insulin-like growth factor 2 mRNA-binding protein 1 OS=Homo sapiens GN=IGF2BP1 PE=1 SV=2	sp|Q9NZI8|IF2B1_HUMAN	Q9NZI8	IGF2BP1	-0.5	-0.207519	0.292481	0.666902	0.175938	(3.806, -4.806)
Isoform XA of Plasma membrane calcium-transporting ATPase 4 OS=Homo sapiens GN=ATP2B4	sp|P23634-2|AT2B4_HUMAN,sp|P23634-3|AT2B4_HUMAN,sp|P23634-4|AT2B4_HUMAN,sp|P23634-5|AT2B4_HUMAN,sp|P23634-8|AT2B4_HUMAN,sp|P23634|AT2B4_HUMAN	P23634-2	ATP2B4	0	0	0	1	0	(3.658, -3.658)
Protein S100-A11 OS=Homo sapiens GN=S100A11 PE=1 SV=2	sp|P31949|S10AB_HUMAN	P31949	S100A11	0.5	1.16096	0.660964	0.0898838	1.04632	(1.193, -0.193)
Guanine nucleotide-binding protein G(q) subunit alpha OS=Homo sapiens GN=GNAQ PE=1 SV=4	sp|P50148|GNAQ_HUMAN	P50148	GNAQ	-2.5	-0.339036	2.16096	0.136379	0.865252	(1.94, -6.94)
40S ribosomal protein S12 OS=Homo sapiens GN=RPS12 PE=1 SV=3	sp|P25398|RS12_HUMAN	P25398	RPS12	0.292481	-0.415037	-0.707519	0.71943	0.143011	(3.337, -2.752)
Isoform 2 of Eukaryotic translation initiation factor 3 subunit L OS=Homo sapiens GN=EIF3L	sp|Q9Y262-2|EIF3L_HUMAN,sp|Q9Y262|EIF3L_HUMAN,tr|B0QY89|B0QY89_HUMAN	Q9Y262-2	EIF3L	-0.5	-0.707519	-0.207519	0.613913	0.211893	(3.135, -4.135)
CD59 glycoprotein OS=Homo sapiens GN=CD59 PE=1 SV=1	sp|P13987|CD59_HUMAN,tr|E9PNW4|E9PNW4_HUMAN,tr|E9PR17|E9PR17_HUMAN	P13987	CD59	0.368483	0.453445	0.0849625	0.369413	0.432488	(1.748, -1.011)
Isoform 4 of Dipeptidyl peptidase 3 OS=Homo sapiens GN=DPP3	sp|Q9NY33-4|DPP3_HUMAN,sp|Q9NY33|DPP3_HUMAN	Q9NY33-4	DPP3	0	-1	-1	1	0	(2.151, -2.151)
Neuroplastin OS=Homo sapiens GN=NPTN PE=1 SV=2	sp|Q9Y639|NPTN_HUMAN	Q9Y639	NPTN	-0.792481	-1	-0.207519	0.0144538	1.84002	(-0.378, -1.207)
Signal recognition particle subunit SRP72 OS=Homo sapiens GN=SRP72 PE=1 SV=3	sp|O76094|SRP72_HUMAN	O76094	SRP72	0.584963	0.0849625	-0.5	0.49508	0.305325	(3.627, -2.457)
Flotillin-1 OS=Homo sapiens GN=FLOT1 PE=1 SV=3	sp|O75955|FLOT1_HUMAN	O75955	FLOT1	0.0849625	-0.415037	-0.5	0.953568	0.0206484	(5.646, -5.476)
IgG receptor FcRn large subunit p51 OS=Homo sapiens GN=FCGRT PE=1 SV=1	sp|P55899|FCGRN_HUMAN	P55899	FCGRT	-0.292481	-1	-0.707519	0.617776	0.209169	(1.859, -2.444)
60S ribosomal protein L12 OS=Homo sapiens GN=RPL12 PE=1 SV=1	sp|P30050|RL12_HUMAN	P30050	RPL12	-0.792481	0	0.792481	0.038866	1.41043	(-0.1, -1.485)
26S protease regulatory subunit 7 OS=Homo sapiens GN=PSMC2 PE=1 SV=3	sp|P35998|PRS7_HUMAN	P35998	PSMC2	-5.55112e-17	-0.707519	-0.707519	1	0	(3.11, -3.11)
Isoform 2 of Cullin-associated NEDD8-dissociated protein 1 OS=Homo sapiens GN=CAND1	sp|Q86VP6-2|CAND1_HUMAN,sp|Q86VP6|CAND1_HUMAN	Q86VP6-2	CAND1	-1.08496	-1	0.0849625	0.352813	0.452456	(2.803, -4.973)
Matrix metalloproteinase-14 OS=Homo sapiens GN=MMP14 PE=1 SV=3	sp|P50281|MMP14_HUMAN	P50281	MMP14	0	-1	-1	1	0	(0.478, -0.478)
40S ribosomal protein S17-like OS=Homo sapiens GN=RPS17L PE=1 SV=1	sp|P0CW22|RS17L_HUMAN	P0CW22		-0.5	-0.707519	-0.207519	0.774608	0.110918	(6.076, -7.076)
Tyrosine-protein kinase JAK1 OS=Homo sapiens GN=JAK1 PE=1 SV=2	sp|P23458|JAK1_HUMAN	P23458	JAK1	0.792481	-0.207519	-1	0.184371	0.734307	(2.503, -0.918)
Synaptosomal-associated protein (Fragment) OS=Homo sapiens GN=SNAP23 PE=1 SV=1	tr|H3BV99|H3BV99_HUMAN	H3BV99	SNAP23	-0.0465547	0.953445	1	0.9256	0.0335766	(1.852, -1.945)
Isoform 4 of E3 ubiquitin-protein ligase UBR4 OS=Homo sapiens GN=UBR4	sp|Q5T4S7-4|UBR4_HUMAN	Q5T4S7-4	UBR4	-0.292481	-1	-0.707519	0.82462	0.0837462	(4.703, -5.288)
Nidogen-1 OS=Homo sapiens GN=NID1 PE=1 SV=3	sp|P14543|NID1_HUMAN	P14543	NID1	0	-1	-1	1	0	(5.561, -5.561)
Isoform 2 of Annexin A11 OS=Homo sapiens GN=ANXA11	sp|P50995-2|ANX11_HUMAN,sp|P50995|ANX11_HUMAN	P50995-2	ANXA11	1.51487	1.80735	0.292481	0.00534484	2.27207	(1.993, 1.036)
Stathmin OS=Homo sapiens GN=STMN1 PE=1 SV=3	sp|P16949|STMN1_HUMAN	P16949	STMN1	0	-1	-1	1	0	(1.585, -1.585)
Trifunctional purine biosynthetic protein adenosine-3 OS=Homo sapiens GN=GART PE=1 SV=1	sp|P22102|PUR2_HUMAN	P22102	GART	-1.076	-0.415037	0.660964	0.0352409	1.45295	(-0.183, -1.969)
Collagen alpha-2(I) chain OS=Homo sapiens GN=COL1A2 PE=1 SV=7	sp|P08123|CO1A2_HUMAN,tr|A0A087WTA8|A0A087WTA8_HUMAN	P08123	COL1A2	0	-1	-1	1	0	(4.303, -4.303)
Keratin, type I cytoskeletal 14 OS=Homo sapiens GN=KRT14 PE=1 SV=4	sp|P02533|K1C14_HUMAN	P02533	KRT14	-2.5	-0.707519	1.79248	0.0977224	1.01001	(1.135, -6.135)
Isoform 2 of ATP-citrate synthase OS=Homo sapiens GN=ACLY	sp|P53396-2|ACLY_HUMAN,sp|P53396|ACLY_HUMAN	P53396-2	ACLY	0	-1	-1	1	0	(0.893, -0.893)
Isoform 2 of Phosphoethanolamine/phosphocholine phosphatase OS=Homo sapiens GN=PHOSPHO1	sp|Q8TCT1-2|PHOP1_HUMAN,sp|Q8TCT1-3|PHOP1_HUMAN,sp|Q8TCT1|PHOP1_HUMAN	Q8TCT1-2	PHOSPHO1	0	-1	-1	1	0	(1.044, -1.044)
Isoform 2 of Histone deacetylase 2 OS=Homo sapiens GN=HDAC2	sp|Q92769-3|HDAC2_HUMAN,sp|Q92769|HDAC2_HUMAN	Q92769-3	HDAC2	0	-1	-1	1	0	(3.737, -3.737)
Isoform Short of Endoglin OS=Homo sapiens GN=ENG	sp|P17813-2|EGLN_HUMAN,sp|P17813|EGLN_HUMAN	P17813-2	ENG	-0.707519	-0.707519	0	0.136706	0.864214	(0.551, -1.966)
Paralemmin-3 OS=Homo sapiens GN=PALM3 PE=1 SV=2	sp|A6NDB9|PALM3_HUMAN	A6NDB9	PALM3	-1.16096	-1	0.160964	0	Inf	(-1.161, -1.161)
Ras-related protein Rap-1A OS=Homo sapiens GN=RAP1A PE=1 SV=1	sp|P62834|RAP1A_HUMAN	P62834	RAP1A	-0.937235	1.69616	2.63339	0.270421	0.567959	(1.736, -3.61)
Lactadherin OS=Homo sapiens GN=MFGE8 PE=1 SV=2	sp|Q08431|MFGM_HUMAN	Q08431	MFGE8	-1.36848	1.29248	2.66096	0.095512	1.01994	(0.595, -3.332)
Isoform 3 of Exportin-2 OS=Homo sapiens GN=CSE1L	sp|P55060-3|XPO2_HUMAN,sp|P55060|XPO2_HUMAN	P55060-3	CSE1L	-0.903677	-1	-0.0963225	0.212445	0.672754	(1.248, -3.055)
Integrin alpha-1 OS=Homo sapiens GN=ITGA1 PE=1 SV=2	sp|P56199|ITA1_HUMAN	P56199	ITGA1	-1	-1	0	0	Inf	(-1, -1)
Reticulocalbin-1 OS=Homo sapiens GN=RCN1 PE=1 SV=1	sp|Q15293|RCN1_HUMAN	Q15293	RCN1	-1.1112	-0.707519	0.403677	0.195091	0.709762	(1.381, -3.604)
Protein XRP2 OS=Homo sapiens GN=RP2 PE=1 SV=4	sp|O75695|XRP2_HUMAN	O75695	RP2	-1.16096	-0.707519	0.453445	0.0736701	1.13271	(0.275, -2.597)
Integrin alpha-5 OS=Homo sapiens GN=ITGA5 PE=1 SV=2	sp|P08648|ITA5_HUMAN	P08648	ITGA5	-0.660964	0	0.660964	0	Inf	(-0.661, -0.661)
Peroxiredoxin-4 OS=Homo sapiens GN=PRDX4 PE=1 SV=1	sp|Q13162|PRDX4_HUMAN	Q13162	PRDX4	-0.437235	0.792481	1.22972	0.57828	0.237862	(2.423, -3.297)
Methionine--tRNA ligase, cytoplasmic OS=Homo sapiens GN=MARS PE=1 SV=2	sp|P56192|SYMC_HUMAN	P56192	MARS	0.0963225	0.792481	0.696159	0.917144	0.0375627	(3.621, -3.428)
Isoform 2 of Glutamine--fructose-6-phosphate aminotransferase [isomerizing] 1 OS=Homo sapiens GN=GFPT1	sp|Q06210-2|GFPT1_HUMAN,sp|Q06210|GFPT1_HUMAN	Q06210-2	GFPT1	-1.16096	-1	0.160964	0.0580016	1.23656	(0.097, -2.419)
sp|HBA_HUMAN|	sp|HBA_HUMAN|,sp|P69905|HBA_HUMAN	HBA_HUMAN		-0.0963225	1.69616	1.79248	0.602558	0.220001	(0.58, -0.773)
Aminoacyl tRNA synthase complex-interacting multifunctional protein 2 OS=Homo sapiens GN=AIMP2 PE=1 SV=2	sp|Q13155|AIMP2_HUMAN	Q13155	AIMP2	-0.707519	-0.415037	0.292481	0.0763107	1.11741	(0.185, -1.6)
Isoform 2 of Hydroxyacyl-coenzyme A dehydrogenase, mitochondrial OS=Homo sapiens GN=HADH	sp|Q16836-2|HCDH_HUMAN,tr|A0A0A0MSE2|A0A0A0MSE2_HUMAN	Q16836-2	HADH	-1.36848	-0.207519	1.16096	0.0623231	1.20535	(0.175, -2.912)
Casein kinase II subunit alpha' OS=Homo sapiens GN=CSNK2A2 PE=1 SV=1	sp|P19784|CSK22_HUMAN	P19784	CSNK2A2	-1.16096	-1	0.160964	0.145943	0.835817	(0.99, -3.312)
Cation-dependent mannose-6-phosphate receptor OS=Homo sapiens GN=M6PR PE=1 SV=1	sp|P20645|MPRD_HUMAN	P20645	M6PR	-0.792481	0	0.792481	0.511152	0.29145	(3.51, -5.095)
Pyruvate kinase (Fragment) OS=Homo sapiens GN=PKM PE=1 SV=1	tr|H3BTN5|H3BTN5_HUMAN	H3BTN5	PKM	-0.486672	3.38574	3.87242	0.0734439	1.13404	(0.114, -1.088)
Asparagine synthetase [glutamine-hydrolyzing] OS=Homo sapiens GN=ASNS PE=1 SV=4	sp|P08243|ASNS_HUMAN	P08243	ASNS	-0.207519	-0.0465547	0.160964	0.875631	0.0576789	(4.83, -5.245)
Endoplasmic reticulum resident protein 44 OS=Homo sapiens GN=ERP44 PE=1 SV=1	sp|Q9BS26|ERP44_HUMAN	Q9BS26	ERP44	-1.95345	-1	0.953445	0.0597072	1.22397	(0.198, -4.105)
Isoform 2 of Eukaryotic translation initiation factor 3 subunit B OS=Homo sapiens GN=EIF3B	sp|P55884-2|EIF3B_HUMAN,sp|P55884|EIF3B_HUMAN	P55884-2	EIF3B	-0.903677	0	0.903677	0.0907239	1.04228	(0.355, -2.162)
Transmembrane emp24 domain-containing protein 10 OS=Homo sapiens GN=TMED10 PE=1 SV=2	sp|P49755|TMEDA_HUMAN	P49755	TMED10	-0.792481	-0.707519	0.0849625	0.304712	0.516111	(1.7, -3.285)
Enhancer of mRNA-decapping protein 3 OS=Homo sapiens GN=EDC3 PE=1 SV=1	sp|Q96F86|EDC3_HUMAN	Q96F86	EDC3	-1.40368	-1	0.403677	0	Inf	(-1.404, -1.404)
ATP-dependent RNA helicase A OS=Homo sapiens GN=DHX9 PE=1 SV=4	sp|Q08211|DHX9_HUMAN	Q08211	DHX9	-1.29248	-1	0.292481	0	Inf	(-1.292, -1.292)
Elongation factor Tu, mitochondrial OS=Homo sapiens GN=TUFM PE=1 SV=2	sp|P49411|EFTU_HUMAN	P49411	TUFM	-1.20752	-0.707519	0.5	0.0539638	1.2679	(0.051, -2.466)
Nucleolin OS=Homo sapiens GN=NCL PE=1 SV=3	sp|P19338|NUCL_HUMAN	P19338	NCL	-0.207519	0.696159	0.903677	0.855688	0.0676848	(4.122, -4.537)
Gap junction alpha-1 protein OS=Homo sapiens GN=GJA1 PE=1 SV=2	sp|P17302|CXA1_HUMAN	P17302	GJA1	0.131517	0.792481	0.660964	0.887203	0.0519769	(3.656, -3.393)
Enoyl-CoA hydratase, mitochondrial OS=Homo sapiens GN=ECHS1 PE=1 SV=4	sp|P30084|ECHM_HUMAN	P30084	ECHS1	-1.79248	-0.707519	1.08496	0.0904835	1.04343	(0.7, -4.285)
Isoform 2 of Serine-threonine kinase receptor-associated protein OS=Homo sapiens GN=STRAP	sp|Q9Y3F4-2|STRAP_HUMAN,sp|Q9Y3F4|STRAP_HUMAN	Q9Y3F4-2	STRAP	-1.66096	-1	0.660964	0.0152535	1.81663	(-0.768, -2.554)
Single-stranded DNA-binding protein, mitochondrial OS=Homo sapiens GN=SSBP1 PE=1 SV=1	sp|Q04837|SSBP_HUMAN	Q04837	SSBP1	-0.611196	0.453445	1.06464	0.0433162	1.36335	(-0.045, -1.177)
Lamina-associated polypeptide 2, isoform alpha OS=Homo sapiens GN=TMPO PE=1 SV=2	sp|P42166|LAP2A_HUMAN	P42166	TMPO	-1.5	-1	0.5	0	Inf	(-1.5, -1.5)
Isoform 2 of Thioredoxin domain-containing protein 5 OS=Homo sapiens GN=TXNDC5	sp|Q8NBS9-2|TXND5_HUMAN,sp|Q8NBS9|TXND5_HUMAN,tr|Q86UY0|Q86UY0_HUMAN	Q8NBS9-2	TXNDC5	-0.696159	0	0.696159	0	Inf	(-0.696, -0.696)
HLA class I histocompatibility antigen, B-44 alpha chain OS=Homo sapiens GN=HLA-B PE=1 SV=1	sp|P30481|1B44_HUMAN	P30481	HLA-B	0.207519	1.29248	1.08496	0.688582	0.162044	(2.134, -1.719)
Cytochrome b-c1 complex subunit 1, mitochondrial OS=Homo sapiens GN=UQCRC1 PE=1 SV=3	sp|P31930|QCR1_HUMAN	P31930	UQCRC1	-1.45345	-1	0.453445	0.208088	0.681752	(1.956, -4.863)
Golgi-associated plant pathogenesis-related protein 1 OS=Homo sapiens GN=GLIPR2 PE=1 SV=3	sp|Q9H4G4|GAPR1_HUMAN	Q9H4G4	GLIPR2	-0.292481	-0.707519	-0.415037	0.779856	0.107985	(3.651, -4.235)
Isoform 6 of Agrin OS=Homo sapiens GN=AGRN	sp|O00468-6|AGRIN_HUMAN	O00468-6	AGRN	-3.55426	-1	2.55426	0.26549	0.575952	(6.436, -13.545)
Isoform 1 of Core histone macro-H2A.1 OS=Homo sapiens GN=H2AFY	sp|O75367-2|H2AY_HUMAN,sp|O75367-3|H2AY_HUMAN,sp|O75367|H2AY_HUMAN	O75367-2	H2AFY	0	-0.207519	-0.207519	1	0	(0.893, -0.893)
Isoform 2 of Hyaluronan-binding protein 2 OS=Homo sapiens GN=HABP2	sp|Q14520-2|HABP2_HUMAN,sp|Q14520|HABP2_HUMAN	Q14520-2	HABP2	-0.5	-1	-0.5	0	Inf	(-0.5, -0.5)
Glypican-2 OS=Homo sapiens GN=GPC2 PE=1 SV=1	sp|Q8N158|GPC2_HUMAN	Q8N158	GPC2	0	-1	-1	1	0	(0, 0)
Gamma-enolase OS=Homo sapiens GN=ENO2 PE=1 SV=3	sp|P09104|ENOG_HUMAN	P09104	ENO2	-0.479679	1.58496	2.06464	0	Inf	(-0.48, -0.48)
60S ribosomal protein L30 OS=Homo sapiens GN=RPL30 PE=1 SV=2	sp|P62888|RL30_HUMAN	P62888	RPL30	-0.576002	0.584963	1.16096	0.575401	0.240029	(3.161, -4.313)
Rho GDP-dissociation inhibitor 1 OS=Homo sapiens GN=ARHGDIA PE=1 SV=3	sp|P52565|GDIR1_HUMAN,tr|J3KTF8|J3KTF8_HUMAN,tr|J3QQX2|J3QQX2_HUMAN	P52565	ARHGDIA	-0.207519	0.792481	1	0.446852	0.349837	(0.743, -1.158)
Alpha-2-HS-glycoprotein OS=Homo sapiens GN=AHSG PE=1 SV=1	sp|P02765|FETUA_HUMAN	P02765	AHSG	-0.160964	1	1.16096	0.637343	0.195627	(1.097, -1.419)
Complement component C8 beta chain OS=Homo sapiens GN=C8B PE=4 SV=1	tr|F5GY80|F5GY80_HUMAN,tr|F5H7G1|F5H7G1_HUMAN	F5GY80	C8B	0.660964	-0.0465547	-0.707519	0.398734	0.399317	(3.333, -2.011)
Isoform 3 of Collagen alpha-1(XXI) chain OS=Homo sapiens GN=COL21A1	sp|Q96P44-3|COLA1_HUMAN,sp|Q96P44|COLA1_HUMAN,tr|F5GZK2|F5GZK2_HUMAN	Q96P44-3	COL21A1	1.79248	0.792481	-1	0.0131395	1.88142	(2.685, 0.9)
Calumenin OS=Homo sapiens GN=CALU PE=1 SV=2	sp|O43852|CALU_HUMAN	O43852	CALU	-0.581749	1.32193	1.90368	0.364666	0.438104	(1.57, -2.733)
Vesicular integral-membrane protein VIP36 OS=Homo sapiens GN=LMAN2 PE=1 SV=1	sp|Q12907|LMAN2_HUMAN	Q12907	LMAN2	1.70752	1	-0.707519	0	Inf	(1.708, 1.708)
Catenin alpha-1 OS=Homo sapiens GN=CTNNA1 PE=1 SV=1	sp|P35221|CTNA1_HUMAN	P35221	CTNNA1	0.821928	2.61441	1.79248	0.108336	0.965228	(2.092, -0.448)
Rab GDP dissociation inhibitor alpha OS=Homo sapiens GN=GDI1 PE=1 SV=2	sp|P31150|GDIA_HUMAN	P31150	GDI1	0.0351947	1.69616	1.66096	0.943317	0.0253425	(1.921, -1.851)
Sodium-dependent phosphate transport protein 2B (Fragment) OS=Homo sapiens GN=SLC34A2 PE=4 SV=1	tr|D6RBC0|D6RBC0_HUMAN	D6RBC0	SLC34A2	1.08496	0.0849625	-1	0.182938	0.737697	(3.414, -1.244)
Ras-related protein Rab-2A OS=Homo sapiens GN=RAB2A PE=1 SV=1	sp|P61019|RAB2A_HUMAN	P61019	RAB2A	1.29248	0.792481	-0.5	0.0924524	1.03408	(3.112, -0.527)
Fructose-bisphosphate aldolase A OS=Homo sapiens GN=ALDOA PE=1 SV=2	sp|P04075|ALDOA_HUMAN	P04075	ALDOA	0.201771	3.48289	3.28112	0.46893	0.328892	(1.181, -0.778)
Protein ERGIC-53 OS=Homo sapiens GN=LMAN1 PE=1 SV=2	sp|P49257|LMAN1_HUMAN	P49257	LMAN1	0.707519	1	0.292481	0.136706	0.864214	(1.966, -0.551)
60S ribosomal protein L22 OS=Homo sapiens GN=RPL22 PE=1 SV=2	sp|P35268|RL22_HUMAN	P35268	RPL22	0.546555	1	0.453445	0.520619	0.28348	(3.591, -2.498)
Neutral alpha-glucosidase AB OS=Homo sapiens GN=GANAB PE=1 SV=3	sp|Q14697|GANAB_HUMAN	Q14697	GANAB	-0.339036	2.90689	3.24593	0.596567	0.224341	(2, -2.679)
Isoform Long of Glucose-6-phosphate 1-dehydrogenase OS=Homo sapiens GN=G6PD	sp|P11413-2|G6PD_HUMAN,sp|P11413|G6PD_HUMAN	P11413-2	G6PD	0.660964	-0.0465547	-0.707519	0.598377	0.223025	(5.246, -3.925)
Isoform 2 of Myelin protein zero-like protein 1 OS=Homo sapiens GN=MPZL1	sp|O95297-2|MPZL1_HUMAN,sp|O95297|MPZL1_HUMAN	O95297-2	MPZL1	-0.131517	0.321928	0.453445	0.755296	0.121883	(1.454, -1.717)
Isoform 2 of Sorcin OS=Homo sapiens GN=SRI	sp|P30626-2|SORCN_HUMAN,sp|P30626|SORCN_HUMAN,tr|C9J0K6|C9J0K6_HUMAN	P30626-2	SRI	1.29248	0.292481	-1	0.0889632	1.05079	(3.072, -0.487)
60S acidic ribosomal protein P1 OS=Homo sapiens GN=RPLP1 PE=1 SV=1	sp|P05386|RLA1_HUMAN	P05386	RPLP1	1.11022e-16	0.953445	0.953445	1	0	(1.619, -1.619)
Fructose-bisphosphate aldolase OS=Homo sapiens GN=ALDOC PE=1 SV=1	tr|A8MVZ9|A8MVZ9_HUMAN	A8MVZ9	ALDOC	0.707519	0.792481	0.0849625	0.137454	0.861843	(1.97, -0.555)
60S ribosomal protein L21 OS=Homo sapiens GN=RPL21 PE=1 SV=2	sp|P46778|RL21_HUMAN	P46778	RPL21	-0.160964	0.660964	0.821928	0.890369	0.05043	(4.279, -4.601)
Isoform 2 of Small nuclear ribonucleoprotein Sm D3 OS=Homo sapiens GN=SNRPD3	sp|P62318-2|SMD3_HUMAN,sp|P62318|SMD3_HUMAN	P62318-2	SNRPD3	0	0.292481	0.292481	1	0	(1.78, -1.78)
Isoform 3 of Dynamin-2 OS=Homo sapiens GN=DNM2	sp|P50570-3|DYN2_HUMAN,sp|P50570-4|DYN2_HUMAN	P50570-3	DNM2	1	0.292481	-0.707519	0.367692	0.434516	(4.728, -2.728)
10 kDa heat shock protein, mitochondrial OS=Homo sapiens GN=HSPE1 PE=1 SV=2	sp|P61604|CH10_HUMAN	P61604	HSPE1	-0.868483	0.292481	1.16096	0.13646	0.864994	(0.675, -2.412)
Peflin OS=Homo sapiens GN=PEF1 PE=1 SV=1	sp|Q9UBV8|PEF1_HUMAN	Q9UBV8	PEF1	1.08496	0.0849625	-1	0.174871	0.757283	(3.345, -1.175)
Fermitin family homolog 3 OS=Homo sapiens GN=FERMT3 PE=1 SV=1	sp|Q86UX7|URP2_HUMAN	Q86UX7	FERMT3	0.792481	0.292481	-0.5	0.409366	0.387889	(4.087, -2.502)
Zinc transporter ZIP6 OS=Homo sapiens GN=SLC39A6 PE=1 SV=3	sp|Q13433|S39A6_HUMAN	Q13433	SLC39A6	0.453445	-0.0465547	-0.5	0.436817	0.3597	(2.478, -1.571)
Isoform 2 of Solute carrier family 43 member 3 OS=Homo sapiens GN=SLC43A3	sp|Q8NBI5-2|S43A3_HUMAN,sp|Q8NBI5|S43A3_HUMAN	Q8NBI5-2	SLC43A3	0.792481	0.0849625	-0.707519	0.253845	0.595432	(2.944, -1.359)
HLA class I histocompatibility antigen, A-2 alpha chain OS=Homo sapiens GN=HLA-A PE=1 SV=1	sp|P01892|1A02_HUMAN	P01892	HLA-A	2.08746	3.08746	1	0	Inf	(2.087, 2.087)
ADP-sugar pyrophosphatase OS=Homo sapiens GN=NUDT5 PE=1 SV=1	sp|Q9UKK9|NUDT5_HUMAN,tr|A6NFX8|A6NFX8_HUMAN	Q9UKK9	NUDT5	1.5	0.792481	-0.707519	0.0526834	1.27833	(3.043, -0.043)
Isoform 2 of Anoctamin-6 OS=Homo sapiens GN=ANO6	sp|Q4KMQ2-2|ANO6_HUMAN,sp|Q4KMQ2-3|ANO6_HUMAN,sp|Q4KMQ2|ANO6_HUMAN	Q4KMQ2-2	ANO6	0.368483	-0.339036	-0.707519	0.660873	0.179882	(3.478, -2.741)
Aldose reductase OS=Homo sapiens GN=AKR1B1 PE=1 SV=3	sp|P15121|ALDR_HUMAN	P15121	AKR1B1	1.16096	0.160964	-1	0.287592	0.541222	(4.64, -2.318)
GTP-binding nuclear protein Ran OS=Homo sapiens GN=RAN PE=1 SV=1	tr|B5MDF5|B5MDF5_HUMAN	B5MDF5	RAN	-0.0963225	0.696159	0.792481	0.868188	0.0613861	(2.108, -2.3)
Glyceraldehyde-3-phosphate dehydrogenase OS=Homo sapiens GN=GAPDH PE=1 SV=3	sp|P04406|G3P_HUMAN	P04406	GAPDH	-0.336362	4.23533	4.57169	0.320729	0.493862	(0.769, -1.442)
Signal peptidase complex subunit 2 OS=Homo sapiens GN=SPCS2 PE=1 SV=3	sp|Q15005|SPCS2_HUMAN,tr|A0A087WUC6|A0A087WUC6_HUMAN,tr|E9PI68|E9PI68_HUMAN,tr|E9PL01|E9PL01_HUMAN	Q15005	SPCS2	0	0.160964	0.160964	1	0	(4.358, -4.358)
Isoform 2 of Extended synaptotagmin-1 OS=Homo sapiens GN=ESYT1	sp|Q9BSJ8-2|ESYT1_HUMAN,sp|Q9BSJ8|ESYT1_HUMAN	Q9BSJ8-2	ESYT1	-0.5	-1	-0.5	0.622953	0.205545	(3.237, -4.237)
Protein FAM171A2 OS=Homo sapiens GN=FAM171A2 PE=1 SV=1	sp|A8MVW0|F1712_HUMAN	A8MVW0	FAM171A2	-0.292481	-1	-0.707519	0.294094	0.531513	(0.6, -1.185)
Eukaryotic translation initiation factor 3 subunit F OS=Homo sapiens GN=EIF3F PE=1 SV=1	sp|O00303|EIF3F_HUMAN	O00303	EIF3F	-0.207519	-0.707519	-0.5	0.801041	0.096345	(2.902, -3.317)
Ras-related protein Rab-1A OS=Homo sapiens GN=RAB1A PE=1 SV=3	sp|P62820|RAB1A_HUMAN	P62820	RAB1A	-0.5	-0.415037	0.0849625	0.592573	0.227258	(2.91, -3.91)
Histone H2A type 1-B/E OS=Homo sapiens GN=HIST1H2AB PE=1 SV=2	sp|P04908|H2A1B_HUMAN,sp|Q7L7L0|H2A3_HUMAN,sp|Q93077|H2A1C_HUMAN	P04908	HIST1H2AE;HIST1H2AB	-0.403677	2	2.40368	0.12895	0.88958	(0.289, -1.096)
Asparagine--tRNA ligase, cytoplasmic OS=Homo sapiens GN=NARS PE=1 SV=1	sp|O43776|SYNC_HUMAN	O43776	NARS	-0.207519	-0.415037	-0.207519	0	Inf	(-0.208, -0.208)
ATP-binding cassette sub-family E member 1 OS=Homo sapiens GN=ABCE1 PE=1 SV=1	sp|P61221|ABCE1_HUMAN	P61221	ABCE1	0	-1	-1	1	0	(3.41, -3.41)
Syntaxin-binding protein 2 OS=Homo sapiens GN=STXBP2 PE=1 SV=1	tr|A0A087WWS7|A0A087WWS7_HUMAN	A0A087WWS7		0	-1	-1	1	0	(2.151, -2.151)
Isoform 2 of Transketolase OS=Homo sapiens GN=TKT	sp|P29401-2|TKT_HUMAN	P29401-2	TKT	1.86848	1.16096	-0.707519	0.0979057	1.00919	(4.588, -0.851)
Isoform 2 of 40S ribosomal protein S24 OS=Homo sapiens GN=RPS24	sp|P62847-2|RS24_HUMAN,sp|P62847-3|RS24_HUMAN,sp|P62847-4|RS24_HUMAN,sp|P62847|RS24_HUMAN,tr|A0A087WUS0|A0A087WUS0_HUMAN,tr|E7ETK0|E7ETK0_HUMAN	P62847-2	RPS24	-0.792481	-1	-0.207519	0.511152	0.29145	(3.51, -5.095)
Aspartate--tRNA ligase, cytoplasmic OS=Homo sapiens GN=DARS PE=1 SV=2	sp|P14868|SYDC_HUMAN	P14868	DARS	0.707519	1	0.292481	0.292687	0.533596	(2.859, -1.444)
V-type proton ATPase subunit d 1 OS=Homo sapiens GN=ATP6V0D1 PE=1 SV=1	tr|F5GYQ1|F5GYQ1_HUMAN	F5GYQ1	ATP6V0D1	0	-1	-1	1	0	(2.844, -2.844)
60S ribosomal protein L9 OS=Homo sapiens GN=RPL9 PE=1 SV=1	sp|P32969|RL9_HUMAN	P32969	RPL9	-1.08496	-1	0.0849625	0.162221	0.789894	(1.066, -3.236)
T-complex protein 1 subunit beta OS=Homo sapiens GN=CCT2 PE=1 SV=4	sp|P78371|TCPB_HUMAN	P78371	CCT2	0.121963	2.24593	2.12396	0.843518	0.0739056	(2.464, -2.22)
X-ray repair cross-complementing protein 6 OS=Homo sapiens GN=XRCC6 PE=1 SV=2	sp|P12956|XRCC6_HUMAN,tr|B1AHC9|B1AHC9_HUMAN	P12956	XRCC6	-0.131517	0.160964	0.292481	0.825666	0.0831956	(2.129, -2.392)
Surfeit locus protein 4 OS=Homo sapiens GN=SURF4 PE=1 SV=3	sp|O15260|SURF4_HUMAN,tr|Q5T8U5|Q5T8U5_HUMAN	O15260	SURF4	0.5	-0.207519	-0.707519	0.64371	0.19131	(4.489, -3.489)
Reticulon-3 OS=Homo sapiens GN=RTN3 PE=1 SV=2	sp|O95197|RTN3_HUMAN	O95197	RTN3	-0.5	-1	-0.5	0.666667	0.176091	(3.803, -4.803)
60S ribosomal protein L32 OS=Homo sapiens GN=RPL32 PE=1 SV=1	tr|F8W727|F8W727_HUMAN	F8W727	RPL32	0	0	0	1	0	(2.151, -2.151)
UDP-glucose 6-dehydrogenase OS=Homo sapiens GN=UGDH PE=1 SV=1	sp|O60701|UGDH_HUMAN	O60701	UGDH	0.292481	-0.707519	-1	0.805299	0.0940426	(4.775, -4.19)
Testin OS=Homo sapiens GN=TES PE=1 SV=1	sp|Q9UGI8-2|TES_HUMAN,sp|Q9UGI8|TES_HUMAN	Q9UGI8-2	TES	-1	-1	0	0.113188	0.946201	(0.585, -2.585)
COP9 signalosome complex subunit 6 OS=Homo sapiens GN=COPS6 PE=1 SV=1	sp|Q7L5N1|CSN6_HUMAN,tr|E7EM64|E7EM64_HUMAN	Q7L5N1	COPS6	0	-1	-1	1	0	(3.41, -3.41)
Lactoylglutathione lyase OS=Homo sapiens GN=GLO1 PE=1 SV=4	sp|Q04760|LGUL_HUMAN	Q04760	GLO1	-0.584963	-1	-0.415037	0	Inf	(-0.585, -0.585)
Protein S100-A10 OS=Homo sapiens GN=S100A10 PE=1 SV=2	sp|P60903|S10AA_HUMAN	P60903	S100A10	0	-1	-1	1	0	(0, 0)
40S ribosomal protein S5 OS=Homo sapiens GN=RPS5 PE=1 SV=4	sp|P46782|RS5_HUMAN,tr|M0R0F0|M0R0F0_HUMAN	P46782	RPS5	-0.546555	-0.0465547	0.5	0.659087	0.181057	(4.039, -5.132)
Eukaryotic translation initiation factor 3 subunit G OS=Homo sapiens GN=EIF3G PE=1 SV=2	sp|O75821|EIF3G_HUMAN	O75821	EIF3G	-0.207519	-0.207519	0	0.738383	0.131718	(2.122, -2.537)
Annexin A4 OS=Homo sapiens GN=ANXA4 PE=1 SV=4	sp|P09525|ANXA4_HUMAN	P09525	ANXA4	0.707519	0	-0.707519	0.221752	0.654133	(2.444, -1.029)
Isoform 2 of Macrophage-capping protein OS=Homo sapiens GN=CAPG	sp|P40121-2|CAPG_HUMAN,sp|P40121|CAPG_HUMAN	P40121-2	CAPG	0	-1	-1	1	0	(2.844, -2.844)
Glia maturation factor beta OS=Homo sapiens GN=GMFB PE=1 SV=2	sp|P60983|GMFB_HUMAN	P60983	GMFB	0	-1	-1	1	0	(2.844, -2.844)
Vesicle-associated membrane protein-associated protein A OS=Homo sapiens GN=VAPA PE=1 SV=3	sp|Q9P0L0|VAPA_HUMAN	Q9P0L0	VAPA	-0.292481	-1	-0.707519	0.71943	0.143011	(2.752, -3.337)
Eukaryotic initiation factor 4A-I OS=Homo sapiens GN=EIF4A1 PE=1 SV=1	sp|P60842|IF4A1_HUMAN	P60842	EIF4A1	-1.039	1.08496	2.12396	0.229602	0.639024	(1.577, -3.655)
60S ribosomal protein L24 OS=Homo sapiens GN=RPL24 PE=1 SV=1	sp|P83731|RL24_HUMAN,tr|C9JNW5|C9JNW5_HUMAN,tr|C9JXB8|C9JXB8_HUMAN	P83731	RPL24	-0.5	-1	-0.5	0.42265	0.374019	(1.651, -2.651)
Isoform 2 of Nucleosome assembly protein 1-like 4 OS=Homo sapiens GN=NAP1L4	sp|Q99733-2|NP1L4_HUMAN,sp|Q99733|NP1L4_HUMAN	Q99733-2	NAP1L4	0.207519	0	-0.207519	0.791773	0.101399	(3.173, -2.758)
Isoform 8 of Filamin-B OS=Homo sapiens GN=FLNB	sp|O75369-8|FLNB_HUMAN	O75369-8	FLNB	-0.5	-1	-0.5	0.543593	0.264727	(2.466, -3.466)
Aminopeptidase N OS=Homo sapiens GN=ANPEP PE=1 SV=4	sp|P15144|AMPN_HUMAN	P15144	ANPEP	0	-1	-1	1	0	(2.717, -2.717)
Transforming protein RhoA OS=Homo sapiens GN=RHOA PE=1 SV=1	sp|P61586|RHOA_HUMAN	P61586	RHOA	0.111196	1.69616	1.58496	0.484603	0.314614	(0.674, -0.451)
Fructose-2,6-bisphosphatase TIGAR OS=Homo sapiens GN=TIGAR PE=1 SV=1	sp|Q9NQ88|TIGAR_HUMAN	Q9NQ88	TIGAR	0	-1	-1	1	0	(3.044, -3.044)
Isoform 2 of Integral membrane protein 2A OS=Homo sapiens GN=ITM2A	sp|O43736-2|ITM2A_HUMAN,sp|O43736|ITM2A_HUMAN	O43736-2	ITM2A	0	-1	-1	1	0	(0, 0)
Tropomodulin-3 OS=Homo sapiens GN=TMOD3 PE=1 SV=1	sp|Q9NYL9|TMOD3_HUMAN	Q9NYL9	TMOD3	0	-1	-1	1	0	(4.303, -4.303)
Isoform 3 of Heterogeneous nuclear ribonucleoprotein D0 OS=Homo sapiens GN=HNRNPD	sp|Q14103-3|HNRPD_HUMAN,sp|Q14103|HNRPD_HUMAN	Q14103-3	HNRNPD	-0.5	-0.5	0	0.505304	0.296447	(2.172, -3.172)
Isoform 5 of AP-3 complex subunit delta-1 OS=Homo sapiens GN=AP3D1	sp|O14617-5|AP3D1_HUMAN	O14617-5	AP3D1	0	-1	-1	1	0	(4.303, -4.303)
Caveolin-1 OS=Homo sapiens GN=CAV1 PE=1 SV=4	sp|Q03135|CAV1_HUMAN	Q03135	CAV1	-1.45345	0	1.45345	0.140503	0.852313	(1.176, -4.083)
14-3-3 protein epsilon OS=Homo sapiens GN=YWHAE PE=1 SV=1	sp|P62258|1433E_HUMAN	P62258	YWHAE	-1.1112	1.45345	2.56464	0.028617	1.54338	(-0.285, -1.938)
Dynein light chain 1, cytoplasmic OS=Homo sapiens GN=DYNLL1 PE=1 SV=1	sp|P63167|DYL1_HUMAN	P63167	DYNLL1	-0.5	-0.707519	-0.207519	0.399223	0.398784	(1.524, -2.524)
RuvB-like 2 OS=Homo sapiens GN=RUVBL2 PE=1 SV=3	sp|Q9Y230|RUVB2_HUMAN	Q9Y230	RUVBL2	0.546555	0.5	-0.0465547	0.484619	0.314599	(3.312, -2.218)
Translation initiation factor eIF-2B subunit beta OS=Homo sapiens GN=EIF2B2 PE=1 SV=3	sp|P49770|EI2BB_HUMAN	P49770	EIF2B2	0	-1	-1	1	0	(4.303, -4.303)
Isoform 2 of ATP-dependent RNA helicase DDX3X OS=Homo sapiens GN=DDX3X	sp|O00571-2|DDX3X_HUMAN,sp|O00571|DDX3X_HUMAN	O00571-2	DDX3X	-0.576002	0.0849625	0.660964	0.500877	0.300269	(2.466, -3.618)
Isoform 2 of Membrane-associated progesterone receptor component 2 OS=Homo sapiens GN=PGRMC2	sp|O15173-2|PGRC2_HUMAN	O15173-2	PGRMC2	0.292481	-0.707519	-1	0.59756	0.223618	(2.317, -1.732)
Kinesin-1 heavy chain OS=Homo sapiens GN=KIF5B PE=1 SV=1	sp|P33176|KINH_HUMAN	P33176	KIF5B	0	-0.207519	-0.207519	1	0	(1.896, -1.896)
Valine--tRNA ligase OS=Homo sapiens GN=VARS PE=1 SV=4	sp|P26640|SYVC_HUMAN	P26640	VARS	-0.415037	-0.415037	0	0.493803	0.306447	(1.736, -2.566)
C-1-tetrahydrofolate synthase, cytoplasmic OS=Homo sapiens GN=MTHFD1 PE=1 SV=3	sp|P11586|C1TC_HUMAN	P11586	MTHFD1	-0.292481	-1	-0.707519	0.510559	0.291954	(1.293, -1.878)
Isoform 2 of Neural cell adhesion molecule L1 OS=Homo sapiens GN=L1CAM	sp|P32004-2|L1CAM_HUMAN,sp|P32004-3|L1CAM_HUMAN,sp|P32004|L1CAM_HUMAN	P32004-2	L1CAM	0	-1	-1	1	0	(3.41, -3.41)
Nucleobindin-1 OS=Homo sapiens GN=NUCB1 PE=1 SV=4	sp|Q02818|NUCB1_HUMAN	Q02818	NUCB1	-0.792481	-1	-0.207519	0.253845	0.595432	(1.359, -2.944)
Importin-4 OS=Homo sapiens GN=IPO4 PE=1 SV=1	tr|H0YN14|H0YN14_HUMAN	H0YN14	IPO4	-5.55112e-17	-0.707519	-0.707519	1	0	(3.11, -3.11)
Isoform Beta of Signal transducer and activator of transcription 1-alpha/beta OS=Homo sapiens GN=STAT1	sp|P42224-2|STAT1_HUMAN,sp|P42224|STAT1_HUMAN,tr|J3KPM9|J3KPM9_HUMAN	P42224-2	STAT1	0	-1	-1	1	0	(2.151, -2.151)
Phosphoribosylformylglycinamidine synthase OS=Homo sapiens GN=PFAS PE=1 SV=4	sp|O15067|PUR4_HUMAN	O15067	PFAS	-0.792481	-1	-0.207519	0.379127	0.421215	(2.252, -3.837)
Isoform 2 of Septin-2 OS=Homo sapiens GN=SEPT2	sp|Q15019-2|SEPT2_HUMAN	Q15019-2	SEPT2	-0.660964	-1	-0.339036	0.112535	0.948714	(0.383, -1.705)
Argininosuccinate synthase OS=Homo sapiens GN=ASS1 PE=1 SV=2	sp|P00966|ASSY_HUMAN	P00966	ASS1	0	-1	-1	1	0	(2.151, -2.151)
60S ribosomal protein L38 OS=Homo sapiens GN=RPL38 PE=1 SV=2	sp|P63173|RL38_HUMAN	P63173	RPL38	-0.368483	-0.707519	-0.339036	0.705254	0.151655	(3.266, -4.003)
Alpha-soluble NSF attachment protein OS=Homo sapiens GN=NAPA PE=1 SV=3	sp|P54920|SNAA_HUMAN	P54920	NAPA	0	-1	-1	1	0	(4.995, -4.995)
Isoform 3 of Integrin alpha-V OS=Homo sapiens GN=ITGAV	sp|P06756-3|ITAV_HUMAN,sp|P06756|ITAV_HUMAN	P06756-3	ITGAV	-0.207519	-0.707519	-0.5	0.702239	0.153515	(1.817, -2.232)
Isoform 2 of Regulator of nonsense transcripts 1 OS=Homo sapiens GN=UPF1	sp|Q92900-2|RENT1_HUMAN,sp|Q92900|RENT1_HUMAN	Q92900-2	UPF1	0	-1	-1	1	0	(2.844, -2.844)
Ataxin-10 OS=Homo sapiens GN=ATXN10 PE=1 SV=1	sp|Q9UBB4|ATX10_HUMAN	Q9UBB4	ATXN10	0	-1	-1	1	0	(3.044, -3.044)
Tyrosine-protein kinase Yes OS=Homo sapiens GN=YES1 PE=1 SV=3	sp|P07947|YES_HUMAN,tr|J3QRU1|J3QRU1_HUMAN	P07947	YES1	-1.41504	-0.415037	1	0	Inf	(-1.415, -1.415)
Proliferation-associated protein 2G4 OS=Homo sapiens GN=PA2G4 PE=1 SV=3	sp|Q9UQ80|PA2G4_HUMAN	Q9UQ80	PA2G4	-0.792481	-1	-0.207519	0.511152	0.29145	(3.51, -5.095)
Protein FAM84B OS=Homo sapiens GN=FAM84B PE=1 SV=1	sp|Q96KN1|FA84B_HUMAN	Q96KN1	FAM84B	0.707519	0	-0.707519	0	Inf	(0.708, 0.708)
40S ribosomal protein S28 OS=Homo sapiens GN=RPS28 PE=1 SV=1	sp|P62857|RS28_HUMAN	P62857	RPS28	0	-0.415037	-0.415037	1	0	(2.844, -2.844)
RuvB-like 1 OS=Homo sapiens GN=RUVBL1 PE=1 SV=1	sp|Q9Y265|RUVB1_HUMAN	Q9Y265	RUVBL1	-0.5	0.0849625	0.584963	0.463271	0.334165	(1.891, -2.891)
Isoform A2 of Heterogeneous nuclear ribonucleoproteins A2/B1 OS=Homo sapiens GN=HNRNPA2B1	sp|P22626-2|ROA2_HUMAN,sp|P22626|ROA2_HUMAN	P22626-2	HNRNPA2B1	0.0849625	-0.415037	-0.5	0.924407	0.0341366	(3.495, -3.325)
Synaptosomal-associated protein 25 OS=Homo sapiens GN=SNAP25 PE=1 SV=1	sp|P60880|SNP25_HUMAN	P60880	SNAP25	0	-1	-1	1	0	(2.151, -2.151)
Complement component C9 OS=Homo sapiens GN=C9 PE=1 SV=2	sp|P02748|CO9_HUMAN	P02748	C9	0	-0.207519	-0.207519	1	0	(1.82, -1.82)
Adenosylhomocysteinase OS=Homo sapiens GN=AHCY PE=1 SV=4	sp|P23526|SAHH_HUMAN	P23526	AHCY	1.69616	0.696159	-1	0.00673821	2.17146	(2.298, 1.094)
Lethal(2) giant larvae protein homolog 1 OS=Homo sapiens GN=LLGL1 PE=1 SV=3	sp|Q15334|L2GL1_HUMAN,tr|A0A087WW77|A0A087WW77_HUMAN	Q15334	LLGL1	0	-1	-1	1	0	(0.478, -0.478)
Tubulin beta-6 chain OS=Homo sapiens GN=TUBB6 PE=1 SV=1	sp|Q9BUF5|TBB6_HUMAN	Q9BUF5	TUBB6	-0.160964	0	0.160964	0.897506	0.0469626	(4.592, -4.914)
Importin-7 OS=Homo sapiens GN=IPO7 PE=1 SV=1	sp|O95373|IPO7_HUMAN	O95373	IPO7	0	-1	-1	1	0	(2.151, -2.151)
tRNA-splicing ligase RtcB homolog OS=Homo sapiens GN=RTCB PE=1 SV=1	sp|Q9Y3I0|RTCB_HUMAN	Q9Y3I0	RTCB	-0.207519	-0.207519	0	0.738383	0.131718	(2.122, -2.537)
Neuropeptide Y receptor type 1 OS=Homo sapiens GN=NPY1R PE=1 SV=1	sp|P25929|NPY1R_HUMAN	P25929	NPY1R	0	-1	-1	1	0	(0, 0)
26S proteasome non-ATPase regulatory subunit 12 OS=Homo sapiens GN=PSMD12 PE=1 SV=3	sp|O00232|PSD12_HUMAN	O00232	PSMD12	0	-1	-1	1	0	(3.41, -3.41)
Eukaryotic translation initiation factor 5B OS=Homo sapiens GN=EIF5B PE=1 SV=4	sp|O60841|IF2P_HUMAN,tr|A0A087WUT6|A0A087WUT6_HUMAN	O60841	EIF5B	-1	-1	0	0.269459	0.569507	(1.844, -3.844)
UV excision repair protein RAD23 homolog B OS=Homo sapiens GN=RAD23B PE=1 SV=1	sp|P54727|RD23B_HUMAN	P54727	RAD23B	-1	-0.707519	0.292481	0.358122	0.445969	(2.635, -4.635)
G protein-coupled receptor kinase 5 OS=Homo sapiens GN=GRK5 PE=1 SV=1	sp|P34947|GRK5_HUMAN	P34947	GRK5	0	-1	-1	1	0	(2.844, -2.844)
Isoform 1 of Voltage-dependent anion-selective channel protein 2 OS=Homo sapiens GN=VDAC2	sp|P45880-1|VDAC2_HUMAN,sp|P45880-2|VDAC2_HUMAN,sp|P45880|VDAC2_HUMAN,tr|A0A0A0MR02|A0A0A0MR02_HUMAN	P45880-1	VDAC2	-0.868483	-0.415037	0.453445	0.60708	0.216754	(5.315, -7.052)
Isoform 2 of AP-2 complex subunit alpha-2 OS=Homo sapiens GN=AP2A2	sp|O94973-2|AP2A2_HUMAN	O94973-2	AP2A2	-0.207519	-0.415037	-0.207519	0.164019	0.785105	(0.207, -0.622)
Eukaryotic translation initiation factor 2 subunit 1 OS=Homo sapiens GN=EIF2S1 PE=1 SV=3	sp|P05198|IF2A_HUMAN	P05198	EIF2S1	0	-0.207519	-0.207519	1	0	(1.263, -1.263)
Cysteine and histidine-rich domain-containing protein 1 OS=Homo sapiens GN=CHORDC1 PE=1 SV=2	sp|Q9UHD1|CHRD1_HUMAN	Q9UHD1	CHORDC1	0	-1	-1	1	0	(0, 0)
Isoform Short of Ubiquitin carboxyl-terminal hydrolase 5 OS=Homo sapiens GN=USP5	sp|P45974-2|UBP5_HUMAN,sp|P45974|UBP5_HUMAN	P45974-2	USP5	-1	-1	0	0.0168606	1.77313	(-0.434, -1.566)
CD97 antigen OS=Homo sapiens GN=CD97 PE=1 SV=4	sp|P48960|CD97_HUMAN	P48960	ADGRE5	0	-0.5	-0.5	1	0	(3.042, -3.042)
Isoform 2 of GMP synthase [glutamine-hydrolyzing] OS=Homo sapiens GN=GMPS	sp|P49915-2|GUAA_HUMAN,sp|P49915|GUAA_HUMAN	P49915-2	GMPS	0	0.292481	0.292481	1	0	(1.78, -1.78)
Isoform 2 of Nicastrin OS=Homo sapiens GN=NCSTN	sp|Q92542-2|NICA_HUMAN	Q92542-2	NCSTN	-0.792481	-1	-0.207519	0	Inf	(-0.792, -0.792)
Hsp90 co-chaperone Cdc37 OS=Homo sapiens GN=CDC37 PE=1 SV=1	sp|Q16543|CDC37_HUMAN	Q16543	CDC37	-1.29248	-1	0.292481	0.122709	0.911123	(0.859, -3.444)
Ubiquitin-like protein ISG15 (Fragment) OS=Homo sapiens GN=ISG15 PE=1 SV=1	tr|A0A096LNZ9|A0A096LNZ9_HUMAN,tr|A0A096LPJ4|A0A096LPJ4_HUMAN	A0A096LNZ9	ISG15	0.584963	-0.415037	-1	0.537291	0.26979	(3.995, -2.825)
ADP-ribosylation factor 5 OS=Homo sapiens GN=ARF5 PE=1 SV=2	sp|P84085|ARF5_HUMAN	P84085	ARF5	0.5	-0.207519	-0.707519	0.137582	0.861437	(1.393, -0.393)
Tubulin alpha-4A chain OS=Homo sapiens GN=TUBA4A PE=1 SV=1	sp|P68366|TBA4A_HUMAN	P68366	TUBA4A	0.0544672	3.55164	3.49718	0.706376	0.150964	(0.594, -0.485)
26S proteasome non-ATPase regulatory subunit 14 OS=Homo sapiens GN=PSMD14 PE=1 SV=1	sp|O00487|PSDE_HUMAN	O00487	PSMD14	-1	-0.707519	0.292481	0.40285	0.394857	(3.087, -5.087)
Tubulin alpha-1C chain OS=Homo sapiens GN=TUBA1C PE=1 SV=1	sp|Q9BQE3|TBA1C_HUMAN,tr|F5H5D3|F5H5D3_HUMAN	Q9BQE3	TUBA1C	-0.00445278	3.1677	3.17215	0.983968	0.00701913	(0.84, -0.849)
Isoform 2 of Tubulin alpha-1A chain OS=Homo sapiens GN=TUBA1A	sp|Q71U36-2|TBA1A_HUMAN,sp|Q71U36|TBA1A_HUMAN	Q71U36-2	TUBA1A	0.0539016	3.48289	3.42899	0.805524	0.0939213	(0.881, -0.773)
60S ribosomal protein L35a OS=Homo sapiens GN=RPL35A PE=1 SV=2	sp|P18077|RL35A_HUMAN	P18077	RPL35A	-0.5	-1	-0.5	0.592573	0.227258	(2.91, -3.91)
E3 ubiquitin/ISG15 ligase TRIM25 OS=Homo sapiens GN=TRIM25 PE=1 SV=2	sp|Q14258|TRI25_HUMAN	Q14258	TRIM25	-0.368483	-0.707519	-0.339036	0.369413	0.432488	(1.011, -1.748)
Coronin-1B OS=Homo sapiens GN=CORO1B PE=1 SV=1	sp|Q9BR76|COR1B_HUMAN	Q9BR76	CORO1B	-0.207519	-0.415037	-0.207519	0.718401	0.143633	(1.944, -2.359)
60S ribosomal protein L27a OS=Homo sapiens GN=RPL27A PE=1 SV=2	sp|P46776|RL27A_HUMAN,tr|E9PLL6|E9PLL6_HUMAN	P46776	RPL27A	-0.868483	-0.415037	0.453445	0	Inf	(-0.868, -0.868)
Galectin-3-binding protein OS=Homo sapiens GN=LGALS3BP PE=1 SV=1	sp|Q08380|LG3BP_HUMAN	Q08380	LGALS3BP	0	-1	-1	1	0	(1.824, -1.824)
Eukaryotic translation initiation factor 3 subunit I OS=Homo sapiens GN=EIF3I PE=1 SV=1	sp|Q13347|EIF3I_HUMAN	Q13347	EIF3I	-0.5	-1	-0.5	0.307662	0.511926	(1.085, -2.085)
Isoform 3 of Coronin-1C OS=Homo sapiens GN=CORO1C	sp|Q9ULV4-3|COR1C_HUMAN	Q9ULV4-3	CORO1C	-1	-0.707519	0.292481	0.0957201	1.019	(0.436, -2.436)
Tetraspanin-4 OS=Homo sapiens GN=TSPAN4 PE=1 SV=1	sp|O14817|TSN4_HUMAN,tr|A8MVV6|A8MVV6_HUMAN,tr|E9PN41|E9PN41_HUMAN,tr|J3KQ42|J3KQ42_HUMAN	O14817	TSPAN4	0	-0.207519	-0.207519	1	0	(2.329, -2.329)
Importin subunit beta-1 OS=Homo sapiens GN=KPNB1 PE=1 SV=2	sp|Q14974|IMB1_HUMAN	Q14974	KPNB1	-0.292481	1.79248	2.08496	0.301829	0.520239	(0.62, -1.205)
Isoform 2 of 116 kDa U5 small nuclear ribonucleoprotein component OS=Homo sapiens GN=EFTUD2	sp|Q15029-2|U5S1_HUMAN	Q15029-2	EFTUD2	-0.792481	-1	-0.207519	0.42265	0.374019	(2.617, -4.202)
Isoform 2 of ATP-dependent RNA helicase DDX1 OS=Homo sapiens GN=DDX1	sp|Q92499-2|DDX1_HUMAN	Q92499-2	DDX1	0.207519	0	-0.207519	0.326305	0.486376	(0.9, -0.485)
Adenine phosphoribosyltransferase OS=Homo sapiens GN=APRT PE=1 SV=2	sp|P07741|APT_HUMAN	P07741	APRT	0.292481	-0.707519	-1	0.663756	0.177992	(2.785, -2.2)
Proteasome subunit beta type-1 OS=Homo sapiens GN=PSMB1 PE=1 SV=2	sp|P20618|PSB1_HUMAN	P20618	PSMB1	0	-1	-1	1	0	(1.585, -1.585)
Importin-9 OS=Homo sapiens GN=IPO9 PE=1 SV=3	sp|Q96P70|IPO9_HUMAN	Q96P70	IPO9	0	-0.5	-0.5	1	0	(2.672, -2.672)
Isoform 3 of Malignant T-cell-amplified sequence 1 OS=Homo sapiens GN=MCTS1	sp|Q9ULC4-3|MCTS1_HUMAN,sp|Q9ULC4|MCTS1_HUMAN	Q9ULC4-3	MCTS1	-0.207519	-0.707519	-0.5	0.621303	0.206697	(1.336, -1.751)
Density-regulated protein OS=Homo sapiens GN=DENR PE=1 SV=2	sp|O43583|DENR_HUMAN,tr|F8VVL1|F8VVL1_HUMAN	O43583	DENR	-0.5	-1	-0.5	0.229483	0.63925	(0.758, -1.758)
Isoform 4 of Tyrosine-protein phosphatase non-receptor type substrate 1 OS=Homo sapiens GN=SIRPA	sp|P78324-4|SHPS1_HUMAN	P78324-4	SIRPA	-0.292481	-1	-0.707519	0.617776	0.209169	(1.859, -2.444)
Tubulin-specific chaperone A OS=Homo sapiens GN=TBCA PE=1 SV=3	sp|O75347|TBCA_HUMAN,tr|E5RJD8|E5RJD8_HUMAN	O75347	TBCA	0.292481	-0.415037	-0.707519	0.479234	0.319452	(1.751, -1.166)
Isoform 2 of DNA-dependent protein kinase catalytic subunit OS=Homo sapiens GN=PRKDC	sp|P78527-2|PRKDC_HUMAN	P78527-2	PRKDC	-1	-0.207519	0.792481	0.205981	0.686173	(1.329, -3.329)
Isoform 2 of Protein scribble homolog OS=Homo sapiens GN=SCRIB	sp|Q14160-2|SCRIB_HUMAN,sp|Q14160-3|SCRIB_HUMAN,sp|Q14160|SCRIB_HUMAN	Q14160-2	SCRIB	-1.16096	-1	0.160964	0.0304964	1.51575	(-0.268, -2.054)
Isoform 2 of Junctional adhesion molecule C OS=Homo sapiens GN=JAM3	sp|Q9BX67-2|JAM3_HUMAN,sp|Q9BX67|JAM3_HUMAN	Q9BX67-2	JAM3	-1.45345	-1	0.453445	0	Inf	(-1.453, -1.453)
Protein lin-7 homolog A OS=Homo sapiens GN=LIN7A PE=1 SV=2	sp|O14910|LIN7A_HUMAN	O14910	LIN7A	-2.29248	-1	1.29248	0	Inf	(-2.292, -2.292)
Suprabasin OS=Homo sapiens GN=SBSN PE=2 SV=2	sp|Q6UWP8|SBSN_HUMAN	Q6UWP8	SBSN	-1.29248	-1	0.292481	0	Inf	(-1.292, -1.292)
Rho GDP-dissociation inhibitor 2 OS=Homo sapiens GN=ARHGDIB PE=1 SV=3	sp|P52566|GDIR2_HUMAN	P52566	ARHGDIB	-0.792481	-1	-0.207519	0.11349	0.945044	(0.466, -2.051)
Isoform 2 of Equilibrative nucleoside transporter 1 OS=Homo sapiens GN=SLC29A1	sp|Q99808-2|S29A1_HUMAN	Q99808-2	SLC29A1	-0.953445	0	0.953445	0.0826099	1.08297	(0.305, -2.212)
MAGUK p55 subfamily member 6 OS=Homo sapiens GN=MPP6 PE=1 SV=2	sp|Q9NZW5|MPP6_HUMAN,tr|B8ZZG1|B8ZZG1_HUMAN	Q9NZW5	MPP6	-2.29248	-1	1.29248	0	Inf	(-2.292, -2.292)
Thy-1 membrane glycoprotein OS=Homo sapiens GN=THY1 PE=1 SV=2	sp|P04216|THY1_HUMAN,tr|E9PIM6|E9PIM6_HUMAN,tr|E9PNQ8|E9PNQ8_HUMAN	P04216	THY1	-0.953445	-1	-0.0465547	0	Inf	(-0.953, -0.953)
Histone H2A type 1 OS=Homo sapiens GN=HIST1H2AG PE=1 SV=2	sp|P0C0S8|H2A1_HUMAN,sp|P20671|H2A1D_HUMAN,sp|Q16777|H2A2C_HUMAN,sp|Q6FI13|H2A2A_HUMAN,sp|Q96KK5|H2A1H_HUMAN,sp|Q99878|H2A1J_HUMAN,sp|Q9BTM1|H2AJ_HUMAN	P0C0S8	HIST1H2AI;HIST1H2AG;HIST1H2AK;HIST1H2AL;HIST1H2AM	-0.660964	2	2.66096	0.0161248	1.79251	(-0.295, -1.027)
Keratin, type II cytoskeletal 1b OS=Homo sapiens GN=KRT77 PE=2 SV=3	sp|Q7Z794|K2C1B_HUMAN	Q7Z794	KRT77	-1.45345	-1	0.453445	0.100771	0.996664	(0.698, -3.605)
Desmoplakin OS=Homo sapiens GN=DSP PE=1 SV=3	sp|P15924|DESP_HUMAN	P15924	DSP	-0.660964	-1	-0.339036	0	Inf	(-0.661, -0.661)
Isoform 2 of Immunoglobulin superfamily member 3 OS=Homo sapiens GN=IGSF3	sp|O75054-2|IGSF3_HUMAN,sp|O75054|IGSF3_HUMAN	O75054-2	IGSF3	-1.58496	-1	0.584963	0.032407	1.48936	(-0.327, -2.843)
Plasma membrane calcium-transporting ATPase 3 OS=Homo sapiens GN=ATP2B3 PE=1 SV=3	sp|Q16720|AT2B3_HUMAN	Q16720	ATP2B3	-0.5	0	0.5	0.592573	0.227258	(2.91, -3.91)
Isoform 3 of Protocadherin Fat 4 OS=Homo sapiens GN=FAT4	sp|Q6V0I7-3|FAT4_HUMAN,sp|Q6V0I7|FAT4_HUMAN	Q6V0I7-3	FAT4	-0.660964	-1	-0.339036	0	Inf	(-0.661, -0.661)
Tetraspanin OS=Homo sapiens GN=TSPAN9 PE=3 SV=1	tr|B5MD23|B5MD23_HUMAN	B5MD23	TSPAN9	-1.58496	-1	0.584963	0	Inf	(-1.585, -1.585)
Protein eva-1 homolog B OS=Homo sapiens GN=EVA1B PE=1 SV=1	sp|Q9NVM1|EVA1B_HUMAN	Q9NVM1	EVA1B	-0.792481	-1	-0.207519	0	Inf	(-0.792, -0.792)
Junction plakoglobin OS=Homo sapiens GN=JUP PE=1 SV=3	sp|P14923|PLAK_HUMAN	P14923	JUP	-0.792481	-1	-0.207519	0.11349	0.945044	(0.466, -2.051)
Sodium-dependent multivitamin transporter OS=Homo sapiens GN=SLC5A6 PE=2 SV=2	sp|Q9Y289|SC5A6_HUMAN	Q9Y289	SLC5A6	-0.792481	-1	-0.207519	0.253845	0.595432	(1.359, -2.944)
Isoform 2 of Choline transporter-like protein 1 OS=Homo sapiens GN=SLC44A1	sp|Q8WWI5-2|CTL1_HUMAN,sp|Q8WWI5-3|CTL1_HUMAN,sp|Q8WWI5|CTL1_HUMAN	Q8WWI5-2	SLC44A1	-0.207519	-0.415037	-0.207519	0	Inf	(-0.208, -0.208)
Cell division control protein 42 homolog OS=Homo sapiens GN=CDC42 PE=1 SV=2	sp|P60953|CDC42_HUMAN	P60953	CDC42	-0.792481	-0.707519	0.0849625	0.11349	0.945044	(0.466, -2.051)
Epidermal growth factor-like protein 7 OS=Homo sapiens GN=EGFL7 PE=1 SV=3	sp|Q9UHF1|EGFL7_HUMAN	Q9UHF1	EGFL7	-0.660964	-1	-0.339036	0	Inf	(-0.661, -0.661)
Isoform 2 of Nck-associated protein 1 OS=Homo sapiens GN=NCKAP1	sp|Q9Y2A7-2|NCKP1_HUMAN,sp|Q9Y2A7|NCKP1_HUMAN	Q9Y2A7-2	NCKAP1	-0.660964	-1	-0.339036	0.317131	0.498761	(1.49, -2.812)
40S ribosomal protein S18 OS=Homo sapiens GN=RPS18 PE=1 SV=3	sp|P62269|RS18_HUMAN	P62269	RPS18	-0.292481	0	0.292481	0.294094	0.531513	(0.6, -1.185)
60S ribosomal protein L23 OS=Homo sapiens GN=RPL23 PE=1 SV=1	sp|P62829|RL23_HUMAN	P62829	RPL23	0	0.792481	0.792481	1	0	(2.329, -2.329)
Sodium-coupled neutral amino acid transporter 2 OS=Homo sapiens GN=SLC38A2 PE=1 SV=2	sp|Q96QD8|S38A2_HUMAN,tr|F8VUY8|F8VUY8_HUMAN	Q96QD8	SLC38A2	-1.16096	-1	0.160964	0.0580016	1.23656	(0.097, -2.419)
Heterogeneous nuclear ribonucleoprotein F OS=Homo sapiens GN=HNRNPF PE=1 SV=3	sp|P52597|HNRPF_HUMAN	P52597	HNRNPF	-0.792481	-1	-0.207519	0	Inf	(-0.792, -0.792)
Proline-, glutamic acid- and leucine-rich protein 1 OS=Homo sapiens GN=PELP1 PE=1 SV=2	sp|Q8IZL8|PELP1_HUMAN,tr|C9JFV4|C9JFV4_HUMAN	Q8IZL8	PELP1	-1	-1	0	0	Inf	(-1, -1)
Probable ATP-dependent RNA helicase DDX5 OS=Homo sapiens GN=DDX5 PE=1 SV=1	sp|P17844|DDX5_HUMAN	P17844	DDX5	-0.660964	-1	-0.339036	0.317131	0.498761	(1.49, -2.812)
Isoform 2 of Lon protease homolog, mitochondrial OS=Homo sapiens GN=LONP1	sp|P36776-2|LONM_HUMAN,sp|P36776|LONM_HUMAN	P36776-2	LONP1	-1.29248	-1	0.292481	0	Inf	(-1.292, -1.292)
Testis-expressed sequence 10 protein OS=Homo sapiens GN=TEX10 PE=1 SV=2	sp|Q9NXF1|TEX10_HUMAN	Q9NXF1	TEX10	-0.660964	-1	-0.339036	0	Inf	(-0.661, -0.661)
ADP/ATP translocase 3 OS=Homo sapiens GN=SLC25A6 PE=1 SV=4	sp|P12236|ADT3_HUMAN	P12236	SLC25A6	-1.10082	0.160964	1.26178	0.0809621	1.09172	(0.336, -2.537)
Alkyldihydroxyacetonephosphate synthase, peroxisomal OS=Homo sapiens GN=AGPS PE=1 SV=1	sp|O00116|ADAS_HUMAN	O00116	AGPS	-0.792481	-1	-0.207519	0	Inf	(-0.792, -0.792)
Acidic leucine-rich nuclear phosphoprotein 32 family member E OS=Homo sapiens GN=ANP32E PE=1 SV=1	sp|Q9BTT0|AN32E_HUMAN	Q9BTT0	ANP32E	-1.45345	-1	0.453445	0	Inf	(-1.453, -1.453)
BAG family molecular chaperone regulator 2 OS=Homo sapiens GN=BAG2 PE=1 SV=1	sp|O95816|BAG2_HUMAN	O95816	BAG2	-1.20752	-0.707519	0.5	0.0539638	1.2679	(0.051, -2.466)
Isoform 2 of Nicalin OS=Homo sapiens GN=NCLN	sp|Q969V3-2|NCLN_HUMAN	Q969V3-2	NCLN	-1.08496	-1	0.0849625	0	Inf	(-1.085, -1.085)
Saccharopine dehydrogenase-like oxidoreductase OS=Homo sapiens GN=SCCPDH PE=1 SV=1	sp|Q8NBX0|SCPDL_HUMAN	Q8NBX0	SCCPDH	-0.868483	-0.707519	0.160964	0.0971668	1.01248	(0.39, -2.127)
40S ribosomal protein S11 OS=Homo sapiens GN=RPS11 PE=1 SV=3	sp|P62280|RS11_HUMAN	P62280	RPS11	-0.660964	-1	-0.339036	0.152306	0.817282	(0.597, -1.919)
Eukaryotic translation initiation factor 5A-1 OS=Homo sapiens GN=EIF5A PE=1 SV=1	tr|I3L504|I3L504_HUMAN	I3L504	EIF5A	-0.71648	0.660964	1.37744	0.394794	0.403629	(2.151, -3.584)
Ras-related protein Rab-35 OS=Homo sapiens GN=RAB35 PE=1 SV=1	sp|Q15286|RAB35_HUMAN,tr|F5H157|F5H157_HUMAN	Q15286	RAB35	-0.453445	0.5	0.953445	0.490395	0.309454	(1.876, -2.783)
Dolichyl-diphosphooligosaccharide--protein glycosyltransferase subunit 2 OS=Homo sapiens GN=RPN2 PE=1 SV=3	sp|P04844|RPN2_HUMAN	P04844	RPN2	-2.54843	0.0849625	2.63339	0.0691032	1.1605	(0.494, -5.591)
40S ribosomal protein S4, X isoform OS=Homo sapiens GN=RPS4X PE=1 SV=2	sp|P62701|RS4X_HUMAN	P62701	RPS4X	-0.660964	0	0.660964	0.392561	0.406093	(1.969, -3.291)
Non-POU domain-containing octamer-binding protein OS=Homo sapiens GN=NONO PE=1 SV=4	sp|Q15233|NONO_HUMAN	Q15233	NONO	-0.131517	-0.339036	-0.207519	0.866955	0.0620032	(2.849, -3.112)
Isoform 2 of Reticulocalbin-2 OS=Homo sapiens GN=RCN2	sp|Q14257-2|RCN2_HUMAN	Q14257-2	RCN2	-1	-1	0	0	Inf	(-1, -1)
Mitochondrial carrier homolog 2 OS=Homo sapiens GN=MTCH2 PE=1 SV=1	sp|Q9Y6C9|MTCH2_HUMAN	Q9Y6C9	MTCH2	-1	-1	0	0	Inf	(-1, -1)
Cytochrome c oxidase subunit 5A, mitochondrial OS=Homo sapiens GN=COX5A PE=1 SV=2	sp|P20674|COX5A_HUMAN	P20674	COX5A	-1	-1	0	0.183503	0.736356	(1.151, -3.151)
ADP/ATP translocase 2 OS=Homo sapiens GN=SLC25A5 PE=1 SV=7	sp|P05141|ADT2_HUMAN	P05141	SLC25A5	-1.14475	-0.415037	0.729716	0.0595112	1.2254	(0.114, -2.403)
Transmembrane protein 43 OS=Homo sapiens GN=TMEM43 PE=1 SV=1	sp|Q9BTV4|TMM43_HUMAN	Q9BTV4	TMEM43	-1.08496	-1	0.0849625	0	Inf	(-1.085, -1.085)
Isoform 2 of Coatomer subunit alpha OS=Homo sapiens GN=COPA	sp|P53621-2|COPA_HUMAN,sp|P53621|COPA_HUMAN	P53621-2	COPA	-0.368483	-0.707519	-0.339036	0.334819	0.47519	(0.89, -1.627)
Isoform 2 of DnaJ homolog subfamily C member 10 OS=Homo sapiens GN=DNAJC10	sp|Q8IXB1-2|DJC10_HUMAN,sp|Q8IXB1|DJC10_HUMAN	Q8IXB1-2	DNAJC10	-0.660964	-1	-0.339036	0	Inf	(-0.661, -0.661)
Polypeptide N-acetylgalactosaminyltransferase 2 OS=Homo sapiens GN=GALNT2 PE=1 SV=1	sp|Q10471|GALT2_HUMAN	Q10471	GALNT2	-0.660964	-1	-0.339036	0	Inf	(-0.661, -0.661)
Acetyl-CoA acetyltransferase, mitochondrial OS=Homo sapiens GN=ACAT1 PE=1 SV=1	sp|P24752|THIL_HUMAN	P24752	ACAT1	-0.868483	-0.707519	0.160964	0.0971668	1.01248	(0.39, -2.127)
Isoform 2 of Coxsackievirus and adenovirus receptor OS=Homo sapiens GN=CXADR	sp|P78310-2|CXAR_HUMAN,sp|P78310-6|CXAR_HUMAN,sp|P78310|CXAR_HUMAN	P78310-2	CXADR	-0.792481	-1	-0.207519	0	Inf	(-0.792, -0.792)
Mesencephalic astrocyte-derived neurotrophic factor OS=Homo sapiens GN=MANF PE=1 SV=3	sp|P55145|MANF_HUMAN	P55145		-0.792481	-1	-0.207519	0.253845	0.595432	(1.359, -2.944)
Peptidyl-prolyl cis-trans isomerase F, mitochondrial OS=Homo sapiens GN=PPIF PE=1 SV=1	sp|P30405|PPIF_HUMAN	P30405	PPIF	-0.660964	-1	-0.339036	0	Inf	(-0.661, -0.661)
Spectrin alpha chain, non-erythrocytic 1 OS=Homo sapiens GN=SPTAN1 PE=1 SV=3	sp|Q13813|SPTN1_HUMAN	Q13813	SPTAN1	-0.207519	-0.207519	0	0.621303	0.206697	(1.336, -1.751)
Cytochrome c oxidase subunit 2 OS=Homo sapiens GN=MT-CO2 PE=1 SV=1	sp|P00403|COX2_HUMAN	P00403	MT-CO2	-1	-1	0	0	Inf	(-1, -1)
Protein canopy homolog 2 OS=Homo sapiens GN=CNPY2 PE=1 SV=1	sp|Q9Y2B0|CNPY2_HUMAN	Q9Y2B0	CNPY2	-1	-1	0	0.0759302	1.11959	(0.258, -2.258)
Isoform 2 of Mitotic checkpoint protein BUB3 OS=Homo sapiens GN=BUB3	sp|O43684-2|BUB3_HUMAN,sp|O43684|BUB3_HUMAN,tr|J3QT28|J3QT28_HUMAN	O43684-2	BUB3	-0.660964	-1	-0.339036	0.152306	0.817282	(0.597, -1.919)
Nuclear migration protein nudC OS=Homo sapiens GN=NUDC PE=1 SV=1	sp|Q9Y266|NUDC_HUMAN	Q9Y266	NUDC	-0.818715	-0.415037	0.403677	0	Inf	(-0.819, -0.819)
39S ribosomal protein L1, mitochondrial OS=Homo sapiens GN=MRPL1 PE=1 SV=2	sp|Q9BYD6|RM01_HUMAN	Q9BYD6	MRPL1	-0.660964	-1	-0.339036	0	Inf	(-0.661, -0.661)
Monoacylglycerol lipase ABHD6 OS=Homo sapiens GN=ABHD6 PE=2 SV=1	sp|Q9BV23|ABHD6_HUMAN	Q9BV23	ABHD6	-1	-1	0	0.183503	0.736356	(1.151, -3.151)
Casein kinase II subunit beta OS=Homo sapiens GN=CSNK2B PE=1 SV=1	sp|P67870|CSK2B_HUMAN,tr|Q5SRQ6|Q5SRQ6_HUMAN	P67870	CSNK2B	-0.696159	0.5	1.19616	0.505985	0.295862	(3.031, -4.424)
Isoform 2 of Prolyl 4-hydroxylase subunit alpha-1 OS=Homo sapiens GN=P4HA1	sp|P13674-2|P4HA1_HUMAN,sp|P13674-3|P4HA1_HUMAN,sp|P13674|P4HA1_HUMAN	P13674-2	P4HA1	-0.792481	-1	-0.207519	0	Inf	(-0.792, -0.792)
Mitochondrial import receptor subunit TOM40 homolog OS=Homo sapiens GN=TOMM40 PE=1 SV=1	sp|O96008|TOM40_HUMAN	O96008	TOMM40	-0.839036	0.453445	1.29248	0.045791	1.33922	(-0.039, -1.639)
60S ribosomal protein L14 OS=Homo sapiens GN=RPL14 PE=1 SV=4	sp|P50914|RL14_HUMAN	P50914	RPL14	-0.0849625	0	0.0849625	0	Inf	(-0.085, -0.085)
Isoform 2 of Serine/threonine-protein kinase 26 OS=Homo sapiens GN=STK26	sp|Q9P289-2|STK26_HUMAN,sp|Q9P289|STK26_HUMAN,tr|B4E0Y9|B4E0Y9_HUMAN,tr|Q8NBY1|Q8NBY1_HUMAN	Q9P289-2	STK26	-1.29248	-1	0.292481	0	Inf	(-1.292, -1.292)
ATP-binding cassette sub-family D member 3 OS=Homo sapiens GN=ABCD3 PE=1 SV=1	sp|P28288|ABCD3_HUMAN	P28288	ABCD3	-0.792481	-1	-0.207519	0	Inf	(-0.792, -0.792)
Pigment epithelium-derived factor OS=Homo sapiens GN=SERPINF1 PE=1 SV=4	sp|P36955|PEDF_HUMAN	P36955	SERPINF1	-0.339036	-0.0465547	0.292481	0.639915	0.193878	(2.333, -3.011)
Eukaryotic translation initiation factor 3 subunit A OS=Homo sapiens GN=EIF3A PE=1 SV=1	sp|Q14152|EIF3A_HUMAN	Q14152	EIF3A	-0.660964	-1	-0.339036	0	Inf	(-0.661, -0.661)
Isoform 2 of Pyrroline-5-carboxylate reductase 1, mitochondrial OS=Homo sapiens GN=PYCR1	sp|P32322-2|P5CR1_HUMAN,sp|P32322-3|P5CR1_HUMAN,sp|P32322|P5CR1_HUMAN	P32322-2	PYCR1	-0.707519	-0.707519	0	0.136706	0.864214	(0.551, -1.966)
Transmembrane protein 165 OS=Homo sapiens GN=TMEM165 PE=1 SV=1	sp|Q9HC07|TM165_HUMAN	Q9HC07	TMEM165	-0.792481	-1	-0.207519	0.11349	0.945044	(0.466, -2.051)
Ragulator complex protein LAMTOR1 OS=Homo sapiens GN=LAMTOR1 PE=1 SV=2	sp|Q6IAA8|LTOR1_HUMAN	Q6IAA8	LAMTOR1	-1.29248	-1	0.292481	0	Inf	(-1.292, -1.292)
Dihydrolipoyllysine-residue acetyltransferase component of pyruvate dehydrogenase complex, mitochondrial OS=Homo sapiens GN=DLAT PE=1 SV=3	sp|P10515|ODP2_HUMAN,tr|E9PEJ4|E9PEJ4_HUMAN	P10515	DLAT	-0.792481	-1	-0.207519	0	Inf	(-0.792, -0.792)
Isoform 2 of Calponin-3 OS=Homo sapiens GN=CNN3	sp|Q15417-2|CNN3_HUMAN	Q15417-2	CNN3	-0.792481	-1	-0.207519	0	Inf	(-0.792, -0.792)
Isoform 2 of Very-long-chain (3R)-3-hydroxyacyl-CoA dehydratase 3 OS=Homo sapiens GN=PTPLAD1	sp|Q9P035-2|HACD3_HUMAN,sp|Q9P035|HACD3_HUMAN	Q9P035-2	HACD3	-0.792481	-1	-0.207519	0.11349	0.945044	(0.466, -2.051)
ERO1-like protein alpha OS=Homo sapiens GN=ERO1L PE=1 SV=2	sp|Q96HE7|ERO1A_HUMAN	Q96HE7	ERO1A	-0.792481	-1	-0.207519	0	Inf	(-0.792, -0.792)
39S ribosomal protein L41, mitochondrial OS=Homo sapiens GN=MRPL41 PE=1 SV=1	sp|Q8IXM3|RM41_HUMAN	Q8IXM3	MRPL41	-1	-1	0	0	Inf	(-1, -1)
Mitochondrial import receptor subunit TOM70 OS=Homo sapiens GN=TOMM70A PE=1 SV=1	sp|O94826|TOM70_HUMAN	O94826	TOMM70	-0.5	-0.707519	-0.207519	0.229483	0.63925	(0.758, -1.758)
Isoform Cytoplasmic of Fumarate hydratase, mitochondrial OS=Homo sapiens GN=FH	sp|P07954-2|FUMH_HUMAN,sp|P07954|FUMH_HUMAN	P07954-2	FH	0.160964	-0.0465547	-0.207519	0.764849	0.116424	(2.185, -1.863)
Ribonucleoside-diphosphate reductase large subunit OS=Homo sapiens GN=RRM1 PE=1 SV=1	sp|P23921|RIR1_HUMAN	P23921	RRM1	-0.660964	-1	-0.339036	0.317131	0.498761	(1.49, -2.812)
LETM1 and EF-hand domain-containing protein 1, mitochondrial OS=Homo sapiens GN=LETM1 PE=1 SV=1	sp|O95202|LETM1_HUMAN	O95202	LETM1	-0.792481	-1	-0.207519	0	Inf	(-0.792, -0.792)
Junctional adhesion molecule A OS=Homo sapiens GN=F11R PE=1 SV=1	sp|Q9Y624|JAM1_HUMAN,tr|A0A087WY82|A0A087WY82_HUMAN	Q9Y624	F11R	0.292481	-0.707519	-1	0.663756	0.177992	(2.785, -2.2)
Elongation factor 1-alpha 2 OS=Homo sapiens GN=EEF1A2 PE=1 SV=1	sp|Q05639|EF1A2_HUMAN	Q05639	EEF1A2	0.0605356	3.1677	3.10716	0.793238	0.100597	(0.932, -0.811)
40S ribosomal protein S23 OS=Homo sapiens GN=RPS23 PE=1 SV=3	sp|P62266|RS23_HUMAN	P62266	RPS23	0	-1	-1	1	0	(1.258, -1.258)
Isoform 2 of Cyclin-dependent kinase 1 OS=Homo sapiens GN=CDK1	sp|P06493-2|CDK1_HUMAN,sp|P06493|CDK1_HUMAN,tr|A0A024QZP7|A0A024QZP7_HUMAN,tr|A0A087WY43|A0A087WY43_HUMAN	P06493-2	CDK1	0	-1	-1	1	0	(0, 0)
Midkine OS=Homo sapiens GN=MDK PE=1 SV=1	sp|P21741|MK_HUMAN,tr|E9PLM6|E9PLM6_HUMAN,tr|E9PPJ5|E9PPJ5_HUMAN	P21741	MDK	-0.292481	-1	-0.707519	0	Inf	(-0.292, -0.292)
GTP-binding protein Rheb OS=Homo sapiens GN=RHEB PE=1 SV=1	sp|Q15382|RHEB_HUMAN	Q15382	RHEB	-0.5	-1	-0.5	0	Inf	(-0.5, -0.5)
Nucleolar RNA helicase 2 OS=Homo sapiens GN=DDX21 PE=1 SV=5	sp|Q9NR30|DDX21_HUMAN	Q9NR30	DDX21	-0.292481	-1	-0.707519	0	Inf	(-0.292, -0.292)
Isoform 3 of Peripheral plasma membrane protein CASK OS=Homo sapiens GN=CASK	sp|O14936-3|CSKP_HUMAN,sp|O14936|CSKP_HUMAN	O14936-3	CASK	-0.292481	-1	-0.707519	0	Inf	(-0.292, -0.292)
Aflatoxin B1 aldehyde reductase member 2 OS=Homo sapiens GN=AKR7A2 PE=1 SV=3	sp|O43488|ARK72_HUMAN,tr|H3BLU7|H3BLU7_HUMAN	O43488	AKR7A2	0	-1	-1	1	0	(0, 0)
Isoform 3 of Ras-related protein Ral-B OS=Homo sapiens GN=RALB	sp|P11234-3|RALB_HUMAN	P11234-3	RALB	-0.339036	-0.0465547	0.292481	0.454659	0.342315	(1.246, -1.924)
Solute carrier family 23 member 2 OS=Homo sapiens GN=SLC23A2 PE=1 SV=1	sp|Q9UGH3|S23A2_HUMAN	Q9UGH3	SLC23A2	0	-1	-1	1	0	(0.893, -0.893)
Growth/differentiation factor 6 OS=Homo sapiens GN=GDF6 PE=1 SV=1	sp|Q6KF10|GDF6_HUMAN	Q6KF10	GDF6	0	-1	-1	1	0	(0, 0)
60S ribosomal protein L10 OS=Homo sapiens GN=RPL10 PE=1 SV=4	sp|P27635|RL10_HUMAN,tr|X1WI28|X1WI28_HUMAN	P27635	RPL10	-0.0839723	2.16993	2.2539	0.700646	0.154501	(0.73, -0.898)
Syndecan binding protein (Syntenin), isoform CRA_a OS=Homo sapiens GN=SDCBP PE=1 SV=1	tr|G5EA09|G5EA09_HUMAN	G5EA09	SDCBP	0.396775	2.7539	2.35712	0.610348	0.214423	(3.25, -2.456)
Serine/threonine-protein phosphatase 2A 65 kDa regulatory subunit A alpha isoform OS=Homo sapiens GN=PPP2R1A PE=1 SV=4	sp|P30153|2AAA_HUMAN	P30153	PPP2R1A	-0.5	0.292481	0.792481	0.573014	0.241835	(2.722, -3.722)
26S protease regulatory subunit 6A OS=Homo sapiens GN=PSMC3 PE=1 SV=3	sp|P17980|PRS6A_HUMAN,tr|E9PM69|E9PM69_HUMAN,tr|R4GNH3|R4GNH3_HUMAN	P17980	PSMC3	0	-0.207519	-0.207519	1	0	(2.605, -2.605)
Calmodulin OS=Homo sapiens GN=CALM1 PE=1 SV=2	sp|P62158|CALM_HUMAN,tr|E7EMB3|E7EMB3_HUMAN,tr|E7ETZ0|E7ETZ0_HUMAN,tr|H0Y7A7|H0Y7A7_HUMAN	P62158	CALM2;CALM3;CALM1	-0.437235	1.58496	2.0222	0.391958	0.40676	(1.3, -2.174)
HLA class I histocompatibility antigen, A-68 alpha chain OS=Homo sapiens GN=HLA-A PE=1 SV=4	sp|P01891|1A68_HUMAN	P01891	HLA-A	2.2047	3.2047	1	0.00470289	2.32764	(2.858, 1.552)
Adenylate kinase 2, mitochondrial OS=Homo sapiens GN=AK2 PE=1 SV=2	sp|P54819|KAD2_HUMAN	P54819	AK2	0.868483	0.160964	-0.707519	0.240066	0.61967	(3.129, -1.392)
Syntenin-1 OS=Homo sapiens GN=SDCBP PE=1 SV=1	sp|O00560|SDCB1_HUMAN	O00560	SDCBP	0.306488	2.7539	2.44741	0.689352	0.161559	(3.16, -2.547)
Protein DJ-1 OS=Homo sapiens GN=PARK7 PE=1 SV=2	sp|Q99497|PARK7_HUMAN	Q99497	PARK7	-0.576002	0.0849625	0.660964	0.440978	0.355583	(2.023, -3.175)
Ras-related protein Rap-1b-like protein OS=Homo sapiens PE=2 SV=1	sp|A6NIZ1|RP1BL_HUMAN	A6NIZ1	AC113404.1	-0.00797077	2.24593	2.2539	0.987881	0.00529553	(1.993, -2.009)
Isoform 2 of Neutral alpha-glucosidase AB OS=Homo sapiens GN=GANAB	sp|Q14697-2|GANAB_HUMAN	Q14697-2	GANAB	-0.85391	2.24593	3.09984	0.314345	0.502594	(1.904, -3.612)
Programmed cell death protein 6 OS=Homo sapiens GN=PDCD6 PE=1 SV=1	sp|O75340|PDCD6_HUMAN	O75340	PDCD6	0.98864	1.98864	1	0.0824493	1.08381	(2.292, -0.315)
Proteasome activator complex subunit 2 OS=Homo sapiens GN=PSME2 PE=1 SV=4	sp|Q9UL46|PSME2_HUMAN,tr|A0A087X1Z3|A0A087X1Z3_HUMAN	Q9UL46	PSME2	1.79248	0.792481	-1	0.114405	0.941555	(4.653, -1.068)
Keratin, type II cytoskeletal 2 epidermal OS=Homo sapiens GN=KRT2 PE=1 SV=2	sp|P35908|K22E_HUMAN	P35908	KRT2	-0.653714	3.45345	4.10716	0.0661508	1.17947	(0.108, -1.415)
Isoform 2 of Heterogeneous nuclear ribonucleoprotein K OS=Homo sapiens GN=HNRNPK	sp|P61978-2|HNRPK_HUMAN,sp|P61978|HNRPK_HUMAN	P61978-2	HNRNPK	-0.368483	1.29248	1.66096	0.735454	0.133444	(3.718, -4.455)
26S protease regulatory subunit 8 OS=Homo sapiens GN=PSMC5 PE=1 SV=1	sp|P62195|PRS8_HUMAN	P62195	PSMC5	0.0849625	0.0849625	0	0.908741	0.0415599	(2.906, -2.736)
Isoform 2 of Protein arginine N-methyltransferase 5 OS=Homo sapiens GN=PRMT5	sp|O14744-2|ANM5_HUMAN,sp|O14744-3|ANM5_HUMAN,sp|O14744-4|ANM5_HUMAN,sp|O14744-5|ANM5_HUMAN,sp|O14744|ANM5_HUMAN	O14744-2	PRMT5	0.660964	0.160964	-0.5	0.0775543	1.11039	(1.503, -0.181)
Isoform 2 of Wiskott-Aldrich syndrome protein family member 2 OS=Homo sapiens GN=WASF2	sp|Q9Y6W5-2|WASF2_HUMAN,sp|Q9Y6W5|WASF2_HUMAN	Q9Y6W5-2	WASF2	0.792481	0.0849625	-0.707519	0.456898	0.340181	(4.52, -2.935)
Tubulin beta-4B chain OS=Homo sapiens GN=TUBB4B PE=1 SV=1	sp|P68371|TBB4B_HUMAN	P68371	TUBB4B	0.173962	4.23989	4.06593	0.380002	0.420214	(0.844, -0.496)
sp|TRFE_HUMAN|	sp|TRFE_HUMAN|	TRFE_HUMAN		4.25191	3.25191	-1	0.038476	1.41481	(7.948, 0.556)
Isoform B of Ras-related C3 botulinum toxin substrate 1 OS=Homo sapiens GN=RAC1	sp|P63000-2|RAC1_HUMAN,sp|P63000|RAC1_HUMAN	P63000-2	RAC1	0	-0.207519	-0.207519	1	0	(3.709, -3.709)
Microtubule-associated protein tau OS=Homo sapiens GN=MAPT PE=1 SV=5	sp|P10636|TAU_HUMAN	P10636	MAPT	1.08496	0.0849625	-1	0.162221	0.789894	(3.236, -1.066)
Syntaxin-4 OS=Homo sapiens GN=STX4 PE=1 SV=2	sp|Q12846|STX4_HUMAN	Q12846	STX4	1.29248	0.584963	-0.707519	0	Inf	(1.292, 1.292)
60S acidic ribosomal protein P0 OS=Homo sapiens GN=RPLP0 PE=1 SV=1	sp|P05388|RLA0_HUMAN	P05388	RPLP0	-0.5	0.5	1	0.582515	0.234693	(2.811, -3.811)
Actin, alpha skeletal muscle OS=Homo sapiens GN=ACTA1 PE=1 SV=1	sp|P68133|ACTS_HUMAN	P68133	ACTA1	-0.512768	2.19616	2.70893	0.368645	0.433392	(1.403, -2.429)
Isoform 3 of Cofilin-2 OS=Homo sapiens GN=CFL2	sp|Q9Y281-3|COF2_HUMAN,sp|Q9Y281|COF2_HUMAN	Q9Y281-3	CFL2	0.903677	1.40368	0.5	0.159863	0.796253	(2.679, -0.871)
Isoform B of AP-1 complex subunit beta-1 OS=Homo sapiens GN=AP1B1	sp|Q10567-2|AP1B1_HUMAN,sp|Q10567-3|AP1B1_HUMAN,sp|Q10567|AP1B1_HUMAN	Q10567-2	AP1B1	0.292481	-0.707519	-1	0.663756	0.177992	(2.785, -2.2)
sp|K22E_HUMAN|	sp|K22E_HUMAN|	K22E_HUMAN		-0.688317	3.34674	4.03506	0.0782376	1.10658	(0.193, -1.569)
Coatomer subunit gamma-2 OS=Homo sapiens GN=COPG2 PE=1 SV=1	sp|Q9UBF2|COPG2_HUMAN	Q9UBF2	COPG2	-5.55112e-17	-0.707519	-0.707519	1	0	(3.11, -3.11)
Ferritin heavy chain OS=Homo sapiens GN=FTH1 PE=1 SV=2	sp|P02794|FRIH_HUMAN	P02794	FTH1	2.77216	2.56464	-0.207519	0.0379251	1.42107	(5.164, 0.381)
40S ribosomal protein S19 OS=Homo sapiens GN=RPS19 PE=1 SV=2	sp|P39019|RS19_HUMAN	P39019	RPS19	0	-1	-1	1	0	(2.844, -2.844)
Eukaryotic translation initiation factor 6 OS=Homo sapiens GN=EIF6 PE=1 SV=1	sp|P56537|IF6_HUMAN	P56537	EIF6	-0.792481	-1	-0.207519	0.324206	0.489179	(1.837, -3.422)
3-ketodihydrosphingosine reductase (Fragment) OS=Homo sapiens GN=KDSR PE=3 SV=1	tr|K7ERC8|K7ERC8_HUMAN	K7ERC8	KDSR	0.792481	0.292481	-0.5	0.234121	0.630559	(2.817, -1.232)
Heterogeneous nuclear ribonucleoprotein M OS=Homo sapiens GN=HNRNPM PE=1 SV=1	tr|A0A087X0X3|A0A087X0X3_HUMAN	A0A087X0X3	HNRNPM	-2.02945	-0.707519	1.32193	0.232141	0.634248	(3.122, -7.181)
Beta-actin-like protein 2 OS=Homo sapiens GN=ACTBL2 PE=1 SV=2	sp|Q562R1|ACTBL_HUMAN	Q562R1	ACTBL2	0.207519	0.5	0.292481	0.79681	0.0986451	(3.25, -2.835)
Translationally-controlled tumor protein OS=Homo sapiens GN=TPT1 PE=1 SV=1	sp|P13693|TCTP_HUMAN,tr|Q5W0H4|Q5W0H4_HUMAN	P13693	TPT1	-0.403677	0.660964	1.06464	0.624307	0.204602	(2.626, -3.433)
DNA damage-binding protein 1 OS=Homo sapiens GN=DDB1 PE=1 SV=1	sp|Q16531|DDB1_HUMAN	Q16531	DDB1	-5.55112e-17	-0.707519	-0.707519	1	0	(1.78, -1.78)
Isoform 2 of Nucleoside diphosphate kinase A OS=Homo sapiens GN=NME1	sp|P15531-2|NDKA_HUMAN,sp|P15531|NDKA_HUMAN	P15531-2	NME1	0.0351947	1.98864	1.95345	0.910051	0.0409342	(1.221, -1.15)
Carbonyl reductase [NADPH] 1 OS=Homo sapiens GN=CBR1 PE=1 SV=3	sp|P16152|CBR1_HUMAN	P16152	CBR1	0.131517	0.292481	0.160964	0.69699	0.156773	(1.39, -1.127)
Limbic system-associated membrane protein OS=Homo sapiens GN=LSAMP PE=1 SV=2	sp|Q13449|LSAMP_HUMAN	Q13449	LSAMP	-0.5	-1	-0.5	0.27823	0.555596	(0.959, -1.959)
Alpha-centractin OS=Homo sapiens GN=ACTR1A PE=1 SV=1	sp|P61163|ACTZ_HUMAN	P61163	ACTR1A	-0.207519	-0.707519	-0.5	0.841892	0.0747439	(3.735, -4.151)
Beta-2-microglobulin OS=Homo sapiens GN=B2M PE=1 SV=1	sp|P61769|B2MG_HUMAN	P61769	B2M	-1.45345	-1	0.453445	0.377613	0.422953	(4.108, -7.015)
Isoform 2 of Liver carboxylesterase 1 OS=Homo sapiens GN=CES1	sp|P23141-2|EST1_HUMAN,sp|P23141|EST1_HUMAN	P23141-2	CES1	-3.42275	-1	2.42275	0.0103081	1.98682	(-1.916, -4.93)
Proteasome subunit alpha type OS=Homo sapiens GN=PSMA6 PE=1 SV=1	tr|G3V295|G3V295_HUMAN	G3V295	PSMA6	0	-0.415037	-0.415037	1	0	(3.41, -3.41)
Vesicle-associated membrane protein 3 OS=Homo sapiens GN=VAMP3 PE=1 SV=3	sp|Q15836|VAMP3_HUMAN	Q15836	VAMP3	-1.08496	0	1.08496	0.162221	0.789894	(1.066, -3.236)
Ran-specific GTPase-activating protein (Fragment) OS=Homo sapiens GN=RANBP1 PE=1 SV=1	tr|C9JJ34|C9JJ34_HUMAN	C9JJ34	RANBP1	-0.792481	-0.207519	0.584963	0.447204	0.349495	(2.842, -4.427)
Elongation factor 1-alpha 1 OS=Homo sapiens GN=EEF1A1 PE=1 SV=1	sp|P68104|EF1A1_HUMAN	P68104	EEF1A1	0.0277476	4.88616	4.85841	0.888453	0.0513657	(0.78, -0.724)
Cysteine and glycine-rich protein 1 OS=Homo sapiens GN=CSRP1 PE=1 SV=3	sp|P21291|CSRP1_HUMAN	P21291	CSRP1	-2.66096	-0.207519	2.45345	0.0061695	2.20975	(-1.757, -3.564)
Nucleosome assembly protein 1-like 1 OS=Homo sapiens GN=NAP1L1 PE=1 SV=1	tr|F8VV59|F8VV59_HUMAN	F8VV59	NAP1L1	-0.584963	1	1.58496	0.301699	0.520427	(1.239, -2.409)
Isoform B of AP-2 complex subunit alpha-1 OS=Homo sapiens GN=AP2A1	sp|O95782-2|AP2A1_HUMAN,sp|O95782|AP2A1_HUMAN	O95782-2	AP2A1	-0.292481	-1	-0.707519	0.617776	0.209169	(1.859, -2.444)
GTPase NRas OS=Homo sapiens GN=NRAS PE=1 SV=1	sp|P01111|RASN_HUMAN	P01111	NRAS	-1.20752	0.292481	1.5	0.136407	0.865163	(0.937, -3.352)
Actin-related protein 2/3 complex subunit 3 OS=Homo sapiens GN=ARPC3 PE=1 SV=3	sp|O15145|ARPC3_HUMAN	O15145	ARPC3	0	-1	-1	1	0	(4.303, -4.303)
Tropomyosin beta chain OS=Homo sapiens GN=TPM2 PE=1 SV=1	sp|P07951|TPM2_HUMAN	P07951	TPM2	0.792481	0.584963	-0.207519	0.00392066	2.40664	(1.007, 0.578)
Isoform 2 of 5'-AMP-activated protein kinase catalytic subunit alpha-1 OS=Homo sapiens GN=PRKAA1	sp|Q13131-2|AAPK1_HUMAN,sp|Q13131|AAPK1_HUMAN	Q13131-2	PRKAA1	0	-1	-1	1	0	(3.737, -3.737)
Isoform 2 of Transcription intermediary factor 1-beta OS=Homo sapiens GN=TRIM28	sp|Q13263-2|TIF1B_HUMAN,sp|Q13263|TIF1B_HUMAN	Q13263-2	TRIM28	-0.5	-1	-0.5	0	Inf	(-0.5, -0.5)
Isoform 2 of Caprin-1 OS=Homo sapiens GN=CAPRIN1	sp|Q14444-2|CAPR1_HUMAN,sp|Q14444|CAPR1_HUMAN	Q14444-2	CAPRIN1	-0.368483	-0.707519	-0.339036	0.757392	0.120679	(4.114, -4.851)
Serine/threonine-protein phosphatase PP1-beta catalytic subunit OS=Homo sapiens GN=PPP1CB PE=1 SV=3	sp|P62140|PP1B_HUMAN	P62140	PPP1CB	-1	-0.707519	0.292481	0.491459	0.308513	(4.151, -6.151)
Protein HSPE1-MOB4 OS=Homo sapiens GN=HSPE1-MOB4 PE=3 SV=1	tr|S4R3N1|S4R3N1_HUMAN	S4R3N1	HSPE1-MOB4	-0.207519	-0.415037	-0.207519	0.551571	0.258399	(1.051, -1.466)
Protein RPS10-NUDT3 (Fragment) OS=Homo sapiens GN=RPS10-NUDT3 PE=3 SV=1	tr|S4R435|S4R435_HUMAN	S4R435	RPS10-NUDT3	-0.5	-0.707519	-0.207519	0.479023	0.319644	(1.992, -2.992)
Guanine nucleotide-binding protein subunit beta-2-like 1 OS=Homo sapiens GN=GNB2L1 PE=1 SV=3	sp|P63244|GBLP_HUMAN	P63244	RACK1	0.131517	1.58496	1.45345	0.69699	0.156773	(1.39, -1.127)
LIM and SH3 domain protein 1 OS=Homo sapiens GN=LASP1 PE=1 SV=2	sp|Q14847|LASP1_HUMAN	Q14847	LASP1	0	-1	-1	1	0	(2.151, -2.151)
Isoform 2 of Ras-related protein Rab-11B OS=Homo sapiens GN=RAB11B	sp|Q15907-2|RB11B_HUMAN,sp|Q15907|RB11B_HUMAN	Q15907-2	RAB11B	-0.207519	-0.707519	-0.5	0.801041	0.096345	(2.902, -3.317)
Coatomer subunit gamma-1 OS=Homo sapiens GN=COPG1 PE=1 SV=1	sp|Q9Y678|COPG1_HUMAN	Q9Y678	COPG1	0	-1	-1	1	0	(2.844, -2.844)
Proteasome subunit alpha type-7 OS=Homo sapiens GN=PSMA7 PE=1 SV=1	sp|O14818|PSA7_HUMAN	O14818	PSMA7	-0.792481	-1	-0.207519	0.42265	0.374019	(2.617, -4.202)
Multifunctional protein ADE2 OS=Homo sapiens GN=PAICS PE=1 SV=3	sp|P22234|PUR6_HUMAN,tr|E9PBS1|E9PBS1_HUMAN	P22234	PAICS	0.423998	1.08496	0.660964	0.496387	0.30418	(2.637, -1.789)
Isoform 3 of Heterogeneous nuclear ribonucleoprotein Q OS=Homo sapiens GN=SYNCRIP	sp|O60506-3|HNRPQ_HUMAN	O60506-3	SYNCRIP	-0.611196	-0.707519	-0.0963225	0.689938	0.16119	(5.091, -6.313)
Eukaryotic translation initiation factor 2 subunit 3 OS=Homo sapiens GN=EIF2S3 PE=1 SV=3	sp|P41091|IF2G_HUMAN	P41091	EIF2S3	-0.207519	-0.207519	0	0.692389	0.15965	(1.745, -2.16)
Proteasome activator complex subunit 1 OS=Homo sapiens GN=PSME1 PE=1 SV=1	sp|Q06323|PSME1_HUMAN	Q06323	PSME1	0	-1	-1	1	0	(3.41, -3.41)
Tubulin beta-1 chain OS=Homo sapiens GN=TUBB1 PE=1 SV=1	sp|Q9H4B7|TBB1_HUMAN	Q9H4B7	TUBB1	-0.792481	-1	-0.207519	0.457834	0.339292	(2.944, -4.529)
Uncharacterized protein OS=Homo sapiens GN=DCTN1 PE=1 SV=1	tr|E7EX90|E7EX90_HUMAN	E7EX90	DCTN1	0	-1	-1	1	0	(3.737, -3.737)
Vasodilator-stimulated phosphoprotein OS=Homo sapiens GN=VASP PE=1 SV=3	sp|P50552|VASP_HUMAN	P50552	VASP	0	-1	-1	1	0	(0.566, -0.566)
Tubulin beta-2B chain OS=Homo sapiens GN=TUBB2B PE=1 SV=1	sp|Q9BVA1|TBB2B_HUMAN	Q9BVA1	TUBB2B	0.131517	3.79248	3.66096	0.627619	0.202304	(1.129, -0.866)
Integrin-linked protein kinase OS=Homo sapiens GN=ILK PE=1 SV=2	sp|Q13418|ILK_HUMAN	Q13418	ILK	0.292481	-0.207519	-0.5	0.762194	0.117935	(3.927, -3.342)
Isoform B of Phosphate carrier protein, mitochondrial OS=Homo sapiens GN=SLC25A3	sp|Q00325-2|MPCP_HUMAN,tr|F8VVM2|F8VVM2_HUMAN	Q00325-2	SLC25A3	-1.16096	-0.5	0.660964	0.165177	0.78205	(1.168, -3.49)
Isoform 2B of GTPase KRas OS=Homo sapiens GN=KRAS	sp|P01116-2|RASK_HUMAN	P01116-2	KRAS	-1.08496	0.660964	1.74593	0.281589	0.550384	(2.111, -4.281)
Alpha-actinin-1 OS=Homo sapiens GN=ACTN1 PE=1 SV=2	sp|P12814|ACTN1_HUMAN	P12814	ACTN1	0.292481	0.584963	0.292481	0.325315	0.487696	(1.266, -0.681)
Casein kinase II subunit alpha OS=Homo sapiens GN=CSNK2A1 PE=1 SV=1	tr|E7EU96|E7EU96_HUMAN	E7EU96	CSNK2A1	0.164654	1.80735	1.6427	0.684533	0.164605	(1.672, -1.342)
Coronin-1A OS=Homo sapiens GN=CORO1A PE=1 SV=4	sp|P31146|COR1A_HUMAN	P31146	CORO1A	0	-1	-1	1	0	(2.151, -2.151)
Guanine nucleotide-binding protein subunit beta-4 OS=Homo sapiens GN=GNB4 PE=1 SV=3	sp|Q9HAV0|GBB4_HUMAN	Q9HAV0	GNB4	-1.16096	-0.707519	0.453445	0.0580016	1.23656	(0.097, -2.419)
Ubiquitin-40S ribosomal protein S27a OS=Homo sapiens GN=RPS27A PE=1 SV=2	sp|P62979|RS27A_HUMAN	P62979	RPS27A	-0.292481	0.292481	0.584963	0.42265	0.374019	(0.966, -1.551)
Isoform 2 of APC membrane recruitment protein 2 OS=Homo sapiens GN=AMER2	sp|Q8N7J2-2|AMER2_HUMAN	Q8N7J2-2	AMER2	-1.29248	-1	0.292481	0.028681	1.54241	(-0.33, -2.255)
Isoform 2 of Serine/threonine-protein phosphatase 2B catalytic subunit alpha isoform OS=Homo sapiens GN=PPP3CA	sp|Q08209-2|PP2BA_HUMAN,sp|Q08209-3|PP2BA_HUMAN	Q08209-2	PPP3CA	0	-1	-1	1	0	(1.044, -1.044)
Isoform 2 of Disks large homolog 1 OS=Homo sapiens GN=DLG1	sp|Q12959-2|DLG1_HUMAN,sp|Q12959-4|DLG1_HUMAN	Q12959-2	DLG1	-2.19616	0	2.19616	0.109279	0.961463	(1.214, -5.606)
Isoform 4 of Tenascin OS=Homo sapiens GN=TNC	sp|P24821-4|TENA_HUMAN	P24821-4	TNC	1.33904	2	0.660964	0.171531	0.765657	(4.093, -1.415)
Ribonuclease inhibitor OS=Homo sapiens GN=RNH1 PE=1 SV=2	sp|P13489|RINI_HUMAN	P13489	RNH1	1.5	0.792481	-0.707519	0.250567	0.601076	(5.532, -2.532)
Keratin, type II cytoskeletal 5 OS=Homo sapiens GN=KRT5 PE=1 SV=3	sp|P13647|K2C5_HUMAN	P13647	KRT5	-2.45345	-0.707519	1.74593	0.0139157	1.8565	(-1.195, -3.712)
DnaJ homolog subfamily A member 2 OS=Homo sapiens GN=DNAJA2 PE=1 SV=1	sp|O60884|DNJA2_HUMAN	O60884	DNAJA2	-0.707519	-0.707519	0	0.136706	0.864214	(0.551, -1.966)
Isoform 9 of G-protein coupled receptor 64 OS=Homo sapiens GN=GPR64	sp|Q8IZP9-9|GPR64_HUMAN	Q8IZP9-9	ADGRG2	0	-1	-1	1	0	(0.478, -0.478)
Isoform 2 of Protein 4.1 OS=Homo sapiens GN=EPB41	sp|P11171-2|41_HUMAN,sp|P11171|41_HUMAN	P11171-2	EPB41	-2.80572	-0.415037	2.39068	0.010693	1.9709	(-1.547, -4.064)
Isoform 3 of Disks large homolog 1 OS=Homo sapiens GN=DLG1	sp|Q12959-3|DLG1_HUMAN,sp|Q12959-5|DLG1_HUMAN,sp|Q12959|DLG1_HUMAN	Q12959-3	DLG1	-2.16096	-0.207519	1.95345	0.0788143	1.10339	(0.616, -4.938)
Isoform PTPS-MEA of Receptor-type tyrosine-protein phosphatase S OS=Homo sapiens GN=PTPRS	sp|Q13332-2|PTPRS_HUMAN,sp|Q13332-4|PTPRS_HUMAN,sp|Q13332|PTPRS_HUMAN	Q13332-2	PTPRS	-1.16096	-1	0.160964	0.0580016	1.23656	(0.097, -2.419)
N(G),N(G)-dimethylarginine dimethylaminohydrolase 2 OS=Homo sapiens GN=DDAH2 PE=1 SV=1	sp|O95865|DDAH2_HUMAN	O95865	DDAH2	-1.66096	-1	0.660964	0.0152535	1.81663	(-0.768, -2.554)
Ephrin type-B receptor 4 OS=Homo sapiens GN=EPHB4 PE=1 SV=2	sp|P54760|EPHB4_HUMAN,tr|Q96L35|Q96L35_HUMAN	P54760	EPHB4	-1.29248	-1	0.292481	0	Inf	(-1.292, -1.292)
Isoform 2 of NADH dehydrogenase [ubiquinone] 1 alpha subcomplex subunit 5 OS=Homo sapiens GN=NDUFA5	sp|Q16718-2|NDUA5_HUMAN,sp|Q16718|NDUA5_HUMAN,tr|A0A087X1G1|A0A087X1G1_HUMAN,tr|H7BYD0|H7BYD0_HUMAN	Q16718-2	NDUFA5	-0.903677	-1	-0.0963225	0	Inf	(-0.904, -0.904)
Malectin OS=Homo sapiens GN=MLEC PE=1 SV=1	sp|Q14165|MLEC_HUMAN	Q14165	MLEC	-0.792481	-1	-0.207519	0	Inf	(-0.792, -0.792)
Nucleosome assembly protein 1-like 1 OS=Homo sapiens GN=NAP1L1 PE=1 SV=1	tr|F5H4R6|F5H4R6_HUMAN	F5H4R6	NAP1L1	-0.696159	1	1.69616	0.176433	0.753419	(0.763, -2.155)
Isoform 2 of Polyadenylate-binding protein 1 OS=Homo sapiens GN=PABPC1	sp|P11940-2|PABP1_HUMAN,sp|P11940|PABP1_HUMAN	P11940-2	PABPC1	-0.584963	0	0.584963	0.362581	0.440595	(1.566, -2.736)
Citrate synthase, mitochondrial OS=Homo sapiens GN=CS PE=1 SV=2	sp|O75390|CISY_HUMAN,tr|B4DJV2|B4DJV2_HUMAN	O75390	CS	-1.45345	-1	0.453445	0	Inf	(-1.453, -1.453)
T-complex protein 1 subunit gamma OS=Homo sapiens GN=CCT3 PE=1 SV=4	sp|P49368|TCPG_HUMAN	P49368	CCT3	0.660964	1.45345	0.792481	0.401245	0.396591	(3.351, -2.029)
Isoform 2 of Protein phosphatase 1 regulatory subunit 12A OS=Homo sapiens GN=PPP1R12A	sp|O14974-2|MYPT1_HUMAN,sp|O14974|MYPT1_HUMAN	O14974-2	PPP1R12A	-1	-1	0	0	Inf	(-1, -1)
Isoform 2 of Filamin-A OS=Homo sapiens GN=FLNA	sp|P21333-2|FLNA_HUMAN,sp|P21333|FLNA_HUMAN	P21333-2	FLNA	-0.277794	3.66658	3.94437	0.866348	0.0623078	(5.989, -6.545)
Succinate dehydrogenase [ubiquinone] flavoprotein subunit, mitochondrial OS=Homo sapiens GN=SDHA PE=1 SV=2	sp|P31040|SDHA_HUMAN,tr|D6RFM5|D6RFM5_HUMAN	P31040	SDHA	-1.16096	-1	0.160964	0	Inf	(-1.161, -1.161)
Transmembrane emp24 domain-containing protein 9 OS=Homo sapiens GN=TMED9 PE=1 SV=2	sp|Q9BVK6|TMED9_HUMAN	Q9BVK6	TMED9	-0.5	-0.415037	0.0849625	0.229483	0.63925	(0.758, -1.758)
Isoform 4 of Ras-related protein R-Ras2 OS=Homo sapiens GN=RRAS2	sp|P62070-4|RRAS2_HUMAN,sp|P62070|RRAS2_HUMAN	P62070-4	RRAS2	-0.792481	-1	-0.207519	0	Inf	(-0.792, -0.792)
Erlin-2 OS=Homo sapiens GN=ERLIN2 PE=1 SV=1	sp|O94905|ERLN2_HUMAN,tr|E5RHW4|E5RHW4_HUMAN	O94905	ERLIN2	-1	-1	0	0.0759302	1.11959	(0.258, -2.258)
HLA class I histocompatibility antigen, B-15 alpha chain OS=Homo sapiens GN=HLA-B PE=1 SV=2	sp|P30464|1B15_HUMAN	P30464	HLA-B	0.466443	1.69616	1.22972	0.53107	0.274848	(3.139, -2.206)
Trifunctional enzyme subunit alpha, mitochondrial OS=Homo sapiens GN=HADHA PE=1 SV=2	sp|P40939|ECHA_HUMAN	P40939	HADHA	-1	-1	0	0	Inf	(-1, -1)
Matrin-3 OS=Homo sapiens GN=MATR3 PE=1 SV=2	sp|P43243|MATR3_HUMAN,tr|D6REM6|D6REM6_HUMAN	P43243	MATR3	-1	-1	0	0	Inf	(-1, -1)
40S ribosomal protein S16 OS=Homo sapiens GN=RPS16 PE=1 SV=2	sp|P62249|RS16_HUMAN	P62249	RPS16	-0.5	-0.707519	-0.207519	0.229483	0.63925	(0.758, -1.758)
Isoform 2 of Isocitrate dehydrogenase [NADP], mitochondrial OS=Homo sapiens GN=IDH2	sp|P48735-2|IDHP_HUMAN,sp|P48735|IDHP_HUMAN	P48735-2	IDH2	-1	-1	0	0	Inf	(-1, -1)
Mitochondrial glutamate carrier 1 OS=Homo sapiens GN=SLC25A22 PE=1 SV=1	sp|Q9H936|GHC1_HUMAN	Q9H936	SLC25A22	-1.40368	-1	0.403677	0	Inf	(-1.404, -1.404)
Filamin A OS=Homo sapiens GN=FLNA PE=1 SV=1	tr|Q60FE5|Q60FE5_HUMAN	Q60FE5	FLNA	-0.268605	3.66658	3.93518	0.870694	0.0601346	(5.998, -6.536)
Immunoglobulin superfamily member 8 OS=Homo sapiens GN=IGSF8 PE=1 SV=1	sp|Q969P0|IGSF8_HUMAN	Q969P0	IGSF8	-0.5	-1	-0.5	0	Inf	(-0.5, -0.5)
Kin of IRRE-like protein 1 OS=Homo sapiens GN=KIRREL PE=1 SV=2	sp|Q96J84|KIRR1_HUMAN	Q96J84	KIRREL	0	-1	-1	1	0	(0, 0)
Histone H3.1 OS=Homo sapiens GN=HIST1H3A PE=1 SV=2	sp|P68431|H31_HUMAN	P68431	HIST1H3J;HIST1H3D;HIST1H3G;HIST1H3B;HIST1H3E;HIST1H3I;HIST1H3A;HIST1H3F;HIST1H3C;HIST1H3H	-0.368483	1.69616	2.06464	0.803081	0.0952409	(5.213, -5.95)
Histone H3.2 OS=Homo sapiens GN=HIST2H3A PE=1 SV=3	sp|Q71DI3|H32_HUMAN	Q71DI3	HIST2H3D;HIST2H3C;HIST2H3A	0.131517	1.29248	1.16096	0.890571	0.0503315	(3.766, -3.503)
Isoform Tau-B of Microtubule-associated protein tau OS=Homo sapiens GN=MAPT	sp|P10636-4|TAU_HUMAN	P10636-4	MAPT	1.58496	0.584963	-1	0.032407	1.48936	(2.843, 0.327)
Histone H3.3 OS=Homo sapiens GN=H3F3A PE=1 SV=2	sp|P84243|H33_HUMAN,tr|K7EK07|K7EK07_HUMAN	P84243	H3F3B;H3F3A	-0.160964	0.792481	0.953445	0.862383	0.0642997	(3.364, -3.686)
Isoform 3 of Elongation factor 1-delta OS=Homo sapiens GN=EEF1D	sp|P29692-3|EF1D_HUMAN	P29692-3	EEF1D	0.131517	0.0849625	-0.0465547	0.817143	0.0877022	(2.283, -2.02)
Carbonyl reductase [NADPH] 3 OS=Homo sapiens GN=CBR3 PE=1 SV=3	sp|O75828|CBR3_HUMAN	O75828	CBR3	0.207519	-0.5	-0.707519	0.79681	0.0986451	(3.25, -2.835)
40S ribosomal protein S26 OS=Homo sapiens GN=RPS26 PE=1 SV=3	sp|P62854|RS26_HUMAN	P62854	RPS26	-0.5	-1	-0.5	0.229483	0.63925	(0.758, -1.758)
Ras-related protein Rab-1B OS=Homo sapiens GN=RAB1B PE=1 SV=1	sp|Q9H0U4|RAB1B_HUMAN	Q9H0U4	RAB1B	-0.660964	0.5	1.16096	0.411816	0.385297	(2.104, -3.426)
Tubulin gamma-1 chain OS=Homo sapiens GN=TUBG1 PE=1 SV=2	sp|P23258|TBG1_HUMAN	P23258	TUBG1	0	-1	-1	1	0	(3.41, -3.41)
14 kDa phosphohistidine phosphatase OS=Homo sapiens GN=PHPT1 PE=1 SV=1	sp|Q9NRX4|PHP14_HUMAN	Q9NRX4	PHPT1	0	-1	-1	1	0	(0.693, -0.693)
Guanine nucleotide-binding protein subunit alpha-11 OS=Homo sapiens GN=GNA11 PE=1 SV=2	sp|P29992|GNA11_HUMAN	P29992	GNA11	-1.79248	-0.339036	1.45345	0.195191	0.709539	(2.229, -5.814)
Synaptoporin OS=Homo sapiens GN=SYNPR PE=4 SV=1	tr|C9J976|C9J976_HUMAN	C9J976	SYNPR	0	-1	-1	1	0	(0.566, -0.566)
Beta-centractin OS=Homo sapiens GN=ACTR1B PE=1 SV=1	sp|P42025|ACTY_HUMAN	P42025	ACTR1B	0	-1	-1	1	0	(4.303, -4.303)
Long-chain-fatty-acid--CoA ligase 3 OS=Homo sapiens GN=ACSL3 PE=1 SV=3	sp|O95573|ACSL3_HUMAN	O95573	ACSL3	-0.368483	-0.707519	-0.339036	0.334819	0.47519	(0.89, -1.627)
Keratin, type I cytoskeletal 17 OS=Homo sapiens GN=KRT17 PE=1 SV=2	sp|Q04695|K1C17_HUMAN	Q04695	KRT17	-1.82193	-1	0.821928	0.0248159	1.60527	(-0.563, -3.08)
Isoform 3 of Transmembrane emp24 domain-containing protein 4 OS=Homo sapiens GN=TMED4	sp|Q7Z7H5-3|TMED4_HUMAN,sp|Q7Z7H5|TMED4_HUMAN	Q7Z7H5-3	TMED4	-0.5	-0.415037	0.0849625	0.229483	0.63925	(0.758, -1.758)
Isoform C1 of Heterogeneous nuclear ribonucleoproteins C1/C2 OS=Homo sapiens GN=HNRNPC	sp|P07910-2|HNRPC_HUMAN,sp|P07910|HNRPC_HUMAN,tr|B2R5W2|B2R5W2_HUMAN,tr|B4DY08|B4DY08_HUMAN,tr|G3V4W0|G3V4W0_HUMAN	P07910-2	HNRNPC	-0.818715	-0.415037	0.403677	0.341125	0.467087	(2.025, -3.663)
HLA class I histocompatibility antigen, A-29 alpha chain OS=Homo sapiens GN=HLA-A PE=1 SV=2	sp|P30512|1A29_HUMAN	P30512	HLA-A	1.29248	2.24593	0.953445	0.00343994	2.46345	(1.619, 0.965)
Putative 40S ribosomal protein S10-like OS=Homo sapiens GN=RPS10P5 PE=5 SV=1	sp|Q9NQ39|RS10L_HUMAN	Q9NQ39		-1.1112	-0.207519	0.903677	0.394203	0.40428	(3.329, -5.551)
Protein disulfide-isomerase A3 (Fragment) OS=Homo sapiens GN=PDIA3 PE=1 SV=1	tr|H7BZJ3|H7BZJ3_HUMAN	H7BZJ3	PDIA3	-0.660964	0.292481	0.953445	0.186276	0.729844	(0.775, -2.097)
Platelet-activating factor acetylhydrolase IB subunit alpha OS=Homo sapiens GN=PAFAH1B1 PE=1 SV=2	sp|P43034|LIS1_HUMAN	P43034	PAFAH1B1	-0.292481	-1	-0.707519	0.210847	0.676033	(0.4, -0.985)
Calmegin OS=Homo sapiens GN=CLGN PE=1 SV=1	sp|O14967|CLGN_HUMAN	O14967	CLGN	-1.16096	-1	0.160964	0	Inf	(-1.161, -1.161)
Sodium/potassium-transporting ATPase subunit alpha-4 OS=Homo sapiens GN=ATP1A4 PE=1 SV=3	sp|Q13733|AT1A4_HUMAN	Q13733	ATP1A4	-0.168935	2.08496	2.2539	0.712517	0.147205	(1.543, -1.881)
T-complex protein 1 subunit epsilon OS=Homo sapiens GN=CCT5 PE=1 SV=1	tr|E9PCA1|E9PCA1_HUMAN	E9PCA1	CCT5	0.339036	2.58496	2.24593	0.551011	0.25884	(2.392, -1.714)
Thioredoxin reductase 1, cytoplasmic OS=Homo sapiens GN=TXNRD1 PE=1 SV=1	tr|A0A087WSY9|A0A087WSY9_HUMAN	A0A087WSY9	TXNRD1	0	0.660964	0.660964	1	0	(3.11, -3.11)
Talin-2 OS=Homo sapiens GN=TLN2 PE=1 SV=4	sp|Q9Y4G6|TLN2_HUMAN	Q9Y4G6	TLN2	0.660964	0.660964	0	0.238252	0.622964	(2.371, -1.049)
60S ribosomal protein L13a (Fragment) OS=Homo sapiens GN=RPL13A PE=1 SV=2	tr|M0QYS1|M0QYS1_HUMAN	M0QYS1	RPL13A	0.292481	-0.707519	-1	0.724903	0.13972	(3.402, -2.817)
Plasma membrane calcium-transporting ATPase 2 OS=Homo sapiens GN=ATP2B2 PE=1 SV=2	sp|Q01814|AT2B2_HUMAN	Q01814	ATP2B2	0	0	0	1	0	(3.41, -3.41)
Heat shock cognate 71 kDa protein OS=Homo sapiens GN=HSPA8 PE=1 SV=1	sp|P11142|HSP7C_HUMAN	P11142	HSPA8	-0.194973	3.88244	4.07741	0.609667	0.214908	(1.204, -1.594)
Keratin, type II cytoskeletal 1 OS=Homo sapiens GN=KRT1 PE=1 SV=6	sp|P04264|K2C1_HUMAN	P04264	KRT1	-0.953118	3.59984	4.55295	0.0460063	1.33718	(-0.042, -1.864)
Isoform 2 of Filamin-C OS=Homo sapiens GN=FLNC	sp|Q14315-2|FLNC_HUMAN,sp|Q14315|FLNC_HUMAN	Q14315-2	FLNC	-0.584963	-0.5	0.0849625	0.49508	0.305325	(2.457, -3.627)
Isoform 6 of Tenascin OS=Homo sapiens GN=TNC	sp|P24821-6|TENA_HUMAN	P24821-6	TNC	1.33904	2	0.660964	0.125565	0.901133	(3.599, -0.921)
Isoform 2 of Dolichyl-diphosphooligosaccharide--protein glycosyltransferase subunit 2 OS=Homo sapiens GN=RPN2	sp|P04844-2|RPN2_HUMAN	P04844-2	RPN2	-2.94268	-0.415037	2.52764	0.0130155	1.88554	(-1.484, -4.401)
60S ribosomal protein L8 OS=Homo sapiens GN=RPL8 PE=1 SV=2	sp|P62917|RL8_HUMAN	P62917	RPL8	-0.144753	1.87744	2.0222	0.714892	0.14576	(1.336, -1.625)
Kinesin heavy chain isoform 5C OS=Homo sapiens GN=KIF5C PE=1 SV=1	sp|O60282|KIF5C_HUMAN	O60282	KIF5C	-0.292481	-1	-0.707519	0.617776	0.209169	(1.859, -2.444)
Isoform 9 of Disks large homolog 1 OS=Homo sapiens GN=DLG1	sp|Q12959-9|DLG1_HUMAN	Q12959-9	DLG1	-1.16096	-0.207519	0.953445	0.323199	0.490531	(2.681, -5.003)
sp|K2C1_HUMAN|	sp|K2C1_HUMAN|	K2C1_HUMAN		-0.953118	3.59984	4.55295	0.0460063	1.33718	(-0.042, -1.864)
Isoform 2 of Elongation factor 1-alpha 1 OS=Homo sapiens GN=EEF1A1	sp|P68104-2|EF1A1_HUMAN	P68104-2	EEF1A1	0.0350709	4.88616	4.85109	0.852614	0.0692474	(0.751, -0.681)
Isoform 2 of Guanine nucleotide-binding protein G(olf) subunit alpha OS=Homo sapiens GN=GNAL	sp|P38405-2|GNAL_HUMAN	P38405-2	GNAL	-1.58496	-1	0.584963	0.032407	1.48936	(-0.327, -2.843)
Isoform 2 of Polyadenylate-binding protein 4 OS=Homo sapiens GN=PABPC4	sp|Q13310-2|PABP4_HUMAN,sp|Q13310-3|PABP4_HUMAN,sp|Q13310|PABP4_HUMAN,tr|B1ANR0|B1ANR0_HUMAN	Q13310-2	PABPC4	-0.292481	0	0.292481	0.510559	0.291954	(1.293, -1.878)
Putative protein FAM10A4 OS=Homo sapiens GN=ST13P4 PE=5 SV=1	sp|Q8IZP2|ST134_HUMAN	Q8IZP2		0.5	-0.207519	-0.707519	0.297943	0.525867	(2.043, -1.043)
Band 4.1-like protein 2 OS=Homo sapiens GN=EPB41L2 PE=1 SV=1	sp|O43491|E41L2_HUMAN	O43491	EPB41L2	-1.98864	1.79248	3.78112	0.0113645	1.94445	(-1.069, -2.909)
Isoform 2 of Heat shock cognate 71 kDa protein OS=Homo sapiens GN=HSPA8	sp|P11142-2|HSP7C_HUMAN	P11142-2	HSPA8	-0.166288	3.78112	3.94741	0.535112	0.271556	(0.797, -1.13)
Isoform 2 of Receptor-type tyrosine-protein phosphatase delta OS=Homo sapiens GN=PTPRD	sp|P23468-2|PTPRD_HUMAN	P23468-2	PTPRD	-0.792481	-1	-0.207519	0.11349	0.945044	(0.466, -2.051)
CALM1 protein OS=Homo sapiens GN=CALM3 PE=1 SV=1	tr|Q96HY3|Q96HY3_HUMAN	Q96HY3	CALM3;CALM1	-1.08496	0.5	1.58496	0.264689	0.577264	(1.957, -4.127)
Heat shock cognate 71 kDa protein (Fragment) OS=Homo sapiens GN=HSPA8 PE=1 SV=1	tr|E9PI65|E9PI65_HUMAN	E9PI65	HSPA8	-0.207519	1.45345	1.66096	0.451971	0.34489	(0.756, -1.171)
Isoform 2 of Serine/threonine-protein phosphatase 2B catalytic subunit beta isoform OS=Homo sapiens GN=PPP3CB	sp|P16298-2|PP2BB_HUMAN,tr|Q5F2F8|Q5F2F8_HUMAN	P16298-2	PPP3CB	0	-1	-1	1	0	(0, 0)
Protein kinase C alpha type OS=Homo sapiens GN=PRKCA PE=1 SV=4	sp|P17252|KPCA_HUMAN	P17252	PRKCA	0.292481	-0.707519	-1	0.42265	0.374019	(1.551, -0.966)
Isoform 5 of Radixin OS=Homo sapiens GN=RDX	sp|P35241-5|RADI_HUMAN	P35241-5	RDX	-0.193029	2.22972	2.42275	0.705918	0.151246	(1.716, -2.102)
Radixin OS=Homo sapiens GN=RDX PE=1 SV=1	sp|P35241|RADI_HUMAN	P35241	RDX	-0.193029	2.22972	2.42275	0.705918	0.151246	(1.716, -2.102)
6-phosphogluconate dehydrogenase, decarboxylating OS=Homo sapiens GN=PGD PE=1 SV=3	sp|P52209|6PGD_HUMAN	P52209	PGD	-0.549768	1.40368	1.95345	0.308723	0.510432	(1.199, -2.298)
Isoform 2 of Alpha-actinin-2 OS=Homo sapiens GN=ACTN2	sp|P35609-2|ACTN2_HUMAN,sp|P35609|ACTN2_HUMAN	P35609-2	ACTN2	-0.292481	-1	-0.707519	0.210847	0.676033	(0.4, -0.985)
Isoform 5 of Protein disulfide-isomerase A6 OS=Homo sapiens GN=PDIA6	sp|Q15084-5|PDIA6_HUMAN	Q15084-5	PDIA6	-0.868483	1.58496	2.45345	0.356102	0.448426	(2.271, -4.008)
Isoform 2 of 26S proteasome non-ATPase regulatory subunit 2 OS=Homo sapiens GN=PSMD2	sp|Q13200-2|PSMD2_HUMAN	Q13200-2	PSMD2	0	0.292481	0.292481	1	0	(2.492, -2.492)
Serotransferrin OS=Homo sapiens GN=TF PE=1 SV=3	sp|P02787|TRFE_HUMAN	P02787	TF	4.22972	3.22972	-1	0.0371313	1.43026	(7.838, 0.622)
60S ribosomal protein L27 OS=Homo sapiens GN=RPL27 PE=1 SV=2	sp|P61353|RL27_HUMAN	P61353	RPL27	-0.5	-0.415037	0.0849625	0.42265	0.374019	(1.651, -2.651)
Keratin, type II cytoskeletal 79 OS=Homo sapiens GN=KRT79 PE=1 SV=2	sp|Q5XKE5|K2C79_HUMAN	Q5XKE5	KRT79	-0.792481	-0.707519	0.0849625	0.387285	0.41197	(2.317, -3.902)
Band 4.1-like protein 2 (Fragment) OS=Homo sapiens GN=EPB41L2 PE=1 SV=1	tr|H0Y5B0|H0Y5B0_HUMAN	H0Y5B0	EPB41L2	-1.65371	1.16096	2.81468	0.0103559	1.98481	(-0.924, -2.383)
Isoform 2 of Clathrin heavy chain 2 OS=Homo sapiens GN=CLTCL1	sp|P53675-2|CLH2_HUMAN,sp|P53675|CLH2_HUMAN	P53675-2	CLTCL1	2.35022	2.85022	0.5	0.00863903	2.06354	(3.296, 1.404)
Dihydropyrimidinase-related protein 1 OS=Homo sapiens GN=CRMP1 PE=4 SV=1	tr|E9PD68|E9PD68_HUMAN	E9PD68	CRMP1	0.207519	0	-0.207519	0	Inf	(0.208, 0.208)
Gelsolin OS=Homo sapiens GN=GSN PE=4 SV=1	tr|A0A0A0MS51|A0A0A0MS51_HUMAN	A0A0A0MS51	GSN	-0.229716	1.29248	1.5222	0.569238	0.244706	(1.235, -1.694)
Cysteine-rich protein 2 OS=Homo sapiens GN=CRIP2 PE=1 SV=1	sp|P52943|CRIP2_HUMAN	P52943	CRIP2	1.01529	2.57994	1.56464	0.0370554	1.43115	(1.88, 0.15)
Filamin-A (Fragment) OS=Homo sapiens GN=FLNA PE=1 SV=2	tr|F8WE98|F8WE98_HUMAN	F8WE98	FLNA	-0.584963	1.5	2.08496	0.445711	0.350946	(2.087, -3.257)
Isoform 4 of Tyrosine-protein phosphatase non-receptor type 13 OS=Homo sapiens GN=PTPN13	sp|Q12923-4|PTN13_HUMAN,sp|Q12923|PTN13_HUMAN	Q12923-4	PTPN13	-1.79248	-1	0.792481	0.0256066	1.59165	(-0.534, -3.051)
Sodium/potassium-transporting ATPase subunit alpha-2 OS=Homo sapiens GN=ATP1A2 PE=1 SV=1	sp|P50993|AT1A2_HUMAN,tr|B1AKY9|B1AKY9_HUMAN	P50993	ATP1A2	-0.0946887	2.89395	2.98864	0.83769	0.0769165	(1.657, -1.846)
Tubulin beta-4A chain OS=Homo sapiens GN=TUBB4A PE=1 SV=2	sp|P04350|TBB4A_HUMAN	P04350	TUBB4A	0.15683	4.01395	3.85712	0.457833	0.339293	(0.896, -0.583)
Isoform 2 of G-protein coupled receptor 64 OS=Homo sapiens GN=GPR64	sp|Q8IZP9-2|GPR64_HUMAN,sp|Q8IZP9-3|GPR64_HUMAN,sp|Q8IZP9-4|GPR64_HUMAN,sp|Q8IZP9-5|GPR64_HUMAN,sp|Q8IZP9-6|GPR64_HUMAN,sp|Q8IZP9-7|GPR64_HUMAN,sp|Q8IZP9-8|GPR64_HUMAN,sp|Q8IZP9|GPR64_HUMAN	Q8IZP9-2	ADGRG2	0	-1	-1	1	0	(1.044, -1.044)
Isoform 3 of Liver carboxylesterase 1 OS=Homo sapiens GN=CES1	sp|P23141-3|EST1_HUMAN	P23141-3	CES1	-3.22972	-1	2.22972	0.0108407	1.96494	(-1.771, -4.688)
Isoform 4 of Heat shock protein 105 kDa OS=Homo sapiens GN=HSPH1	sp|Q92598-4|HS105_HUMAN	Q92598-4	HSPH1	0.0294468	1.32193	1.29248	0.928989	0.0319896	(1.288, -1.229)
Isoform 3 of Drebrin OS=Homo sapiens GN=DBN1	sp|Q16643-3|DREB_HUMAN	Q16643-3	DBN1	-0.576002	0.0849625	0.660964	0.536293	0.270598	(2.772, -3.924)
Isoform 2 of 6-phosphogluconate dehydrogenase, decarboxylating OS=Homo sapiens GN=PGD	sp|P52209-2|6PGD_HUMAN	P52209-2	PGD	-0.549768	1.40368	1.95345	0.308723	0.510432	(1.199, -2.298)
Isoform 2 of Glutamine--tRNA ligase OS=Homo sapiens GN=QARS	sp|P47897-2|SYQ_HUMAN,sp|P47897|SYQ_HUMAN	P47897-2	QARS	-0.368483	-0.207519	0.160964	0.336079	0.473559	(0.894, -1.631)
Isoform 3 of AP-2 complex subunit beta OS=Homo sapiens GN=AP2B1	sp|P63010-3|AP2B1_HUMAN	P63010-3	AP2B1	-0.160964	0.292481	0.453445	0.707357	0.150361	(1.439, -1.761)
Synaptoporin OS=Homo sapiens GN=SYNPR PE=4 SV=1	tr|C9J0A2|C9J0A2_HUMAN	C9J0A2	SYNPR	0	-1	-1	1	0	(0.693, -0.693)
Isoform 9 of Multidrug resistance-associated protein 1 OS=Homo sapiens GN=ABCC1	sp|P33527-9|MRP1_HUMAN	P33527-9	ABCC1	-0.707519	-0.707519	0	0.229301	0.639595	(1.072, -2.487)
Collagen alpha-3(VI) chain OS=Homo sapiens GN=COL6A3 PE=1 SV=5	sp|P12111|CO6A3_HUMAN	P12111	COL6A3	0.5	-0.5	-1	0.622161	0.206097	(4.228, -3.228)
Plastin-3 OS=Homo sapiens GN=PLS3 PE=1 SV=4	sp|P13797|PLST_HUMAN	P13797	PLS3	0	-1	-1	1	0	(3.41, -3.41)
Tubulin beta-2A chain OS=Homo sapiens GN=TUBB2A PE=1 SV=1	sp|Q13885|TBB2A_HUMAN	Q13885	TUBB2A	0.131517	3.79248	3.66096	0.637921	0.195233	(1.162, -0.899)
Unconventional myosin-Ic OS=Homo sapiens GN=MYO1C PE=1 SV=4	sp|O00159|MYO1C_HUMAN	O00159	MYO1C	-0.5	-1	-0.5	0.499279	0.301657	(2.13, -3.13)
Isoform 4 of Alpha-actinin-1 OS=Homo sapiens GN=ACTN1	sp|P12814-4|ACTN1_HUMAN	P12814-4	ACTN1	0.292481	0.584963	0.292481	0.499883	0.301131	(1.833, -1.248)
Isoform 2 of Catenin alpha-1 OS=Homo sapiens GN=CTNNA1	sp|P35221-2|CTNA1_HUMAN	P35221-2	CTNNA1	0.596323	2.08496	1.48864	0.355318	0.449383	(2.748, -1.555)
Heat shock protein 105 kDa OS=Homo sapiens GN=HSPH1 PE=1 SV=1	sp|Q92598|HS105_HUMAN	Q92598	HSPH1	0.0294468	1.32193	1.29248	0.928989	0.0319896	(1.288, -1.229)
Isoform 2 of Drebrin OS=Homo sapiens GN=DBN1	sp|Q16643-2|DREB_HUMAN	Q16643-2	DBN1	-0.576002	0.0849625	0.660964	0.536293	0.270598	(2.772, -3.924)
Ran-specific GTPase-activating protein OS=Homo sapiens GN=RANBP1 PE=1 SV=1	tr|F6WQW2|F6WQW2_HUMAN	F6WQW2	RANBP1	-0.792481	-0.207519	0.584963	0.42265	0.374019	(2.617, -4.202)
Isoform A1-A of Heterogeneous nuclear ribonucleoprotein A1 OS=Homo sapiens GN=HNRNPA1	sp|P09651-2|ROA1_HUMAN,sp|P09651|ROA1_HUMAN,tr|F8W6I7|F8W6I7_HUMAN	P09651-2	HNRNPA1	-0.160964	1.29248	1.45345	0.677309	0.169213	(1.275, -1.597)
Isoform 2 of Serine/threonine-protein phosphatase PP1-alpha catalytic subunit OS=Homo sapiens GN=PPP1CA	sp|P62136-2|PP1A_HUMAN,sp|P62136|PP1A_HUMAN	P62136-2	PPP1CA	-1	-0.707519	0.292481	0.467405	0.330307	(3.835, -5.835)
APC membrane recruitment protein 2 OS=Homo sapiens GN=AMER2 PE=1 SV=3	sp|Q8N7J2|AMER2_HUMAN	Q8N7J2	AMER2	-1.29248	-1	0.292481	0.017638	1.75355	(-0.544, -2.041)
Isoform Smooth muscle of Myosin light polypeptide 6 OS=Homo sapiens GN=MYL6	sp|P60660-2|MYL6_HUMAN,tr|G8JLA2|G8JLA2_HUMAN	P60660-2	MYL6	0.868483	0.953445	0.0849625	0.296913	0.527371	(3.541, -1.804)
26S proteasome non-ATPase regulatory subunit 2 OS=Homo sapiens GN=PSMD2 PE=1 SV=3	sp|Q13200|PSMD2_HUMAN	Q13200	PSMD2	0.339036	0.792481	0.453445	0.595085	0.225421	(2.668, -1.99)
Isoform Gamma-2 of Serine/threonine-protein phosphatase PP1-gamma catalytic subunit OS=Homo sapiens GN=PPP1CC	sp|P36873-2|PP1G_HUMAN,sp|P36873|PP1G_HUMAN	P36873-2	PPP1CC	-1	-0.707519	0.292481	0.467405	0.330307	(3.835, -5.835)
26S proteasome non-ATPase regulatory subunit 13 OS=Homo sapiens GN=PSMD13 PE=1 SV=1	tr|A0A087WUL9|A0A087WUL9_HUMAN	A0A087WUL9	PSMD13	0	-1	-1	1	0	(3.044, -3.044)
Guanine nucleotide-binding protein subunit alpha-14 OS=Homo sapiens GN=GNA14 PE=2 SV=1	sp|O95837|GNA14_HUMAN	O95837	GNA14	-1.40368	-0.339036	1.06464	0.191625	0.717548	(1.706, -4.514)
Isoform 2 of Poly(rC)-binding protein 2 OS=Homo sapiens GN=PCBP2	sp|Q15366-2|PCBP2_HUMAN,sp|Q15366-3|PCBP2_HUMAN	Q15366-2	PCBP2	0.131517	0.292481	0.160964	0.841487	0.0749528	(2.624, -2.361)
Isoform 2 of HLA class I histocompatibility antigen, A-11 alpha chain OS=Homo sapiens GN=HLA-A	sp|P13746-2|1A11_HUMAN	P13746-2	HLA-A	-0.131517	1.32193	1.45345	0.669153	0.174474	(1.01, -1.273)
60S ribosomal protein L28 OS=Homo sapiens GN=RPL28 PE=1 SV=3	sp|P46779|RL28_HUMAN	P46779	RPL28	-0.415037	-0.415037	0	0	Inf	(-0.415, -0.415)
Isoform 3 of Guanine nucleotide-binding protein G(s) subunit alpha isoforms short OS=Homo sapiens GN=GNAS	sp|P63092-3|GNAS2_HUMAN	P63092-3	GNAS	-2.16096	-0.707519	1.45345	0.0309918	1.50875	(-0.485, -3.837)
POTE ankyrin domain family member E OS=Homo sapiens GN=POTEE PE=1 SV=3	sp|Q6S8J3|POTEE_HUMAN	Q6S8J3	POTEE	-0.0241722	3.86651	3.89068	0.950274	0.0221512	(1.453, -1.501)
Heterogeneous nuclear ribonucleoprotein M (Fragment) OS=Homo sapiens GN=HNRNPM PE=1 SV=1	tr|M0QZM1|M0QZM1_HUMAN	M0QZM1	HNRNPM	-1.29248	-1	0.292481	0.122709	0.911123	(0.859, -3.444)
Isoform 4 of Guanine nucleotide-binding protein G(s) subunit alpha isoforms short OS=Homo sapiens GN=GNAS	sp|P63092-4|GNAS2_HUMAN,sp|P63092|GNAS2_HUMAN	P63092-4	GNAS	-2.16096	-0.707519	1.45345	0.0309918	1.50875	(-0.485, -3.837)
Drebrin OS=Homo sapiens GN=DBN1 PE=1 SV=1	tr|D6R9Q9|D6R9Q9_HUMAN	D6R9Q9	DBN1	-0.207519	-0.207519	0	0.792786	0.100844	(2.773, -3.188)
Heterogeneous nuclear ribonucleoprotein L OS=Homo sapiens GN=HNRNPL PE=1 SV=2	sp|P14866|HNRPL_HUMAN	P14866	HNRNPL	-5.55112e-17	-0.707519	-0.707519	1	0	(1.346, -1.346)
Isoform 2 of Ubiquitin carboxyl-terminal hydrolase 14 OS=Homo sapiens GN=USP14	sp|P54578-2|UBP14_HUMAN	P54578-2	USP14	0.292481	-0.707519	-1	0.448605	0.348136	(1.639, -1.054)
Tubulin beta-8 chain OS=Homo sapiens GN=TUBB8 PE=1 SV=2	sp|Q3ZCM7|TBB8_HUMAN	Q3ZCM7	TUBB8	-0.403677	1.79248	2.19616	0.21363	0.670338	(0.561, -1.368)
Histone H1.3 OS=Homo sapiens GN=HIST1H1D PE=1 SV=2	sp|P16402|H13_HUMAN	P16402	HIST1H1D	0.0534576	1.90368	1.85022	0.948712	0.0228657	(3.22, -3.113)
Isoform 5 of Protein 4.1 OS=Homo sapiens GN=EPB41	sp|P11171-5|41_HUMAN	P11171-5	EPB41	-2.98864	-1	1.98864	0.009442	2.02494	(-1.73, -4.247)
Prosaposin OS=Homo sapiens GN=PSAP PE=1 SV=2	tr|C9JIZ6|C9JIZ6_HUMAN	C9JIZ6	PSAP	0	0	0	1	0	(4.34, -4.34)
HLA class I histocompatibility antigen, Cw-14 alpha chain OS=Homo sapiens GN=HLA-C PE=4 SV=1	tr|A2BF26|A2BF26_HUMAN	A2BF26	HLA-C	0.0849625	-0.415037	-0.5	0.584495	0.233219	(0.651, -0.481)
Isoform 6 of Tropomyosin alpha-1 chain OS=Homo sapiens GN=TPM1	sp|P09493-6|TPM1_HUMAN	P09493-6	TPM1	0.792481	0.584963	-0.207519	0	Inf	(0.792, 0.792)
Heat shock cognate 71 kDa protein (Fragment) OS=Homo sapiens GN=HSPA8 PE=1 SV=1	tr|E9PS65|E9PS65_HUMAN	E9PS65	HSPA8	-0.35391	1.45345	1.80735	0.771432	0.112703	(4.232, -4.94)
F-actin-capping protein subunit beta OS=Homo sapiens GN=CAPZB PE=1 SV=1	tr|B1AK85|B1AK85_HUMAN	B1AK85	CAPZB	-0.207519	-0.0465547	0.160964	0.648836	0.187865	(1.476, -1.891)
Heat shock-related 70 kDa protein 2 OS=Homo sapiens GN=HSPA2 PE=1 SV=1	sp|P54652|HSP72_HUMAN	P54652	HSPA2	-0.326038	1.90368	2.22972	0.105101	0.978395	(0.169, -0.821)
Isoform 4 of Signal recognition particle subunit SRP68 OS=Homo sapiens GN=SRP68	sp|Q9UHB9-4|SRP68_HUMAN,sp|Q9UHB9|SRP68_HUMAN	Q9UHB9-4	SRP68	-0.207519	-0.707519	-0.5	0.597618	0.223576	(1.229, -1.644)
Nuclease-sensitive element-binding protein 1 OS=Homo sapiens GN=YBX1 PE=1 SV=1	tr|A0A087X1S2|A0A087X1S2_HUMAN	A0A087X1S2		-0.270284	2.39068	2.66096	0.094893	1.02277	(0.116, -0.657)
POTE ankyrin domain family member J OS=Homo sapiens GN=POTEJ PE=3 SV=1	sp|P0CG39|POTEJ_HUMAN	P0CG39	POTEJ	-1.01487	0.292481	1.30735	0.084957	1.0708	(0.346, -2.376)
Actin-related protein 2 OS=Homo sapiens GN=ACTR2 PE=1 SV=1	sp|P61160|ARP2_HUMAN	P61160	ACTR2	0.5	0.292481	-0.207519	0.272922	0.563962	(1.936, -0.936)
N(G),N(G)-dimethylarginine dimethylaminohydrolase 2 (Fragment) OS=Homo sapiens GN=DDAH2 PE=1 SV=1	tr|H0Y7N1|H0Y7N1_HUMAN	H0Y7N1	DDAH2	-0.792481	-1	-0.207519	0.0622375	1.20595	(0.1, -1.685)
Complement component 1 Q subcomponent-binding protein, mitochondrial OS=Homo sapiens GN=C1QBP PE=1 SV=1	sp|Q07021|C1QBP_HUMAN	Q07021	C1QBP	-1	0.453445	1.45345	0.0168606	1.77313	(-0.434, -1.566)
Isoform 4 of Protein disulfide-isomerase A6 OS=Homo sapiens GN=PDIA6	sp|Q15084-4|PDIA6_HUMAN	Q15084-4	PDIA6	-0.868483	1.58496	2.45345	0.356102	0.448426	(2.271, -4.008)
Keratin, type I cytoskeletal 16 OS=Homo sapiens GN=KRT16 PE=1 SV=4	sp|P08779|K1C16_HUMAN	P08779	KRT16	-1.29248	-0.707519	0.584963	0.0475838	1.32254	(-0.034, -2.551)
ADP/ATP translocase 1 OS=Homo sapiens GN=SLC25A4 PE=1 SV=4	sp|P12235|ADT1_HUMAN	P12235	SLC25A4	-0.882767	0.160964	1.04373	0.118197	0.927395	(0.554, -2.319)
Isoform 4 of Poly(rC)-binding protein 2 OS=Homo sapiens GN=PCBP2	sp|Q15366-4|PCBP2_HUMAN,sp|Q15366-5|PCBP2_HUMAN	Q15366-4	PCBP2	0.131517	0.292481	0.160964	0.841487	0.0749528	(2.624, -2.361)
Isoform 2 of MICOS complex subunit MIC60 OS=Homo sapiens GN=IMMT	sp|Q16891-2|MIC60_HUMAN,sp|Q16891-4|MIC60_HUMAN,sp|Q16891|MIC60_HUMAN,tr|B9A067|B9A067_HUMAN	Q16891-2	IMMT	-1.5	-1	0.5	0	Inf	(-1.5, -1.5)
NADPH--cytochrome P450 reductase OS=Homo sapiens GN=POR PE=1 SV=2	sp|P16435|NCPR_HUMAN	P16435	POR	-0.5	-1	-0.5	0.592573	0.227258	(2.91, -3.91)
Isoform 3 of NADH-cytochrome b5 reductase 3 OS=Homo sapiens GN=CYB5R3	sp|P00387-3|NB5R3_HUMAN	P00387-3	CYB5R3	-0.818715	-0.415037	0.403677	0.156391	0.805788	(0.767, -2.404)
Dihydrolipoyl dehydrogenase, mitochondrial OS=Homo sapiens GN=DLD PE=1 SV=2	sp|P09622|DLDH_HUMAN	P09622	DLD	-0.792481	-1	-0.207519	0	Inf	(-0.792, -0.792)
Keratin, type II cytoskeletal 3 OS=Homo sapiens GN=KRT3 PE=1 SV=3	sp|P12035|K2C3_HUMAN	P12035	KRT3	-0.660964	-1	-0.339036	0.152306	0.817282	(0.597, -1.919)
Phosphoglycerate kinase 2 OS=Homo sapiens GN=PGK2 PE=1 SV=3	sp|P07205|PGK2_HUMAN	P07205	PGK2	0.207519	0.792481	0.584963	0.58246	0.234734	(1.581, -1.166)
Band 4.1-like protein 2 OS=Homo sapiens GN=EPB41L2 PE=1 SV=1	tr|E9PK52|E9PK52_HUMAN	E9PK52	EPB41L2	-2.72029	0.564642	3.28493	0.00809129	2.09198	(-1.661, -3.78)
Guanine nucleotide-binding protein G(i) subunit alpha-1 OS=Homo sapiens GN=GNAI1 PE=1 SV=2	sp|P63096|GNAI1_HUMAN	P63096	GNAI1	-1.36848	-0.707519	0.660964	0.0924507	1.03409	(0.558, -3.295)
Erlin-1 OS=Homo sapiens GN=ERLIN1 PE=1 SV=1	sp|O75477|ERLN1_HUMAN	O75477	ERLIN1	-0.792481	-1	-0.207519	0	Inf	(-0.792, -0.792)
Plastin-1 OS=Homo sapiens GN=PLS1 PE=1 SV=2	sp|Q14651|PLSI_HUMAN	Q14651	PLS1	0	-1	-1	1	0	(3.41, -3.41)
Putative beta-actin-like protein 3 OS=Homo sapiens GN=POTEKP PE=5 SV=1	sp|Q9BYX7|ACTBM_HUMAN	Q9BYX7		-0.950232	0.453445	1.40368	0.388637	0.410456	(2.792, -4.692)
60S ribosomal protein L18 OS=Homo sapiens GN=RPL18 PE=1 SV=2	sp|Q07020|RL18_HUMAN,tr|J3QQ67|J3QQ67_HUMAN	Q07020	RPL18	-0.792481	0	0.792481	0.164459	0.783942	(0.793, -2.378)
Nuclease-sensitive element-binding protein 1 (Fragment) OS=Homo sapiens GN=YBX1 PE=1 SV=1	tr|H0Y449|H0Y449_HUMAN	H0Y449	YBX1	-0.0899893	2.57994	2.66993	0.650202	0.186952	(0.643, -0.823)
Isoform 2 of Tubulin alpha chain-like 3 OS=Homo sapiens GN=TUBAL3	sp|A6NHL2-2|TBAL3_HUMAN	A6NHL2-2	TUBAL3	-0.207519	-0.0465547	0.160964	0.638241	0.195015	(1.42, -1.835)
sp|ALDOA_RABIT|	sp|ALDOA_RABIT|	ALDOA_RABIT		0.24875	3.19616	2.94741	0.430305	0.366224	(1.341, -0.843)
Isoform E of Eukaryotic translation initiation factor 4 gamma 1 OS=Homo sapiens GN=EIF4G1	sp|Q04637-6|IF4G1_HUMAN,sp|Q04637-7|IF4G1_HUMAN	Q04637-6	EIF4G1	-0.792481	-1	-0.207519	0.11349	0.945044	(0.466, -2.051)
Plectin OS=Homo sapiens GN=PLEC PE=1 SV=3	sp|Q15149|PLEC_HUMAN	Q15149	PLEC	0	-1	-1	1	0	(5.196, -5.196)
Isoform 7 of Septin-9 OS=Homo sapiens GN=SEPT9	sp|Q9UHD8-7|SEPT9_HUMAN	Q9UHD8-7	SEPT9	0	-1	-1	1	0	(4.303, -4.303)
26S protease regulatory subunit 10B OS=Homo sapiens GN=PSMC6 PE=1 SV=1	tr|A0A087X2I1|A0A087X2I1_HUMAN	A0A087X2I1	PSMC6	-0.792481	-1	-0.207519	0.253845	0.595432	(1.359, -2.944)
60S ribosomal protein L36a OS=Homo sapiens GN=RPL36A PE=1 SV=2	sp|P83881|RL36A_HUMAN,tr|H0Y5B4|H0Y5B4_HUMAN,tr|H7BZ11|H7BZ11_HUMAN,tr|J3KQN4|J3KQN4_HUMAN	P83881	RPL36A	0	-1	-1	1	0	(3.41, -3.41)
Rho-related GTP-binding protein RhoC OS=Homo sapiens GN=RHOC PE=1 SV=1	sp|P08134|RHOC_HUMAN,tr|Q5JR08|Q5JR08_HUMAN	P08134	RHOC	-0.160964	0.5	0.660964	0.778041	0.108998	(1.99, -2.312)
Calpain-2 catalytic subunit OS=Homo sapiens GN=CAPN2 PE=1 SV=6	sp|P17655|CAN2_HUMAN	P17655	CAPN2	0	-1	-1	1	0	(4.303, -4.303)
Ubiquitin carboxyl-terminal hydrolase 14 OS=Homo sapiens GN=USP14 PE=1 SV=3	sp|P54578|UBP14_HUMAN	P54578	USP14	0.292481	-0.707519	-1	0.448605	0.348136	(1.639, -1.054)
Alpha-actinin-1 OS=Homo sapiens GN=ACTN1 PE=1 SV=1	tr|H9KV75|H9KV75_HUMAN	H9KV75	ACTN1	0.292481	0.584963	0.292481	0.403388	0.394277	(1.489, -0.905)
60S ribosomal protein L4 OS=Homo sapiens GN=RPL4 PE=1 SV=1	tr|H3BM89|H3BM89_HUMAN	H3BM89	RPL4	-0.257287	1.80735	2.06464	0.189583	0.722201	(0.309, -0.823)
Casein kinase II subunit alpha 3 OS=Homo sapiens GN=CSNK2A3 PE=1 SV=2	sp|Q8NEV1|CSK23_HUMAN	Q8NEV1	CSNK2A3	0.164654	1.80735	1.6427	0.747703	0.126271	(2.086, -1.757)
Histone H2B type 1-L OS=Homo sapiens GN=HIST1H2BL PE=1 SV=3	sp|Q99880|H2B1L_HUMAN	Q99880	HIST1H2BL	-0.0577386	1.79248	1.85022	0.80696	0.093148	(0.835, -0.951)
Isoform SV of 14-3-3 protein epsilon OS=Homo sapiens GN=YWHAE	sp|P62258-2|1433E_HUMAN	P62258-2	YWHAE	-1.27216	0.792481	2.06464	0.0255921	1.59189	(-0.379, -2.165)
40S ribosomal protein S4, Y isoform 1 OS=Homo sapiens GN=RPS4Y1 PE=1 SV=2	sp|P22090|RS4Y1_HUMAN,tr|C9JEH7|C9JEH7_HUMAN	P22090	RPS4Y1	-0.660964	-1	-0.339036	0.152306	0.817282	(0.597, -1.919)
Isoform 2 of Multifunctional protein ADE2 OS=Homo sapiens GN=PAICS	sp|P22234-2|PUR6_HUMAN	P22234-2	PAICS	0.681285	1.08496	0.403677	0.335222	0.474668	(3.011, -1.648)
Polyadenylate-binding protein 3 OS=Homo sapiens GN=PABPC3 PE=1 SV=2	sp|Q9H361|PABP3_HUMAN	Q9H361	PABPC3	0	-1	-1	1	0	(2.844, -2.844)
Isoform 2 of ATP-dependent RNA helicase DDX3Y OS=Homo sapiens GN=DDX3Y	sp|O15523-2|DDX3Y_HUMAN	O15523-2	DDX3Y	-1	-1	0	0.0759302	1.11959	(0.258, -2.258)
Obg-like ATPase 1 OS=Homo sapiens GN=OLA1 PE=1 SV=2	sp|Q9NTK5|OLA1_HUMAN,tr|J3KQ32|J3KQ32_HUMAN	Q9NTK5	OLA1	-0.792481	-1	-0.207519	0.549722	0.259857	(3.989, -5.574)
T-complex protein 1 subunit gamma OS=Homo sapiens GN=CCT3 PE=1 SV=1	tr|B4DUR8|B4DUR8_HUMAN	B4DUR8	CCT3	0.792481	1.45345	0.660964	0.332549	0.478144	(3.482, -1.897)
Isoform 4 of Gelsolin OS=Homo sapiens GN=GSN	sp|P06396-4|GELS_HUMAN	P06396-4	GSN;AL513122.2	-0.229716	1.29248	1.5222	0.569238	0.244706	(1.235, -1.694)
Isoform 2 of Actin-related protein 2 OS=Homo sapiens GN=ACTR2	sp|P61160-2|ARP2_HUMAN	P61160-2	ACTR2	0.5	0.292481	-0.207519	0.272922	0.563962	(1.936, -0.936)
Heat shock cognate 71 kDa protein (Fragment) OS=Homo sapiens GN=HSPA8 PE=1 SV=1	tr|E9PQK7|E9PQK7_HUMAN	E9PQK7	HSPA8	-0.104293	2.24593	2.35022	0.802518	0.0955453	(1.471, -1.679)
Histone H2B type 1-D OS=Homo sapiens GN=HIST1H2BD PE=1 SV=2	sp|P58876|H2B1D_HUMAN	P58876	HIST1H2BD	-0.0577386	1.79248	1.85022	0.80696	0.093148	(0.835, -0.951)
Isoform 2 of Cysteine-rich protein 2 OS=Homo sapiens GN=CRIP2	sp|P52943-2|CRIP2_HUMAN	P52943-2	CRIP2	1.01529	2.57994	1.56464	0.0370554	1.43115	(1.88, 0.15)
Glyceraldehyde-3-phosphate dehydrogenase OS=Homo sapiens GN=GAPDH PE=1 SV=1	tr|E7EUT5|E7EUT5_HUMAN	E7EUT5	GAPDH	-0.303394	4.17878	4.48217	0.32848	0.483491	(0.715, -1.322)
Isoform 2 of Tubulin alpha-8 chain OS=Homo sapiens GN=TUBA8	sp|Q9NY65-2|TBA8_HUMAN,sp|Q9NY65|TBA8_HUMAN,tr|C9J2C0|C9J2C0_HUMAN	Q9NY65-2	TUBA8	-0.281297	2.80367	3.08496	0.170053	0.769415	(0.294, -0.857)
Ferritin OS=Homo sapiens GN=FTH1 PE=1 SV=1	tr|G3V192|G3V192_HUMAN	G3V192	FTH1	2.7187	2.51118	-0.207519	0.0270155	1.56839	(4.681, 0.756)
Isoform 2 of Adenosylhomocysteinase OS=Homo sapiens GN=AHCY	sp|P23526-2|SAHH_HUMAN	P23526-2	AHCY	1.69616	0.696159	-1	0.0042703	2.36954	(2.175, 1.218)
Isoform SNAP-23b of Synaptosomal-associated protein 23 OS=Homo sapiens GN=SNAP23	sp|O00161-2|SNP23_HUMAN	O00161-2	SNAP23	-0.792481	-0.707519	0.0849625	0.234121	0.630559	(1.232, -2.817)
Serine/threonine-protein kinase 24 OS=Homo sapiens GN=STK24 PE=2 SV=1	tr|B4DR80|B4DR80_HUMAN	B4DR80	STK24	-0.792481	-1	-0.207519	0.164459	0.783942	(0.793, -2.378)
HLA class I histocompatibility antigen, B-56 alpha chain (Fragment) OS=Homo sapiens GN=HLA-B PE=1 SV=1	tr|F6U0H7|F6U0H7_HUMAN	F6U0H7	HLA-B	0.207519	0.5	0.292481	0.825658	0.0831997	(3.773, -3.358)
Vitamin D-binding protein OS=Homo sapiens GN=GC PE=1 SV=1	tr|D6RF35|D6RF35_HUMAN	D6RF35	GC	0.660964	-0.0465547	-0.707519	0.233211	0.632251	(2.344, -1.022)
Isoform 2 of Heterogeneous nuclear ribonucleoprotein A1 OS=Homo sapiens GN=HNRNPA1	sp|P09651-3|ROA1_HUMAN	P09651-3	HNRNPA1	-0.160964	1.29248	1.45345	0.677309	0.169213	(1.275, -1.597)
Isoform 3 of Malate dehydrogenase, cytoplasmic OS=Homo sapiens GN=MDH1	sp|P40925-3|MDHC_HUMAN	P40925-3	MDH1	0.5	0.292481	-0.207519	0.350255	0.455615	(2.28, -1.28)
Isoform 5 of Plectin OS=Homo sapiens GN=PLEC	sp|Q15149-5|PLEC_HUMAN	Q15149-5	PLEC	0	-1	-1	1	0	(5.196, -5.196)
Actin, aortic smooth muscle OS=Homo sapiens GN=ACTA2 PE=1 SV=1	sp|P62736|ACTA_HUMAN,sp|P63267|ACTH_HUMAN	P62736	ACTA2	-0.105283	2.06464	2.16993	0.840126	0.0756554	(1.873, -2.083)
Isoform 2 of AP-2 complex subunit beta OS=Homo sapiens GN=AP2B1	sp|P63010-2|AP2B1_HUMAN,sp|P63010|AP2B1_HUMAN	P63010-2	AP2B1	-0.160964	0.292481	0.453445	0.707357	0.150361	(1.439, -1.761)
Fructose-bisphosphate aldolase A (Fragment) OS=Homo sapiens GN=ALDOA PE=1 SV=1	tr|H3BR04|H3BR04_HUMAN	H3BR04	ALDOA	0.342249	2.24593	1.90368	0.194442	0.71121	(1.108, -0.424)
Keratin, type II cytoskeletal 5 (Fragment) OS=Homo sapiens GN=KRT5 PE=1 SV=1	tr|H0YI76|H0YI76_HUMAN	H0YI76	KRT5	-1.90368	-1	0.903677	0	Inf	(-1.904, -1.904)
60S acidic ribosomal protein P0-like OS=Homo sapiens GN=RPLP0P6 PE=5 SV=1	sp|Q8NHW5|RLA0L_HUMAN	Q8NHW5		-0.368483	0.292481	0.660964	0.467007	0.330676	(1.411, -2.148)
Multidrug resistance-associated protein 1 OS=Homo sapiens GN=ABCC1 PE=4 SV=1	tr|A0A0A0MS99|A0A0A0MS99_HUMAN	A0A0A0MS99	ABCC1	-0.707519	-0.707519	0	0.229301	0.639595	(1.072, -2.487)
60S acidic ribosomal protein P0 (Fragment) OS=Homo sapiens GN=RPLP0 PE=1 SV=1	tr|F8VW21|F8VW21_HUMAN	F8VW21	RPLP0	-0.5	0.292481	0.792481	0.421492	0.375211	(1.645, -2.645)
Poly(rC)-binding protein 2 (Fragment) OS=Homo sapiens GN=PCBP2 PE=1 SV=1	tr|F8VXH9|F8VXH9_HUMAN	F8VXH9	PCBP2	0.5	0.292481	-0.207519	0.537396	0.269705	(3.415, -2.415)
NADPH--cytochrome P450 reductase (Fragment) OS=Homo sapiens GN=POR PE=1 SV=1	tr|H0Y4R2|H0Y4R2_HUMAN	H0Y4R2	POR	-0.5	-1	-0.5	0.592573	0.227258	(2.91, -3.91)
Putative heat shock protein HSP 90-beta 2 OS=Homo sapiens GN=HSP90AB2P PE=1 SV=2	sp|Q58FF8|H90B2_HUMAN	Q58FF8		0.584963	2.16993	1.58496	0.232917	0.632799	(2.073, -0.903)
Histone H1.2 OS=Homo sapiens GN=HIST1H1C PE=1 SV=2	sp|P16403|H12_HUMAN	P16403	HIST1H1C	0.0534576	1.90368	1.85022	0.948712	0.0228657	(3.22, -3.113)
Heterogeneous nuclear ribonucleoproteins C1/C2 (Fragment) OS=Homo sapiens GN=HNRNPC PE=1 SV=1	tr|G3V5V7|G3V5V7_HUMAN	G3V5V7	HNRNPC	-0.707519	-0.707519	0	0.229301	0.639595	(1.072, -2.487)
Isoform 4 of Dynamin-1-like protein OS=Homo sapiens GN=DNM1L	sp|O00429-2|DNM1L_HUMAN,sp|O00429-4|DNM1L_HUMAN,sp|O00429-8|DNM1L_HUMAN,tr|G8JLD5|G8JLD5_HUMAN	O00429-2	DNM1L	-0.160964	0.292481	0.453445	0.850514	0.0703184	(3.078, -3.4)
Annexin (Fragment) OS=Homo sapiens GN=ANXA2 PE=1 SV=1	tr|H0YNP5|H0YNP5_HUMAN	H0YNP5	ANXA2	-0.442261	2.7539	3.19616	0.0176503	1.75325	(-0.186, -0.698)
Keratin, type I cytoskeletal 17 OS=Homo sapiens GN=KRT17 PE=1 SV=2	tr|F5GWP8|F5GWP8_HUMAN	F5GWP8	KRT17	-1.66096	-1	0.660964	0.0296366	1.52817	(-0.403, -2.919)
Annexin OS=Homo sapiens GN=ANXA6 PE=1 SV=1	tr|E5RK69|E5RK69_HUMAN	E5RK69	ANXA6	0	2.37744	2.37744	1	0	(0.961, -0.961)
Heterogeneous nuclear ribonucleoprotein A1-like 2 OS=Homo sapiens GN=HNRNPA1L2 PE=2 SV=2	sp|Q32P51|RA1L2_HUMAN	Q32P51	HNRNPA1L2	0.207519	0.5	0.292481	0.744733	0.127999	(2.599, -2.184)
60S ribosomal protein L8 (Fragment) OS=Homo sapiens GN=RPL8 PE=1 SV=1	tr|E9PKZ0|E9PKZ0_HUMAN	E9PKZ0	RPL8	-0.144753	1.87744	2.0222	0.714892	0.14576	(1.336, -1.625)
Guanine nucleotide-binding protein subunit beta-2-like 1 (Fragment) OS=Homo sapiens GN=GNB2L1 PE=1 SV=1	tr|H0YAM7|H0YAM7_HUMAN	H0YAM7	RACK1	-0.160964	1.29248	1.45345	0.764849	0.116424	(1.863, -2.185)
Heat shock 70 kDa protein 4L OS=Homo sapiens GN=HSPA4L PE=1 SV=1	tr|E9PDE8|E9PDE8_HUMAN	E9PDE8	HSPA4L	0.321928	0.321928	0	0.385804	0.413634	(1.58, -0.937)
Protein disulfide-isomerase OS=Homo sapiens GN=P4HB PE=1 SV=2	tr|H7BZ94|H7BZ94_HUMAN	H7BZ94	P4HB	0.546555	2.58496	2.03841	0.514628	0.288507	(3.542, -2.449)
Integrin beta-2 OS=Homo sapiens GN=ITGB2 PE=1 SV=2	sp|P05107|ITB2_HUMAN	P05107	ITGB2	0	-1	-1	1	0	(2.844, -2.844)
Eukaryotic translation initiation factor 4 gamma 1 OS=Homo sapiens GN=EIF4G1 PE=4 SV=1	tr|A0A0A0MR52|A0A0A0MR52_HUMAN	A0A0A0MR52		-0.792481	-1	-0.207519	0.11349	0.945044	(0.466, -2.051)
Guanine nucleotide-binding protein subunit beta-2-like 1 OS=Homo sapiens GN=GNB2L1 PE=1 SV=1	tr|D6RAU2|D6RAU2_HUMAN	D6RAU2	RACK1	0.5	-0.5	-1	0.42265	0.374019	(2.651, -1.651)
Annexin (Fragment) OS=Homo sapiens GN=ANXA6 PE=1 SV=1	tr|E5RK63|E5RK63_HUMAN	E5RK63	ANXA6	0.292481	0.953445	0.660964	0.72451	0.139956	(3.398, -2.813)
Tubulin alpha-4A chain (Fragment) OS=Homo sapiens GN=TUBA4A PE=1 SV=3	tr|C9JDL2|C9JDL2_HUMAN	C9JDL2	TUBA4A	1.11022e-16	1.45345	1.45345	1	0	(0.701, -0.701)
Heat shock protein beta-1 OS=Homo sapiens GN=HSPB1 PE=1 SV=1	tr|F8WE04|F8WE04_HUMAN	F8WE04	HSPB1	-0.368483	0.0849625	0.453445	0.53787	0.269322	(1.783, -2.52)
Keratin, type II cytoskeletal 75 OS=Homo sapiens GN=KRT75 PE=1 SV=2	sp|O95678|K2C75_HUMAN	O95678	KRT75	-0.792481	-0.707519	0.0849625	0.387285	0.41197	(2.317, -3.902)
Ras suppressor protein 1 OS=Homo sapiens GN=RSU1 PE=1 SV=3	sp|Q15404|RSU1_HUMAN	Q15404	RSU1	0.5	0.292481	-0.207519	0.567629	0.245935	(3.672, -2.672)
Gelsolin OS=Homo sapiens GN=GSN PE=1 SV=1	tr|Q5T0H7|Q5T0H7_HUMAN	Q5T0H7		-0.792481	-1	-0.207519	0.0264535	1.57752	(-0.227, -1.358)
Isoform 2 of Ras suppressor protein 1 OS=Homo sapiens GN=RSU1	sp|Q15404-2|RSU1_HUMAN	Q15404-2	RSU1	0.5	0.292481	-0.207519	0.567629	0.245935	(3.672, -2.672)
Isoform 3 of Thioredoxin reductase 1, cytoplasmic OS=Homo sapiens GN=TXNRD1	sp|Q16881-3|TRXR1_HUMAN	Q16881-3	TXNRD1	0	0.660964	0.660964	1	0	(3.11, -3.11)
HLA class I histocompatibility antigen, B-52 alpha chain OS=Homo sapiens GN=HLA-B PE=1 SV=1	sp|P30490|1B52_HUMAN	P30490	HLA-B	0.453445	1.45345	1	0.292955	0.5332	(1.833, -0.926)
60S ribosomal protein L18 (Fragment) OS=Homo sapiens GN=RPL18 PE=1 SV=1	tr|H0YHA7|H0YHA7_HUMAN	H0YHA7	RPL18	-0.792481	0	0.792481	0.164459	0.783942	(0.793, -2.378)
T-complex protein 1 subunit beta OS=Homo sapiens GN=CCT2 PE=1 SV=2	tr|F5GWF6|F5GWF6_HUMAN	F5GWF6	CCT2	-0.140054	1.90368	2.04373	0.829634	0.0811134	(2.324, -2.605)
Isoform 2 of 14-3-3 protein zeta/delta OS=Homo sapiens GN=YWHAZ	sp|P63104-2|1433Z_HUMAN	P63104-2	YWHAZ	0.826038	2.39068	1.56464	0.194384	0.71134	(2.674, -1.022)
Isoform 3 of Disks large homolog 2 OS=Homo sapiens GN=DLG2	sp|Q15700-3|DLG2_HUMAN	Q15700-3	DLG2	0.207519	-0.207519	-0.415037	0.823683	0.0842399	(3.732, -3.317)
Putative Ras-related protein Rab-1C OS=Homo sapiens GN=RAB1C PE=5 SV=2	sp|Q92928|RAB1C_HUMAN	Q92928		-0.453445	0.5	0.953445	0.460189	0.337064	(1.698, -2.605)
Isoform 2 of Dynamin-1-like protein OS=Homo sapiens GN=DNM1L	sp|O00429-3|DNM1L_HUMAN	O00429-3	DNM1L	-0.160964	0.292481	0.453445	0.850514	0.0703184	(3.078, -3.4)
Isoform 2 of Septin-7 OS=Homo sapiens GN=SEPT7	sp|Q16181-2|SEPT7_HUMAN	Q16181-2	SEPT7	-0.292481	-1	-0.707519	0.776908	0.10963	(3.596, -4.181)
Isoform 3 of Gelsolin OS=Homo sapiens GN=GSN	sp|P06396-3|GELS_HUMAN	P06396-3	GSN;AL513122.2	-0.229716	1.29248	1.5222	0.569238	0.244706	(1.235, -1.694)
Synaptosomal-associated protein 23 (Fragment) OS=Homo sapiens GN=SNAP23 PE=1 SV=1	tr|H3BR18|H3BR18_HUMAN	H3BR18	SNAP23	-0.792481	-0.707519	0.0849625	0.157719	0.802117	(0.751, -2.336)
26S protease regulatory subunit 10B (Fragment) OS=Homo sapiens GN=PSMC6 PE=1 SV=2	tr|H0YJS8|H0YJS8_HUMAN	H0YJS8	PSMC6	-0.792481	-1	-0.207519	0.253845	0.595432	(1.359, -2.944)
Heterogeneous nuclear ribonucleoprotein H2 OS=Homo sapiens GN=HNRNPH2 PE=1 SV=1	sp|P55795|HNRH2_HUMAN	P55795	HNRNPH2	-0.868483	-0.415037	0.453445	0.0971668	1.01248	(0.39, -2.127)
Eukaryotic translation initiation factor 5A-2 OS=Homo sapiens GN=EIF5A2 PE=1 SV=3	sp|Q9GZV4|IF5A2_HUMAN,tr|C9J7B5|C9J7B5_HUMAN,tr|F8WCJ1|F8WCJ1_HUMAN	Q9GZV4	EIF5A2	-0.368483	0.292481	0.660964	0.360103	0.443574	(0.978, -1.715)
Ras-related protein Rap-1b (Fragment) OS=Homo sapiens GN=RAP1B PE=4 SV=1	tr|F5H491|F5H491_HUMAN	F5H491	RAP1B	-0.5	1.08496	1.58496	0.505304	0.296447	(2.172, -3.172)
Histone H2A type 2-B OS=Homo sapiens GN=HIST2H2AB PE=1 SV=3	sp|Q8IUE6|H2A2B_HUMAN	Q8IUE6	HIST2H2AB	-0.423998	0.953445	1.37744	0.42165	0.375047	(1.396, -2.244)
26S protease regulatory subunit 6A (Fragment) OS=Homo sapiens GN=PSMC3 PE=1 SV=3	tr|E9PLG2|E9PLG2_HUMAN	E9PLG2	PSMC3	0.584963	-0.415037	-1	0.469514	0.328352	(3.429, -2.259)
Putative annexin A2-like protein OS=Homo sapiens GN=ANXA2P2 PE=5 SV=2	sp|A6NMY6|AXA2L_HUMAN	A6NMY6		-0.368483	2.95345	3.32193	0.0453757	1.34318	(-0.019, -0.718)
Isoform 2 of Vitamin D-binding protein OS=Homo sapiens GN=GC	sp|P02774-2|VTDB_HUMAN,sp|P02774-3|VTDB_HUMAN,sp|P02774|VTDB_HUMAN	P02774-2	GC	0.660964	-0.0465547	-0.707519	0.233211	0.632251	(2.344, -1.022)
Isoform 2 of Poly(rC)-binding protein 3 OS=Homo sapiens GN=PCBP3	sp|P57721-2|PCBP3_HUMAN,sp|P57721-3|PCBP3_HUMAN,sp|P57721-4|PCBP3_HUMAN,sp|P57721-5|PCBP3_HUMAN,sp|P57721|PCBP3_HUMAN,tr|E9PFP8|E9PFP8_HUMAN,tr|J3QT27|J3QT27_HUMAN	P57721-2	PCBP3	0.207519	0	-0.207519	0.718401	0.143633	(2.359, -1.944)
Histone H1.1 OS=Homo sapiens GN=HIST1H1A PE=1 SV=3	sp|Q02539|H11_HUMAN	Q02539	HIST1H1A	0.187198	1.56464	1.37744	0.729457	0.137	(2.214, -1.839)
Isoform 3 of Alpha-actinin-1 OS=Homo sapiens GN=ACTN1	sp|P12814-3|ACTN1_HUMAN	P12814-3	ACTN1	0.292481	0.584963	0.292481	0.403388	0.394277	(1.489, -0.905)
Isoform 3 of Mitogen-activated protein kinase kinase kinase kinase 4 OS=Homo sapiens GN=MAP4K4	sp|O95819-3|M4K4_HUMAN	O95819-3	MAP4K4	-0.792481	-1	-0.207519	0	Inf	(-0.792, -0.792)
Rab GDP dissociation inhibitor beta (Fragment) OS=Homo sapiens GN=GDI2 PE=1 SV=1	tr|Q5SX90|Q5SX90_HUMAN	Q5SX90	GDI2	-0.5	-0.707519	-0.207519	0.245919	0.609208	(0.825, -1.825)
Ragulator complex protein LAMTOR1 OS=Homo sapiens GN=LAMTOR1 PE=1 SV=1	tr|F5H3Y3|F5H3Y3_HUMAN	F5H3Y3	LAMTOR1	-0.660964	-1	-0.339036	0	Inf	(-0.661, -0.661)
Isoform 3 of Receptor-type tyrosine-protein phosphatase delta OS=Homo sapiens GN=PTPRD	sp|P23468-3|PTPRD_HUMAN	P23468-3	PTPRD	-0.792481	-1	-0.207519	0.11349	0.945044	(0.466, -2.051)
60S ribosomal protein L10 (Fragment) OS=Homo sapiens GN=RPL10 PE=4 SV=2	tr|A6QRI9|A6QRI9_HUMAN	A6QRI9	RPL10	-0.14609	1.80735	1.95345	0.227669	0.642696	(0.219, -0.512)
Annexin OS=Homo sapiens GN=ANXA6 PE=1 SV=1	tr|E7EMC6|E7EMC6_HUMAN	E7EMC6	ANXA6	-0.257287	1.98864	2.24593	0.356821	0.447549	(0.675, -1.189)
HLA class I histocompatibility antigen, B-13 alpha chain OS=Homo sapiens GN=HLA-B PE=1 SV=1	sp|P30461|1B13_HUMAN	P30461	HLA-B	0.388804	1.29248	0.903677	0.571228	0.24319	(2.881, -2.104)
26S protease regulatory subunit 8 (Fragment) OS=Homo sapiens GN=PSMC5 PE=1 SV=1	tr|J3QQM1|J3QQM1_HUMAN	J3QQM1	PSMC5	-0.207519	-0.707519	-0.5	0.754438	0.122376	(2.285, -2.7)
Isoform 2 of Myosin-11 OS=Homo sapiens GN=MYH11	sp|P35749-2|MYH11_HUMAN,sp|P35749|MYH11_HUMAN	P35749-2	MYH11	-5.55112e-17	0.792481	0.792481	1	0	(1.896, -1.896)
Putative fatty acid-binding protein 5-like protein 3 OS=Homo sapiens GN=FABP5P3 PE=5 SV=1	sp|A8MUU1|FB5L3_HUMAN	A8MUU1		1	0.792481	-0.207519	0.040468	1.39289	(1.893, 0.107)
Eukaryotic initiation factor 4A-I (Fragment) OS=Homo sapiens GN=EIF4A1 PE=1 SV=1	tr|J3QS69|J3QS69_HUMAN	J3QS69	EIF4A1	-0.689256	0.660964	1.35022	0.412812	0.384248	(2.202, -3.58)
Isoform 3 of 60S ribosomal protein L28 OS=Homo sapiens GN=RPL28	sp|P46779-3|RL28_HUMAN	P46779-3	RPL28	-0.415037	-0.415037	0	0	Inf	(-0.415, -0.415)
Isoform 2E of Cytoplasmic dynein 1 intermediate chain 2 OS=Homo sapiens GN=DYNC1I2	sp|Q13409-5|DC1I2_HUMAN,sp|Q13409|DC1I2_HUMAN	Q13409-5	DYNC1I2	-5.55112e-17	-0.707519	-0.707519	1	0	(2.492, -2.492)
Guanine nucleotide-binding protein subunit beta-2-like 1 (Fragment) OS=Homo sapiens GN=GNB2L1 PE=1 SV=1	tr|H0Y8W2|H0Y8W2_HUMAN	H0Y8W2	RACK1	-0.160964	1.29248	1.45345	0.764849	0.116424	(1.863, -2.185)
Isoform 5 of Heterogeneous nuclear ribonucleoprotein Q OS=Homo sapiens GN=SYNCRIP	sp|O60506-5|HNRPQ_HUMAN	O60506-5	SYNCRIP	-0.611196	-0.707519	-0.0963225	0.660464	0.180151	(4.54, -5.763)
Transmembrane and coiled-coil domain-containing protein 1 OS=Homo sapiens GN=TMCO1 PE=1 SV=1	tr|J9JIE6|J9JIE6_HUMAN	J9JIE6	TMCO1	0.207519	0	-0.207519	0.551571	0.258399	(1.466, -1.051)
Isoform 2 of Disks large homolog 2 OS=Homo sapiens GN=DLG2	sp|Q15700-2|DLG2_HUMAN	Q15700-2	DLG2	0.207519	-0.207519	-0.415037	0.823683	0.0842399	(3.732, -3.317)
Collagen alpha-3(VI) chain OS=Homo sapiens GN=COL6A3 PE=4 SV=2	tr|E7ENL6|E7ENL6_HUMAN	E7ENL6	COL6A3	0.5	-0.5	-1	0.622161	0.206097	(4.228, -3.228)
Signal recognition particle subunit SRP68 OS=Homo sapiens GN=SRP68 PE=1 SV=1	tr|K7EQC2|K7EQC2_HUMAN	K7EQC2	SRP68	-0.207519	-0.707519	-0.5	0.597618	0.223576	(1.229, -1.644)
Isoform 4 of Phospholipid-transporting ATPase IG OS=Homo sapiens GN=ATP11C	sp|Q8NB49-4|AT11C_HUMAN	Q8NB49-4	ATP11C	-0.792481	-1	-0.207519	0.253845	0.595432	(1.359, -2.944)
Ferritin light chain OS=Homo sapiens GN=FTL PE=1 SV=2	sp|P02792|FRIL_HUMAN	P02792	FTL	1.58496	0.584963	-1	0	Inf	(1.585, 1.585)
Ribonuclease inhibitor OS=Homo sapiens GN=RNH1 PE=1 SV=1	tr|E9PMN0|E9PMN0_HUMAN	E9PMN0	RNH1	0.953445	-0.0465547	-1	0.152868	0.815684	(2.773, -0.866)
Isoform 3 of Tropomyosin beta chain OS=Homo sapiens GN=TPM2	sp|P07951-3|TPM2_HUMAN	P07951-3	TPM2	0.792481	0.584963	-0.207519	0.00451949	2.34491	(1.022, 0.562)
Y-box-binding protein 3 OS=Homo sapiens GN=YBX3 PE=1 SV=4	sp|P16989-3|YBOX3_HUMAN,sp|P16989|YBOX3_HUMAN	P16989-3	YBX3	-1	-1	0	0.183503	0.736356	(1.151, -3.151)
Ferritin OS=Homo sapiens GN=FTL PE=1 SV=1	tr|A0A087X1B9|A0A087X1B9_HUMAN	A0A087X1B9		1.58496	0.584963	-1	0	Inf	(1.585, 1.585)
Protein disulfide-isomerase (Fragment) OS=Homo sapiens GN=P4HB PE=1 SV=1	tr|I3L398|I3L398_HUMAN	I3L398	P4HB	1.1112	1.90368	0.792481	0.270194	0.568324	(4.278, -2.056)
26S proteasome non-ATPase regulatory subunit 2 (Fragment) OS=Homo sapiens GN=PSMD2 PE=1 SV=1	tr|C9JPC0|C9JPC0_HUMAN	C9JPC0	PSMD2	0.292481	-0.415037	-0.707519	0.617776	0.209169	(2.444, -1.859)
Alpha-actinin-4 OS=Homo sapiens GN=ACTN4 PE=1 SV=2	tr|F5GXS2|F5GXS2_HUMAN	F5GXS2	ACTN4	-1	-0.207519	0.792481	0.0497452	1.30325	(-0.003, -1.997)
Phosphate carrier protein, mitochondrial OS=Homo sapiens GN=SLC25A3 PE=1 SV=2	sp|Q00325|MPCP_HUMAN	Q00325	SLC25A3	-0.792481	-1	-0.207519	0	Inf	(-0.792, -0.792)
HLA class I histocompatibility antigen, B-37 alpha chain OS=Homo sapiens GN=HLA-B PE=1 SV=1	sp|P18463|1B37_HUMAN	P18463	HLA-B	0.409714	1.45345	1.04373	0.511156	0.291446	(2.634, -1.815)
Protein UBBP4 OS=Homo sapiens GN=UBBP4 PE=1 SV=1	tr|J3QRK5|J3QRK5_HUMAN	J3QRK5		-0.292481	0.292481	0.584963	0.42265	0.374019	(0.966, -1.551)
Isoform 3 of Collagen alpha-3(VI) chain OS=Homo sapiens GN=COL6A3	sp|P12111-3|CO6A3_HUMAN,sp|P12111-5|CO6A3_HUMAN	P12111-3	COL6A3	0	-1	-1	1	0	(1.258, -1.258)
Isoform 2 of Beta-enolase OS=Homo sapiens GN=ENO3	sp|P13929-2|ENOB_HUMAN,sp|P13929-3|ENOB_HUMAN,sp|P13929|ENOB_HUMAN	P13929-2	ENO3	-0.0963225	1.90368	2	0.42265	0.374019	(0.318, -0.511)
Phospholipid-transporting ATPase IG OS=Homo sapiens GN=ATP11C PE=1 SV=1	tr|A0A067XG54|A0A067XG54_HUMAN	A0A067XG54	ATP11C	-0.792481	-1	-0.207519	0.253845	0.595432	(1.359, -2.944)
Guanine nucleotide-binding protein subunit beta-2-like 1 (Fragment) OS=Homo sapiens GN=GNB2L1 PE=1 SV=1	tr|D6R9L0|D6R9L0_HUMAN	D6R9L0	RACK1	0.160964	1.16096	1	0.709783	0.148874	(1.776, -1.454)
Ribonuclease inhibitor (Fragment) OS=Homo sapiens GN=RNH1 PE=1 SV=1	tr|H0YCR7|H0YCR7_HUMAN	H0YCR7	RNH1	1.29248	0.292481	-1	0.402018	0.395754	(6.563, -3.978)
Cysteine and glycine-rich protein 1 (Fragment) OS=Homo sapiens GN=CSRP1 PE=1 SV=1	tr|E9PND2|E9PND2_HUMAN	E9PND2	CSRP1	-2.66096	-0.207519	2.45345	0.00674902	2.17076	(-1.716, -3.606)
Prosaposin OS=Homo sapiens GN=PSAP PE=1 SV=2	sp|P07602|SAP_HUMAN,tr|B1AVU8|B1AVU8_HUMAN	P07602	PSAP	0	0	0	1	0	(4.34, -4.34)
Tubulin alpha-1B chain (Fragment) OS=Homo sapiens GN=TUBA1B PE=4 SV=1	tr|F8VWV9|F8VWV9_HUMAN	F8VWV9	TUBA1B	0.105283	2.16993	2.06464	0.633938	0.197953	(0.92, -0.709)
Putative HLA class I histocompatibility antigen, alpha chain H OS=Homo sapiens GN=HLA-H PE=5 SV=3	sp|P01893|HLAH_HUMAN	P01893		-1.1112	-0.707519	0.403677	0.283772	0.547031	(2.183, -4.405)
Roundabout homolog 2 OS=Homo sapiens GN=ROBO2 PE=4 SV=1	tr|F8W703|F8W703_HUMAN	F8W703	ROBO2	0	-1	-1	1	0	(1.459, -1.459)
Importin-5 (Fragment) OS=Homo sapiens GN=IPO5 PE=1 SV=1	tr|C9JXE0|C9JXE0_HUMAN	C9JXE0	IPO5	0.292481	-0.707519	-1	0.42265	0.374019	(1.551, -0.966)
Myosin light polypeptide 6 OS=Homo sapiens GN=MYL6 PE=1 SV=1	tr|F8VZU9|F8VZU9_HUMAN	F8VZU9	MYL6	0.868483	0.953445	0.0849625	0.262133	0.581479	(3.285, -1.548)
Eukaryotic translation initiation factor 3 subunit H (Fragment) OS=Homo sapiens GN=EIF3H PE=1 SV=1	tr|E5RGU4|E5RGU4_HUMAN	E5RGU4	EIF3H	-0.5	0.292481	0.792481	0.560598	0.251349	(2.61, -3.61)
Protein disulfide-isomerase (Fragment) OS=Homo sapiens GN=P4HB PE=1 SV=1	tr|I3L0S0|I3L0S0_HUMAN	I3L0S0	P4HB	-1	-1	0	0.334228	0.475957	(2.41, -4.41)
Isoform 2 of Eukaryotic initiation factor 4A-II OS=Homo sapiens GN=EIF4A2	sp|Q14240-2|IF4A2_HUMAN,sp|Q14240|IF4A2_HUMAN	Q14240-2	EIF4A2	-0.131517	0.953445	1.08496	0.824318	0.0839053	(2.111, -2.374)
Gelsolin OS=Homo sapiens GN=GSN PE=1 SV=1	tr|Q5T0H9|Q5T0H9_HUMAN	Q5T0H9		-0.792481	-0.707519	0.0849625	0.186498	0.729325	(0.931, -2.516)
Isoform 9 of Calumenin OS=Homo sapiens GN=CALU	sp|O43852-9|CALU_HUMAN	O43852-9	CALU	-0.707519	-0.207519	0.5	0.0763107	1.11741	(0.185, -1.6)
HLA class I histocompatibility antigen, B-59 alpha chain OS=Homo sapiens GN=HLA-B PE=1 SV=1	sp|Q29940|1B59_HUMAN	Q29940	HLA-B	0.763624	1.80735	1.04373	0.337915	0.471193	(3.393, -1.866)
Isoform 2 of Tropomyosin alpha-4 chain OS=Homo sapiens GN=TPM4	sp|P67936-2|TPM4_HUMAN	P67936-2	TPM4	0.564642	1.56464	1	0.168717	0.77284	(1.713, -0.584)
Myosin light polypeptide 6 (Fragment) OS=Homo sapiens GN=MYL6 PE=1 SV=1	tr|F8VPF3|F8VPF3_HUMAN	F8VPF3	MYL6	0.868483	0.953445	0.0849625	0.296913	0.527371	(3.541, -1.804)
Tropomyosin alpha-4 chain (Fragment) OS=Homo sapiens GN=TPM4 PE=1 SV=1	tr|K7EMU5|K7EMU5_HUMAN	K7EMU5	TPM4	0	-0.0465547	-0.0465547	1	0	(1.934, -1.934)
GTP-binding nuclear protein Ran OS=Homo sapiens GN=RAN PE=1 SV=1	tr|B4DV51|B4DV51_HUMAN	B4DV51	RAN	-0.292481	-0.707519	-0.415037	0.552786	0.257443	(1.487, -2.072)
Isoform 3 of Sodium/potassium-transporting ATPase subunit alpha-3 OS=Homo sapiens GN=ATP1A3	sp|P13637-3|AT1A3_HUMAN	P13637-3	ATP1A3	-0.0345918	3.07741	3.112	0.939866	0.026934	(1.712, -1.782)
Tubulin alpha-4A chain (Fragment) OS=Homo sapiens GN=TUBA4A PE=4 SV=1	tr|C9JDS9|C9JDS9_HUMAN	C9JDS9	TUBA4A	0.199548	2.45345	2.2539	0.284645	0.545696	(0.793, -0.393)
60S ribosomal protein L28 OS=Homo sapiens GN=RPL28 PE=1 SV=1	tr|H0YLP6|H0YLP6_HUMAN	H0YLP6	RPL28	-0.415037	-0.415037	0	0	Inf	(-0.415, -0.415)
Isoform 2 of Agrin OS=Homo sapiens GN=AGRN	sp|O00468-2|AGRIN_HUMAN	O00468-2	AGRN	-3.32193	-1	2.32193	0.274724	0.561103	(6.272, -12.916)
Eukaryotic translation initiation factor 3 subunit H OS=Homo sapiens GN=EIF3H PE=1 SV=1	tr|A0A087WZK9|A0A087WZK9_HUMAN	A0A087WZK9	EIF3H	-0.5	0.292481	0.792481	0.560598	0.251349	(2.61, -3.61)
Tropomyosin alpha-3 chain OS=Homo sapiens GN=TPM3 PE=1 SV=1	tr|J3KN67|J3KN67_HUMAN	J3KN67	TPM3	0.403677	1.69616	1.29248	0.264436	0.57768	(1.535, -0.727)
Kinesin heavy chain isoform 5A OS=Homo sapiens GN=KIF5A PE=1 SV=2	sp|Q12840|KIF5A_HUMAN	Q12840	KIF5A	-0.292481	-1	-0.707519	0.617776	0.209169	(1.859, -2.444)
Rho GDP-dissociation inhibitor 1 (Fragment) OS=Homo sapiens GN=ARHGDIA PE=1 SV=1	tr|J3KRY1|J3KRY1_HUMAN	J3KRY1	ARHGDIA	-0.584963	-1	-0.415037	0.106182	0.973951	(0.308, -1.478)
Isoform 3 of Roundabout homolog 2 OS=Homo sapiens GN=ROBO2	sp|Q9HCK4-3|ROBO2_HUMAN,tr|R4GMM8|R4GMM8_HUMAN	Q9HCK4-3	ROBO2	0	-1	-1	1	0	(1.459, -1.459)
Heat shock 70 kDa protein 4L OS=Homo sapiens GN=HSPA4L PE=1 SV=3	sp|O95757|HS74L_HUMAN	O95757	HSPA4L	0.321928	0.321928	0	0.385804	0.413634	(1.58, -0.937)
Isoform 2 of Annexin A4 OS=Homo sapiens GN=ANXA4	sp|P09525-2|ANXA4_HUMAN	P09525-2	ANXA4	0	-1	-1	1	0	(3.044, -3.044)
HCG1985580, isoform CRA_c OS=Homo sapiens GN=PDCD6 PE=1 SV=1	tr|A0A024QZ42|A0A024QZ42_HUMAN	A0A024QZ42	PDCD6	0.453445	1.45345	1	0.160898	0.79345	(1.348, -0.441)
Importin-5 (Fragment) OS=Homo sapiens GN=IPO5 PE=1 SV=3	tr|E7ETV8|E7ETV8_HUMAN	E7ETV8	IPO5	0.292481	-0.707519	-1	0.42265	0.374019	(1.551, -0.966)
Complement component 1 Q subcomponent-binding protein, mitochondrial OS=Homo sapiens GN=C1QBP PE=1 SV=1	tr|I3L3B0|I3L3B0_HUMAN,tr|I3L3Q7|I3L3Q7_HUMAN	I3L3B0	C1QBP	-1	0.453445	1.45345	0.0168606	1.77313	(-0.434, -1.566)
Annexin (Fragment) OS=Homo sapiens GN=ANXA1 PE=1 SV=1	tr|Q5T3N0|Q5T3N0_HUMAN	Q5T3N0	ANXA1	-0.0963225	2.90368	3	0.79174	0.101417	(1.28, -1.473)
Isoform 2 of F-actin-capping protein subunit beta OS=Homo sapiens GN=CAPZB	sp|P47756-2|CAPZB_HUMAN,sp|P47756|CAPZB_HUMAN,tr|B1AK87|B1AK87_HUMAN,tr|B1AK88|B1AK88_HUMAN	P47756-2	CAPZB	-0.207519	-0.0465547	0.160964	0.648836	0.187865	(1.476, -1.891)
Histone H3.3 (Fragment) OS=Homo sapiens GN=H3F3B PE=1 SV=1	tr|K7ES00|K7ES00_HUMAN	K7ES00	H3F3B	-0.903677	-0.707519	0.196159	0.0907239	1.04228	(0.355, -2.162)
Tubulin alpha-8 chain (Fragment) OS=Homo sapiens GN=TUBA8 PE=4 SV=1	tr|C9K0S6|C9K0S6_HUMAN	C9K0S6	TUBA8	-0.5	0.953445	1.45345	0.517163	0.286372	(2.259, -3.259)
HLA class I histocompatibility antigen, Cw-14 alpha chain OS=Homo sapiens GN=HLA-C PE=3 SV=1	tr|A0A087WWL9|A0A087WWL9_HUMAN	A0A087WWL9		0.181285	0.584963	0.403677	0.671434	0.172997	(1.767, -1.404)
26S proteasome non-ATPase regulatory subunit 13 OS=Homo sapiens GN=PSMD13 PE=1 SV=2	sp|Q9UNM6|PSD13_HUMAN,tr|J3KNQ3|J3KNQ3_HUMAN	Q9UNM6	PSMD13	0	-1	-1	1	0	(3.044, -3.044)
HLA class I histocompatibility antigen, B-73 alpha chain OS=Homo sapiens GN=HLA-B PE=1 SV=1	sp|Q31612|1B73_HUMAN	Q31612	HLA-B	2.22045e-16	0.660964	0.660964	1	0	(4.166, -4.166)
Ubiquitin-like modifier-activating enzyme 1 OS=Homo sapiens GN=UBA1 PE=1 SV=1	tr|Q5JRR6|Q5JRR6_HUMAN	Q5JRR6	UBA1	-0.207519	0.0849625	0.292481	0.770079	0.113465	(2.465, -2.88)
Ubiquitin carboxyl-terminal hydrolase OS=Homo sapiens GN=USP14 PE=1 SV=2	tr|A6NJA2|A6NJA2_HUMAN	A6NJA2	USP14	0.292481	-0.707519	-1	0.448605	0.348136	(1.639, -1.054)
Septin-7 OS=Homo sapiens GN=SEPT7 PE=1 SV=3	tr|E7ES33|E7ES33_HUMAN	E7ES33	SEPT7	-0.292481	-1	-0.707519	0.776908	0.10963	(3.596, -4.181)
Nucleosome assembly protein 1-like 4 (Fragment) OS=Homo sapiens GN=NAP1L4 PE=1 SV=2	tr|A8MXH2|A8MXH2_HUMAN	A8MXH2	NAP1L4	0.207519	0	-0.207519	0.833402	0.0791453	(3.944, -3.529)
Isoform 4 of Septin-9 OS=Homo sapiens GN=SEPT9	sp|Q9UHD8-4|SEPT9_HUMAN	Q9UHD8-4	SEPT9	0	-1	-1	1	0	(3.737, -3.737)
Tropomyosin alpha-4 chain (Fragment) OS=Homo sapiens GN=TPM4 PE=1 SV=1	tr|K7ERG3|K7ERG3_HUMAN	K7ERG3	TPM4	0.564642	1.56464	1	0.148463	0.828382	(1.622, -0.493)
Isoform 3 of Serine/threonine-protein phosphatase 2A 65 kDa regulatory subunit A beta isoform OS=Homo sapiens GN=PPP2R1B	sp|P30154-3|2AAB_HUMAN	P30154-3	PPP2R1B	-0.5	-1	-0.5	0.708675	0.149553	(4.495, -5.495)
Serine/threonine-protein phosphatase 2A 65 kDa regulatory subunit A alpha isoform (Fragment) OS=Homo sapiens GN=PPP2R1A PE=1 SV=2	tr|C9J9C1|C9J9C1_HUMAN	C9J9C1	PPP2R1A	-5.55112e-17	-0.707519	-0.707519	1	0	(1.543, -1.543)
Ribonuclease inhibitor (Fragment) OS=Homo sapiens GN=RNH1 PE=1 SV=1	tr|E9PIK5|E9PIK5_HUMAN	E9PIK5	RNH1	0.953445	-0.0465547	-1	0.197199	0.705096	(3.108, -1.201)
Histone H1t OS=Homo sapiens GN=HIST1H1T PE=2 SV=4	sp|P22492|H1T_HUMAN	P22492	HIST1H1T	0.187198	1.56464	1.37744	0.729457	0.137	(2.214, -1.839)
60S ribosomal protein L36a-like OS=Homo sapiens GN=RPL36AL PE=1 SV=3	sp|Q969Q0|RL36L_HUMAN	Q969Q0	RPL36AL	0	-1	-1	1	0	(3.41, -3.41)
Myosin heavy chain 11 smooth muscle isoform OS=Homo sapiens GN=MYH11 PE=1 SV=1	tr|B1PS43|B1PS43_HUMAN	B1PS43		-5.55112e-17	0.792481	0.792481	1	0	(1.896, -1.896)
Histone H1.4 OS=Homo sapiens GN=HIST1H1E PE=1 SV=2	sp|P10412|H14_HUMAN	P10412	HIST1H1E	0.0534576	1.90368	1.85022	0.948712	0.0228657	(3.22, -3.113)
MYH9 protein OS=Homo sapiens GN=MYH9 PE=1 SV=1	tr|Q5BKV1|Q5BKV1_HUMAN	Q5BKV1	MYH9	0	-1	-1	1	0	(9.139, -9.139)
Isoform 3 of Dihydrolipoyl dehydrogenase, mitochondrial OS=Homo sapiens GN=DLD	sp|P09622-3|DLDH_HUMAN	P09622-3	DLD	-0.792481	-1	-0.207519	0	Inf	(-0.792, -0.792)
Isoform 2 of Plectin OS=Homo sapiens GN=PLEC	sp|Q15149-2|PLEC_HUMAN	Q15149-2	PLEC	0	-1	-1	1	0	(5.196, -5.196)
Glutamine--tRNA ligase (Fragment) OS=Homo sapiens GN=QARS PE=1 SV=1	tr|C9J165|C9J165_HUMAN	C9J165	QARS	0.131517	-0.207519	-0.339036	0.59105	0.228376	(1.024, -0.761)
Protein DJ-1 OS=Homo sapiens GN=PARK7 PE=1 SV=1	tr|K7ELW0|K7ELW0_HUMAN	K7ELW0	PARK7	-0.5	-0.207519	0.292481	0.335409	0.474426	(1.21, -2.21)
Unconventional myosin-Ic OS=Homo sapiens GN=MYO1C PE=1 SV=1	tr|F5H6E2|F5H6E2_HUMAN	F5H6E2	MYO1C	-0.5	-1	-0.5	0.499279	0.301657	(2.13, -3.13)
HLA class I histocompatibility antigen, B-27 alpha chain OS=Homo sapiens GN=HLA-B PE=1 SV=2	sp|P03989|1B27_HUMAN	P03989	HLA-B	0.442261	1.29248	0.85022	0.52494	0.27989	(2.935, -2.05)
Isoform 2 of HLA class I histocompatibility antigen, Cw-16 alpha chain OS=Homo sapiens GN=HLA-C	sp|Q29960-2|1C16_HUMAN	Q29960-2	HLA-C	0.160964	0.453445	0.292481	0.784999	0.105131	(2.385, -2.064)
Guanine nucleotide-binding protein subunit beta-2-like 1 (Fragment) OS=Homo sapiens GN=GNB2L1 PE=1 SV=3	tr|D6R9Z1|D6R9Z1_HUMAN	D6R9Z1	RACK1	0.160964	1.16096	1	0.709783	0.148874	(1.776, -1.454)
Isoform Gamma of Lamina-associated polypeptide 2, isoforms beta/gamma OS=Homo sapiens GN=TMPO	sp|P42167-2|LAP2B_HUMAN	P42167-2	TMPO	-0.792481	-1	-0.207519	0	Inf	(-0.792, -0.792)
Ras-related protein Rap-1b (Fragment) OS=Homo sapiens GN=RAP1B PE=4 SV=1	tr|F5H004|F5H004_HUMAN	F5H004	RAP1B	-0.0351947	2.16096	2.19616	0.946663	0.0238047	(1.97, -2.04)
HLA class I histocompatibility antigen, A-74 alpha chain OS=Homo sapiens GN=HLA-A PE=1 SV=1	sp|P30459|1A74_HUMAN	P30459	HLA-A	0.842249	2.24593	1.40368	0.00804449	2.0945	(1.169, 0.515)
Dynactin subunit 1 OS=Homo sapiens GN=DKFZp686E0752 PE=1 SV=1	tr|Q6AWB1|Q6AWB1_HUMAN	Q6AWB1	DCTN1	0	-1	-1	1	0	(2.844, -2.844)
Isoform 2 of Heterogeneous nuclear ribonucleoprotein D0 OS=Homo sapiens GN=HNRNPD	sp|Q14103-2|HNRPD_HUMAN,sp|Q14103-4|HNRPD_HUMAN	Q14103-2	HNRNPD	-0.292481	-1	-0.707519	0.510559	0.291954	(1.293, -1.878)
Putative heat shock protein HSP 90-beta-3 OS=Homo sapiens GN=HSP90AB3P PE=5 SV=1	sp|Q58FF7|H90B3_HUMAN	Q58FF7		0.160964	1.45345	1.29248	0.686523	0.163345	(1.644, -1.323)
Isoform 3 of Perilipin-3 OS=Homo sapiens GN=PLIN3	sp|O60664-3|PLIN3_HUMAN,sp|O60664-4|PLIN3_HUMAN,sp|O60664|PLIN3_HUMAN	O60664-3	PLIN3	0	-1	-1	1	0	(1.585, -1.585)
Histone H2AX OS=Homo sapiens GN=H2AFX PE=1 SV=2	sp|P16104|H2AX_HUMAN	P16104	H2AFX	-0.557739	1.45345	2.01118	0.115352	0.937975	(0.337, -1.452)
HLA class I histocompatibility antigen, A-1 alpha chain OS=Homo sapiens GN=HLA-A PE=1 SV=1	sp|P30443|1A01_HUMAN,sp|P30455|1A36_HUMAN	P30443	HLA-A	-0.654061	0.696159	1.35022	0.217035	0.663471	(0.927, -2.235)
26S proteasome non-ATPase regulatory subunit 1 (Fragment) OS=Homo sapiens GN=PSMD1 PE=1 SV=1	tr|C9J9M4|C9J9M4_HUMAN	C9J9M4	PSMD1	0	-1	-1	1	0	(6.82, -6.82)
Potassium-transporting ATPase alpha chain 1 OS=Homo sapiens GN=ATP4A PE=2 SV=5	sp|P20648|ATP4A_HUMAN	P20648	ATP4A	0.368483	0.660964	0.292481	0.451793	0.345061	(2.079, -1.342)
Brain acid soluble protein 1 (Fragment) OS=Homo sapiens GN=BASP1 PE=1 SV=3	tr|U3KQP0|U3KQP0_HUMAN	U3KQP0	BASP1	0.611196	1.90368	1.29248	0.249756	0.602484	(2.25, -1.028)
Eukaryotic translation initiation factor 3 subunit H OS=Homo sapiens GN=EIF3S3 PE=1 SV=1	tr|B3KS98|B3KS98_HUMAN	B3KS98	EIF3H	-0.5	0.292481	0.792481	0.560598	0.251349	(2.61, -3.61)
Protein disulfide-isomerase (Fragment) OS=Homo sapiens GN=P4HB PE=1 SV=1	tr|I3NI03|I3NI03_HUMAN	I3NI03	P4HB	0	-0.207519	-0.207519	1	0	(2.981, -2.981)
Isoform 3 of Alpha-actinin-4 OS=Homo sapiens GN=ACTN4	sp|O43707-3|ACTN4_HUMAN	O43707-3	ACTN4	-1	-0.207519	0.792481	0.0497452	1.30325	(-0.003, -1.997)
Isoform 2 of Transmembrane and coiled-coil domain-containing protein 1 OS=Homo sapiens GN=TMCO1	sp|Q9UM00-2|TMCO1_HUMAN,sp|Q9UM00|TMCO1_HUMAN	Q9UM00-2	TMCO1	0.207519	0	-0.207519	0.551571	0.258399	(1.466, -1.051)
Actin, cytoplasmic 1 OS=Homo sapiens GN=ACTB PE=1 SV=1	tr|G5E9R0|G5E9R0_HUMAN	G5E9R0	ACTB	0.0294468	1.32193	1.29248	0.925765	0.0334993	(1.233, -1.174)
Isoform 2 of WD repeat-containing protein 1 OS=Homo sapiens GN=WDR1	sp|O75083-3|WDR1_HUMAN	O75083-3	WDR1	-0.0465547	0.953445	1	0.932161	0.0305092	(2.037, -2.13)
Tubulin beta-4A chain (Fragment) OS=Homo sapiens GN=TUBB4A PE=3 SV=1	tr|M0R042|M0R042_HUMAN	M0R042	TUBB4A	0.106497	2.99718	2.89068	0.64709	0.189035	(0.966, -0.753)
Serine/threonine-protein kinase 24 OS=Homo sapiens GN=STK24 PE=1 SV=1	sp|Q9Y6E0|STK24_HUMAN	Q9Y6E0	STK24	-0.792481	-1	-0.207519	0.164459	0.783942	(0.793, -2.378)
Polyadenylate-binding protein 4 (Fragment) OS=Homo sapiens GN=PABPC4 PE=1 SV=1	tr|H0Y5F5|H0Y5F5_HUMAN	H0Y5F5	PABPC4	0.207519	0	-0.207519	0.551571	0.258399	(1.466, -1.051)
26S protease regulatory subunit 6A (Fragment) OS=Homo sapiens GN=PSMC3 PE=1 SV=4	tr|E9PMD8|E9PMD8_HUMAN	E9PMD8	PSMC3	0.584963	-0.415037	-1	0.362581	0.440595	(2.736, -1.566)
Elongation factor 1-delta (Fragment) OS=Homo sapiens GN=EEF1D PE=1 SV=1	tr|H0YCK7|H0YCK7_HUMAN	H0YCK7	EEF1D	-0.292481	-0.207519	0.0849625	0.500425	0.300661	(1.251, -1.836)
Isoform 2 of Metallothionein-1G OS=Homo sapiens GN=MT1G	sp|P13640-2|MT1G_HUMAN	P13640-2	MT1G	-5.55112e-17	-0.707519	-0.707519	1	0	(1.78, -1.78)
Histone H2B type 1-B OS=Homo sapiens GN=HIST1H2BB PE=1 SV=2	sp|P33778|H2B1B_HUMAN	P33778	HIST1H2BB	-0.22784	1.56464	1.79248	0.446969	0.349723	(0.816, -1.272)
HLA class I histocompatibility antigen, Cw-4 alpha chain OS=Homo sapiens GN=HLA-C PE=1 SV=1	sp|P30504|1C04_HUMAN	P30504	HLA-C	0.0849625	0.0849625	0	0.884574	0.0532657	(2.309, -2.14)
N(G),N(G)-dimethylarginine dimethylaminohydrolase 2 (Fragment) OS=Homo sapiens GN=DDAH2 PE=1 SV=1	tr|Q5SSV3|Q5SSV3_HUMAN	Q5SSV3	DDAH2	-0.792481	-1	-0.207519	0.0622375	1.20595	(0.1, -1.685)
Metallothionein-1X OS=Homo sapiens GN=MT1X PE=1 SV=1	sp|P80297|MT1X_HUMAN	P80297	MT1X	-5.55112e-17	-0.707519	-0.707519	1	0	(1.78, -1.78)
Septin-2 (Fragment) OS=Homo sapiens GN=SEPT2 PE=1 SV=1	tr|C9JQJ4|C9JQJ4_HUMAN	C9JQJ4	SEPT2	0	-1	-1	1	0	(1.258, -1.258)
HLA class I histocompatibility antigen, A-68 alpha chain OS=Homo sapiens GN=HLA-A PE=1 SV=1	tr|A7MAP4|A7MAP4_HUMAN	A7MAP4		0.0465547	1	0.953445	0.899544	0.0459778	(1.449, -1.356)
Serpin H1 OS=Homo sapiens GN=SERPINH1 PE=1 SV=1	tr|E9PPV6|E9PPV6_HUMAN	E9PPV6	SERPINH1	-1.69616	1.5	3.19616	0.11855	0.926097	(1.069, -4.461)
Perilipin-3 (Fragment) OS=Homo sapiens GN=PLIN3 PE=1 SV=1	tr|K7ERZ3|K7ERZ3_HUMAN	K7ERZ3	PLIN3	0	-1	-1	1	0	(1.585, -1.585)
DnaJ homolog subfamily A member 2 (Fragment) OS=Homo sapiens GN=DNAJA2 PE=1 SV=1	tr|A0A087WT48|A0A087WT48_HUMAN	A0A087WT48	DNAJA2	-0.5	-1	-0.5	0.229483	0.63925	(0.758, -1.758)
Tenascin (Fragment) OS=Homo sapiens GN=TNC PE=1 SV=1	tr|H0YGZ3|H0YGZ3_HUMAN	H0YGZ3	TNC	0.792481	0.292481	-0.5	0.340987	0.467262	(3.544, -1.959)
Galectin-3-binding protein OS=Homo sapiens GN=LGALS3BP PE=1 SV=1	tr|K7EJD3|K7EJD3_HUMAN	K7EJD3	LGALS3BP	0	-1	-1	1	0	(0, 0)
Isoform 2 of Tyrosine-protein phosphatase non-receptor type 13 OS=Homo sapiens GN=PTPN13	sp|Q12923-2|PTN13_HUMAN	Q12923-2	PTPN13	-1.79248	-1	0.792481	0.0256066	1.59165	(-0.534, -3.051)
Cysteine and glycine-rich protein 1 OS=Homo sapiens GN=CSRP1 PE=1 SV=1	tr|E9PP21|E9PP21_HUMAN	E9PP21	CSRP1	-2.52945	-0.207519	2.32193	0.00790996	2.10183	(-1.556, -3.503)
Calnexin (Fragment) OS=Homo sapiens GN=CANX PE=1 SV=3	tr|H0Y9H1|H0Y9H1_HUMAN	H0Y9H1	CANX	-1.87744	-1	0.877444	0.0310974	1.50728	(-0.419, -3.336)
Isoform Sap-mu-6 of Prosaposin OS=Homo sapiens GN=PSAP	sp|P07602-2|SAP_HUMAN	P07602-2	PSAP	0	0	0	1	0	(4.34, -4.34)
ADP/ATP translocase 4 OS=Homo sapiens GN=SLC25A31 PE=2 SV=1	sp|Q9H0C2|ADT4_HUMAN	Q9H0C2	SLC25A31	-0.792481	-1	-0.207519	0	Inf	(-0.792, -0.792)
Tubulin beta-6 chain (Fragment) OS=Homo sapiens GN=TUBB6 PE=1 SV=1	tr|K7ESM5|K7ESM5_HUMAN	K7ESM5	TUBB6	-0.160964	0	0.160964	0.896052	0.0476669	(4.525, -4.847)
Heterogeneous nuclear ribonucleoprotein M (Fragment) OS=Homo sapiens GN=HNRNPM PE=1 SV=3	tr|M0R019|M0R019_HUMAN	M0R019	HNRNPM	-1	-0.707519	0.292481	0.226429	0.645067	(1.492, -3.492)
Isoform 2 of T-complex protein 1 subunit eta OS=Homo sapiens GN=CCT7	sp|Q99832-2|TCPH_HUMAN	Q99832-2	CCT7	-1.19616	0	1.19616	0.44748	0.349227	(4.294, -6.686)
Tubulin alpha-1B chain (Fragment) OS=Homo sapiens GN=TUBA1B PE=4 SV=1	tr|F8VX09|F8VX09_HUMAN	F8VX09	TUBA1B	0.105283	2.16993	2.06464	0.633938	0.197953	(0.92, -0.709)
Guanine nucleotide-binding protein subunit beta-2-like 1 OS=Homo sapiens GN=GNB2L1 PE=1 SV=1	tr|E9PD14|E9PD14_HUMAN	E9PD14	RACK1	0.5	-0.5	-1	0.42265	0.374019	(2.651, -1.651)
BAG family molecular chaperone regulator 2 (Fragment) OS=Homo sapiens GN=BAG2 PE=1 SV=1	tr|A2A296|A2A296_HUMAN	A2A296		-0.707519	-0.707519	0	0.136706	0.864214	(0.551, -1.966)
Phosphoribosylaminoimidazolecarboxamide formyltransferase (Fragment) OS=Homo sapiens GN=ATIC PE=1 SV=1	tr|C9JLK0|C9JLK0_HUMAN	C9JLK0	ATIC	-0.5	0.292481	0.792481	0.479023	0.319644	(1.992, -2.992)
5'-AMP-activated protein kinase catalytic subunit alpha-2 OS=Homo sapiens GN=PRKAA2 PE=1 SV=2	sp|P54646|AAPK2_HUMAN	P54646	PRKAA2	0	-1	-1	1	0	(2.151, -2.151)
CD166 antigen OS=Homo sapiens GN=ALCAM PE=1 SV=2	sp|Q13740|CD166_HUMAN,tr|F5GXJ9|F5GXJ9_HUMAN	Q13740	ALCAM	0	-1	-1	1	0	(3.41, -3.41)
Serine/threonine-protein phosphatase PP1-alpha catalytic subunit (Fragment) OS=Homo sapiens GN=PPP1CA PE=1 SV=3	tr|F5H037|F5H037_HUMAN,tr|F5H1L6|F5H1L6_HUMAN	F5H037	PPP1CA	-0.5	-0.707519	-0.207519	0.580742	0.236017	(2.794, -3.794)
Endoplasmin (Fragment) OS=Homo sapiens GN=HSP90B1 PE=1 SV=1	tr|H0YIV0|H0YIV0_HUMAN	H0YIV0	HSP90B1	-1.5	-1	0.5	0.0359807	1.44393	(-0.242, -2.758)
Isoform SERCA1A of Sarcoplasmic/endoplasmic reticulum calcium ATPase 1 OS=Homo sapiens GN=ATP2A1	sp|O14983-2|AT2A1_HUMAN,sp|O14983|AT2A1_HUMAN	O14983-2	ATP2A1	-1.79248	-1	0.792481	0.0697648	1.15636	(0.359, -3.944)
Heterogeneous nuclear ribonucleoprotein H (Fragment) OS=Homo sapiens GN=HNRNPH1 PE=1 SV=1	tr|E5RGH4|E5RGH4_HUMAN	E5RGH4	HNRNPH1	-0.868483	-0.415037	0.453445	0.0971668	1.01248	(0.39, -2.127)
HLA class I histocompatibility antigen, Cw-2 alpha chain OS=Homo sapiens GN=HLA-C PE=1 SV=1	sp|P30501|1C02_HUMAN	P30501	HLA-C	-0.5	-0.707519	-0.207519	0.259307	0.586185	(0.88, -1.88)
Lactadherin OS=Homo sapiens GN=MFGE8 PE=4 SV=1	tr|X6R3G6|X6R3G6_HUMAN	X6R3G6	MFGE8	-0.868483	1.29248	2.16096	0.170592	0.768041	(0.911, -2.648)
Isoform 6 of Dynactin subunit 1 OS=Homo sapiens GN=DCTN1	sp|Q14203-6|DCTN1_HUMAN	Q14203-6	DCTN1	0	-1	-1	1	0	(3.044, -3.044)
HLA class I histocompatibility antigen, A-80 alpha chain OS=Homo sapiens GN=HLA-A PE=1 SV=1	sp|Q09160|1A80_HUMAN	Q09160	HLA-A	-0.729716	0	0.729716	0.095111	1.02177	(0.315, -1.774)
Heterogeneous nuclear ribonucleoprotein H (Fragment) OS=Homo sapiens GN=HNRNPH1 PE=1 SV=3	tr|H0YBD7|H0YBD7_HUMAN	H0YBD7	HNRNPH1	-0.207519	-0.707519	-0.5	0.621303	0.206697	(1.336, -1.751)
HLA class I histocompatibility antigen, A-33 alpha chain OS=Homo sapiens GN=HLA-A PE=1 SV=3	sp|P16190|1A33_HUMAN	P16190	HLA-A	1.56875	2.5222	0.953445	0.00392468	2.4062	(1.993, 1.145)
Isoform 2 of CD166 antigen OS=Homo sapiens GN=ALCAM	sp|Q13740-2|CD166_HUMAN	Q13740-2	ALCAM	0	-1	-1	1	0	(3.41, -3.41)
Isoform 2 of Importin subunit beta-1 OS=Homo sapiens GN=KPNB1	sp|Q14974-2|IMB1_HUMAN	Q14974-2	KPNB1	0.111196	1.56464	1.45345	0.739354	0.131147	(1.364, -1.142)
Actin-related protein 2/3 complex subunit 3 (Fragment) OS=Homo sapiens GN=ARPC3 PE=1 SV=1	tr|F8VR50|F8VR50_HUMAN	F8VR50	ARPC3	0	-1	-1	1	0	(3.41, -3.41)
Monocarboxylate transporter 1 (Fragment) OS=Homo sapiens GN=SLC16A1 PE=1 SV=1	tr|Q5T8R5|Q5T8R5_HUMAN	Q5T8R5	SLC16A1	-1.08175	0.821928	1.90368	0.223697	0.650339	(1.591, -3.754)
Peroxiredoxin-4 (Fragment) OS=Homo sapiens GN=PRDX4 PE=1 SV=1	tr|H7C3T4|H7C3T4_HUMAN	H7C3T4	PRDX4	-0.868483	-0.707519	0.160964	0.411979	0.385125	(2.766, -4.503)
Histone H2B type 1-A OS=Homo sapiens GN=HIST1H2BA PE=1 SV=3	sp|Q96A08|H2B1A_HUMAN	Q96A08	HIST1H2BA	-0.792481	-1	-0.207519	0	Inf	(-0.792, -0.792)
MICOS complex subunit MIC60 (Fragment) OS=Homo sapiens GN=IMMT PE=1 SV=1	tr|H7C463|H7C463_HUMAN	H7C463	IMMT	-1.5	-1	0.5	0	Inf	(-1.5, -1.5)
60S ribosomal protein L13a OS=Homo sapiens GN=RPL13A PE=1 SV=2	sp|P40429|RL13A_HUMAN	P40429	RPL13A	0.292481	-0.707519	-1	0.724903	0.13972	(3.402, -2.817)
Citrate synthase, mitochondrial (Fragment) OS=Homo sapiens GN=CS PE=1 SV=1	tr|H0YH82|H0YH82_HUMAN	H0YH82	CS	-1.08496	-1	0.0849625	0	Inf	(-1.085, -1.085)
Calnexin OS=Homo sapiens GN=CANX PE=1 SV=1	tr|D6RD16|D6RD16_HUMAN	D6RD16	CANX	-0.792481	-1	-0.207519	0	Inf	(-0.792, -0.792)
Peptidyl-prolyl cis-trans isomerase OS=Homo sapiens GN=PPIA PE=1 SV=1	tr|F8WE65|F8WE65_HUMAN	F8WE65	PPIA	-0.144753	2.24593	2.39068	0.441184	0.35538	(0.509, -0.798)
Uncharacterized protein (Fragment) OS=Homo sapiens PE=3 SV=3	tr|U3KQA9|U3KQA9_HUMAN	U3KQA9	RP11-426L16.10	0	0.5	0.5	1	0	(2.151, -2.151)
Isoform 8 of Tropomyosin alpha-1 chain OS=Homo sapiens GN=TPM1	sp|P09493-8|TPM1_HUMAN	P09493-8	TPM1	1.02945	0.321928	-0.707519	0	Inf	(1.029, 1.029)
Nuclease-sensitive element-binding protein 1 (Fragment) OS=Homo sapiens GN=YBX1 PE=1 SV=1	tr|C9J5V9|C9J5V9_HUMAN	C9J5V9	YBX1	0.207519	1.79248	1.58496	0.703163	0.152944	(2.239, -1.824)
Isoform SERCA3F of Sarcoplasmic/endoplasmic reticulum calcium ATPase 3 OS=Homo sapiens GN=ATP2A3	sp|Q93084-7|AT2A3_HUMAN,sp|Q93084|AT2A3_HUMAN	Q93084-7	ATP2A3	-1.79248	-1	0.792481	0.152095	0.817886	(1.617, -5.202)
Transketolase OS=Homo sapiens GN=TKT PE=1 SV=1	tr|E9PFF2|E9PFF2_HUMAN	E9PFF2	TKT	1.58496	0.584963	-1	0.0867622	1.06167	(3.736, -0.566)
Putative eukaryotic translation initiation factor 2 subunit 3-like protein OS=Homo sapiens GN=EIF2S3L PE=5 SV=2	sp|Q2VIR3|IF2GL_HUMAN	Q2VIR3	EIF2S3L	-0.792481	-1	-0.207519	0.253845	0.595432	(1.359, -2.944)
Mitochondrial glutamate carrier 1 (Fragment) OS=Homo sapiens GN=SLC25A22 PE=1 SV=1	tr|E9PS95|E9PS95_HUMAN	E9PS95	SLC25A22	-1.16096	-1	0.160964	0	Inf	(-1.161, -1.161)
Voltage-dependent anion-selective channel protein 2 (Fragment) OS=Homo sapiens GN=VDAC2 PE=1 SV=1	tr|Q5JSD1|Q5JSD1_HUMAN	Q5JSD1	VDAC2	-0.576002	-0.415037	0.160964	0.680393	0.16724	(4.62, -5.772)
Synaptic vesicle membrane protein VAT-1 homolog (Fragment) OS=Homo sapiens GN=VAT1 PE=1 SV=1	tr|K7EM19|K7EM19_HUMAN	K7EM19	VAT1	0	-1	-1	1	0	(1.044, -1.044)
Ubiquitin-60S ribosomal protein L40 (Fragment) OS=Homo sapiens GN=UBA52 PE=1 SV=1	tr|M0R1M6|M0R1M6_HUMAN	M0R1M6	UBA52	-0.415037	-0.415037	0	0.183503	0.736356	(0.478, -1.308)
Isoform 5 of Septin-9 OS=Homo sapiens GN=SEPT9	sp|Q9UHD8-5|SEPT9_HUMAN	Q9UHD8-5	SEPT9	0	-1	-1	1	0	(4.303, -4.303)
NADH-cytochrome b5 reductase 3 OS=Homo sapiens GN=CYB5R3 PE=1 SV=3	sp|P00387|NB5R3_HUMAN	P00387	CYB5R3	-0.818715	-0.415037	0.403677	0.156391	0.805788	(0.767, -2.404)
Heat shock 70 kDa protein 1-like OS=Homo sapiens GN=HSPA1L PE=1 SV=2	sp|P34931|HS71L_HUMAN	P34931	HSPA1L	0.5	1.5	1	0.467721	0.330013	(2.919, -1.919)
Actin, cytoplasmic 2, N-terminally processed OS=Homo sapiens GN=ACTG1 PE=1 SV=1	tr|J3KT65|J3KT65_HUMAN	J3KT65	ACTG1	0.0294468	1.32193	1.29248	0.925765	0.0334993	(1.233, -1.174)
Isoform 3 of Proteasome activator complex subunit 1 OS=Homo sapiens GN=PSME1	sp|Q06323-3|PSME1_HUMAN	Q06323-3	PSME1	0	-1	-1	1	0	(2.63, -2.63)
4F2 cell-surface antigen heavy chain (Fragment) OS=Homo sapiens GN=SLC3A2 PE=1 SV=1	tr|H0YFS2|H0YFS2_HUMAN	H0YFS2	SLC3A2	-0.0577386	2.37744	2.43518	0.842464	0.0744486	(1.043, -1.159)
Ubiquitin-60S ribosomal protein L40 OS=Homo sapiens GN=UBA52 PE=1 SV=2	sp|P62987|RL40_HUMAN	P62987	UBA52	-0.292481	0.292481	0.584963	0.42265	0.374019	(0.966, -1.551)
Ubiquitin-60S ribosomal protein L40 (Fragment) OS=Homo sapiens GN=UBA52 PE=1 SV=1	tr|M0R2S1|M0R2S1_HUMAN	M0R2S1	UBA52	-0.415037	-0.415037	0	0.183503	0.736356	(0.478, -1.308)
Heterogeneous nuclear ribonucleoprotein L (Fragment) OS=Homo sapiens GN=HNRNPL PE=1 SV=1	tr|M0QXS5|M0QXS5_HUMAN	M0QXS5	HNRNPL	-5.55112e-17	-0.707519	-0.707519	1	0	(1.346, -1.346)
Isoform 2 of Proteasome activator complex subunit 1 OS=Homo sapiens GN=PSME1	sp|Q06323-2|PSME1_HUMAN	Q06323-2	PSME1	0	-1	-1	1	0	(2.63, -2.63)
Eukaryotic initiation factor 4A-II OS=Homo sapiens GN=EIF4A2 PE=1 SV=1	tr|E7EQG2|E7EQG2_HUMAN	E7EQG2	EIF4A2	-0.131517	0.953445	1.08496	0.824318	0.0839053	(2.111, -2.374)
RuvB-like 1 (Fragment) OS=Homo sapiens GN=RUVBL1 PE=1 SV=1	tr|H7C4I3|H7C4I3_HUMAN	H7C4I3	RUVBL1	-0.660964	-1	-0.339036	0.317131	0.498761	(1.49, -2.812)
Vesicle-associated membrane protein 2 OS=Homo sapiens GN=VAMP2 PE=4 SV=2	tr|J3QRU4|J3QRU4_HUMAN,tr|K7ENK9|K7ENK9_HUMAN	J3QRU4	VAMP2	-1.29248	-1	0.292481	0.209262	0.679309	(1.752, -4.337)
Gelsolin (Fragment) OS=Homo sapiens GN=GSN PE=1 SV=1	tr|Q5T0I0|Q5T0I0_HUMAN	Q5T0I0	GSN	0.131517	-0.207519	-0.339036	0.697923	0.156192	(1.394, -1.131)
POTE ankyrin domain family member I OS=Homo sapiens GN=POTEI PE=3 SV=1	sp|P0CG38|POTEI_HUMAN	P0CG38	POTEI	-1.01487	0.292481	1.30735	0.0765196	1.11623	(0.268, -2.298)
Beta-2-microglobulin OS=Homo sapiens GN=B2M PE=1 SV=2	tr|F5H6I0|F5H6I0_HUMAN	F5H6I0	B2M	-0.792481	-1	-0.207519	0.565312	0.247712	(4.203, -5.788)
26S protease regulatory subunit 8 (Fragment) OS=Homo sapiens GN=PSMC5 PE=1 SV=1	tr|J3KRP2|J3KRP2_HUMAN	J3KRP2	PSMC5	0.292481	-0.707519	-1	0.724903	0.13972	(3.402, -2.817)
Citrate synthase, mitochondrial (Fragment) OS=Homo sapiens GN=CS PE=1 SV=1	tr|F8VPA1|F8VPA1_HUMAN	F8VPA1	CS	-1.08496	-1	0.0849625	0	Inf	(-1.085, -1.085)
Stress-induced-phosphoprotein 1 (Fragment) OS=Homo sapiens GN=STIP1 PE=1 SV=1	tr|H0YGI8|H0YGI8_HUMAN	H0YGI8	STIP1	-0.470553	0.321928	0.792481	0	Inf	(-0.471, -0.471)
Tropomyosin alpha-4 chain (Fragment) OS=Homo sapiens GN=TPM4 PE=1 SV=1	tr|K7EP68|K7EP68_HUMAN	K7EP68	TPM4	0.564642	1.56464	1	0.148809	0.82737	(1.624, -0.495)
Tubulin beta-4A chain (Fragment) OS=Homo sapiens GN=TUBB4A PE=4 SV=1	tr|M0R278|M0R278_HUMAN	M0R278	TUBB4A	0.5	2.45345	1.95345	0.302918	0.518675	(2.065, -1.065)
Calreticulin (Fragment) OS=Homo sapiens GN=CALR PE=1 SV=1	tr|K7EL50|K7EL50_HUMAN	K7EL50	CALR	-0.5	0.953445	1.45345	0.416455	0.380432	(1.617, -2.617)
Isoform 5 of Mitogen-activated protein kinase kinase kinase kinase 4 OS=Homo sapiens GN=MAP4K4	sp|O95819-5|M4K4_HUMAN,tr|G5E948|G5E948_HUMAN	O95819-5	MAP4K4	-0.792481	-1	-0.207519	0	Inf	(-0.792, -0.792)
Isoform 2 of Elongation factor 1-delta OS=Homo sapiens GN=EEF1D	sp|P29692-2|EF1D_HUMAN,tr|A0A087X1X7|A0A087X1X7_HUMAN,tr|E9PRY8|E9PRY8_HUMAN	P29692-2	EEF1D	-0.660964	-0.207519	0.453445	0.0860418	1.06529	(0.232, -1.554)
Trifunctional enzyme subunit alpha, mitochondrial (Fragment) OS=Homo sapiens GN=HADHA PE=1 SV=1	tr|H0YFD6|H0YFD6_HUMAN	H0YFD6	HADHA	-0.660964	-1	-0.339036	0	Inf	(-0.661, -0.661)
Isoform 4 of Disks large homolog 2 OS=Homo sapiens GN=DLG2	sp|Q15700-4|DLG2_HUMAN	Q15700-4	DLG2	0.207519	-0.207519	-0.415037	0.823683	0.0842399	(3.732, -3.317)
Tubulin alpha-1C chain OS=Homo sapiens GN=TUBA1C PE=4 SV=1	tr|F8VS66|F8VS66_HUMAN	F8VS66	TUBA1C	0.105283	2.16993	2.06464	0.684268	0.164774	(1.068, -0.857)
Tubulin alpha-1A chain OS=Homo sapiens GN=TUBA1A PE=4 SV=1	tr|F8W0F6|F8W0F6_HUMAN	F8W0F6	TUBA1A	-0.292481	0	0.292481	0.294094	0.531513	(0.6, -1.185)
Heat shock protein HSP 90-alpha (Fragment) OS=Homo sapiens GN=HSP90AA1 PE=1 SV=1	tr|G3V2J8|G3V2J8_HUMAN	G3V2J8	HSP90AA1	1.95023	1.90368	-0.0465547	0.0462826	1.33458	(3.821, 0.079)
Isoform 2 of Hypoxia up-regulated protein 1 OS=Homo sapiens GN=HYOU1	sp|Q9Y4L1-2|HYOU1_HUMAN	Q9Y4L1-2	HYOU1	-1.95345	-1	0.953445	0.189989	0.721272	(2.349, -6.256)
Guanine nucleotide-binding protein G(I)/G(S)/G(T) subunit beta-2 (Fragment) OS=Homo sapiens GN=GNB2 PE=1 SV=1	tr|C9JZN1|C9JZN1_HUMAN	C9JZN1	GNB2	-1.45345	-0.5	0.953445	0.104997	0.978823	(0.75, -3.657)
Hsc70-interacting protein (Fragment) OS=Homo sapiens GN=ST13 PE=4 SV=1	tr|H7C3I1|H7C3I1_HUMAN	H7C3I1	ST13	0.5	-0.207519	-0.707519	0.297943	0.525867	(2.043, -1.043)
Heterogeneous nuclear ribonucleoprotein H (Fragment) OS=Homo sapiens GN=HNRNPH1 PE=1 SV=1	tr|H0YB39|H0YB39_HUMAN	H0YB39	HNRNPH1	-0.339036	-0.0465547	0.292481	0.477539	0.320991	(1.344, -2.022)
Heterogeneous nuclear ribonucleoprotein D0 (Fragment) OS=Homo sapiens GN=HNRNPD PE=1 SV=3	tr|D6RF44|D6RF44_HUMAN	D6RF44	HNRNPD	-0.292481	-1	-0.707519	0.747485	0.126397	(3.117, -3.702)
Isoform 2 of Calpain-2 catalytic subunit OS=Homo sapiens GN=CAPN2	sp|P17655-2|CAN2_HUMAN	P17655-2	CAPN2	0	-1	-1	1	0	(4.303, -4.303)
Signal-regulatory protein beta-1 isoform 3 OS=Homo sapiens GN=SIRPB1 PE=1 SV=1	sp|Q5TFQ8|SIRBL_HUMAN	Q5TFQ8	SIRPB1	0	-1	-1	1	0	(2.151, -2.151)
Heterogeneous nuclear ribonucleoprotein M (Fragment) OS=Homo sapiens GN=HNRNPM PE=1 SV=1	tr|M0R2T0|M0R2T0_HUMAN	M0R2T0	HNRNPM	-0.5	-0.707519	-0.207519	0.350255	0.455615	(1.28, -2.28)
Phosphoribosylaminoimidazolecarboxamide formyltransferase (Fragment) OS=Homo sapiens GN=ATIC PE=1 SV=1	tr|H7C084|H7C084_HUMAN	H7C084		-0.403677	0.660964	1.06464	0.707247	0.150429	(3.608, -4.415)
Isoform 2B of Cytoplasmic dynein 1 intermediate chain 2 OS=Homo sapiens GN=DYNC1I2	sp|Q13409-2|DC1I2_HUMAN,sp|Q13409-3|DC1I2_HUMAN,sp|Q13409-6|DC1I2_HUMAN	Q13409-2	DYNC1I2	-5.55112e-17	-0.707519	-0.707519	1	0	(2.492, -2.492)
Glutamine--tRNA ligase (Fragment) OS=Homo sapiens GN=QARS PE=1 SV=1	tr|C9JSG9|C9JSG9_HUMAN	C9JSG9		0.131517	-0.207519	-0.339036	0.59105	0.228376	(1.024, -0.761)
Disks large homolog 2 OS=Homo sapiens GN=DLG2 PE=1 SV=1	tr|E9PIW2|E9PIW2_HUMAN	E9PIW2	DLG2	0	-0.415037	-0.415037	1	0	(3.41, -3.41)
Protein arginine N-methyltransferase 5 (Fragment) OS=Homo sapiens GN=PRMT5 PE=1 SV=1	tr|H0YJX6|H0YJX6_HUMAN	H0YJX6	PRMT5	0.0849625	-0.415037	-0.5	0.909479	0.0412072	(2.929, -2.759)
Caprin-1 OS=Homo sapiens GN=CAPRIN1 PE=1 SV=1	tr|A0A087X082|A0A087X082_HUMAN	A0A087X082		-0.368483	-0.707519	-0.339036	0.589781	0.229309	(2.124, -2.861)
Tubulin beta-4A chain (Fragment) OS=Homo sapiens GN=TUBB4A PE=4 SV=3	tr|M0QYM7|M0QYM7_HUMAN	M0QYM7	TUBB4A	0.407958	2.70044	2.29248	0.115842	0.936134	(1.064, -0.248)
60S acidic ribosomal protein P2 (Fragment) OS=Homo sapiens GN=RPLP2 PE=1 SV=1	tr|H0YDD8|H0YDD8_HUMAN	H0YDD8	RPLP2	-0.403677	1	1.40368	0.0415564	1.38136	(-0.038, -0.769)
Isoform 4 of Filamin-B OS=Homo sapiens GN=FLNB	sp|O75369-4|FLNB_HUMAN	O75369-4	FLNB	-0.5	-1	-0.5	0.563974	0.248741	(2.64, -3.64)
Isoform 2 of Serine/threonine-protein phosphatase 2A 65 kDa regulatory subunit A beta isoform OS=Homo sapiens GN=PPP2R1B	sp|P30154-2|2AAB_HUMAN	P30154-2	PPP2R1B	-0.5	-1	-0.5	0.708675	0.149553	(4.495, -5.495)
Integrin beta OS=Homo sapiens GN=ITGB2 PE=3 SV=1	tr|D3DSM0|D3DSM0_HUMAN	D3DSM0	ITGB2	0	-1	-1	1	0	(2.844, -2.844)
POTE ankyrin domain family member F OS=Homo sapiens GN=POTEF PE=1 SV=2	sp|A5A3E0|POTEF_HUMAN	A5A3E0	POTEF	-1	0.660964	1.66096	0.276111	0.558917	(1.9, -3.9)
Heterogeneous nuclear ribonucleoprotein K OS=Homo sapiens GN=HNRNPK PE=1 SV=1	tr|Q5T6W1|Q5T6W1_HUMAN	Q5T6W1		-0.792481	0.5	1.29248	0.594728	0.225682	(4.646, -6.231)
Alpha-actinin-1 (Fragment) OS=Homo sapiens GN=ACTN1 PE=1 SV=1	tr|H7C5W8|H7C5W8_HUMAN	H7C5W8	ACTN1	-5.55112e-17	-0.707519	-0.707519	1	0	(1.885, -1.885)
Glutamine--tRNA ligase (Fragment) OS=Homo sapiens GN=QARS PE=1 SV=1	tr|H7C0R3|H7C0R3_HUMAN	H7C0R3	QARS	-0.792481	-1	-0.207519	0.0622375	1.20595	(0.1, -1.685)
T-complex protein 1 subunit alpha OS=Homo sapiens GN=TCP1 PE=1 SV=1	tr|E7ERF2|E7ERF2_HUMAN	E7ERF2	TCP1	0.160964	0.321928	0.160964	0.681743	0.16638	(1.62, -1.298)
Isoform 3 of Obg-like ATPase 1 OS=Homo sapiens GN=OLA1	sp|Q9NTK5-3|OLA1_HUMAN	Q9NTK5-3	OLA1	-0.792481	-1	-0.207519	0.549722	0.259857	(3.989, -5.574)
T-complex protein 1 subunit epsilon OS=Homo sapiens GN=CCT5 PE=1 SV=1	sp|P48643|TCPE_HUMAN	P48643	CCT5	0.339036	2.58496	2.24593	0.551011	0.25884	(2.392, -1.714)
Tropomyosin alpha-1 chain OS=Homo sapiens GN=TPM1 PE=4 SV=1	tr|H0YKP3|H0YKP3_HUMAN	H0YKP3	TPM1	0.368483	-0.339036	-0.707519	0.63326	0.198418	(3.212, -2.475)
Malate dehydrogenase, cytoplasmic OS=Homo sapiens GN=MDH1 PE=1 SV=1	tr|B8ZZ51|B8ZZ51_HUMAN	B8ZZ51	MDH1	0.292481	-0.707519	-1	0.663756	0.177992	(2.785, -2.2)
Isoform SERCA3D of Sarcoplasmic/endoplasmic reticulum calcium ATPase 3 OS=Homo sapiens GN=ATP2A3	sp|Q93084-6|AT2A3_HUMAN	Q93084-6	ATP2A3	-1.5	-1	0.5	0.151302	0.820156	(1.344, -4.344)
Gelsolin OS=Homo sapiens GN=GSN PE=4 SV=1	tr|A0A0A0MT01|A0A0A0MT01_HUMAN	A0A0A0MT01	AL513122.1	-0.229716	1.29248	1.5222	0.569238	0.244706	(1.235, -1.694)
Isoform SERCA3A of Sarcoplasmic/endoplasmic reticulum calcium ATPase 3 OS=Homo sapiens GN=ATP2A3	sp|Q93084-2|AT2A3_HUMAN	Q93084-2	ATP2A3	-1.79248	-1	0.792481	0.113321	0.945689	(1.051, -4.636)
Testin OS=Homo sapiens GN=TES PE=1 SV=1	sp|Q9UGI8|TES_HUMAN	Q9UGI8	TES	0	-1	-1			(0, 0)
Septin-9 OS=Homo sapiens GN=SEPT9 PE=1 SV=1	tr|K7EJL9|K7EJL9_HUMAN	K7EJL9	SEPT9	0	-1	-1	1	0	(4.303, -4.303)
S-formylglutathione hydrolase (Fragment) OS=Homo sapiens GN=ESD PE=1 SV=1	tr|U3KQT1|U3KQT1_HUMAN	U3KQT1	ESD	1.08496	0.0849625	-1	0.264689	0.577264	(4.127, -1.957)
T-complex protein 1 subunit gamma (Fragment) OS=Homo sapiens GN=CCT3 PE=1 SV=1	tr|E9PQ35|E9PQ35_HUMAN	E9PQ35	CCT3	0.5	0.292481	-0.207519	0.229483	0.63925	(1.758, -0.758)
Isocitrate dehydrogenase [NADP], mitochondrial OS=Homo sapiens GN=IDH2 PE=1 SV=1	tr|H0YL11|H0YL11_HUMAN	H0YL11	IDH2	-0.792481	-1	-0.207519	0	Inf	(-0.792, -0.792)
60S ribosomal protein L27 (Fragment) OS=Homo sapiens GN=RPL27 PE=1 SV=1	tr|K7ELC7|K7ELC7_HUMAN	K7ELC7	RPL27	-0.5	-0.415037	0.0849625	0.42265	0.374019	(1.651, -2.651)
Isoform 2 of Succinate dehydrogenase [ubiquinone] flavoprotein subunit, mitochondrial OS=Homo sapiens GN=SDHA	sp|P31040-2|SDHA_HUMAN	P31040-2	SDHA	-0.660964	-1	-0.339036	0	Inf	(-0.661, -0.661)
T-complex protein 1 subunit theta (Fragment) OS=Homo sapiens GN=CCT8 PE=1 SV=1	tr|H7C4C8|H7C4C8_HUMAN	H7C4C8	CCT8	-0.707519	-0.707519	0	0.533976	0.272478	(3.379, -4.794)
Tubulin beta-3 chain OS=Homo sapiens GN=TUBB3 PE=4 SV=1	tr|G3V4U2|G3V4U2_HUMAN	G3V4U2	TUBB3	0.903677	-0.0963225	-1	0.42265	0.374019	(4.792, -2.985)

## Sheet: EWS-FLI1 Type 1 vs Type 3
Protein Description	Protein Accession	Accession Number	Gene Symbol	Difference in Mean Expression	Type 1 Mean	Type 2 Mean	P-value	-log10(P-value)	95% Confidence Interval
Myosin-9 OS=Homo sapiens GN=MYH9 PE=1 SV=4	sp|P35579|MYH9_HUMAN	P35579	MYH9	-2.04061	4.07994	6.12054	0.114528	0.941088	(1.218, -5.299)
Basement membrane-specific heparan sulfate proteoglycan core protein OS=Homo sapiens GN=HSPG2 PE=1 SV=4	sp|P98160|PGBM_HUMAN	P98160	HSPG2	0	-1	-1	1	0	(0, 0)
Isoform 7 of Fibronectin OS=Homo sapiens GN=FN1	sp|P02751-7|FINC_HUMAN	P02751-7	FN1	-5.48912	-0.707519	4.7816	0.0183147	1.7372	(-2.248, -8.73)
Uncharacterized protein OS=Homo sapiens PE=4 SV=1	tr|A0A087WTG2|A0A087WTG2_HUMAN	A0A087WTG2	RP11-249C24.12	-0.235653	4.50701	4.74266	0.348427	0.457888	(0.599, -1.07)
Talin-1 OS=Homo sapiens GN=TLN1 PE=1 SV=3	sp|Q9Y490|TLN1_HUMAN	Q9Y490	TLN1	-1.16319	3.6677	4.83089	0.225612	0.646637	(1.728, -4.055)
Isoform 2 of Clathrin heavy chain 1 OS=Homo sapiens GN=CLTC	sp|Q00610-2|CLH1_HUMAN,sp|Q00610|CLH1_HUMAN,tr|A0A087WVQ6|A0A087WVQ6_HUMAN	Q00610-2	CLTC	-0.128356	5.33089	5.45925	0.624157	0.204706	(0.835, -1.091)
78 kDa glucose-regulated protein OS=Homo sapiens GN=HSPA5 PE=1 SV=2	sp|P11021|GRP78_HUMAN	P11021	HSPA5	-0.627876	3.50141	4.12928	0.370236	0.431522	(1.728, -2.984)
60 kDa heat shock protein, mitochondrial OS=Homo sapiens GN=HSPD1 PE=1 SV=2	sp|P10809|CH60_HUMAN	P10809	HSPD1	0.594593	4.07169	3.4771	0.373289	0.427955	(2.844, -1.655)
Elongation factor 2 OS=Homo sapiens GN=EEF2 PE=1 SV=4	sp|P13639|EF2_HUMAN	P13639	EEF2	-1.14234	3.69077	4.83311	0.0455593	1.34142	(-0.056, -2.229)
Ectonucleotide pyrophosphatase/phosphodiesterase family member 1 OS=Homo sapiens GN=ENPP1 PE=1 SV=2	sp|P22413|ENPP1_HUMAN	P22413	ENPP1	-4.91645	0	4.91645	0.000288705	3.53955	(-4.557, -5.276)
Endoplasmin OS=Homo sapiens GN=HSP90B1 PE=1 SV=1	sp|P14625|ENPL_HUMAN	P14625	HSP90B1	-1.12058	2.74593	3.86651	0.0978135	1.0096	(0.509, -2.751)
Keratin, type I cytoskeletal 10 OS=Homo sapiens GN=KRT10 PE=1 SV=6	sp|P13645|K1C10_HUMAN	P13645	KRT10	0.123273	3.80643	3.68316	0.645057	0.190402	(1.111, -0.865)
Importin-5 (Fragment) OS=Homo sapiens GN=IPO5 PE=1 SV=1	tr|H0Y8C6|H0Y8C6_HUMAN	H0Y8C6	IPO5	-2.34169	1.58496	3.92665	0.0142731	1.84548	(-1.125, -3.558)
Ras GTPase-activating-like protein IQGAP1 OS=Homo sapiens GN=IQGAP1 PE=1 SV=1	sp|P46940|IQGA1_HUMAN	P46940	IQGAP1	-2.29248	0.953445	3.24593	0.181392	0.741382	(2.601, -7.186)
Transitional endoplasmic reticulum ATPase OS=Homo sapiens GN=VCP PE=1 SV=4	sp|P55072|TERA_HUMAN	P55072	VCP	-1.77921	1.5	3.27921	0.145513	0.837099	(1.512, -5.07)
Cytoskeleton-associated protein 4 OS=Homo sapiens GN=CKAP4 PE=1 SV=2	sp|Q07065|CKAP4_HUMAN	Q07065	CKAP4	-2.5982	0.584963	3.18316	0.0695886	1.15746	(0.516, -5.712)
Brain acid soluble protein 1 OS=Homo sapiens GN=BASP1 PE=1 SV=2	sp|P80723|BASP1_HUMAN	P80723	BASP1	-0.598995	4.26666	4.86566	0.114798	0.940065	(0.359, -1.557)
sp|K1C9_HUMAN|	sp|K1C9_HUMAN|	K1C9_HUMAN		-0.773744	3.30367	4.07741	0.215067	0.667427	(1.084, -2.632)
Cytoplasmic dynein 1 heavy chain 1 OS=Homo sapiens GN=DYNC1H1 PE=1 SV=5	sp|Q14204|DYHC1_HUMAN	Q14204	DYNC1H1	-0.855247	2.39068	3.24593	0.326942	0.485529	(2.004, -3.714)
Protein disulfide-isomerase A4 OS=Homo sapiens GN=PDIA4 PE=1 SV=2	sp|P13667|PDIA4_HUMAN	P13667	PDIA4	-1.29248	0.5	1.79248	0.301776	0.520316	(2.739, -5.324)
Isoform 2 of Golgi apparatus protein 1 OS=Homo sapiens GN=GLG1	sp|Q92896-2|GSLG1_HUMAN,sp|Q92896|GSLG1_HUMAN	Q92896-2	GLG1	-0.620504	3.07994	3.70044	0.243659	0.613218	(1.012, -2.253)
Isoform 2 of Programmed cell death 6-interacting protein OS=Homo sapiens GN=PDCD6IP	sp|Q8WUM4-2|PDC6I_HUMAN,sp|Q8WUM4|PDC6I_HUMAN	Q8WUM4-2	PDCD6IP	-0.411561	2.85022	3.26178	0.305632	0.514801	(0.886, -1.709)
Protein disulfide-isomerase A3 OS=Homo sapiens GN=PDIA3 PE=1 SV=4	sp|P30101|PDIA3_HUMAN	P30101	PDIA3	-0.459193	2.32193	2.78112	0.530844	0.275033	(2.171, -3.089)
Transferrin receptor protein 1 OS=Homo sapiens GN=TFRC PE=1 SV=2	sp|P02786|TFR1_HUMAN	P02786	TFRC	0.877444	2.16993	1.29248	0.095466	1.02015	(2.136, -0.381)
Sodium/potassium-transporting ATPase subunit alpha-1 OS=Homo sapiens GN=ATP1A1 PE=1 SV=1	sp|P05023|AT1A1_HUMAN	P05023	ATP1A1	-0.306488	4.22251	4.529	0.295373	0.529629	(0.633, -1.246)
sp|ANXA5_HUMAN|	sp|ANXA5_HUMAN|,sp|P08758|ANXA5_HUMAN	ANXA5_HUMAN		-1.1205	2.68316	3.80367	0.169377	0.771146	(1.165, -3.406)
BTB/POZ domain-containing protein 17 OS=Homo sapiens GN=BTBD17 PE=2 SV=1	sp|A6NE02|BTBDH_HUMAN	A6NE02	BTBD17	-5.22251	-1	4.22251	0.000667976	3.17524	(-4.641, -5.804)
Fatty acid synthase OS=Homo sapiens GN=FASN PE=1 SV=3	sp|P49327|FAS_HUMAN	P49327	FASN	-0.485993	2.35022	2.83621	0.376599	0.42412	(1.369, -2.341)
Olfactomedin-like protein 3 OS=Homo sapiens GN=OLFML3 PE=2 SV=1	sp|Q9NRN5|OLFL3_HUMAN	Q9NRN5	OLFML3	-0.292481	-1	-0.707519	0.42265	0.374019	(0.966, -1.551)
Heat shock 70 kDa protein 4 OS=Homo sapiens GN=HSPA4 PE=1 SV=4	sp|P34932|HSP74_HUMAN	P34932	HSPA4	-1.75125	1.69616	3.44741	0.0432939	1.36357	(-0.13, -3.372)
Isoform 2 of Calnexin OS=Homo sapiens GN=CANX	sp|P27824-2|CALX_HUMAN,sp|P27824|CALX_HUMAN	P27824-2	CANX	-1.46142	1.79248	3.2539	0.0972487	1.01212	(0.657, -3.58)
Guanine nucleotide-binding protein G(i) subunit alpha-2 OS=Homo sapiens GN=GNAI2 PE=1 SV=3	sp|P04899|GNAI2_HUMAN	P04899	GNAI2	-1.30976	2.39068	3.70044	0.00274406	2.56161	(-1.014, -1.606)
Poly [ADP-ribose] polymerase 1 OS=Homo sapiens GN=PARP1 PE=1 SV=4	sp|P09874|PARP1_HUMAN	P09874	PARP1	1.08496	0.0849625	-1	0.162221	0.789894	(3.236, -1.066)
Alpha-enolase OS=Homo sapiens GN=ENO1 PE=1 SV=2	sp|P06733|ENOA_HUMAN	P06733	ENO1	0.00300875	3.9542	3.95119	0.97718	0.0100253	(0.404, -0.398)
ATP synthase subunit beta, mitochondrial OS=Homo sapiens GN=ATP5B PE=1 SV=3	sp|P06576|ATPB_HUMAN	P06576	ATP5B	1.24593	2.24593	1	0.34002	0.468495	(5.561, -3.069)
Alanine--tRNA ligase, cytoplasmic OS=Homo sapiens GN=AARS PE=1 SV=2	sp|P49588|SYAC_HUMAN	P49588	AARS	-0.9693	2.19616	3.16546	0.304646	0.516205	(2.079, -4.017)
Moesin OS=Homo sapiens GN=MSN PE=1 SV=3	sp|P26038|MOES_HUMAN	P26038	MSN	-0.347573	3.09984	3.44741	0.531767	0.274279	(1.648, -2.343)
Isoform 2 of Heat shock protein HSP 90-alpha OS=Homo sapiens GN=HSP90AA1	sp|P07900-2|HS90A_HUMAN	P07900-2	HSP90AA1	-0.0849625	3.83621	3.92118	0.804451	0.0945002	(1.211, -1.381)
4F2 cell-surface antigen heavy chain OS=Homo sapiens GN=SLC3A2 PE=1 SV=1	tr|F5GZS6|F5GZS6_HUMAN,tr|J3KPF3|J3KPF3_HUMAN	F5GZS6	SLC3A2	-0.61801	3.87242	4.49043	0.0780305	1.10774	(0.172, -1.408)
Isoform 2 of Dihydropyrimidinase-related protein 2 OS=Homo sapiens GN=DPYSL2	sp|Q16555-2|DPYL2_HUMAN,sp|Q16555|DPYL2_HUMAN	Q16555-2	DPYSL2	-0.92899	2.90368	3.83267	0.0112986	1.94697	(-0.5, -1.358)
Isoform 2 of Ubiquitin-like modifier-activating enzyme 1 OS=Homo sapiens GN=UBA1	sp|P22314-2|UBA1_HUMAN,sp|P22314|UBA1_HUMAN	P22314-2	UBA1	-1.66225	2.40368	4.06593	0.108326	0.965269	(0.905, -4.23)
D-3-phosphoglycerate dehydrogenase OS=Homo sapiens GN=PHGDH PE=1 SV=4	sp|O43175|SERA_HUMAN	O43175	PHGDH	0.314372	3.26178	2.94741	0.400645	0.39724	(1.592, -0.963)
Annexin A1 OS=Homo sapiens GN=ANXA1 PE=1 SV=2	sp|P04083|ANXA1_HUMAN	P04083	ANXA1	-1.0529	3.58371	4.63661	0.0214536	1.6685	(-0.378, -1.727)
Myristoylated alanine-rich C-kinase substrate OS=Homo sapiens GN=MARCKS PE=1 SV=4	sp|P29966|MARCS_HUMAN	P29966	MARCKS	-0.957135	2.6427	3.59984	0.0470974	1.327	(-0.03, -1.884)
Neutral amino acid transporter B(0) OS=Homo sapiens GN=SLC1A5 PE=1 SV=2	sp|Q15758|AAAT_HUMAN	Q15758	SLC1A5	-0.560781	2.7539	3.31468	0.0680763	1.167	(0.103, -1.225)
Vimentin OS=Homo sapiens GN=VIM PE=1 SV=4	sp|P08670|VIME_HUMAN	P08670	VIM	-0.915037	1.74593	2.66096	0.233932	0.630911	(1.421, -3.251)
Plexin-B2 OS=Homo sapiens GN=PLXNB2 PE=1 SV=3	sp|O15031|PLXB2_HUMAN	O15031	PLXNB2	-3.46142	-0.415037	3.04638	0.00984109	2.00696	(-1.973, -4.95)
Heat shock protein HSP 90-beta OS=Homo sapiens GN=HSP90AB1 PE=1 SV=4	sp|P08238|HS90B_HUMAN	P08238	HSP90AB1	-1.13731	3.76958	4.90689	0.0713948	1.14633	(0.245, -2.52)
Isoform 2 of Myosin-10 OS=Homo sapiens GN=MYH10	sp|P35580-2|MYH10_HUMAN,sp|P35580-3|MYH10_HUMAN,sp|P35580-4|MYH10_HUMAN,sp|P35580-5|MYH10_HUMAN,sp|P35580|MYH10_HUMAN	P35580-2	MYH10	-3.95943	-1	2.95943	0.0155752	1.80757	(-1.808, -6.111)
Cation-independent mannose-6-phosphate receptor OS=Homo sapiens GN=IGF2R PE=1 SV=3	sp|P11717|MPRI_HUMAN	P11717	IGF2R	0.453445	1.95345	1.5	0.714567	0.145957	(5.086, -4.179)
Histone H4 OS=Homo sapiens GN=HIST1H4A PE=1 SV=2	sp|P62805|H4_HUMAN	P62805	HIST1H4H;HIST1H4C;HIST1H4J;HIST4H4;HIST2H4B;HIST2H4A;HIST1H4K;HIST1H4F;HIST1H4L;HIST1H4I;HIST1H4E;HIST1H4D;HIST1H4A;HIST1H4B	-0.0929333	2.95345	3.04638	0.814989	0.088848	(1.409, -1.595)
Plastin-2 OS=Homo sapiens GN=LCP1 PE=1 SV=6	sp|P13796|PLSL_HUMAN	P13796	LCP1	-3.5982	-0.707519	2.89068	0.0301697	1.52043	(-0.846, -6.35)
Thrombospondin-1 OS=Homo sapiens GN=THBS1 PE=1 SV=2	sp|P07996|TSP1_HUMAN	P07996	THBS1	-2.3913	0.696159	3.08746	0.164301	0.78436	(2.39, -7.172)
Isoform 2 of Sodium-dependent phosphate transport protein 2B OS=Homo sapiens GN=SLC34A2	sp|O95436-2|NPT2B_HUMAN	O95436-2	SLC34A2	-1.6112	1.45345	3.06464	0.0306899	1.513	(-0.368, -2.854)
Triosephosphate isomerase OS=Homo sapiens GN=TPI1 PE=1 SV=3	sp|P60174|TPIS_HUMAN	P60174	TPI1	-0.808989	2.08496	2.89395	0.0619709	1.20781	(0.1, -1.718)
Retinal dehydrogenase 1 OS=Homo sapiens GN=ALDH1A1 PE=1 SV=2	sp|P00352|AL1A1_HUMAN	P00352	ALDH1A1	-4.26178	-1	3.26178	0.00375184	2.42576	(-3.135, -5.388)
Protein Niban OS=Homo sapiens GN=FAM129A PE=1 SV=1	sp|Q9BZQ8|NIBAN_HUMAN	Q9BZQ8	FAM129A	-0.903677	0.660964	1.56464	0.327967	0.484169	(2.126, -3.933)
Isoform 3 of Serine hydroxymethyltransferase, mitochondrial OS=Homo sapiens GN=SHMT2	sp|P34897-3|GLYM_HUMAN,sp|P34897|GLYM_HUMAN	P34897-3	SHMT2	-0.292481	-1	-0.707519	0.42265	0.374019	(0.966, -1.551)
Calreticulin OS=Homo sapiens GN=CALR PE=1 SV=1	sp|P27797|CALR_HUMAN	P27797	CALR	-1.381	2.45345	3.83444	0.0737637	1.13216	(0.329, -3.091)
Isoform 2 of EGF-like repeat and discoidin I-like domain-containing protein 3 OS=Homo sapiens GN=EDIL3	sp|O43854-2|EDIL3_HUMAN,sp|O43854|EDIL3_HUMAN	O43854-2	EDIL3	4.02764	3.02764	-1	0.00297804	2.52607	(4.975, 3.08)
Erythrocyte band 7 integral membrane protein OS=Homo sapiens GN=STOM PE=1 SV=3	sp|P27105|STOM_HUMAN	P27105	STOM	2.72972	3.0222	0.292481	0.0816303	1.08815	(6.308, -0.849)
Major vault protein OS=Homo sapiens GN=MVP PE=1 SV=4	sp|Q14764|MVP_HUMAN	Q14764	MVP	3.19616	2.19616	-1	0.0144775	1.83931	(4.869, 1.523)
Tryptophan--tRNA ligase, cytoplasmic OS=Homo sapiens GN=WARS PE=1 SV=2	sp|P23381|SYWC_HUMAN	P23381	WARS	1.75125	3.2047	1.45345	0.00997002	2.0013	(2.509, 0.993)
Ezrin OS=Homo sapiens GN=EZR PE=1 SV=4	sp|P15311|EZRI_HUMAN,tr|E7EQR4|E7EQR4_HUMAN	P15311	EZR	-0.0849625	3.04373	3.12869	0.293046	0.533064	(0.174, -0.344)
Actin, cytoplasmic 2 OS=Homo sapiens GN=ACTG1 PE=1 SV=1	sp|P63261|ACTG_HUMAN	P63261	ACTG1	-1.37529	5.22432	6.59961	0.0266005	1.57511	(-0.39, -2.36)
Isoform 1 of Vinculin OS=Homo sapiens GN=VCL	sp|P18206-2|VINC_HUMAN	P18206-2	VCL	-1.5	0.792481	2.29248	0.178904	0.74738	(1.672, -4.672)
T-complex protein 1 subunit zeta OS=Homo sapiens GN=CCT6A PE=1 SV=3	sp|P40227|TCPZ_HUMAN	P40227	CCT6A	-0.366677	2.66096	3.02764	0.460182	0.33707	(1.373, -2.106)
40S ribosomal protein S8 OS=Homo sapiens GN=RPS8 PE=1 SV=2	sp|P62241|RS8_HUMAN	P62241	RPS8	-1.04373	1.40368	2.44741	0.301789	0.520296	(2.212, -4.3)
T-complex protein 1 subunit delta OS=Homo sapiens GN=CCT4 PE=1 SV=4	sp|P50991|TCPD_HUMAN	P50991	CCT4	-1.33148	1.29248	2.62396	0.193055	0.714318	(1.634, -4.296)
Bifunctional glutamate/proline--tRNA ligase OS=Homo sapiens GN=EPRS PE=1 SV=5	sp|P07814|SYEP_HUMAN	P07814	EPRS	-0.687198	1.87744	2.56464	0.212326	0.672996	(0.948, -2.323)
Isoform 3 of L-lactate dehydrogenase A chain OS=Homo sapiens GN=LDHA	sp|P00338-3|LDHA_HUMAN,sp|P00338|LDHA_HUMAN	P00338-3	LDHA	-1.41221	1.79248	3.2047	0.0273223	1.56348	(-0.387, -2.438)
Fascin OS=Homo sapiens GN=FSCN1 PE=1 SV=3	sp|Q16658|FSCN1_HUMAN	Q16658	FSCN1	-3.44268	-0.415037	3.02764	0.00406935	2.39048	(-2.495, -4.39)
Phosphoglycerate mutase 1 OS=Homo sapiens GN=PGAM1 PE=1 SV=2	sp|P18669|PGAM1_HUMAN	P18669	PGAM1	-2.13152	0.453445	2.58496	0.0708193	1.14985	(0.448, -4.711)
Myosin regulatory light chain 12B OS=Homo sapiens GN=MYL12B PE=1 SV=2	sp|O14950|ML12B_HUMAN,sp|P19105|ML12A_HUMAN,tr|J3QRS3|J3QRS3_HUMAN	O14950	MYL12B	-1.83148	0.0849625	1.91645	0.326735	0.485805	(4.288, -7.951)
Isoleucine--tRNA ligase, cytoplasmic OS=Homo sapiens GN=IARS PE=1 SV=2	sp|P41252|SYIC_HUMAN	P41252	IARS	-2.04373	-0.207519	1.83621	0.248416	0.604821	(3.414, -7.501)
Microtubule-associated protein RP/EB family member 1 OS=Homo sapiens GN=MAPRE1 PE=1 SV=3	sp|Q15691|MARE1_HUMAN	Q15691	MAPRE1	-3.69616	-1	2.69616	0.000903836	3.04391	(-3.218, -4.175)
Isoform 2AB of Catenin delta-1 OS=Homo sapiens GN=CTNND1	sp|O60716-10|CTND1_HUMAN,sp|O60716-17|CTND1_HUMAN,sp|O60716-18|CTND1_HUMAN,sp|O60716-2|CTND1_HUMAN,sp|O60716-9|CTND1_HUMAN,sp|O60716|CTND1_HUMAN	O60716-10	CTNND1	-3.02945	0.292481	3.32193	0.0504521	1.29712	(0.015, -6.074)
Phosphoglycerate kinase 1 OS=Homo sapiens GN=PGK1 PE=1 SV=3	sp|P00558|PGK1_HUMAN	P00558	PGK1	-0.800365	2.7539	3.55426	0.00588016	2.23061	(-0.535, -1.066)
Rab GDP dissociation inhibitor beta OS=Homo sapiens GN=GDI2 PE=1 SV=2	sp|P50395|GDIB_HUMAN	P50395	GDI2	-1.38776	2.58496	3.97272	0.00676679	2.16962	(-0.894, -1.881)
Guanine nucleotide-binding protein G(I)/G(S)/G(T) subunit beta-1 OS=Homo sapiens GN=GNB1 PE=1 SV=3	sp|P62873|GBB1_HUMAN	P62873	GNB1	-1.44741	2	3.44741	0.0566401	1.24688	(0.101, -2.996)
Ubiquitin carboxyl-terminal hydrolase isozyme L1 OS=Homo sapiens GN=UCHL1 PE=1 SV=2	sp|P09936|UCHL1_HUMAN	P09936	UCHL1	0.0577386	2.6427	2.58496	0.93071	0.0311858	(2.587, -2.471)
Malate dehydrogenase, mitochondrial OS=Homo sapiens GN=MDH2 PE=1 SV=3	sp|P40926|MDHM_HUMAN	P40926	MDH2	-0.160964	1.29248	1.45345	0.665523	0.176837	(1.219, -1.541)
L-lactate dehydrogenase B chain OS=Homo sapiens GN=LDHB PE=1 SV=2	sp|P07195|LDHB_HUMAN	P07195	LDHB	-0.184975	2.80367	2.98864	0.468795	0.329017	(0.713, -1.083)
Leucine-rich PPR motif-containing protein, mitochondrial OS=Homo sapiens GN=LRPPRC PE=1 SV=3	sp|P42704|LPPRC_HUMAN	P42704	LRPPRC	0	-1	-1	1	0	(0, 0)
Glucosidase 2 subunit beta OS=Homo sapiens GN=PRKCSH PE=1 SV=1	tr|K7ELL7|K7ELL7_HUMAN	K7ELL7	PRKCSH	-0.470553	1.32193	1.79248	0.612877	0.212627	(2.939, -3.88)
Peroxiredoxin-1 OS=Homo sapiens GN=PRDX1 PE=1 SV=1	sp|Q06830|PRDX1_HUMAN	Q06830	PRDX1	-0.220286	2.85712	3.07741	0.340687	0.467644	(0.544, -0.985)
Prostaglandin F2 receptor negative regulator OS=Homo sapiens GN=PTGFRN PE=1 SV=2	sp|Q9P2B2|FPRP_HUMAN	Q9P2B2	PTGFRN	-0.707519	0.953445	1.66096	0.44851	0.348228	(2.548, -3.964)
Isoform 2 of cAMP-dependent protein kinase type II-alpha regulatory subunit OS=Homo sapiens GN=PRKAR2A	sp|P13861-2|KAP2_HUMAN,sp|P13861|KAP2_HUMAN	P13861-2	PRKAR2A	-2.5	-0.415037	2.08496	0.00115298	2.93818	(-2.134, -2.866)
Serine/threonine-protein phosphatase 2A catalytic subunit alpha isoform OS=Homo sapiens GN=PPP2CA PE=1 SV=1	sp|P67775|PP2AA_HUMAN	P67775	PPP2CA	-2.5	-0.415037	2.08496	0.0377496	1.42309	(-0.349, -4.651)
Coagulation factor V OS=Homo sapiens GN=F5 PE=1 SV=4	sp|P12259|FA5_HUMAN,tr|A0A0A0MRJ7|A0A0A0MRJ7_HUMAN	P12259	F5	-0.178072	1.82193	2	0.888085	0.0515455	(4.632, -4.989)
Unconventional myosin-Id OS=Homo sapiens GN=MYO1D PE=1 SV=2	sp|O94832|MYO1D_HUMAN,tr|J3QRN6|J3QRN6_HUMAN	O94832	MYO1D	-2.1427	-1	1.1427	0.302768	0.51889	(4.56, -8.845)
Galectin-1 OS=Homo sapiens GN=LGALS1 PE=1 SV=2	sp|P09382|LEG1_HUMAN	P09382	LGALS1	-2.16096	0.584963	2.74593	0.00550258	2.25943	(-1.468, -2.854)
Chloride intracellular channel protein 4 OS=Homo sapiens GN=CLIC4 PE=1 SV=4	sp|Q9Y696|CLIC4_HUMAN	Q9Y696	CLIC4	-0.808989	2.08496	2.89395	0.0619709	1.20781	(0.1, -1.718)
Glutamyl aminopeptidase OS=Homo sapiens GN=ENPEP PE=1 SV=3	sp|Q07075|AMPE_HUMAN	Q07075	ENPEP	-3.31468	-1	2.31468	0.00190167	2.72087	(-2.692, -3.938)
Profilin-1 OS=Homo sapiens GN=PFN1 PE=1 SV=2	sp|P07737|PROF1_HUMAN	P07737	PFN1	-1.39677	0.953445	2.35022	0.110866	0.955202	(0.791, -3.584)
sp|GSTP1_HUMAN|	sp|GSTP1_HUMAN|,sp|P09211|GSTP1_HUMAN	GSTP1_HUMAN		-1.07051	1.90368	2.97418	0.0662651	1.17872	(0.178, -2.319)
60S ribosomal protein L3 OS=Homo sapiens GN=RPL3 PE=1 SV=2	sp|P39023|RL3_HUMAN	P39023	RPL3	0.00732339	2.81468	2.80735	0.985425	0.00637661	(1.536, -1.521)
Isoform 2 of UDP-glucose:glycoprotein glucosyltransferase 1 OS=Homo sapiens GN=UGGT1	sp|Q9NYU2-2|UGGG1_HUMAN,sp|Q9NYU2|UGGG1_HUMAN	Q9NYU2-2	UGGT1	-0.318715	0.584963	0.903677	0.758024	0.120317	(3.569, -4.207)
Heterogeneous nuclear ribonucleoprotein U OS=Homo sapiens GN=HNRNPU PE=1 SV=6	sp|Q00839|HNRPU_HUMAN	Q00839	HNRNPU	-2.66096	-0.707519	1.95345	0.0298642	1.52485	(-0.637, -4.685)
Guanine nucleotide-binding protein G(k) subunit alpha OS=Homo sapiens GN=GNAI3 PE=1 SV=3	sp|P08754|GNAI3_HUMAN	P08754	GNAI3	-1.56875	0.953445	2.5222	0.0523551	1.28104	(0.04, -3.177)
Integrin beta-1 OS=Homo sapiens GN=ITGB1 PE=1 SV=2	sp|P05556|ITB1_HUMAN	P05556	ITGB1	0.57806	2.6427	2.06464	0.159681	0.796747	(1.713, -0.556)
FACT complex subunit SPT16 OS=Homo sapiens GN=SUPT16H PE=1 SV=1	sp|Q9Y5B9|SP16H_HUMAN	Q9Y5B9	SUPT16H	0	-1	-1	1	0	(0, 0)
Peptidyl-prolyl cis-trans isomerase B OS=Homo sapiens GN=PPIB PE=1 SV=2	sp|P23284|PPIB_HUMAN	P23284	PPIB	0.368483	0.953445	0.584963	0.762508	0.117755	(4.954, -4.217)
Laminin subunit alpha-5 OS=Homo sapiens GN=LAMA5 PE=1 SV=8	sp|O15230|LAMA5_HUMAN	O15230	LAMA5	-1.5	-1	0.5	0.42265	0.374019	(4.954, -7.954)
Isoform 2 of Receptor-type tyrosine-protein phosphatase F OS=Homo sapiens GN=PTPRF	sp|P10586-2|PTPRF_HUMAN,sp|P10586|PTPRF_HUMAN	P10586-2	PTPRF	0	-1	-1	1	0	(0, 0)
Heat shock protein beta-1 OS=Homo sapiens GN=HSPB1 PE=1 SV=2	sp|P04792|HSPB1_HUMAN	P04792	HSPB1	-1.95345	1.08496	3.03841	0.215783	0.665983	(2.749, -6.656)
26S proteasome non-ATPase regulatory subunit 1 OS=Homo sapiens GN=PSMD1 PE=1 SV=2	sp|Q99460|PSMD1_HUMAN	Q99460	PSMD1	-2.36848	-0.207519	2.16096	0.182383	0.739016	(2.706, -7.443)
Isoform 2 of Stress-induced-phosphoprotein 1 OS=Homo sapiens GN=STIP1	sp|P31948-2|STIP1_HUMAN	P31948-2	STIP1	-1.30465	1.80735	3.112	0.086759	1.06169	(0.466, -3.075)
T-complex protein 1 subunit theta OS=Homo sapiens GN=CCT8 PE=1 SV=4	sp|P50990|TCPQ_HUMAN	P50990	CCT8	-1.66096	0.660964	2.32193	0.300145	0.522668	(3.497, -6.819)
Synaptic vesicle membrane protein VAT-1 homolog OS=Homo sapiens GN=VAT1 PE=1 SV=2	sp|Q99536|VAT1_HUMAN	Q99536	VAT1	-3.33621	-0.207519	3.12869	0.00399771	2.39819	(-2.426, -4.247)
MARCKS-related protein OS=Homo sapiens GN=MARCKSL1 PE=1 SV=2	sp|P49006|MRP_HUMAN	P49006	MARCKSL1	-2.7047	0.292481	2.99718	0.0630386	1.20039	(0.364, -5.774)
26S proteasome non-ATPase regulatory subunit 3 OS=Homo sapiens GN=PSMD3 PE=1 SV=2	sp|O43242|PSMD3_HUMAN	O43242	PSMD3	-2.29248	-1	1.29248	0.0834939	1.07835	(0.752, -5.337)
Phosphoserine aminotransferase OS=Homo sapiens GN=PSAT1 PE=1 SV=2	sp|Q9Y617|SERC_HUMAN	Q9Y617	PSAT1	-0.437235	1.79248	2.22972	0.293348	0.532616	(0.895, -1.769)
Tumor necrosis factor receptor superfamily member 16 OS=Homo sapiens GN=NGFR PE=1 SV=1	sp|P08138|TNR16_HUMAN	P08138	NGFR	-2.66695	-0.207519	2.45943	0.00600015	2.22184	(-1.774, -3.56)
Isoform 3 of Pyruvate kinase PKM OS=Homo sapiens GN=PKM	sp|P14618-3|KPYM_HUMAN	P14618-3	PKM	-0.673962	3.22972	3.90368	0.11376	0.944011	(0.398, -1.746)
60S ribosomal protein L7 OS=Homo sapiens GN=RPL7 PE=1 SV=1	sp|P18124|RL7_HUMAN	P18124	RPL7	-0.535195	2.16096	2.69616	0.11168	0.952026	(0.307, -1.377)
40S ribosomal protein S3a OS=Homo sapiens GN=RPS3A PE=1 SV=2	sp|P61247|RS3A_HUMAN	P61247	RPS3A	-0.707519	1.45345	2.16096	0.492442	0.307645	(2.947, -4.362)
60S ribosomal protein L7a OS=Homo sapiens GN=RPL7A PE=1 SV=2	sp|P62424|RL7A_HUMAN	P62424	RPL7A	0.28352	2.45345	2.16993	0.163862	0.785522	(0.849, -0.282)
Prothrombin OS=Homo sapiens GN=F2 PE=1 SV=2	sp|P00734|THRB_HUMAN,tr|E9PIT3|E9PIT3_HUMAN	P00734	F2	0.144753	2.39068	2.24593	0.847768	0.0717232	(3.004, -2.714)
Tubulin beta-3 chain OS=Homo sapiens GN=TUBB3 PE=1 SV=2	sp|Q13509|TBB3_HUMAN	Q13509	TUBB3	-1.62957	3.03841	4.66797	0.0111652	1.95213	(-0.882, -2.377)
Isoform 2 of Annexin A2 OS=Homo sapiens GN=ANXA2	sp|P07355-2|ANXA2_HUMAN,sp|P07355|ANXA2_HUMAN	P07355-2	ANXA2	-1.03905	3.7539	4.79295	0.00650002	2.18709	(-0.677, -1.401)
Aspartate aminotransferase, mitochondrial OS=Homo sapiens GN=GOT2 PE=1 SV=3	sp|P00505|AATM_HUMAN	P00505	GOT2	0	-1	-1	1	0	(0, 0)
Stress-70 protein, mitochondrial OS=Homo sapiens GN=HSPA9 PE=1 SV=2	sp|P38646|GRP75_HUMAN	P38646	HSPA9	0.207519	-0.5	-0.707519	0.754438	0.122376	(2.7, -2.285)
Isoform 2 of Basigin OS=Homo sapiens GN=BSG	sp|P35613-2|BASI_HUMAN,sp|P35613|BASI_HUMAN	P35613-2	BSG	0.0849625	2.08496	2	0.42265	0.374019	(0.451, -0.281)
Dolichyl-diphosphooligosaccharide--protein glycosyltransferase subunit 1 OS=Homo sapiens GN=RPN1 PE=1 SV=1	sp|P04843|RPN1_HUMAN	P04843	RPN1	-0.5	-0.0465547	0.453445	0.649076	0.187704	(3.559, -4.559)
Elongation factor 1-gamma OS=Homo sapiens GN=EEF1G PE=1 SV=3	sp|P26641|EF1G_HUMAN	P26641	EEF1G	-0.611196	1.45345	2.06464	0.168688	0.772915	(0.632, -1.854)
Isoform 2 of ATP synthase subunit alpha, mitochondrial OS=Homo sapiens GN=ATP5A1	sp|P25705-2|ATPA_HUMAN,sp|P25705|ATPA_HUMAN	P25705-2	ATP5A1	0.418251	1.32193	0.903677	0.688962	0.161805	(4.306, -3.47)
60S ribosomal protein L5 OS=Homo sapiens GN=RPL5 PE=1 SV=3	sp|P46777|RL5_HUMAN	P46777	RPL5	-0.339036	1.32193	1.66096	0.659031	0.181094	(2.505, -3.183)
Core histone macro-H2A.2 OS=Homo sapiens GN=H2AFY2 PE=1 SV=3	sp|Q9P0M6|H2AW_HUMAN	Q9P0M6	H2AFY2	1.29248	0.792481	-0.5	0.139614	0.855072	(3.622, -1.037)
Barrier-to-autointegration factor OS=Homo sapiens GN=BANF1 PE=1 SV=1	sp|O75531|BAF_HUMAN	O75531	BANF1	-0.196159	2	2.19616	0.778687	0.108637	(2.434, -2.826)
Peroxiredoxin-2 OS=Homo sapiens GN=PRDX2 PE=1 SV=5	sp|P32119|PRDX2_HUMAN	P32119	PRDX2	0.0687518	2.57994	2.51118	0.788235	0.103344	(1.034, -0.897)
Serine--tRNA ligase, cytoplasmic OS=Homo sapiens GN=SARS PE=1 SV=3	sp|P49591|SYSC_HUMAN	P49591	SARS	1.5	2.16096	0.660964	0.158255	0.800643	(4.427, -1.427)
Glycine--tRNA ligase OS=Homo sapiens GN=GARS PE=1 SV=3	sp|P41250|SYG_HUMAN	P41250	GARS	0.368483	2.16096	1.79248	0.295698	0.529151	(1.498, -0.762)
14-3-3 protein theta OS=Homo sapiens GN=YWHAQ PE=1 SV=1	sp|P27348|1433T_HUMAN	P27348	YWHAQ	-2.6427	0	2.6427	0.000477008	3.32147	(-2.394, -2.891)
Arginine--tRNA ligase, cytoplasmic OS=Homo sapiens GN=RARS PE=1 SV=2	sp|P54136|SYRC_HUMAN	P54136	RARS	-0.818715	0.584963	1.40368	0.179727	0.745386	(0.918, -2.556)
Isoform 2 of 26S proteasome non-ATPase regulatory subunit 11 OS=Homo sapiens GN=PSMD11	sp|O00231-2|PSD11_HUMAN,sp|O00231|PSD11_HUMAN	O00231-2	PSMD11	-1.79248	-1	0.792481	0.275976	0.559129	(3.403, -6.988)
Catenin beta-1 OS=Homo sapiens GN=CTNNB1 PE=1 SV=1	sp|P35222|CTNB1_HUMAN,tr|B4DGU4|B4DGU4_HUMAN	P35222	CTNNB1	-1	1.08496	2.08496	0.292893	0.533291	(2.042, -4.042)
Isoform 2 of Tropomyosin alpha-3 chain OS=Homo sapiens GN=TPM3	sp|P06753-2|TPM3_HUMAN	P06753-2	TPM3	-2.51066	1.69616	4.20681	0.0118708	1.92552	(-1.323, -3.698)
Cofilin-1 OS=Homo sapiens GN=CFL1 PE=1 SV=3	sp|P23528|COF1_HUMAN,tr|E9PK25|E9PK25_HUMAN,tr|G3V1A4|G3V1A4_HUMAN	P23528	CFL1	-0.685984	2.89395	3.57994	0.0949653	1.02244	(0.295, -1.667)
Isoform 6 of Inactive tyrosine-protein kinase 7 OS=Homo sapiens GN=PTK7	sp|Q13308-6|PTK7_HUMAN	Q13308-6	PTK7	-3	-1	2	0	Inf	(-3, -3)
ADP-ribosylation factor 3 OS=Homo sapiens GN=ARF3 PE=1 SV=2	sp|P61204|ARF3_HUMAN	P61204	ARF3	-2.51118	0	2.51118	0.00563197	2.24934	(-1.697, -3.325)
Isoform 3 of Fermitin family homolog 2 OS=Homo sapiens GN=FERMT2	sp|Q96AC1-3|FERM2_HUMAN	Q96AC1-3	FERMT2	-0.0849625	1.29248	1.37744	0.929059	0.0319567	(3.55, -3.72)
T-complex protein 1 subunit alpha OS=Homo sapiens GN=TCP1 PE=1 SV=1	sp|P17987|TCPA_HUMAN	P17987	TCP1	-1.18129	1.80735	2.98864	0.0227507	1.64301	(-0.401, -1.961)
Glucose-6-phosphate isomerase (Fragment) OS=Homo sapiens GN=GPI PE=4 SV=1	tr|A0A0A0MTS2|A0A0A0MTS2_HUMAN	A0A0A0MTS2	GPI	-0.557739	1.69616	2.2539	0.349264	0.456846	(1.422, -2.538)
Dynactin subunit 2 OS=Homo sapiens GN=DCTN2 PE=1 SV=4	sp|Q13561|DCTN2_HUMAN	Q13561	DCTN2	-2.37744	-1	1.37744	0.095466	1.02015	(1.032, -5.787)
Sorbitol dehydrogenase OS=Homo sapiens GN=SORD PE=1 SV=4	sp|Q00796|DHSO_HUMAN	Q00796	SORD	-3.08496	-0.707519	2.37744	0.0132457	1.87792	(-1.542, -4.628)
Integrin beta-3 OS=Homo sapiens GN=ITGB3 PE=1 SV=2	sp|P05106|ITB3_HUMAN	P05106	ITGB3	-0.361233	1.16096	1.5222	0.740591	0.130421	(3.73, -4.453)
Isoform Beta-II of Protein kinase C beta type OS=Homo sapiens GN=PRKCB	sp|P05771-2|KPCB_HUMAN	P05771-2	PRKCB	-3.46142	-0.707519	2.7539	0.00729768	2.13681	(-2.182, -4.741)
Tubulin beta chain OS=Homo sapiens GN=TUBB PE=1 SV=2	sp|P07437|TBB5_HUMAN	P07437	TUBB	-1.02002	4.21836	5.23837	0.0279566	1.55352	(-0.27, -1.77)
14-3-3 protein gamma OS=Homo sapiens GN=YWHAG PE=1 SV=2	sp|P61981|1433G_HUMAN	P61981	YWHAG	-2.43723	0.0849625	2.5222	0.0401904	1.39588	(-0.269, -4.605)
Disintegrin and metalloproteinase domain-containing protein 10 OS=Homo sapiens GN=ADAM10 PE=1 SV=1	sp|O14672|ADA10_HUMAN	O14672	ADAM10	0.160964	-0.0465547	-0.207519	0.740109	0.130704	(1.981, -1.659)
Neutral amino acid transporter A OS=Homo sapiens GN=SLC1A4 PE=1 SV=1	sp|P43007|SATT_HUMAN	P43007	SLC1A4	1.5	2.08496	0.584963	0.00319292	2.49581	(1.866, 1.134)
Isoform 3 of 60S ribosomal protein L17 OS=Homo sapiens GN=RPL17	sp|P18621-3|RL17_HUMAN,sp|P18621|RL17_HUMAN,tr|A0A087WXM6|A0A087WXM6_HUMAN,tr|J3KRX5|J3KRX5_HUMAN,tr|J3QQT2|J3QQT2_HUMAN	P18621-3	RPL17	-0.707519	-0.207519	0.5	0.321295	0.493096	(1.622, -3.037)
Cytochrome b-c1 complex subunit 2, mitochondrial OS=Homo sapiens GN=UQCRC2 PE=1 SV=3	sp|P22695|QCR2_HUMAN	P22695	UQCRC2	-0.292481	-0.707519	-0.415037	0.42265	0.374019	(0.966, -1.551)
Isoform 2 of Nucleophosmin OS=Homo sapiens GN=NPM1	sp|P06748-2|NPM_HUMAN,sp|P06748|NPM_HUMAN	P06748-2	NPM1	-0.331483	2.29248	2.62396	0.67798	0.168783	(2.634, -3.296)
40S ribosomal protein S6 OS=Homo sapiens GN=RPS6 PE=1 SV=1	sp|P62753|RS6_HUMAN	P62753	RPS6	-0.839036	-0.0465547	0.792481	0.438341	0.358188	(2.921, -4.599)
3-hydroxyacyl-CoA dehydrogenase type-2 OS=Homo sapiens GN=HSD17B10 PE=1 SV=3	sp|Q99714|HCD2_HUMAN	Q99714	HSD17B10	0.292481	-0.707519	-1	0.42265	0.374019	(1.551, -0.966)
Ephrin type-A receptor 2 OS=Homo sapiens GN=EPHA2 PE=1 SV=2	sp|P29317|EPHA2_HUMAN	P29317	EPHA2	-0.792481	-1	-0.207519	0.0622375	1.20595	(0.1, -1.685)
60S ribosomal protein L13 OS=Homo sapiens GN=RPL13 PE=1 SV=4	sp|P26373|RL13_HUMAN	P26373	RPL13	-1.04655	-0.0465547	1	0.104834	0.979499	(0.539, -2.632)
Secretory carrier-associated membrane protein 3 OS=Homo sapiens GN=SCAMP3 PE=1 SV=3	sp|O14828|SCAM3_HUMAN	O14828	SCAMP3	1.29248	0.584963	-0.707519	0.0475838	1.32254	(2.551, 0.034)
Voltage-dependent anion-selective channel protein 1 OS=Homo sapiens GN=VDAC1 PE=1 SV=2	sp|P21796|VDAC1_HUMAN	P21796	VDAC1	-1.20752	-0.707519	0.5	0.172465	0.763299	(1.285, -3.7)
Endoplasmic reticulum resident protein 29 OS=Homo sapiens GN=ERP29 PE=1 SV=4	sp|P30040|ERP29_HUMAN	P30040	ERP29	0.415037	0.792481	0.377444	0.662742	0.178655	(3.94, -3.11)
HLA class I histocompatibility antigen, A-24 alpha chain OS=Homo sapiens GN=HLA-A PE=1 SV=2	sp|P05534|1A24_HUMAN	P05534	HLA-A	-0.772581	1.80735	2.57994	0.0234752	1.62939	(-0.254, -1.291)
Intercellular adhesion molecule 1 OS=Homo sapiens GN=ICAM1 PE=1 SV=2	sp|P05362|ICAM1_HUMAN	P05362	ICAM1	0	-1	-1	1	0	(0, 0)
Stomatin-like protein 2, mitochondrial OS=Homo sapiens GN=STOML2 PE=1 SV=1	sp|Q9UJZ1|STML2_HUMAN	Q9UJZ1	STOML2	1.5	0.5	-1	0.095466	1.02015	(3.651, -0.651)
60S ribosomal protein L4 OS=Homo sapiens GN=RPL4 PE=1 SV=5	sp|P36578|RL4_HUMAN	P36578	RPL4	-0.346948	3.04373	3.39068	0.0509749	1.29264	(0.004, -0.698)
Isoform 2 of Peroxisomal multifunctional enzyme type 2 OS=Homo sapiens GN=HSD17B4	sp|P51659-2|DHB4_HUMAN	P51659-2	HSD17B4	-0.292481	-1	-0.707519	0.42265	0.374019	(0.966, -1.551)
ATP-dependent 6-phosphofructokinase, platelet type OS=Homo sapiens GN=PFKP PE=1 SV=2	sp|Q01813|PFKAP_HUMAN	Q01813	PFKP	0.0497678	0.453445	0.403677	0.978685	0.00935708	(7.152, -7.052)
Inorganic pyrophosphatase OS=Homo sapiens GN=PPA1 PE=1 SV=2	sp|Q15181|IPYR_HUMAN	Q15181	PPA1	0.111196	0.903677	0.792481	0.674983	0.170707	(1.096, -0.873)
Isoform 2 of Annexin A7 OS=Homo sapiens GN=ANXA7	sp|P20073-2|ANXA7_HUMAN,sp|P20073|ANXA7_HUMAN	P20073-2	ANXA7	0.0849625	1.98864	1.90368	0.719128	0.143194	(0.968, -0.798)
14-3-3 protein zeta/delta OS=Homo sapiens GN=YWHAZ PE=1 SV=1	sp|P63104|1433Z_HUMAN	P63104	YWHAZ	0.234743	3.12869	2.89395	0.357286	0.446985	(1.086, -0.617)
40S ribosomal protein SA OS=Homo sapiens GN=RPSA PE=1 SV=4	sp|P08865|RSSA_HUMAN,tr|C9J9K3|C9J9K3_HUMAN	P08865	RPSA	-0.292481	1.90368	2.19616	0.541224	0.266623	(1.431, -2.016)
Copine-3 OS=Homo sapiens GN=CPNE3 PE=1 SV=1	sp|O75131|CPNE3_HUMAN	O75131	CPNE3	0.5	1.45345	0.953445	0.32954	0.482092	(2.183, -1.183)
Histidine triad nucleotide-binding protein 1 OS=Homo sapiens GN=HINT1 PE=1 SV=2	sp|P49773|HINT1_HUMAN	P49773	HINT1	-0.229716	2	2.22972	0.42265	0.374019	(0.759, -1.218)
Fatty acid-binding protein, epidermal OS=Homo sapiens GN=FABP5 PE=1 SV=3	sp|Q01469|FABP5_HUMAN	Q01469	FABP5	3.51118	2.51118	-1	0.0028927	2.5387	(4.325, 2.697)
Copine-1 OS=Homo sapiens GN=CPNE1 PE=1 SV=1	tr|B0QZ18|B0QZ18_HUMAN	B0QZ18	CPNE1	0.0963225	2.08496	1.98864	0.872974	0.0589985	(2.385, -2.192)
Plasminogen OS=Homo sapiens GN=PLG PE=1 SV=2	sp|P00747|PLMN_HUMAN	P00747	PLG	-0.543731	1.79248	2.33621	0.557595	0.253681	(2.81, -3.897)
S-formylglutathione hydrolase OS=Homo sapiens GN=ESD PE=1 SV=2	sp|P10768|ESTD_HUMAN	P10768	ESD	0.131517	1.79248	1.66096	0.892732	0.0492787	(3.84, -3.577)
26S protease regulatory subunit 6B OS=Homo sapiens GN=PSMC4 PE=1 SV=2	sp|P43686|PRS6B_HUMAN	P43686	PSMC4	-0.660964	0.792481	1.45345	0.497118	0.303541	(2.795, -4.117)
Chloride intracellular channel protein 1 OS=Homo sapiens GN=CLIC1 PE=1 SV=4	sp|O00299|CLIC1_HUMAN	O00299	CLIC1	-0.22784	1.56464	1.79248	0.549568	0.259979	(1.146, -1.602)
Peroxiredoxin-6 OS=Homo sapiens GN=PRDX6 PE=1 SV=3	sp|P30041|PRDX6_HUMAN	P30041	PRDX6	0.868483	1.66096	0.792481	0.160516	0.794481	(2.579, -0.842)
Isoform 2 of Complement C4-A OS=Homo sapiens GN=C4A	sp|P0C0L4-2|CO4A_HUMAN,sp|P0C0L4|CO4A_HUMAN	P0C0L4-2	C4A	-1.04655	0.953445	2	0.104834	0.979499	(0.539, -2.632)
60S ribosomal protein L15 OS=Homo sapiens GN=RPL15 PE=1 SV=2	sp|P61313|RL15_HUMAN	P61313	RPL15	-0.35022	2.22972	2.57994	0.309481	0.509366	(0.766, -1.466)
Hornerin OS=Homo sapiens GN=HRNR PE=1 SV=2	sp|Q86YZ3|HORN_HUMAN	Q86YZ3	HRNR	-1.3888	0.403677	1.79248	0.43091	0.365613	(4.716, -7.494)
Elongation factor 1-beta OS=Homo sapiens GN=EEF1B2 PE=1 SV=3	sp|P24534|EF1B_HUMAN	P24534	EEF1B2	-0.160964	0.792481	0.953445	0.870857	0.0600531	(3.599, -3.921)
Ras-related protein Rab-7a OS=Homo sapiens GN=RAB7A PE=1 SV=1	sp|P51149|RAB7A_HUMAN	P51149	RAB7A	-0.292481	1	1.29248	0.42265	0.374019	(0.966, -1.551)
Calpain small subunit 1 OS=Homo sapiens GN=CAPNS1 PE=1 SV=1	sp|P04632|CPNS1_HUMAN	P04632	CAPNS1	-2.56464	-1	1.56464	0.175099	0.756717	(2.782, -7.912)
Staphylococcal nuclease domain-containing protein 1 OS=Homo sapiens GN=SND1 PE=1 SV=1	sp|Q7KZF4|SND1_HUMAN	Q7KZF4	SND1	-1.86848	0.0849625	1.95345	0.0950131	1.02222	(0.804, -4.541)
Isoform 2 of Protein enabled homolog OS=Homo sapiens GN=ENAH	sp|Q8N8S7-2|ENAH_HUMAN,sp|Q8N8S7-3|ENAH_HUMAN,sp|Q8N8S7|ENAH_HUMAN	Q8N8S7-2	ENAH	-1.076	-0.415037	0.660964	0.245079	0.610694	(1.768, -3.92)
CD99 antigen OS=Homo sapiens GN=CD99 PE=1 SV=1	sp|P14209|CD99_HUMAN	P14209	CD99	-1.33904	1.45345	2.79248	0.0320545	1.49411	(-0.282, -2.396)
Proteasome subunit alpha type-4 OS=Homo sapiens GN=PSMA4 PE=1 SV=1	sp|P25789|PSA4_HUMAN,tr|H0YKT8|H0YKT8_HUMAN,tr|H0YL69|H0YL69_HUMAN,tr|H0YMA1|H0YMA1_HUMAN,tr|H0YMZ1|H0YMZ1_HUMAN,tr|H0YN18|H0YN18_HUMAN	P25789	PSMA4	-1.29248	0.292481	1.58496	0.294477	0.530948	(2.657, -5.242)
Isoform B of Plasma membrane calcium-transporting ATPase 1 OS=Homo sapiens GN=ATP2B1	sp|P20020-3|AT2B1_HUMAN,sp|P20020-6|AT2B1_HUMAN	P20020-3	ATP2B1	-1.25125	0.792481	2.04373	0.360683	0.442874	(3.327, -5.83)
Adenylyl cyclase-associated protein 1 OS=Homo sapiens GN=CAP1 PE=1 SV=5	sp|Q01518|CAP1_HUMAN	Q01518	CAP1	-0.660964	0.5	1.16096	0.335267	0.474609	(1.599, -2.921)
T-complex protein 1 subunit eta OS=Homo sapiens GN=CCT7 PE=1 SV=2	sp|Q99832|TCPH_HUMAN	Q99832	CCT7	-1.52418	1.72972	3.2539	0.237979	0.623462	(2.416, -5.465)
WD repeat-containing protein 1 OS=Homo sapiens GN=WDR1 PE=1 SV=4	sp|O75083|WDR1_HUMAN	O75083	WDR1	-1.77157	1.56464	3.33621	0.0363976	1.43893	(-0.276, -3.267)
Ephrin-B1 OS=Homo sapiens GN=EFNB1 PE=1 SV=1	sp|P98172|EFNB1_HUMAN	P98172	EFNB1	-2.20752	-0.707519	1.5	0.062473	1.20431	(0.285, -4.7)
Isoform 3 of Nucleoside diphosphate kinase B OS=Homo sapiens GN=NME2	sp|P22392-2|NDKB_HUMAN,tr|Q32Q12|Q32Q12_HUMAN	P22392-2	NME2	-0.239024	2.69616	2.93518	0.454605	0.342366	(0.879, -1.357)
Superoxide dismutase [Cu-Zn] OS=Homo sapiens GN=SOD1 PE=1 SV=2	sp|P00441|SODC_HUMAN,sp|SODC_HUMAN|	P00441	SOD1	-0.0484308	2.08496	2.13339	0.89888	0.0462985	(1.401, -1.498)
Annexin A6 OS=Homo sapiens GN=ANXA6 PE=1 SV=3	sp|P08133|ANXA6_HUMAN	P08133	ANXA6	-1.89003	2.89395	4.78398	0.0282257	1.54936	(-0.494, -3.286)
Poly(rC)-binding protein 1 OS=Homo sapiens GN=PCBP1 PE=1 SV=2	sp|Q15365|PCBP1_HUMAN	Q15365	PCBP1	-1.95345	0	1.95345	0.033789	1.47122	(-0.368, -3.539)
Isoform CNPI of 2',3'-cyclic-nucleotide 3'-phosphodiesterase OS=Homo sapiens GN=CNP	sp|P09543-2|CN37_HUMAN,sp|P09543|CN37_HUMAN	P09543-2	CNP	-2.16096	-0.207519	1.95345	0.0362297	1.44094	(-0.341, -3.981)
Tripeptidyl-peptidase 2 OS=Homo sapiens GN=TPP2 PE=1 SV=4	sp|P29144|TPP2_HUMAN,tr|Q5VZU9|Q5VZU9_HUMAN	P29144	TPP2	-0.453445	0	0.453445	0.65366	0.184648	(3.283, -4.19)
Translational activator GCN1 OS=Homo sapiens GN=GCN1L1 PE=1 SV=6	sp|Q92616|GCN1L_HUMAN	Q92616	GCN1	-1.5	-0.5	1	0.311753	0.50619	(3.311, -6.311)
Collagen alpha-1(VI) chain OS=Homo sapiens GN=COL6A1 PE=1 SV=3	sp|P12109|CO6A1_HUMAN	P12109	COL6A1	-2.79248	-1	1.79248	0.00547715	2.26145	(-1.9, -3.685)
E3 ubiquitin-protein ligase HUWE1 OS=Homo sapiens GN=HUWE1 PE=1 SV=3	sp|Q7Z6Z7|HUWE1_HUMAN	Q7Z6Z7	HUWE1	-0.792481	-0.339036	0.453445	0.543244	0.265005	(3.903, -5.488)
DnaJ homolog subfamily A member 1 OS=Homo sapiens GN=DNAJA1 PE=1 SV=2	sp|P31689|DNJA1_HUMAN	P31689	DNAJA1	-1.58496	-1	0.584963	0.253845	0.595432	(2.718, -5.888)
Peptidyl-prolyl cis-trans isomerase FKBP4 OS=Homo sapiens GN=FKBP4 PE=1 SV=3	sp|Q02790|FKBP4_HUMAN	Q02790	FKBP4	-0.660964	0.792481	1.45345	0.114847	0.939881	(0.396, -1.718)
Actin-related protein 3 OS=Homo sapiens GN=ACTR3 PE=1 SV=3	sp|P61158|ARP3_HUMAN	P61158	ACTR3	-2.076	-0.415037	1.66096	0.0256491	1.59093	(-0.617, -3.535)
Ephrin type-B receptor 3 OS=Homo sapiens GN=EPHB3 PE=1 SV=2	sp|P54753|EPHB3_HUMAN	P54753	EPHB3	-2.90368	-1	1.90368	0.00109861	2.95916	(-2.489, -3.318)
Sodium/potassium-transporting ATPase subunit beta-3 OS=Homo sapiens GN=ATP1B3 PE=1 SV=1	sp|P54709|AT1B3_HUMAN	P54709	ATP1B3	-1.08332	1.80735	2.89068	0.197107	0.705297	(1.364, -3.53)
Calponin OS=Homo sapiens GN=CNN2 PE=1 SV=1	tr|B4DDF4|B4DDF4_HUMAN	B4DDF4	CNN2	-2.40368	-1	1.40368	0.0270646	1.5676	(-0.667, -4.141)
Tyrosine--tRNA ligase, cytoplasmic OS=Homo sapiens GN=YARS PE=1 SV=4	sp|P54577|SYYC_HUMAN	P54577	YARS	-1.90368	-0.707519	1.19616	0.106776	0.971525	(1.012, -4.819)
Large neutral amino acids transporter small subunit 1 OS=Homo sapiens GN=SLC7A5 PE=1 SV=2	sp|Q01650|LAT1_HUMAN	Q01650	SLC7A5	-0.533557	1.69616	2.22972	0.17171	0.765205	(0.565, -1.632)
Isoform 2 of Sorting nexin-18 OS=Homo sapiens GN=SNX18	sp|Q96RF0-2|SNX18_HUMAN	Q96RF0-2	SNX18	-2.27216	-0.707519	1.56464	0.0268583	1.57092	(-0.637, -3.907)
Estradiol 17-beta-dehydrogenase 2 OS=Homo sapiens GN=HSD17B2 PE=1 SV=1	sp|P37059|DHB2_HUMAN	P37059	HSD17B2	-1.69616	-1	0.696159	0.266444	0.574393	(3.085, -6.477)
40S ribosomal protein S13 OS=Homo sapiens GN=RPS13 PE=1 SV=2	sp|P62277|RS13_HUMAN,tr|J3KMX5|J3KMX5_HUMAN	P62277	RPS13	-1.40368	0.584963	1.98864	0.0162737	1.78851	(-0.624, -2.184)
Epoxide hydrolase 1 OS=Homo sapiens GN=EPHX1 PE=1 SV=1	sp|P07099|HYEP_HUMAN	P07099	EPHX1	-1.5	-1	0.5	0.42265	0.374019	(4.954, -7.954)
Neuroblast differentiation-associated protein AHNAK OS=Homo sapiens GN=AHNAK PE=1 SV=2	sp|Q09666|AHNK_HUMAN	Q09666	AHNAK	-2.06464	-1	1.06464	0.108709	0.963736	(1.131, -5.26)
CAD protein OS=Homo sapiens GN=CAD PE=1 SV=3	sp|P27708|PYR1_HUMAN,tr|F8VPD4|F8VPD4_HUMAN	P27708	CAD	-0.160964	0.292481	0.453445	0.876746	0.057126	(3.782, -4.104)
Isoform 2 of Protein tweety homolog 3 OS=Homo sapiens GN=TTYH3	sp|Q9C0H2-2|TTYH3_HUMAN,sp|Q9C0H2|TTYH3_HUMAN	Q9C0H2-2	TTYH3	-2.40368	-1	1.40368	0.0270646	1.5676	(-0.667, -4.141)
Phosphatidylethanolamine-binding protein 1 OS=Homo sapiens GN=PEBP1 PE=1 SV=3	sp|P30086|PEBP1_HUMAN	P30086	PEBP1	-0.792481	1	1.79248	0.0622375	1.20595	(0.1, -1.685)
Laminin subunit gamma-1 OS=Homo sapiens GN=LAMC1 PE=1 SV=3	sp|P11047|LAMC1_HUMAN	P11047	LAMC1	-1.1112	-0.707519	0.403677	0.519429	0.284474	(5.058, -7.28)
ADP-ribosylation factor 6 OS=Homo sapiens GN=ARF6 PE=1 SV=2	sp|P62330|ARF6_HUMAN	P62330	ARF6	-1.66096	-1	0.660964	0.128526	0.89101	(1.183, -4.505)
Tumor necrosis factor receptor superfamily member 10B OS=Homo sapiens GN=TNFRSF10B PE=1 SV=2	sp|O14763|TR10B_HUMAN	O14763	TNFRSF10B	-1.16096	0.292481	1.45345	0.0685488	1.164	(0.219, -2.541)
Monocarboxylate transporter 1 OS=Homo sapiens GN=SLC16A1 PE=1 SV=3	sp|P53985|MOT1_HUMAN	P53985	SLC16A1	0.303841	2.29248	1.98864	0.470389	0.327543	(1.784, -1.177)
Filaggrin-2 OS=Homo sapiens GN=FLG2 PE=1 SV=1	sp|Q5D862|FILA2_HUMAN	Q5D862	FLG2	-0.660964	-1	-0.339036	0.42265	0.374019	(2.183, -3.505)
Desmoglein-1 OS=Homo sapiens GN=DSG1 PE=1 SV=2	sp|Q02413|DSG1_HUMAN	Q02413	DSG1	0	-1	-1	1	0	(0, 0)
Isoform 2 of Ephrin type-A receptor 4 OS=Homo sapiens GN=EPHA4	sp|P54764-2|EPHA4_HUMAN,sp|P54764|EPHA4_HUMAN	P54764-2	EPHA4	-0.292481	-1	-0.707519	0.42265	0.374019	(0.966, -1.551)
Ras-related protein Ral-A OS=Homo sapiens GN=RALA PE=1 SV=1	sp|P11233|RALA_HUMAN	P11233	RALA	-1.79248	0.292481	2.08496	0.0276785	1.55786	(-0.482, -3.103)
Creatine kinase B-type OS=Homo sapiens GN=CKB PE=1 SV=1	sp|P12277|KCRB_HUMAN	P12277	CKB	-0.660964	-0.707519	-0.0465547	0.295219	0.529856	(1.363, -2.685)
Protein disulfide-isomerase OS=Homo sapiens GN=P4HB PE=1 SV=3	sp|P07237|PDIA1_HUMAN	P07237	P4HB	0.0652658	3.08746	3.0222	0.895034	0.0481607	(1.947, -1.816)
Hypoxia up-regulated protein 1 OS=Homo sapiens GN=HYOU1 PE=1 SV=1	sp|Q9Y4L1|HYOU1_HUMAN	Q9Y4L1	HYOU1	-1.1112	-0.707519	0.403677	0.519429	0.284474	(5.058, -7.28)
40S ribosomal protein S14 OS=Homo sapiens GN=RPS14 PE=1 SV=3	sp|P62263|RS14_HUMAN	P62263	RPS14	-0.470553	0.821928	1.29248	0.501917	0.299368	(2.022, -2.963)
Isoform 2 of Heat shock protein 75 kDa, mitochondrial OS=Homo sapiens GN=TRAP1	sp|Q12931-2|TRAP1_HUMAN,sp|Q12931|TRAP1_HUMAN	Q12931-2	TRAP1	-0.792481	-1	-0.207519	0.42265	0.374019	(2.617, -4.202)
Histone H1.5 OS=Homo sapiens GN=HIST1H1B PE=1 SV=3	sp|P16401|H15_HUMAN	P16401	HIST1H1B	-2.19616	-1	1.19616	0.0694773	1.15816	(0.434, -4.826)
Keratin, type II cytoskeletal 6C OS=Homo sapiens GN=KRT6C PE=1 SV=3	sp|P48668|K2C6C_HUMAN	P48668	KRT6C	-0.368483	-0.707519	-0.339036	0.660873	0.179882	(2.741, -3.478)
Sarcoplasmic/endoplasmic reticulum calcium ATPase 2 OS=Homo sapiens GN=ATP2A2 PE=1 SV=1	sp|P16615|AT2A2_HUMAN	P16615	ATP2A2	-1.40368	-1	0.403677	0.42265	0.374019	(4.636, -7.443)
Isoform 2 of Serine/threonine-protein phosphatase PGAM5, mitochondrial OS=Homo sapiens GN=PGAM5	sp|Q96HS1-2|PGAM5_HUMAN,sp|Q96HS1|PGAM5_HUMAN	Q96HS1-2	PGAM5	0	-1	-1	1	0	(0, 0)
Prohibitin-2 OS=Homo sapiens GN=PHB2 PE=1 SV=2	sp|Q99623|PHB2_HUMAN,tr|J3KPX7|J3KPX7_HUMAN	Q99623	PHB2	0.292481	0.953445	0.660964	0.73637	0.132904	(3.548, -2.964)
Enhancer of mRNA-decapping protein 4 OS=Homo sapiens GN=EDC4 PE=1 SV=1	sp|Q6P2E9|EDC4_HUMAN	Q6P2E9	EDC4	0.292481	-0.707519	-1	0.42265	0.374019	(1.551, -0.966)
40S ribosomal protein S2 OS=Homo sapiens GN=RPS2 PE=1 SV=2	sp|P15880|RS2_HUMAN	P15880	RPS2	-0.631517	0.160964	0.792481	0.138025	0.860043	(0.498, -1.762)
Prohibitin OS=Homo sapiens GN=PHB PE=1 SV=1	sp|P35232|PHB_HUMAN	P35232	PHB	-0.707519	-0.707519	0	0.567141	0.246309	(3.775, -5.19)
Isoform 2 of Dolichyl-diphosphooligosaccharide--protein glycosyltransferase 48 kDa subunit OS=Homo sapiens GN=DDOST	sp|P39656-2|OST48_HUMAN,sp|P39656|OST48_HUMAN	P39656-2	DDOST	0.131517	0.792481	0.660964	0.866955	0.0620032	(3.112, -2.849)
U5 small nuclear ribonucleoprotein 200 kDa helicase OS=Homo sapiens GN=SNRNP200 PE=1 SV=2	sp|O75643|U520_HUMAN	O75643	SNRNP200	0	-1	-1	1	0	(0, 0)
60S ribosomal protein L6 OS=Homo sapiens GN=RPL6 PE=1 SV=3	sp|Q02878|RL6_HUMAN	Q02878	RPL6	-0.339036	0.953445	1.29248	0.545968	0.262833	(1.685, -2.363)
Alcohol dehydrogenase [NADP(+)] OS=Homo sapiens GN=AKR1A1 PE=1 SV=3	sp|P14550|AK1A1_HUMAN	P14550	AKR1A1	-1	-1	0	0	Inf	(-1, -1)
DNA topoisomerase 1 OS=Homo sapiens GN=TOP1 PE=1 SV=2	sp|P11387|TOP1_HUMAN	P11387	TOP1	0.292481	-0.707519	-1	0.42265	0.374019	(1.551, -0.966)
EH domain-containing protein 1 OS=Homo sapiens GN=EHD1 PE=1 SV=2	sp|Q9H4M9|EHD1_HUMAN,tr|A0A024R571|A0A024R571_HUMAN	Q9H4M9	EHD1	-1.66096	0	1.66096	0.300145	0.522668	(3.497, -6.819)
Neural cell adhesion molecule 2 OS=Homo sapiens GN=NCAM2 PE=1 SV=2	sp|O15394|NCAM2_HUMAN,tr|H9KV31|H9KV31_HUMAN	O15394	NCAM2	0	-1	-1	1	0	(0, 0)
A disintegrin and metalloproteinase with thrombospondin motifs 4 OS=Homo sapiens GN=ADAMTS4 PE=1 SV=3	sp|O75173|ATS4_HUMAN	O75173	ADAMTS4	0	-1	-1	1	0	(0, 0)
Vitronectin OS=Homo sapiens GN=VTN PE=1 SV=1	sp|P04004|VTNC_HUMAN	P04004	VTN	0.318715	0.403677	0.0849625	0.669061	0.174534	(3.084, -2.446)
Heat shock 70 kDa protein 1A/1B OS=Homo sapiens GN=HSPA1A PE=1 SV=5	sp|P08107|HSP71_HUMAN	P08107		0.270284	2.16096	1.89068	0.692348	0.159676	(2.814, -2.273)
Unconventional myosin-X OS=Homo sapiens GN=MYO10 PE=1 SV=3	sp|Q9HD67|MYO10_HUMAN,tr|A0A0A0MQX1|A0A0A0MQX1_HUMAN	Q9HD67	MYO10	-0.292481	-1	-0.707519	0.42265	0.374019	(0.966, -1.551)
Disco-interacting protein 2 homolog B OS=Homo sapiens GN=DIP2B PE=1 SV=3	sp|Q9P265|DIP2B_HUMAN	Q9P265	DIP2B	0	-1	-1	1	0	(0, 0)
Nicotinamide phosphoribosyltransferase OS=Homo sapiens GN=NAMPT PE=1 SV=1	sp|P43490|NAMPT_HUMAN	P43490	NAMPT	0.792481	0.792481	0	0.0622375	1.20595	(1.685, -0.1)
Membrane-associated progesterone receptor component 1 OS=Homo sapiens GN=PGRMC1 PE=1 SV=3	sp|O00264|PGRC1_HUMAN	O00264	PGRMC1	2.5	1.5	-1	0.0377496	1.42309	(4.651, 0.349)
Serpin H1 OS=Homo sapiens GN=SERPINH1 PE=1 SV=2	sp|P50454|SERPH_HUMAN	P50454	SERPINH1	0	2.22972	2.22972	1	0	(1.398, -1.398)
Bifunctional purine biosynthesis protein PURH OS=Homo sapiens GN=ATIC PE=1 SV=3	sp|P31939|PUR9_HUMAN	P31939	ATIC	0.423998	2.31468	1.89068	0.54507	0.263548	(2.949, -2.101)
X-ray repair cross-complementing protein 5 OS=Homo sapiens GN=XRCC5 PE=1 SV=3	sp|P13010|XRCC5_HUMAN	P13010	XRCC5	-0.0760015	1.37744	1.45345	0.786312	0.104405	(0.981, -1.133)
Inosine-5'-monophosphate dehydrogenase 2 OS=Homo sapiens GN=IMPDH2 PE=1 SV=2	sp|P12268|IMDH2_HUMAN	P12268	IMPDH2	-0.696159	0	0.696159	0.687231	0.162897	(5.736, -7.128)
Isoform Short of 14-3-3 protein beta/alpha OS=Homo sapiens GN=YWHAB	sp|P31946-2|1433B_HUMAN,sp|P31946|1433B_HUMAN	P31946-2	YWHAB	-1.02829	1.32193	2.35022	0.0990607	1.0041	(0.479, -2.535)
Rho-related GTP-binding protein RhoG OS=Homo sapiens GN=RHOG PE=1 SV=1	sp|P84095|RHOG_HUMAN	P84095	RHOG	-1.36848	-0.707519	0.660964	0.198824	0.70153	(1.741, -4.478)
Ras-related protein Rab-10 OS=Homo sapiens GN=RAB10 PE=1 SV=1	sp|P61026|RAB10_HUMAN	P61026	RAB10	-2.08496	-1	1.08496	0.0529811	1.27588	(0.066, -4.236)
26S proteasome non-ATPase regulatory subunit 7 OS=Homo sapiens GN=PSMD7 PE=1 SV=2	sp|P51665|PSMD7_HUMAN	P51665	PSMD7	-1.79248	-1	0.792481	0.152095	0.817886	(1.617, -5.202)
40S ribosomal protein S7 OS=Homo sapiens GN=RPS7 PE=1 SV=1	sp|P62081|RS7_HUMAN	P62081	RPS7	-0.312802	1.56464	1.87744	0.497019	0.303627	(1.323, -1.948)
Myotrophin OS=Homo sapiens GN=MTPN PE=1 SV=2	sp|P58546|MTPN_HUMAN	P58546	MTPN	-1.29248	-0.5	0.792481	0.301776	0.520316	(2.739, -5.324)
40S ribosomal protein S3 OS=Homo sapiens GN=RPS3 PE=1 SV=2	sp|P23396|RS3_HUMAN	P23396	RPS3	-1.58496	0.160964	1.74593	0.0730222	1.13655	(0.366, -3.536)
F-actin-capping protein subunit alpha-1 OS=Homo sapiens GN=CAPZA1 PE=1 SV=3	sp|P52907|CAZA1_HUMAN	P52907	CAPZA1	-1.29248	-1	0.292481	0.42265	0.374019	(4.269, -6.854)
Ras-related protein Rab-14 OS=Homo sapiens GN=RAB14 PE=1 SV=4	sp|P61106|RAB14_HUMAN	P61106	RAB14	-0.707519	-0.415037	0.292481	0.639021	0.194485	(4.854, -6.269)
Tetranectin OS=Homo sapiens GN=CLEC3B PE=4 SV=1	tr|E9PHK0|E9PHK0_HUMAN	E9PHK0	CLEC3B	-1.08496	0.792481	1.87744	0.0940895	1.02646	(0.458, -2.628)
Tetraspanin (Fragment) OS=Homo sapiens GN=CD81 PE=1 SV=1	tr|H0YDL9|H0YDL9_HUMAN	H0YDL9	CD81	-0.374231	1.32193	1.69616	0.0780868	1.10742	(0.104, -0.853)
Tropomyosin alpha-4 chain OS=Homo sapiens GN=TPM4 PE=1 SV=3	sp|P67936|TPM4_HUMAN	P67936	TPM4	-1.89829	1.79248	3.69077	0.0191452	1.71794	(-0.752, -3.045)
PDZ and LIM domain protein 5 OS=Homo sapiens GN=PDLIM5 PE=1 SV=5	sp|Q96HC4|PDLI5_HUMAN	Q96HC4	PDLIM5	-2.32193	-1	1.32193	0	Inf	(-2.322, -2.322)
Complement C3 OS=Homo sapiens GN=C3 PE=1 SV=2	sp|P01024|CO3_HUMAN	P01024	C3	-0.319705	1.85022	2.16993	0.743037	0.128989	(3.338, -3.978)
60S acidic ribosomal protein P2 OS=Homo sapiens GN=RPLP2 PE=1 SV=1	sp|P05387|RLA2_HUMAN	P05387	RPLP2	-1.31661	1.80735	3.12396	0.00874878	2.05805	(-0.783, -1.85)
Isoform 2 of Ras-related protein Rab-5C OS=Homo sapiens GN=RAB5C	sp|P51148-2|RAB5C_HUMAN,sp|P51148|RAB5C_HUMAN	P51148-2	RAB5C	-1.95345	-1	0.953445	0.033789	1.47122	(-0.368, -3.539)
Eukaryotic translation initiation factor 4B OS=Homo sapiens GN=EIF4B PE=1 SV=2	sp|P23588|IF4B_HUMAN,tr|E7EX17|E7EX17_HUMAN	P23588	EIF4B	-1.70752	-0.707519	1	0.0281091	1.55115	(-0.449, -2.966)
60S ribosomal protein L10a OS=Homo sapiens GN=RPL10A PE=1 SV=2	sp|P62906|RL10A_HUMAN	P62906	RPL10A	-2.19616	-1	1.19616	0.0694773	1.15816	(0.434, -4.826)
Leucine--tRNA ligase, cytoplasmic OS=Homo sapiens GN=LARS PE=1 SV=2	sp|Q9P2J5|SYLC_HUMAN	Q9P2J5	LARS	-0.792481	0	0.792481	0.0622375	1.20595	(0.1, -1.685)
Isoform 2 of Voltage-dependent calcium channel subunit alpha-2/delta-1 OS=Homo sapiens GN=CACNA2D1	sp|P54289-2|CA2D1_HUMAN,sp|P54289-5|CA2D1_HUMAN	P54289-2	CACNA2D1	-1.36848	-0.415037	0.953445	0.0654638	1.184	(0.217, -2.954)
Actin-related protein 2/3 complex subunit 1B OS=Homo sapiens GN=ARPC1B PE=1 SV=3	sp|O15143|ARC1B_HUMAN	O15143	ARPC1B	-1.16096	-1	0.160964	0.42265	0.374019	(3.834, -6.156)
60S ribosomal protein L18a OS=Homo sapiens GN=RPL18A PE=1 SV=2	sp|Q02543|RL18A_HUMAN	Q02543	RPL18A	-0.160964	0.792481	0.953445	0.740109	0.130704	(1.659, -1.981)
Guanine nucleotide-binding protein G(I)/G(S)/G(T) subunit beta-2 OS=Homo sapiens GN=GNB2 PE=1 SV=3	sp|P62879|GBB2_HUMAN	P62879	GNB2	-2.34225	0.903677	3.24593	0.122879	0.910522	(1.56, -6.244)
Cytoplasmic FMR1-interacting protein 1 OS=Homo sapiens GN=CYFIP1 PE=1 SV=1	sp|Q7L576|CYFP1_HUMAN	Q7L576	CYFIP1	-1.95345	-1	0.953445	0.0905425	1.04315	(0.764, -4.671)
Peptidyl-prolyl cis-trans isomerase A OS=Homo sapiens GN=PPIA PE=1 SV=2	sp|P62937|PPIA_HUMAN,sp|PPIA_HUMAN|	P62937	PPIA	-0.733284	2.39068	3.12396	0.0353973	1.45103	(-0.123, -1.343)
Isoform 4 of Prostaglandin E synthase 3 OS=Homo sapiens GN=PTGES3	sp|Q15185-4|TEBP_HUMAN,sp|Q15185|TEBP_HUMAN,tr|A0A087WYT3|A0A087WYT3_HUMAN	Q15185-4	PTGES3	-1	-1	0	0.42265	0.374019	(3.303, -5.303)
Splicing factor, proline- and glutamine-rich OS=Homo sapiens GN=SFPQ PE=1 SV=2	sp|P23246|SFPQ_HUMAN	P23246	SFPQ	-1.86848	-0.707519	1.16096	0.0304725	1.51609	(-0.432, -3.305)
Isoform 2 of B-cell receptor-associated protein 31 OS=Homo sapiens GN=BCAP31	sp|P51572-2|BAP31_HUMAN,sp|P51572|BAP31_HUMAN	P51572-2	BCAP31	-1.08496	-1	0.0849625	0.42265	0.374019	(3.583, -5.753)
Alpha-actinin-4 OS=Homo sapiens GN=ACTN4 PE=1 SV=2	sp|O43707|ACTN4_HUMAN	O43707	ACTN4	-2.49245	0.953445	3.44589	0.0270284	1.56818	(-0.693, -4.292)
Isoform 2 of Transgelin-2 OS=Homo sapiens GN=TAGLN2	sp|P37802-2|TAGL2_HUMAN,sp|P37802|TAGL2_HUMAN,tr|X6RJP6|X6RJP6_HUMAN	P37802-2	TAGLN2	-0.529447	0.792481	1.32193	0.125379	0.901774	(0.363, -1.422)
Ras-related protein Rap-2b OS=Homo sapiens GN=RAP2B PE=1 SV=1	sp|P61225|RAP2B_HUMAN	P61225	RAP2B	-1.29248	-1	0.292481	0.42265	0.374019	(4.269, -6.854)
V-type proton ATPase catalytic subunit A OS=Homo sapiens GN=ATP6V1A PE=1 SV=2	sp|P38606|VATA_HUMAN	P38606	ATP6V1A	-1.45345	-1	0.453445	0.236195	0.62673	(2.283, -5.19)
Isoform 2 of Plasminogen activator inhibitor 1 RNA-binding protein OS=Homo sapiens GN=SERBP1	sp|Q8NC51-2|PAIRB_HUMAN,sp|Q8NC51-3|PAIRB_HUMAN,sp|Q8NC51-4|PAIRB_HUMAN,sp|Q8NC51|PAIRB_HUMAN	Q8NC51-2	SERBP1	-0.5	-0.207519	0.292481	0.567629	0.245935	(2.672, -3.672)
Insulin-like growth factor 2 mRNA-binding protein 1 OS=Homo sapiens GN=IGF2BP1 PE=1 SV=2	sp|Q9NZI8|IF2B1_HUMAN	Q9NZI8	IGF2BP1	-1.40368	-0.207519	1.19616	0.295823	0.528967	(2.902, -5.71)
Isoform XA of Plasma membrane calcium-transporting ATPase 4 OS=Homo sapiens GN=ATP2B4	sp|P23634-2|AT2B4_HUMAN,sp|P23634-3|AT2B4_HUMAN,sp|P23634-4|AT2B4_HUMAN,sp|P23634-5|AT2B4_HUMAN,sp|P23634-8|AT2B4_HUMAN,sp|P23634|AT2B4_HUMAN	P23634-2	ATP2B4	-1.85022	0	1.85022	0.161505	0.791815	(1.808, -5.508)
Protein S100-A11 OS=Homo sapiens GN=S100A11 PE=1 SV=2	sp|P31949|S10AB_HUMAN	P31949	S100A11	-1.16096	1.16096	2.32193	0.0186859	1.72849	(-0.468, -1.854)
Guanine nucleotide-binding protein G(q) subunit alpha OS=Homo sapiens GN=GNAQ PE=1 SV=4	sp|P50148|GNAQ_HUMAN	P50148	GNAQ	-1.71648	-0.339036	1.37744	0.238143	0.623162	(2.724, -6.157)
40S ribosomal protein S12 OS=Homo sapiens GN=RPS12 PE=1 SV=3	sp|P25398|RS12_HUMAN	P25398	RPS12	-0.707519	-0.415037	0.292481	0.42265	0.374019	(2.337, -3.752)
Isoform 2 of Eukaryotic translation initiation factor 3 subunit L OS=Homo sapiens GN=EIF3L	sp|Q9Y262-2|EIF3L_HUMAN,sp|Q9Y262|EIF3L_HUMAN,tr|B0QY89|B0QY89_HUMAN	Q9Y262-2	EIF3L	-1.5	-0.707519	0.792481	0.217767	0.662007	(2.135, -5.135)
CD59 glycoprotein OS=Homo sapiens GN=CD59 PE=1 SV=1	sp|P13987|CD59_HUMAN,tr|E9PNW4|E9PNW4_HUMAN,tr|E9PR17|E9PR17_HUMAN	P13987	CD59	-0.839036	0.453445	1.29248	0.12029	0.919772	(0.541, -2.219)
Isoform 4 of Dipeptidyl peptidase 3 OS=Homo sapiens GN=DPP3	sp|Q9NY33-4|DPP3_HUMAN,sp|Q9NY33|DPP3_HUMAN	Q9NY33-4	DPP3	-1.5	-1	0.5	0.095466	1.02015	(0.651, -3.651)
Neuroplastin OS=Homo sapiens GN=NPTN PE=1 SV=2	sp|Q9Y639|NPTN_HUMAN	Q9Y639	NPTN	-2.90368	-1	1.90368	0.00109861	2.95916	(-2.489, -3.318)
Signal recognition particle subunit SRP72 OS=Homo sapiens GN=SRP72 PE=1 SV=3	sp|O76094|SRP72_HUMAN	O76094	SRP72	-0.415037	0.0849625	0.5	0.616667	0.209949	(2.627, -3.457)
Flotillin-1 OS=Homo sapiens GN=FLOT1 PE=1 SV=3	sp|O75955|FLOT1_HUMAN	O75955	FLOT1	-0.707519	-0.415037	0.292481	0.639021	0.194485	(4.854, -6.269)
IgG receptor FcRn large subunit p51 OS=Homo sapiens GN=FCGRT PE=1 SV=1	sp|P55899|FCGRN_HUMAN	P55899	FCGRT	-2.08496	-1	1.08496	0.0529811	1.27588	(0.066, -4.236)
60S ribosomal protein L12 OS=Homo sapiens GN=RPL12 PE=1 SV=1	sp|P30050|RL12_HUMAN	P30050	RPL12	-1.16096	0	1.16096	0.0186859	1.72849	(-0.468, -1.854)
26S protease regulatory subunit 7 OS=Homo sapiens GN=PSMC2 PE=1 SV=3	sp|P35998|PRS7_HUMAN	P35998	PSMC2	-1.36848	-0.707519	0.660964	0.198824	0.70153	(1.741, -4.478)
Isoform 2 of Cullin-associated NEDD8-dissociated protein 1 OS=Homo sapiens GN=CAND1	sp|Q86VP6-2|CAND1_HUMAN,sp|Q86VP6|CAND1_HUMAN	Q86VP6-2	CAND1	-1.90368	-1	0.903677	0.16974	0.770215	(1.985, -5.792)
Matrix metalloproteinase-14 OS=Homo sapiens GN=MMP14 PE=1 SV=3	sp|P50281|MMP14_HUMAN	P50281	MMP14	-1.69616	-1	0.696159	0.0042703	2.36954	(-1.218, -2.175)
40S ribosomal protein S17-like OS=Homo sapiens GN=RPS17L PE=1 SV=1	sp|P0CW22|RS17L_HUMAN	P0CW22		-1.20752	-0.707519	0.5	0.512256	0.290513	(5.368, -7.783)
Tyrosine-protein kinase JAK1 OS=Homo sapiens GN=JAK1 PE=1 SV=2	sp|P23458|JAK1_HUMAN	P23458	JAK1	-0.868483	-0.207519	0.660964	0.160516	0.794481	(0.842, -2.579)
Synaptosomal-associated protein (Fragment) OS=Homo sapiens GN=SNAP23 PE=1 SV=1	tr|H3BV99|H3BV99_HUMAN	H3BV99	SNAP23	-0.611196	0.953445	1.56464	0.300262	0.5225	(1.287, -2.51)
Isoform 4 of E3 ubiquitin-protein ligase UBR4 OS=Homo sapiens GN=UBR4	sp|Q5T4S7-4|UBR4_HUMAN	Q5T4S7-4	UBR4	-1.16096	-1	0.160964	0.42265	0.374019	(3.834, -6.156)
Nidogen-1 OS=Homo sapiens GN=NID1 PE=1 SV=3	sp|P14543|NID1_HUMAN	P14543	NID1	-1.29248	-1	0.292481	0.42265	0.374019	(4.269, -6.854)
Isoform 2 of Annexin A11 OS=Homo sapiens GN=ANXA11	sp|P50995-2|ANX11_HUMAN,sp|P50995|ANX11_HUMAN	P50995-2	ANXA11	1.1112	1.80735	0.696159	0.00986584	2.00587	(1.59, 0.633)
Stathmin OS=Homo sapiens GN=STMN1 PE=1 SV=3	sp|P16949|STMN1_HUMAN	P16949	STMN1	-1.95345	-1	0.953445	0.033789	1.47122	(-0.368, -3.539)
Trifunctional purine biosynthetic protein adenosine-3 OS=Homo sapiens GN=GART PE=1 SV=1	sp|P22102|PUR2_HUMAN	P22102	GART	-1.20752	-0.415037	0.792481	0.0282871	1.54841	(-0.315, -2.1)
Collagen alpha-2(I) chain OS=Homo sapiens GN=COL1A2 PE=1 SV=7	sp|P08123|CO1A2_HUMAN,tr|A0A087WTA8|A0A087WTA8_HUMAN	P08123	COL1A2	-1.58496	-1	0.584963	0.253845	0.595432	(2.718, -5.888)
Keratin, type I cytoskeletal 14 OS=Homo sapiens GN=KRT14 PE=1 SV=4	sp|P02533|K1C14_HUMAN	P02533	KRT14	-1.5	-0.707519	0.792481	0.217767	0.662007	(2.135, -5.135)
Isoform 2 of ATP-citrate synthase OS=Homo sapiens GN=ACLY	sp|P53396-2|ACLY_HUMAN,sp|P53396|ACLY_HUMAN	P53396-2	ACLY	-1.79248	-1	0.792481	0.0131395	1.88142	(-0.9, -2.685)
Isoform 2 of Phosphoethanolamine/phosphocholine phosphatase OS=Homo sapiens GN=PHOSPHO1	sp|Q8TCT1-2|PHOP1_HUMAN,sp|Q8TCT1-3|PHOP1_HUMAN,sp|Q8TCT1|PHOP1_HUMAN	Q8TCT1-2	PHOSPHO1	-2.56464	-1	1.56464	0.00883786	2.05365	(-1.52, -3.609)
Isoform 2 of Histone deacetylase 2 OS=Homo sapiens GN=HDAC2	sp|Q92769-3|HDAC2_HUMAN,sp|Q92769|HDAC2_HUMAN	Q92769-3	HDAC2	-1.45345	-1	0.453445	0.236195	0.62673	(2.283, -5.19)
Isoform Short of Endoglin OS=Homo sapiens GN=ENG	sp|P17813-2|EGLN_HUMAN,sp|P17813|EGLN_HUMAN	P17813-2	ENG	0.292481	-0.707519	-1	0.42265	0.374019	(1.551, -0.966)
Paralemmin-3 OS=Homo sapiens GN=PALM3 PE=1 SV=2	sp|A6NDB9|PALM3_HUMAN	A6NDB9	PALM3	0	-1	-1	1	0	(0, 0)
Ras-related protein Rap-1A OS=Homo sapiens GN=RAP1A PE=1 SV=1	sp|P62834|RAP1A_HUMAN	P62834	RAP1A	-0.5	1.69616	2.19616	0.505375	0.296386	(2.173, -3.173)
Lactadherin OS=Homo sapiens GN=MFGE8 PE=1 SV=2	sp|Q08431|MFGM_HUMAN	Q08431	MFGE8	-1.05774	1.29248	2.35022	0.146321	0.834693	(0.906, -3.021)
Isoform 3 of Exportin-2 OS=Homo sapiens GN=CSE1L	sp|P55060-3|XPO2_HUMAN,sp|P55060|XPO2_HUMAN	P55060-3	CSE1L	-0.5	-1	-0.5	0.42265	0.374019	(1.651, -2.651)
Integrin alpha-1 OS=Homo sapiens GN=ITGA1 PE=1 SV=2	sp|P56199|ITA1_HUMAN	P56199	ITGA1	-0.584963	-1	-0.415037	0	Inf	(-0.585, -0.585)
Reticulocalbin-1 OS=Homo sapiens GN=RCN1 PE=1 SV=1	sp|Q15293|RCN1_HUMAN	Q15293	RCN1	-0.792481	-0.707519	0.0849625	0.304712	0.516111	(1.7, -3.285)
Protein XRP2 OS=Homo sapiens GN=RP2 PE=1 SV=4	sp|O75695|XRP2_HUMAN	O75695	RP2	-0.868483	-0.707519	0.160964	0.121431	0.91567	(0.568, -2.305)
Integrin alpha-5 OS=Homo sapiens GN=ITGA5 PE=1 SV=2	sp|P08648|ITA5_HUMAN	P08648	ITGA5	0	0	0	1	0	(0, 0)
Peroxiredoxin-4 OS=Homo sapiens GN=PRDX4 PE=1 SV=1	sp|Q13162|PRDX4_HUMAN	Q13162	PRDX4	-0.160964	0.792481	0.953445	0.831233	0.0802773	(2.699, -3.021)
Methionine--tRNA ligase, cytoplasmic OS=Homo sapiens GN=MARS PE=1 SV=2	sp|P56192|SYMC_HUMAN	P56192	MARS	0	0.792481	0.792481	1	0	(3.525, -3.525)
Isoform 2 of Glutamine--fructose-6-phosphate aminotransferase [isomerizing] 1 OS=Homo sapiens GN=GFPT1	sp|Q06210-2|GFPT1_HUMAN,sp|Q06210|GFPT1_HUMAN	Q06210-2	GFPT1	-0.292481	-1	-0.707519	0.42265	0.374019	(0.966, -1.551)
sp|HBA_HUMAN|	sp|HBA_HUMAN|,sp|P69905|HBA_HUMAN	HBA_HUMAN		0	1.69616	1.69616	1	0	(0.677, -0.677)
Aminoacyl tRNA synthase complex-interacting multifunctional protein 2 OS=Homo sapiens GN=AIMP2 PE=1 SV=2	sp|Q13155|AIMP2_HUMAN	Q13155	AIMP2	-0.207519	-0.415037	-0.207519	0.42265	0.374019	(0.685, -1.1)
Isoform 2 of Hydroxyacyl-coenzyme A dehydrogenase, mitochondrial OS=Homo sapiens GN=HADH	sp|Q16836-2|HCDH_HUMAN,tr|A0A0A0MSE2|A0A0A0MSE2_HUMAN	Q16836-2	HADH	0.5	-0.207519	-0.707519	0.297943	0.525867	(2.043, -1.043)
Casein kinase II subunit alpha' OS=Homo sapiens GN=CSNK2A2 PE=1 SV=1	sp|P19784|CSK22_HUMAN	P19784	CSNK2A2	-0.5	-1	-0.5	0.42265	0.374019	(1.651, -2.651)
Cation-dependent mannose-6-phosphate receptor OS=Homo sapiens GN=M6PR PE=1 SV=1	sp|P20645|MPRD_HUMAN	P20645	M6PR	-0.584963	0	0.584963	0.617776	0.209169	(3.718, -4.888)
Pyruvate kinase (Fragment) OS=Homo sapiens GN=PKM PE=1 SV=1	tr|H3BTN5|H3BTN5_HUMAN	H3BTN5	PKM	-0.591353	3.38574	3.9771	0.0515373	1.28788	(0.01, -1.192)
Asparagine synthetase [glutamine-hydrolyzing] OS=Homo sapiens GN=ASNS PE=1 SV=4	sp|P08243|ASNS_HUMAN	P08243	ASNS	-0.742713	-0.0465547	0.696159	0.590697	0.228636	(4.294, -5.78)
Endoplasmic reticulum resident protein 44 OS=Homo sapiens GN=ERP44 PE=1 SV=1	sp|Q9BS26|ERP44_HUMAN	Q9BS26	ERP44	-1.08496	-1	0.0849625	0.162221	0.789894	(1.066, -3.236)
Isoform 2 of Eukaryotic translation initiation factor 3 subunit B OS=Homo sapiens GN=EIF3B	sp|P55884-2|EIF3B_HUMAN,sp|P55884|EIF3B_HUMAN	P55884-2	EIF3B	-0.292481	0	0.292481	0.42265	0.374019	(0.966, -1.551)
Transmembrane emp24 domain-containing protein 10 OS=Homo sapiens GN=TMED10 PE=1 SV=2	sp|P49755|TMEDA_HUMAN	P49755	TMED10	-0.207519	-0.707519	-0.5	0.754438	0.122376	(2.285, -2.7)
Enhancer of mRNA-decapping protein 3 OS=Homo sapiens GN=EDC3 PE=1 SV=1	sp|Q96F86|EDC3_HUMAN	Q96F86	EDC3	0	-1	-1	1	0	(0, 0)
ATP-dependent RNA helicase A OS=Homo sapiens GN=DHX9 PE=1 SV=4	sp|Q08211|DHX9_HUMAN	Q08211	DHX9	-0.584963	-1	-0.415037	0	Inf	(-0.585, -0.585)
Elongation factor Tu, mitochondrial OS=Homo sapiens GN=TUFM PE=1 SV=2	sp|P49411|EFTU_HUMAN	P49411	TUFM	0.292481	-0.707519	-1	0.42265	0.374019	(1.551, -0.966)
Nucleolin OS=Homo sapiens GN=NCL PE=1 SV=3	sp|P19338|NUCL_HUMAN	P19338	NCL	0.111196	0.696159	0.584963	0.922092	0.035226	(4.44, -4.218)
Gap junction alpha-1 protein OS=Homo sapiens GN=GJA1 PE=1 SV=2	sp|P17302|CXA1_HUMAN	P17302	GJA1	1	0.792481	-0.207519	0.346584	0.460191	(4.525, -2.525)
Enoyl-CoA hydratase, mitochondrial OS=Homo sapiens GN=ECHS1 PE=1 SV=4	sp|P30084|ECHM_HUMAN	P30084	ECHS1	-0.792481	-0.707519	0.0849625	0.304712	0.516111	(1.7, -3.285)
Isoform 2 of Serine-threonine kinase receptor-associated protein OS=Homo sapiens GN=STRAP	sp|Q9Y3F4-2|STRAP_HUMAN,sp|Q9Y3F4|STRAP_HUMAN	Q9Y3F4-2	STRAP	-1.79248	-1	0.792481	0.0131395	1.88142	(-0.9, -2.685)
Single-stranded DNA-binding protein, mitochondrial OS=Homo sapiens GN=SSBP1 PE=1 SV=1	sp|Q04837|SSBP_HUMAN	Q04837	SSBP1	1.45345	0.453445	-1	0.0080886	2.09213	(2.019, 0.888)
Lamina-associated polypeptide 2, isoform alpha OS=Homo sapiens GN=TMPO PE=1 SV=2	sp|P42166|LAP2A_HUMAN	P42166	TMPO	0	-1	-1	1	0	(0, 0)
Isoform 2 of Thioredoxin domain-containing protein 5 OS=Homo sapiens GN=TXNDC5	sp|Q8NBS9-2|TXND5_HUMAN,sp|Q8NBS9|TXND5_HUMAN,tr|Q86UY0|Q86UY0_HUMAN	Q8NBS9-2	TXNDC5	1	0	-1	0	Inf	(1, 1)
HLA class I histocompatibility antigen, B-44 alpha chain OS=Homo sapiens GN=HLA-B PE=1 SV=1	sp|P30481|1B44_HUMAN	P30481	HLA-B	0.631517	1.29248	0.660964	0.293852	0.531871	(2.558, -1.295)
Cytochrome b-c1 complex subunit 1, mitochondrial OS=Homo sapiens GN=UQCRC1 PE=1 SV=3	sp|P31930|QCR1_HUMAN	P31930	UQCRC1	-0.792481	-1	-0.207519	0.42265	0.374019	(2.617, -4.202)
Golgi-associated plant pathogenesis-related protein 1 OS=Homo sapiens GN=GLIPR2 PE=1 SV=3	sp|Q9H4G4|GAPR1_HUMAN	Q9H4G4	GLIPR2	-1.16096	-0.707519	0.453445	0.332763	0.477865	(2.782, -5.104)
Isoform 6 of Agrin OS=Homo sapiens GN=AGRN	sp|O00468-6|AGRIN_HUMAN	O00468-6	AGRN	-2.32193	-1	1.32193	0.42265	0.374019	(7.669, -12.312)
Isoform 1 of Core histone macro-H2A.1 OS=Homo sapiens GN=H2AFY	sp|O75367-2|H2AY_HUMAN,sp|O75367-3|H2AY_HUMAN,sp|O75367|H2AY_HUMAN	O75367-2	H2AFY	0.792481	-0.207519	-1	0.0622375	1.20595	(1.685, -0.1)
Isoform 2 of Hyaluronan-binding protein 2 OS=Homo sapiens GN=HABP2	sp|Q14520-2|HABP2_HUMAN,sp|Q14520|HABP2_HUMAN	Q14520-2	HABP2	0	-1	-1	1	0	(0, 0)
Glypican-2 OS=Homo sapiens GN=GPC2 PE=1 SV=1	sp|Q8N158|GPC2_HUMAN	Q8N158	GPC2	0	-1	-1	1	0	(0, 0)
Gamma-enolase OS=Homo sapiens GN=ENO2 PE=1 SV=3	sp|P09104|ENOG_HUMAN	P09104	ENO2	0.263034	1.58496	1.32193	0	Inf	(0.263, 0.263)
60S ribosomal protein L30 OS=Homo sapiens GN=RPL30 PE=1 SV=2	sp|P62888|RL30_HUMAN	P62888	RPL30	0.131517	0.584963	0.453445	0.893529	0.0488913	(3.868, -3.605)
Rho GDP-dissociation inhibitor 1 OS=Homo sapiens GN=ARHGDIA PE=1 SV=3	sp|P52565|GDIR1_HUMAN,tr|J3KTF8|J3KTF8_HUMAN,tr|J3QQX2|J3QQX2_HUMAN	P52565	ARHGDIA	-1.45345	0.792481	2.24593	0.0223475	1.65077	(-0.503, -2.404)
Alpha-2-HS-glycoprotein OS=Homo sapiens GN=AHSG PE=1 SV=1	sp|P02765|FETUA_HUMAN	P02765	AHSG	-0.292481	1	1.29248	0.42265	0.374019	(0.966, -1.551)
Complement component C8 beta chain OS=Homo sapiens GN=C8B PE=4 SV=1	tr|F5GY80|F5GY80_HUMAN,tr|F5H7G1|F5H7G1_HUMAN	F5GY80	C8B	0.453445	-0.0465547	-0.5	0.541289	0.266571	(3.126, -2.219)
Isoform 3 of Collagen alpha-1(XXI) chain OS=Homo sapiens GN=COL21A1	sp|Q96P44-3|COLA1_HUMAN,sp|Q96P44|COLA1_HUMAN,tr|F5GZK2|F5GZK2_HUMAN	Q96P44-3	COL21A1	1.79248	0.792481	-1	0.0131395	1.88142	(2.685, 0.9)
Calumenin OS=Homo sapiens GN=CALU PE=1 SV=2	sp|O43852|CALU_HUMAN	O43852	CALU	0.236966	1.32193	1.08496	0.682248	0.166058	(2.388, -1.914)
Vesicular integral-membrane protein VIP36 OS=Homo sapiens GN=LMAN2 PE=1 SV=1	sp|Q12907|LMAN2_HUMAN	Q12907	LMAN2	2	1	-1	0	Inf	(2, 2)
Catenin alpha-1 OS=Homo sapiens GN=CTNNA1 PE=1 SV=1	sp|P35221|CTNA1_HUMAN	P35221	CTNNA1	-1.59452	2.61441	4.20893	0.0325803	1.48704	(-0.325, -2.864)
Rab GDP dissociation inhibitor alpha OS=Homo sapiens GN=GDI1 PE=1 SV=2	sp|P31150|GDIA_HUMAN	P31150	GDI1	-0.0497678	1.69616	1.74593	0.919974	0.0362244	(1.836, -1.936)
Sodium-dependent phosphate transport protein 2B (Fragment) OS=Homo sapiens GN=SLC34A2 PE=4 SV=1	tr|D6RBC0|D6RBC0_HUMAN	D6RBC0	SLC34A2	-0.707519	0.0849625	0.792481	0.321295	0.493096	(1.622, -3.037)
Ras-related protein Rab-2A OS=Homo sapiens GN=RAB2A PE=1 SV=1	sp|P61019|RAB2A_HUMAN	P61019	RAB2A	-0.160964	0.792481	0.953445	0.740109	0.130704	(1.659, -1.981)
Fructose-bisphosphate aldolase A OS=Homo sapiens GN=ALDOA PE=1 SV=2	sp|P04075|ALDOA_HUMAN	P04075	ALDOA	0	3.48289	3.48289	1	0	(0.979, -0.979)
Protein ERGIC-53 OS=Homo sapiens GN=LMAN1 PE=1 SV=2	sp|P49257|LMAN1_HUMAN	P49257	LMAN1	0.707519	1	0.292481	0.136706	0.864214	(1.966, -0.551)
60S ribosomal protein L22 OS=Homo sapiens GN=RPL22 PE=1 SV=2	sp|P35268|RL22_HUMAN	P35268	RPL22	0.707519	1	0.292481	0.42265	0.374019	(3.752, -2.337)
Neutral alpha-glucosidase AB OS=Homo sapiens GN=GANAB PE=1 SV=3	sp|Q14697|GANAB_HUMAN	Q14697	GANAB	-0.636841	2.90689	3.54373	0.362155	0.441105	(1.703, -2.976)
Isoform Long of Glucose-6-phosphate 1-dehydrogenase OS=Homo sapiens GN=G6PD	sp|P11413-2|G6PD_HUMAN,sp|P11413|G6PD_HUMAN	P11413-2	G6PD	-0.0465547	-0.0465547	0	0.969126	0.0136198	(4.539, -4.632)
Isoform 2 of Myelin protein zero-like protein 1 OS=Homo sapiens GN=MPZL1	sp|O95297-2|MPZL1_HUMAN,sp|O95297|MPZL1_HUMAN	O95297-2	MPZL1	0.368483	0.321928	-0.0465547	0.42265	0.374019	(1.954, -1.217)
Isoform 2 of Sorcin OS=Homo sapiens GN=SRI	sp|P30626-2|SORCN_HUMAN,sp|P30626|SORCN_HUMAN,tr|C9J0K6|C9J0K6_HUMAN	P30626-2	SRI	1	0.292481	-0.707519	0.136834	0.863807	(2.78, -0.78)
60S acidic ribosomal protein P1 OS=Homo sapiens GN=RPLP1 PE=1 SV=1	sp|P05386|RLA1_HUMAN	P05386	RPLP1	-1.29248	0.953445	2.24593	0.0752927	1.12325	(0.326, -2.911)
Fructose-bisphosphate aldolase OS=Homo sapiens GN=ALDOC PE=1 SV=1	tr|A8MVZ9|A8MVZ9_HUMAN	A8MVZ9	ALDOC	0	0.792481	0.792481	1	0	(1.263, -1.263)
60S ribosomal protein L21 OS=Homo sapiens GN=RPL21 PE=1 SV=2	sp|P46778|RL21_HUMAN	P46778	RPL21	-0.131517	0.660964	0.792481	0.910245	0.0408415	(4.309, -4.572)
Isoform 2 of Small nuclear ribonucleoprotein Sm D3 OS=Homo sapiens GN=SNRPD3	sp|P62318-2|SMD3_HUMAN,sp|P62318|SMD3_HUMAN	P62318-2	SNRPD3	0	0.292481	0.292481	1	0	(1.78, -1.78)
Isoform 3 of Dynamin-2 OS=Homo sapiens GN=DNM2	sp|P50570-3|DYN2_HUMAN,sp|P50570-4|DYN2_HUMAN	P50570-3	DNM2	-0.792481	0.292481	1.08496	0.456898	0.340181	(2.935, -4.52)
10 kDa heat shock protein, mitochondrial OS=Homo sapiens GN=HSPE1 PE=1 SV=2	sp|P61604|CH10_HUMAN	P61604	HSPE1	-0.5	0.292481	0.792481	0.297943	0.525867	(1.043, -2.043)
Peflin OS=Homo sapiens GN=PEF1 PE=1 SV=1	sp|Q9UBV8|PEF1_HUMAN	Q9UBV8	PEF1	-0.0760015	0.0849625	0.160964	0.89822	0.0466173	(2.184, -2.336)
Fermitin family homolog 3 OS=Homo sapiens GN=FERMT3 PE=1 SV=1	sp|Q86UX7|URP2_HUMAN	Q86UX7	FERMT3	1	0.292481	-0.707519	0.321508	0.492808	(4.294, -2.294)
Zinc transporter ZIP6 OS=Homo sapiens GN=SLC39A6 PE=1 SV=3	sp|Q13433|S39A6_HUMAN	Q13433	SLC39A6	0.660964	-0.0465547	-0.707519	0.295219	0.529856	(2.685, -1.363)
Isoform 2 of Solute carrier family 43 member 3 OS=Homo sapiens GN=SLC43A3	sp|Q8NBI5-2|S43A3_HUMAN,sp|Q8NBI5|S43A3_HUMAN	Q8NBI5-2	SLC43A3	1.08496	0.0849625	-1	0.162221	0.789894	(3.236, -1.066)
HLA class I histocompatibility antigen, A-2 alpha chain OS=Homo sapiens GN=HLA-A PE=1 SV=1	sp|P01892|1A02_HUMAN	P01892	HLA-A	1.28011	3.08746	1.80735	0	Inf	(1.28, 1.28)
ADP-sugar pyrophosphatase OS=Homo sapiens GN=NUDT5 PE=1 SV=1	sp|Q9UKK9|NUDT5_HUMAN,tr|A6NFX8|A6NFX8_HUMAN	Q9UKK9	NUDT5	0.5	0.792481	0.292481	0.297943	0.525867	(2.043, -1.043)
Isoform 2 of Anoctamin-6 OS=Homo sapiens GN=ANO6	sp|Q4KMQ2-2|ANO6_HUMAN,sp|Q4KMQ2-3|ANO6_HUMAN,sp|Q4KMQ2|ANO6_HUMAN	Q4KMQ2-2	ANO6	-0.631517	-0.339036	0.292481	0.474402	0.323854	(2.478, -3.741)
Aldose reductase OS=Homo sapiens GN=AKR1B1 PE=1 SV=3	sp|P15121|ALDR_HUMAN	P15121	AKR1B1	0.368483	0.160964	-0.207519	0.69332	0.159067	(3.848, -3.111)
GTP-binding nuclear protein Ran OS=Homo sapiens GN=RAN PE=1 SV=1	tr|B5MDF5|B5MDF5_HUMAN	B5MDF5	RAN	-0.803841	0.696159	1.5	0.257131	0.589846	(1.4, -3.008)
Glyceraldehyde-3-phosphate dehydrogenase OS=Homo sapiens GN=GAPDH PE=1 SV=3	sp|P04406|G3P_HUMAN	P04406	GAPDH	-0.637087	4.23533	4.87242	0.13138	0.881472	(0.469, -1.743)
Signal peptidase complex subunit 2 OS=Homo sapiens GN=SPCS2 PE=1 SV=3	sp|Q15005|SPCS2_HUMAN,tr|A0A087WUC6|A0A087WUC6_HUMAN,tr|E9PI68|E9PI68_HUMAN,tr|E9PL01|E9PL01_HUMAN	Q15005	SPCS2	0.160964	0.160964	0	0.888331	0.0514254	(4.519, -4.197)
Isoform 2 of Extended synaptotagmin-1 OS=Homo sapiens GN=ESYT1	sp|Q9BSJ8-2|ESYT1_HUMAN,sp|Q9BSJ8|ESYT1_HUMAN	Q9BSJ8-2	ESYT1	-1.45345	-1	0.453445	0.236195	0.62673	(2.283, -5.19)
Protein FAM171A2 OS=Homo sapiens GN=FAM171A2 PE=1 SV=1	sp|A8MVW0|F1712_HUMAN	A8MVW0	FAM171A2	-1.79248	-1	0.792481	0.0131395	1.88142	(-0.9, -2.685)
Eukaryotic translation initiation factor 3 subunit F OS=Homo sapiens GN=EIF3F PE=1 SV=1	sp|O00303|EIF3F_HUMAN	O00303	EIF3F	-0.368483	-0.707519	-0.339036	0.660873	0.179882	(2.741, -3.478)
Ras-related protein Rab-1A OS=Homo sapiens GN=RAB1A PE=1 SV=3	sp|P62820|RAB1A_HUMAN	P62820	RAB1A	-1.20752	-0.415037	0.792481	0.267046	0.573414	(2.202, -4.617)
Histone H2A type 1-B/E OS=Homo sapiens GN=HIST1H2AB PE=1 SV=2	sp|P04908|H2A1B_HUMAN,sp|Q7L7L0|H2A3_HUMAN,sp|Q93077|H2A1C_HUMAN	P04908	HIST1H2AE;HIST1H2AB	-0.160964	2	2.16096	0.42265	0.374019	(0.532, -0.854)
Asparagine--tRNA ligase, cytoplasmic OS=Homo sapiens GN=NARS PE=1 SV=1	sp|O43776|SYNC_HUMAN	O43776	NARS	-1	-0.415037	0.584963	0	Inf	(-1, -1)
ATP-binding cassette sub-family E member 1 OS=Homo sapiens GN=ABCE1 PE=1 SV=1	sp|P61221|ABCE1_HUMAN	P61221	ABCE1	-0.792481	-1	-0.207519	0.42265	0.374019	(2.617, -4.202)
Syntaxin-binding protein 2 OS=Homo sapiens GN=STXBP2 PE=1 SV=1	tr|A0A087WWS7|A0A087WWS7_HUMAN	A0A087WWS7		-1.5	-1	0.5	0.095466	1.02015	(0.651, -3.651)
Isoform 2 of Transketolase OS=Homo sapiens GN=TKT	sp|P29401-2|TKT_HUMAN	P29401-2	TKT	-0.0351947	1.16096	1.19616	0.960656	0.0174323	(2.684, -2.755)
Isoform 2 of 40S ribosomal protein S24 OS=Homo sapiens GN=RPS24	sp|P62847-2|RS24_HUMAN,sp|P62847-3|RS24_HUMAN,sp|P62847-4|RS24_HUMAN,sp|P62847|RS24_HUMAN,tr|A0A087WUS0|A0A087WUS0_HUMAN,tr|E7ETK0|E7ETK0_HUMAN	P62847-2	RPS24	-1	-1	0	0.42265	0.374019	(3.303, -5.303)
Aspartate--tRNA ligase, cytoplasmic OS=Homo sapiens GN=DARS PE=1 SV=2	sp|P14868|SYDC_HUMAN	P14868	DARS	0.5	1	0.5	0.42265	0.374019	(2.651, -1.651)
V-type proton ATPase subunit d 1 OS=Homo sapiens GN=ATP6V0D1 PE=1 SV=1	tr|F5GYQ1|F5GYQ1_HUMAN	F5GYQ1	ATP6V0D1	-0.660964	-1	-0.339036	0.42265	0.374019	(2.183, -3.505)
60S ribosomal protein L9 OS=Homo sapiens GN=RPL9 PE=1 SV=1	sp|P32969|RL9_HUMAN	P32969	RPL9	-1.5	-1	0.5	0.095466	1.02015	(0.651, -3.651)
T-complex protein 1 subunit beta OS=Homo sapiens GN=CCT2 PE=1 SV=4	sp|P78371|TCPB_HUMAN	P78371	CCT2	-1.463	2.24593	3.70893	0.115033	0.939178	(0.879, -3.805)
X-ray repair cross-complementing protein 6 OS=Homo sapiens GN=XRCC6 PE=1 SV=2	sp|P12956|XRCC6_HUMAN,tr|B1AHC9|B1AHC9_HUMAN	P12956	XRCC6	0.0760015	0.160964	0.0849625	0.89822	0.0466173	(2.336, -2.184)
Surfeit locus protein 4 OS=Homo sapiens GN=SURF4 PE=1 SV=3	sp|O15260|SURF4_HUMAN,tr|Q5T8U5|Q5T8U5_HUMAN	O15260	SURF4	-0.111196	-0.207519	-0.0963225	0.915502	0.0383407	(3.878, -4.101)
Reticulon-3 OS=Homo sapiens GN=RTN3 PE=1 SV=2	sp|O95197|RTN3_HUMAN	O95197	RTN3	-1	-1	0	0.42265	0.374019	(3.303, -5.303)
60S ribosomal protein L32 OS=Homo sapiens GN=RPL32 PE=1 SV=1	tr|F8W727|F8W727_HUMAN	F8W727	RPL32	-0.5	0	0.5	0.42265	0.374019	(1.651, -2.651)
UDP-glucose 6-dehydrogenase OS=Homo sapiens GN=UGDH PE=1 SV=1	sp|O60701|UGDH_HUMAN	O60701	UGDH	-0.707519	-0.707519	0	0.567141	0.246309	(3.775, -5.19)
Testin OS=Homo sapiens GN=TES PE=1 SV=1	sp|Q9UGI8-2|TES_HUMAN,sp|Q9UGI8|TES_HUMAN	Q9UGI8-2	TES	-0.953445	-1	-0.0465547	0.122512	0.911822	(0.632, -2.539)
COP9 signalosome complex subunit 6 OS=Homo sapiens GN=COPS6 PE=1 SV=1	sp|Q7L5N1|CSN6_HUMAN,tr|E7EM64|E7EM64_HUMAN	Q7L5N1	COPS6	-0.792481	-1	-0.207519	0.42265	0.374019	(2.617, -4.202)
Lactoylglutathione lyase OS=Homo sapiens GN=GLO1 PE=1 SV=4	sp|Q04760|LGUL_HUMAN	Q04760	GLO1	-1.58496	-1	0.584963	0	Inf	(-1.585, -1.585)
Protein S100-A10 OS=Homo sapiens GN=S100A10 PE=1 SV=2	sp|P60903|S10AA_HUMAN	P60903	S100A10	-1.58496	-1	0.584963	0	Inf	(-1.585, -1.585)
40S ribosomal protein S5 OS=Homo sapiens GN=RPS5 PE=1 SV=4	sp|P46782|RS5_HUMAN,tr|M0R0F0|M0R0F0_HUMAN	P46782	RPS5	-0.631517	-0.0465547	0.584963	0.613545	0.212154	(3.954, -5.217)
Eukaryotic translation initiation factor 3 subunit G OS=Homo sapiens GN=EIF3G PE=1 SV=2	sp|O75821|EIF3G_HUMAN	O75821	EIF3G	-0.707519	-0.207519	0.5	0.321295	0.493096	(1.622, -3.037)
Annexin A4 OS=Homo sapiens GN=ANXA4 PE=1 SV=4	sp|P09525|ANXA4_HUMAN	P09525	ANXA4	-1.40368	0	1.40368	0.0736813	1.13264	(0.333, -3.141)
Isoform 2 of Macrophage-capping protein OS=Homo sapiens GN=CAPG	sp|P40121-2|CAPG_HUMAN,sp|P40121|CAPG_HUMAN	P40121-2	CAPG	-0.660964	-1	-0.339036	0.42265	0.374019	(2.183, -3.505)
Glia maturation factor beta OS=Homo sapiens GN=GMFB PE=1 SV=2	sp|P60983|GMFB_HUMAN	P60983	GMFB	-0.660964	-1	-0.339036	0.42265	0.374019	(2.183, -3.505)
Vesicle-associated membrane protein-associated protein A OS=Homo sapiens GN=VAPA PE=1 SV=3	sp|Q9P0L0|VAPA_HUMAN	Q9P0L0	VAPA	-1.29248	-1	0.292481	0.209262	0.679309	(1.752, -4.337)
Eukaryotic initiation factor 4A-I OS=Homo sapiens GN=EIF4A1 PE=1 SV=1	sp|P60842|IF4A1_HUMAN	P60842	EIF4A1	-1.96142	1.08496	3.04638	0.0841402	1.075	(0.655, -4.577)
60S ribosomal protein L24 OS=Homo sapiens GN=RPL24 PE=1 SV=1	sp|P83731|RL24_HUMAN,tr|C9JNW5|C9JNW5_HUMAN,tr|C9JXB8|C9JXB8_HUMAN	P83731	RPL24	-1.08496	-1	0.0849625	0.162221	0.789894	(1.066, -3.236)
Isoform 2 of Nucleosome assembly protein 1-like 4 OS=Homo sapiens GN=NAP1L4	sp|Q99733-2|NP1L4_HUMAN,sp|Q99733|NP1L4_HUMAN	Q99733-2	NAP1L4	-2.01118	0	2.01118	0.100122	0.999471	(0.954, -4.977)
Isoform 8 of Filamin-B OS=Homo sapiens GN=FLNB	sp|O75369-8|FLNB_HUMAN	O75369-8	FLNB	-3.01118	-1	2.01118	0.0486062	1.31331	(-0.046, -5.977)
Aminopeptidase N OS=Homo sapiens GN=ANPEP PE=1 SV=4	sp|P15144|AMPN_HUMAN	P15144	ANPEP	-1.95345	-1	0.953445	0.0905425	1.04315	(0.764, -4.671)
Transforming protein RhoA OS=Homo sapiens GN=RHOA PE=1 SV=1	sp|P61586|RHOA_HUMAN	P61586	RHOA	-0.694521	1.69616	2.39068	0.0336544	1.47296	(-0.132, -1.257)
Fructose-2,6-bisphosphatase TIGAR OS=Homo sapiens GN=TIGAR PE=1 SV=1	sp|Q9NQ88|TIGAR_HUMAN	Q9NQ88	TIGAR	-1.29248	-1	0.292481	0.209262	0.679309	(1.752, -4.337)
Isoform 2 of Integral membrane protein 2A OS=Homo sapiens GN=ITM2A	sp|O43736-2|ITM2A_HUMAN,sp|O43736|ITM2A_HUMAN	O43736-2	ITM2A	-1.32193	-1	0.321928	0	Inf	(-1.322, -1.322)
Tropomodulin-3 OS=Homo sapiens GN=TMOD3 PE=1 SV=1	sp|Q9NYL9|TMOD3_HUMAN	Q9NYL9	TMOD3	-1	-1	0	0.42265	0.374019	(3.303, -5.303)
Isoform 3 of Heterogeneous nuclear ribonucleoprotein D0 OS=Homo sapiens GN=HNRNPD	sp|Q14103-3|HNRPD_HUMAN,sp|Q14103|HNRPD_HUMAN	Q14103-3	HNRNPD	-2.45345	-0.5	1.95345	0.0585202	1.23269	(0.219, -5.126)
Isoform 5 of AP-3 complex subunit delta-1 OS=Homo sapiens GN=AP3D1	sp|O14617-5|AP3D1_HUMAN	O14617-5	AP3D1	-1	-1	0	0.42265	0.374019	(3.303, -5.303)
Caveolin-1 OS=Homo sapiens GN=CAV1 PE=1 SV=4	sp|Q03135|CAV1_HUMAN	Q03135	CAV1	-1.19616	0	1.19616	0.189472	0.722455	(1.434, -3.826)
14-3-3 protein epsilon OS=Homo sapiens GN=YWHAE PE=1 SV=1	sp|P62258|1433E_HUMAN	P62258	YWHAE	-1.49396	1.45345	2.94741	0.0161388	1.79213	(-0.667, -2.321)
Dynein light chain 1, cytoplasmic OS=Homo sapiens GN=DYNLL1 PE=1 SV=1	sp|P63167|DYL1_HUMAN	P63167	DYNLL1	-1.66096	-0.707519	0.953445	0.0717033	1.14446	(0.363, -3.685)
RuvB-like 2 OS=Homo sapiens GN=RUVBL2 PE=1 SV=3	sp|Q9Y230|RUVB2_HUMAN	Q9Y230	RUVBL2	-0.903677	0.5	1.40368	0.294893	0.530335	(1.861, -3.669)
Translation initiation factor eIF-2B subunit beta OS=Homo sapiens GN=EIF2B2 PE=1 SV=3	sp|P49770|EI2BB_HUMAN	P49770	EIF2B2	-1	-1	0	0.42265	0.374019	(3.303, -5.303)
Isoform 2 of ATP-dependent RNA helicase DDX3X OS=Homo sapiens GN=DDX3X	sp|O00571-2|DDX3X_HUMAN,sp|O00571|DDX3X_HUMAN	O00571-2	DDX3X	-0.415037	0.0849625	0.5	0.616667	0.209949	(2.627, -3.457)
Isoform 2 of Membrane-associated progesterone receptor component 2 OS=Homo sapiens GN=PGRMC2	sp|O15173-2|PGRC2_HUMAN	O15173-2	PGRMC2	-0.660964	-0.707519	-0.0465547	0.295219	0.529856	(1.363, -2.685)
Kinesin-1 heavy chain OS=Homo sapiens GN=KIF5B PE=1 SV=1	sp|P33176|KINH_HUMAN	P33176	KIF5B	-1.40368	-0.207519	1.19616	0.0860466	1.06527	(0.493, -3.3)
Valine--tRNA ligase OS=Homo sapiens GN=VARS PE=1 SV=4	sp|P26640|SYVC_HUMAN	P26640	VARS	-0.5	-0.415037	0.0849625	0.42265	0.374019	(1.651, -2.651)
C-1-tetrahydrofolate synthase, cytoplasmic OS=Homo sapiens GN=MTHFD1 PE=1 SV=3	sp|P11586|C1TC_HUMAN	P11586	MTHFD1	-0.953445	-1	-0.0465547	0.122512	0.911822	(0.632, -2.539)
Isoform 2 of Neural cell adhesion molecule L1 OS=Homo sapiens GN=L1CAM	sp|P32004-2|L1CAM_HUMAN,sp|P32004-3|L1CAM_HUMAN,sp|P32004|L1CAM_HUMAN	P32004-2	L1CAM	-0.792481	-1	-0.207519	0.42265	0.374019	(2.617, -4.202)
Nucleobindin-1 OS=Homo sapiens GN=NUCB1 PE=1 SV=4	sp|Q02818|NUCB1_HUMAN	Q02818	NUCB1	-1.08496	-1	0.0849625	0.162221	0.789894	(1.066, -3.236)
Importin-4 OS=Homo sapiens GN=IPO4 PE=1 SV=1	tr|H0YN14|H0YN14_HUMAN	H0YN14	IPO4	-0.368483	-0.707519	-0.339036	0.660873	0.179882	(2.741, -3.478)
Isoform Beta of Signal transducer and activator of transcription 1-alpha/beta OS=Homo sapiens GN=STAT1	sp|P42224-2|STAT1_HUMAN,sp|P42224|STAT1_HUMAN,tr|J3KPM9|J3KPM9_HUMAN	P42224-2	STAT1	-1.08496	-1	0.0849625	0.162221	0.789894	(1.066, -3.236)
Phosphoribosylformylglycinamidine synthase OS=Homo sapiens GN=PFAS PE=1 SV=4	sp|O15067|PUR4_HUMAN	O15067	PFAS	-1.29248	-1	0.292481	0.209262	0.679309	(1.752, -4.337)
Isoform 2 of Septin-2 OS=Homo sapiens GN=SEPT2	sp|Q15019-2|SEPT2_HUMAN	Q15019-2	SEPT2	-2.56464	-1	1.56464	0.00883786	2.05365	(-1.52, -3.609)
Argininosuccinate synthase OS=Homo sapiens GN=ASS1 PE=1 SV=2	sp|P00966|ASSY_HUMAN	P00966	ASS1	-1.08496	-1	0.0849625	0.162221	0.789894	(1.066, -3.236)
60S ribosomal protein L38 OS=Homo sapiens GN=RPL38 PE=1 SV=2	sp|P63173|RL38_HUMAN	P63173	RPL38	-0.5	-0.707519	-0.207519	0.613913	0.211893	(3.135, -4.135)
Alpha-soluble NSF attachment protein OS=Homo sapiens GN=NAPA PE=1 SV=3	sp|P54920|SNAA_HUMAN	P54920	NAPA	-1.16096	-1	0.160964	0.42265	0.374019	(3.834, -6.156)
Isoform 3 of Integrin alpha-V OS=Homo sapiens GN=ITGAV	sp|P06756-3|ITAV_HUMAN,sp|P06756|ITAV_HUMAN	P06756-3	ITGAV	-0.660964	-0.707519	-0.0465547	0.295219	0.529856	(1.363, -2.685)
Isoform 2 of Regulator of nonsense transcripts 1 OS=Homo sapiens GN=UPF1	sp|Q92900-2|RENT1_HUMAN,sp|Q92900|RENT1_HUMAN	Q92900-2	UPF1	-0.660964	-1	-0.339036	0.42265	0.374019	(2.183, -3.505)
Ataxin-10 OS=Homo sapiens GN=ATXN10 PE=1 SV=1	sp|Q9UBB4|ATX10_HUMAN	Q9UBB4	ATXN10	-1.29248	-1	0.292481	0.209262	0.679309	(1.752, -4.337)
Tyrosine-protein kinase Yes OS=Homo sapiens GN=YES1 PE=1 SV=3	sp|P07947|YES_HUMAN,tr|J3QRU1|J3QRU1_HUMAN	P07947	YES1	-1.41504	-0.415037	1	0	Inf	(-1.415, -1.415)
Proliferation-associated protein 2G4 OS=Homo sapiens GN=PA2G4 PE=1 SV=3	sp|Q9UQ80|PA2G4_HUMAN	Q9UQ80	PA2G4	-1	-1	0	0.42265	0.374019	(3.303, -5.303)
Protein FAM84B OS=Homo sapiens GN=FAM84B PE=1 SV=1	sp|Q96KN1|FA84B_HUMAN	Q96KN1	FAM84B	-0.584963	0	0.584963	0	Inf	(-0.585, -0.585)
40S ribosomal protein S28 OS=Homo sapiens GN=RPS28 PE=1 SV=1	sp|P62857|RS28_HUMAN	P62857	RPS28	-0.0760015	-0.415037	-0.339036	0.91896	0.0367033	(2.768, -2.92)
RuvB-like 1 OS=Homo sapiens GN=RUVBL1 PE=1 SV=1	sp|Q9Y265|RUVB1_HUMAN	Q9Y265	RUVBL1	-1.47968	0.0849625	1.56464	0.116868	0.932303	(0.912, -3.871)
Isoform A2 of Heterogeneous nuclear ribonucleoproteins A2/B1 OS=Homo sapiens GN=HNRNPA2B1	sp|P22626-2|ROA2_HUMAN,sp|P22626|ROA2_HUMAN	P22626-2	HNRNPA2B1	-1.20752	-0.415037	0.792481	0.267046	0.573414	(2.202, -4.617)
Synaptosomal-associated protein 25 OS=Homo sapiens GN=SNAP25 PE=1 SV=1	sp|P60880|SNP25_HUMAN	P60880	SNAP25	-1.5	-1	0.5	0.095466	1.02015	(0.651, -3.651)
Complement component C9 OS=Homo sapiens GN=C9 PE=1 SV=2	sp|P02748|CO9_HUMAN	P02748	C9	-0.160964	-0.207519	-0.0465547	0.740109	0.130704	(1.659, -1.981)
Adenosylhomocysteinase OS=Homo sapiens GN=AHCY PE=1 SV=4	sp|P23526|SAHH_HUMAN	P23526	AHCY	-2.3888	0.696159	3.08496	0.00341424	2.46671	(-1.787, -2.991)
Lethal(2) giant larvae protein homolog 1 OS=Homo sapiens GN=LLGL1 PE=1 SV=3	sp|Q15334|L2GL1_HUMAN,tr|A0A087WW77|A0A087WW77_HUMAN	Q15334	LLGL1	-1.69616	-1	0.696159	0.0042703	2.36954	(-1.218, -2.175)
Tubulin beta-6 chain OS=Homo sapiens GN=TUBB6 PE=1 SV=1	sp|Q9BUF5|TBB6_HUMAN	Q9BUF5	TUBB6	-3.05426	0	3.05426	0.1097	0.959794	(1.699, -7.807)
Importin-7 OS=Homo sapiens GN=IPO7 PE=1 SV=1	sp|O95373|IPO7_HUMAN	O95373	IPO7	-1.08496	-1	0.0849625	0.162221	0.789894	(1.066, -3.236)
tRNA-splicing ligase RtcB homolog OS=Homo sapiens GN=RTCB PE=1 SV=1	sp|Q9Y3I0|RTCB_HUMAN	Q9Y3I0	RTCB	-0.707519	-0.207519	0.5	0.321295	0.493096	(1.622, -3.037)
Neuropeptide Y receptor type 1 OS=Homo sapiens GN=NPY1R PE=1 SV=1	sp|P25929|NPY1R_HUMAN	P25929	NPY1R	-1.58496	-1	0.584963	0	Inf	(-1.585, -1.585)
26S proteasome non-ATPase regulatory subunit 12 OS=Homo sapiens GN=PSMD12 PE=1 SV=3	sp|O00232|PSD12_HUMAN	O00232	PSMD12	-0.792481	-1	-0.207519	0.42265	0.374019	(2.617, -4.202)
Eukaryotic translation initiation factor 5B OS=Homo sapiens GN=EIF5B PE=1 SV=4	sp|O60841|IF2P_HUMAN,tr|A0A087WUT6|A0A087WUT6_HUMAN	O60841	EIF5B	-0.660964	-1	-0.339036	0.42265	0.374019	(2.183, -3.505)
UV excision repair protein RAD23 homolog B OS=Homo sapiens GN=RAD23B PE=1 SV=1	sp|P54727|RD23B_HUMAN	P54727	RAD23B	-0.5	-0.707519	-0.207519	0.613913	0.211893	(3.135, -4.135)
G protein-coupled receptor kinase 5 OS=Homo sapiens GN=GRK5 PE=1 SV=1	sp|P34947|GRK5_HUMAN	P34947	GRK5	-0.660964	-1	-0.339036	0.42265	0.374019	(2.183, -3.505)
Isoform 1 of Voltage-dependent anion-selective channel protein 2 OS=Homo sapiens GN=VDAC2	sp|P45880-1|VDAC2_HUMAN,sp|P45880-2|VDAC2_HUMAN,sp|P45880|VDAC2_HUMAN,tr|A0A0A0MR02|A0A0A0MR02_HUMAN	P45880-1	VDAC2	-1.43723	-0.415037	1.0222	0.42265	0.374019	(4.747, -7.621)
Isoform 2 of AP-2 complex subunit alpha-2 OS=Homo sapiens GN=AP2A2	sp|O94973-2|AP2A2_HUMAN	O94973-2	AP2A2	-1.31871	-0.415037	0.903677	0.00529292	2.2763	(-0.904, -1.733)
Eukaryotic translation initiation factor 2 subunit 1 OS=Homo sapiens GN=EIF2S1 PE=1 SV=3	sp|P05198|IF2A_HUMAN	P05198	EIF2S1	-1	-0.207519	0.792481	0.0763897	1.11696	(0.263, -2.263)
Cysteine and histidine-rich domain-containing protein 1 OS=Homo sapiens GN=CHORDC1 PE=1 SV=2	sp|Q9UHD1|CHRD1_HUMAN	Q9UHD1	CHORDC1	-1.58496	-1	0.584963	0	Inf	(-1.585, -1.585)
Isoform Short of Ubiquitin carboxyl-terminal hydrolase 5 OS=Homo sapiens GN=USP5	sp|P45974-2|UBP5_HUMAN,sp|P45974|UBP5_HUMAN	P45974-2	USP5	-1.45345	-1	0.453445	0.0080886	2.09213	(-0.888, -2.019)
CD97 antigen OS=Homo sapiens GN=CD97 PE=1 SV=4	sp|P48960|CD97_HUMAN	P48960	ADGRE5	-1	-0.5	0.5	0.292893	0.533291	(2.042, -4.042)
Isoform 2 of GMP synthase [glutamine-hydrolyzing] OS=Homo sapiens GN=GMPS	sp|P49915-2|GUAA_HUMAN,sp|P49915|GUAA_HUMAN	P49915-2	GMPS	0	0.292481	0.292481	1	0	(1.78, -1.78)
Isoform 2 of Nicastrin OS=Homo sapiens GN=NCSTN	sp|Q92542-2|NICA_HUMAN	Q92542-2	NCSTN	-1.58496	-1	0.584963	0	Inf	(-1.585, -1.585)
Hsp90 co-chaperone Cdc37 OS=Homo sapiens GN=CDC37 PE=1 SV=1	sp|Q16543|CDC37_HUMAN	Q16543	CDC37	-1.08496	-1	0.0849625	0.162221	0.789894	(1.066, -3.236)
Ubiquitin-like protein ISG15 (Fragment) OS=Homo sapiens GN=ISG15 PE=1 SV=1	tr|A0A096LNZ9|A0A096LNZ9_HUMAN,tr|A0A096LPJ4|A0A096LPJ4_HUMAN	A0A096LNZ9	ISG15	-0.207519	-0.415037	-0.207519	0.817932	0.0872827	(3.202, -3.617)
ADP-ribosylation factor 5 OS=Homo sapiens GN=ARF5 PE=1 SV=2	sp|P84085|ARF5_HUMAN	P84085	ARF5	-1.20752	-0.207519	1	0.0282871	1.54841	(-0.315, -2.1)
Tubulin alpha-4A chain OS=Homo sapiens GN=TUBA4A PE=1 SV=1	sp|P68366|TBA4A_HUMAN	P68366	TUBA4A	-1.11828	3.55164	4.66993	0.0123396	1.9087	(-0.579, -1.658)
26S proteasome non-ATPase regulatory subunit 14 OS=Homo sapiens GN=PSMD14 PE=1 SV=1	sp|O00487|PSDE_HUMAN	O00487	PSMD14	-1.6112	-0.707519	0.903677	0.231919	0.634663	(2.476, -5.698)
Tubulin alpha-1C chain OS=Homo sapiens GN=TUBA1C PE=1 SV=1	sp|Q9BQE3|TBA1C_HUMAN,tr|F5H5D3|F5H5D3_HUMAN	Q9BQE3	TUBA1C	-1.29693	3.1677	4.46463	0.022165	1.65433	(-0.452, -2.142)
Isoform 2 of Tubulin alpha-1A chain OS=Homo sapiens GN=TUBA1A	sp|Q71U36-2|TBA1A_HUMAN,sp|Q71U36|TBA1A_HUMAN	Q71U36-2	TUBA1A	-1.29464	3.48289	4.77753	0.0213461	1.67068	(-0.467, -2.122)
60S ribosomal protein L35a OS=Homo sapiens GN=RPL35A PE=1 SV=2	sp|P18077|RL35A_HUMAN	P18077	RPL35A	-0.792481	-1	-0.207519	0.42265	0.374019	(2.617, -4.202)
E3 ubiquitin/ISG15 ligase TRIM25 OS=Homo sapiens GN=TRIM25 PE=1 SV=2	sp|Q14258|TRI25_HUMAN	Q14258	TRIM25	-1.16096	-0.707519	0.453445	0.0685488	1.164	(0.219, -2.541)
Coronin-1B OS=Homo sapiens GN=CORO1B PE=1 SV=1	sp|Q9BR76|COR1B_HUMAN	Q9BR76	CORO1B	-0.915037	-0.415037	0.5	0.208729	0.680418	(1.236, -3.066)
60S ribosomal protein L27a OS=Homo sapiens GN=RPL27A PE=1 SV=2	sp|P46776|RL27A_HUMAN,tr|E9PLL6|E9PLL6_HUMAN	P46776	RPL27A	-1.41504	-0.415037	1	0	Inf	(-1.415, -1.415)
Galectin-3-binding protein OS=Homo sapiens GN=LGALS3BP PE=1 SV=1	sp|Q08380|LG3BP_HUMAN	Q08380	LGALS3BP	-2.74593	-1	1.74593	0.0230223	1.63785	(-0.922, -4.57)
Eukaryotic translation initiation factor 3 subunit I OS=Homo sapiens GN=EIF3I PE=1 SV=1	sp|Q13347|EIF3I_HUMAN	Q13347	EIF3I	-0.953445	-1	-0.0465547	0.122512	0.911822	(0.632, -2.539)
Isoform 3 of Coronin-1C OS=Homo sapiens GN=CORO1C	sp|Q9ULV4-3|COR1C_HUMAN	Q9ULV4-3	CORO1C	-0.868483	-0.707519	0.160964	0.121431	0.91567	(0.568, -2.305)
Tetraspanin-4 OS=Homo sapiens GN=TSPAN4 PE=1 SV=1	sp|O14817|TSN4_HUMAN,tr|A8MVV6|A8MVV6_HUMAN,tr|E9PN41|E9PN41_HUMAN,tr|J3KQ42|J3KQ42_HUMAN	O14817	TSPAN4	-0.707519	-0.207519	0.5	0.321295	0.493096	(1.622, -3.037)
Importin subunit beta-1 OS=Homo sapiens GN=KPNB1 PE=1 SV=2	sp|Q14974|IMB1_HUMAN	Q14974	KPNB1	-1.25125	1.79248	3.04373	0.027546	1.55994	(-0.339, -2.164)
Isoform 2 of 116 kDa U5 small nuclear ribonucleoprotein component OS=Homo sapiens GN=EFTUD2	sp|Q15029-2|U5S1_HUMAN	Q15029-2	EFTUD2	-0.792481	-1	-0.207519	0.42265	0.374019	(2.617, -4.202)
Isoform 2 of ATP-dependent RNA helicase DDX1 OS=Homo sapiens GN=DDX1	sp|Q92499-2|DDX1_HUMAN	Q92499-2	DDX1	-0.160964	0	0.160964	0.42265	0.374019	(0.532, -0.854)
Adenine phosphoribosyltransferase OS=Homo sapiens GN=APRT PE=1 SV=2	sp|P07741|APT_HUMAN	P07741	APRT	-0.792481	-0.707519	0.0849625	0.304712	0.516111	(1.7, -3.285)
Proteasome subunit beta type-1 OS=Homo sapiens GN=PSMB1 PE=1 SV=2	sp|P20618|PSB1_HUMAN	P20618	PSMB1	-0.953445	-1	-0.0465547	0.122512	0.911822	(0.632, -2.539)
Importin-9 OS=Homo sapiens GN=IPO9 PE=1 SV=3	sp|Q96P70|IPO9_HUMAN	Q96P70	IPO9	-0.453445	-0.5	-0.0465547	0.541289	0.266571	(2.219, -3.126)
Isoform 3 of Malignant T-cell-amplified sequence 1 OS=Homo sapiens GN=MCTS1	sp|Q9ULC4-3|MCTS1_HUMAN,sp|Q9ULC4|MCTS1_HUMAN	Q9ULC4-3	MCTS1	-1.5	-0.707519	0.792481	0.0526834	1.27833	(0.043, -3.043)
Density-regulated protein OS=Homo sapiens GN=DENR PE=1 SV=2	sp|O43583|DENR_HUMAN,tr|F8VVL1|F8VVL1_HUMAN	O43583	DENR	-1.29248	-1	0.292481	0.0475838	1.32254	(-0.034, -2.551)
Isoform 4 of Tyrosine-protein phosphatase non-receptor type substrate 1 OS=Homo sapiens GN=SIRPA	sp|P78324-4|SHPS1_HUMAN	P78324-4	SIRPA	-2.08496	-1	1.08496	0.0529811	1.27588	(0.066, -4.236)
Tubulin-specific chaperone A OS=Homo sapiens GN=TBCA PE=1 SV=3	sp|O75347|TBCA_HUMAN,tr|E5RJD8|E5RJD8_HUMAN	O75347	TBCA	-1.076	-0.415037	0.660964	0.0865815	1.06257	(0.383, -2.535)
Isoform 2 of DNA-dependent protein kinase catalytic subunit OS=Homo sapiens GN=PRKDC	sp|P78527-2|PRKDC_HUMAN	P78527-2	PRKDC	0.292481	-0.207519	-0.5	0.643123	0.191706	(2.622, -2.037)
Isoform 2 of Protein scribble homolog OS=Homo sapiens GN=SCRIB	sp|Q14160-2|SCRIB_HUMAN,sp|Q14160-3|SCRIB_HUMAN,sp|Q14160|SCRIB_HUMAN	Q14160-2	SCRIB	-0.792481	-1	-0.207519	0.0622375	1.20595	(0.1, -1.685)
Isoform 2 of Junctional adhesion molecule C OS=Homo sapiens GN=JAM3	sp|Q9BX67-2|JAM3_HUMAN,sp|Q9BX67|JAM3_HUMAN	Q9BX67-2	JAM3	0	-1	-1	1	0	(0, 0)
Protein lin-7 homolog A OS=Homo sapiens GN=LIN7A PE=1 SV=2	sp|O14910|LIN7A_HUMAN	O14910	LIN7A	0	-1	-1	1	0	(0, 0)
Suprabasin OS=Homo sapiens GN=SBSN PE=2 SV=2	sp|Q6UWP8|SBSN_HUMAN	Q6UWP8	SBSN	0	-1	-1	1	0	(0, 0)
Rho GDP-dissociation inhibitor 2 OS=Homo sapiens GN=ARHGDIB PE=1 SV=3	sp|P52566|GDIR2_HUMAN	P52566	ARHGDIB	-0.292481	-1	-0.707519	0.42265	0.374019	(0.966, -1.551)
Isoform 2 of Equilibrative nucleoside transporter 1 OS=Homo sapiens GN=SLC29A1	sp|Q99808-2|S29A1_HUMAN	Q99808-2	SLC29A1	0.707519	0	-0.707519	0.136706	0.864214	(1.966, -0.551)
MAGUK p55 subfamily member 6 OS=Homo sapiens GN=MPP6 PE=1 SV=2	sp|Q9NZW5|MPP6_HUMAN,tr|B8ZZG1|B8ZZG1_HUMAN	Q9NZW5	MPP6	0	-1	-1	1	0	(0, 0)
Thy-1 membrane glycoprotein OS=Homo sapiens GN=THY1 PE=1 SV=2	sp|P04216|THY1_HUMAN,tr|E9PIM6|E9PIM6_HUMAN,tr|E9PNQ8|E9PNQ8_HUMAN	P04216	THY1	0	-1	-1	1	0	(0, 0)
Histone H2A type 1 OS=Homo sapiens GN=HIST1H2AG PE=1 SV=2	sp|P0C0S8|H2A1_HUMAN,sp|P20671|H2A1D_HUMAN,sp|Q16777|H2A2C_HUMAN,sp|Q6FI13|H2A2A_HUMAN,sp|Q96KK5|H2A1H_HUMAN,sp|Q99878|H2A1J_HUMAN,sp|Q9BTM1|H2AJ_HUMAN	P0C0S8	HIST1H2AI;HIST1H2AG;HIST1H2AK;HIST1H2AL;HIST1H2AM	-0.0849625	2	2.08496	0.42265	0.374019	(0.281, -0.451)
Keratin, type II cytoskeletal 1b OS=Homo sapiens GN=KRT77 PE=2 SV=3	sp|Q7Z794|K2C1B_HUMAN	Q7Z794	KRT77	-1.08496	-1	0.0849625	0.162221	0.789894	(1.066, -3.236)
Desmoplakin OS=Homo sapiens GN=DSP PE=1 SV=3	sp|P15924|DESP_HUMAN	P15924	DSP	0	-1	-1	1	0	(0, 0)
Isoform 2 of Immunoglobulin superfamily member 3 OS=Homo sapiens GN=IGSF3	sp|O75054-2|IGSF3_HUMAN,sp|O75054|IGSF3_HUMAN	O75054-2	IGSF3	-0.292481	-1	-0.707519	0.42265	0.374019	(0.966, -1.551)
Plasma membrane calcium-transporting ATPase 3 OS=Homo sapiens GN=ATP2B3 PE=1 SV=3	sp|Q16720|AT2B3_HUMAN	Q16720	ATP2B3	-0.792481	0	0.792481	0.42265	0.374019	(2.617, -4.202)
Isoform 3 of Protocadherin Fat 4 OS=Homo sapiens GN=FAT4	sp|Q6V0I7-3|FAT4_HUMAN,sp|Q6V0I7|FAT4_HUMAN	Q6V0I7-3	FAT4	0	-1	-1	1	0	(0, 0)
Tetraspanin OS=Homo sapiens GN=TSPAN9 PE=3 SV=1	tr|B5MD23|B5MD23_HUMAN	B5MD23	TSPAN9	0	-1	-1	1	0	(0, 0)
Protein eva-1 homolog B OS=Homo sapiens GN=EVA1B PE=1 SV=1	sp|Q9NVM1|EVA1B_HUMAN	Q9NVM1	EVA1B	0	-1	-1	1	0	(0, 0)
Junction plakoglobin OS=Homo sapiens GN=JUP PE=1 SV=3	sp|P14923|PLAK_HUMAN	P14923	JUP	-0.292481	-1	-0.707519	0.42265	0.374019	(0.966, -1.551)
Sodium-dependent multivitamin transporter OS=Homo sapiens GN=SLC5A6 PE=2 SV=2	sp|Q9Y289|SC5A6_HUMAN	Q9Y289	SLC5A6	-0.5	-1	-0.5	0.42265	0.374019	(1.651, -2.651)
Isoform 2 of Choline transporter-like protein 1 OS=Homo sapiens GN=SLC44A1	sp|Q8WWI5-2|CTL1_HUMAN,sp|Q8WWI5-3|CTL1_HUMAN,sp|Q8WWI5|CTL1_HUMAN	Q8WWI5-2	SLC44A1	0.584963	-0.415037	-1	0	Inf	(0.585, 0.585)
Cell division control protein 42 homolog OS=Homo sapiens GN=CDC42 PE=1 SV=2	sp|P60953|CDC42_HUMAN	P60953	CDC42	-0.292481	-0.707519	-0.415037	0.42265	0.374019	(0.966, -1.551)
Epidermal growth factor-like protein 7 OS=Homo sapiens GN=EGFL7 PE=1 SV=3	sp|Q9UHF1|EGFL7_HUMAN	Q9UHF1	EGFL7	0	-1	-1	1	0	(0, 0)
Isoform 2 of Nck-associated protein 1 OS=Homo sapiens GN=NCKAP1	sp|Q9Y2A7-2|NCKP1_HUMAN,sp|Q9Y2A7|NCKP1_HUMAN	Q9Y2A7-2	NCKAP1	-0.5	-1	-0.5	0.42265	0.374019	(1.651, -2.651)
40S ribosomal protein S18 OS=Homo sapiens GN=RPS18 PE=1 SV=3	sp|P62269|RS18_HUMAN	P62269	RPS18	0.207519	0	-0.207519	0.42265	0.374019	(1.1, -0.685)
60S ribosomal protein L23 OS=Homo sapiens GN=RPL23 PE=1 SV=1	sp|P62829|RL23_HUMAN	P62829	RPL23	0.707519	0.792481	0.0849625	0.321295	0.493096	(3.037, -1.622)
Sodium-coupled neutral amino acid transporter 2 OS=Homo sapiens GN=SLC38A2 PE=1 SV=2	sp|Q96QD8|S38A2_HUMAN,tr|F8VUY8|F8VUY8_HUMAN	Q96QD8	SLC38A2	-0.292481	-1	-0.707519	0.42265	0.374019	(0.966, -1.551)
Heterogeneous nuclear ribonucleoprotein F OS=Homo sapiens GN=HNRNPF PE=1 SV=3	sp|P52597|HNRPF_HUMAN	P52597	HNRNPF	-1.58496	-1	0.584963	0	Inf	(-1.585, -1.585)
Proline-, glutamic acid- and leucine-rich protein 1 OS=Homo sapiens GN=PELP1 PE=1 SV=2	sp|Q8IZL8|PELP1_HUMAN,tr|C9JFV4|C9JFV4_HUMAN	Q8IZL8	PELP1	0	-1	-1	1	0	(0, 0)
Probable ATP-dependent RNA helicase DDX5 OS=Homo sapiens GN=DDX5 PE=1 SV=1	sp|P17844|DDX5_HUMAN	P17844	DDX5	-0.5	-1	-0.5	0.42265	0.374019	(1.651, -2.651)
Isoform 2 of Lon protease homolog, mitochondrial OS=Homo sapiens GN=LONP1	sp|P36776-2|LONM_HUMAN,sp|P36776|LONM_HUMAN	P36776-2	LONP1	0	-1	-1	1	0	(0, 0)
Testis-expressed sequence 10 protein OS=Homo sapiens GN=TEX10 PE=1 SV=2	sp|Q9NXF1|TEX10_HUMAN	Q9NXF1	TEX10	0	-1	-1	1	0	(0, 0)
ADP/ATP translocase 3 OS=Homo sapiens GN=SLC25A6 PE=1 SV=4	sp|P12236|ADT3_HUMAN	P12236	SLC25A6	0.868483	0.160964	-0.707519	0.121431	0.91567	(2.305, -0.568)
Alkyldihydroxyacetonephosphate synthase, peroxisomal OS=Homo sapiens GN=AGPS PE=1 SV=1	sp|O00116|ADAS_HUMAN	O00116	AGPS	0	-1	-1	1	0	(0, 0)
Acidic leucine-rich nuclear phosphoprotein 32 family member E OS=Homo sapiens GN=ANP32E PE=1 SV=1	sp|Q9BTT0|AN32E_HUMAN	Q9BTT0	ANP32E	0	-1	-1	1	0	(0, 0)
BAG family molecular chaperone regulator 2 OS=Homo sapiens GN=BAG2 PE=1 SV=1	sp|O95816|BAG2_HUMAN	O95816	BAG2	0.292481	-0.707519	-1	0.42265	0.374019	(1.551, -0.966)
Isoform 2 of Nicalin OS=Homo sapiens GN=NCLN	sp|Q969V3-2|NCLN_HUMAN	Q969V3-2	NCLN	0	-1	-1	1	0	(0, 0)
Saccharopine dehydrogenase-like oxidoreductase OS=Homo sapiens GN=SCCPDH PE=1 SV=1	sp|Q8NBX0|SCPDL_HUMAN	Q8NBX0	SCCPDH	0.292481	-0.707519	-1	0.42265	0.374019	(1.551, -0.966)
40S ribosomal protein S11 OS=Homo sapiens GN=RPS11 PE=1 SV=3	sp|P62280|RS11_HUMAN	P62280	RPS11	-0.292481	-1	-0.707519	0.42265	0.374019	(0.966, -1.551)
Eukaryotic translation initiation factor 5A-1 OS=Homo sapiens GN=EIF5A PE=1 SV=1	tr|I3L504|I3L504_HUMAN	I3L504	EIF5A	-1.424	0.660964	2.08496	0.16609	0.779656	(1.443, -4.291)
Ras-related protein Rab-35 OS=Homo sapiens GN=RAB35 PE=1 SV=1	sp|Q15286|RAB35_HUMAN,tr|F5H157|F5H157_HUMAN	Q15286	RAB35	-0.292481	0.5	0.792481	0.643123	0.191706	(2.037, -2.622)
Dolichyl-diphosphooligosaccharide--protein glycosyltransferase subunit 2 OS=Homo sapiens GN=RPN2 PE=1 SV=3	sp|P04844|RPN2_HUMAN	P04844	RPN2	-0.736966	0.0849625	0.821928	0.406737	0.390687	(2.305, -3.779)
40S ribosomal protein S4, X isoform OS=Homo sapiens GN=RPS4X PE=1 SV=2	sp|P62701|RS4X_HUMAN	P62701	RPS4X	-1.19616	0	1.19616	0.189472	0.722455	(1.434, -3.826)
Non-POU domain-containing octamer-binding protein OS=Homo sapiens GN=NONO PE=1 SV=4	sp|Q15233|NONO_HUMAN	Q15233	NONO	-0.131517	-0.339036	-0.207519	0.866955	0.0620032	(2.849, -3.112)
Isoform 2 of Reticulocalbin-2 OS=Homo sapiens GN=RCN2	sp|Q14257-2|RCN2_HUMAN	Q14257-2	RCN2	0	-1	-1	1	0	(0, 0)
Mitochondrial carrier homolog 2 OS=Homo sapiens GN=MTCH2 PE=1 SV=1	sp|Q9Y6C9|MTCH2_HUMAN	Q9Y6C9	MTCH2	0	-1	-1	1	0	(0, 0)
Cytochrome c oxidase subunit 5A, mitochondrial OS=Homo sapiens GN=COX5A PE=1 SV=2	sp|P20674|COX5A_HUMAN	P20674	COX5A	-0.5	-1	-0.5	0.42265	0.374019	(1.651, -2.651)
ADP/ATP translocase 2 OS=Homo sapiens GN=SLC25A5 PE=1 SV=7	sp|P05141|ADT2_HUMAN	P05141	SLC25A5	0.292481	-0.415037	-0.707519	0.42265	0.374019	(1.551, -0.966)
Transmembrane protein 43 OS=Homo sapiens GN=TMEM43 PE=1 SV=1	sp|Q9BTV4|TMM43_HUMAN	Q9BTV4	TMEM43	0	-1	-1	1	0	(0, 0)
Isoform 2 of Coatomer subunit alpha OS=Homo sapiens GN=COPA	sp|P53621-2|COPA_HUMAN,sp|P53621|COPA_HUMAN	P53621-2	COPA	-0.292481	-0.707519	-0.415037	0.42265	0.374019	(0.966, -1.551)
Isoform 2 of DnaJ homolog subfamily C member 10 OS=Homo sapiens GN=DNAJC10	sp|Q8IXB1-2|DJC10_HUMAN,sp|Q8IXB1|DJC10_HUMAN	Q8IXB1-2	DNAJC10	0	-1	-1	1	0	(0, 0)
Polypeptide N-acetylgalactosaminyltransferase 2 OS=Homo sapiens GN=GALNT2 PE=1 SV=1	sp|Q10471|GALT2_HUMAN	Q10471	GALNT2	0	-1	-1	1	0	(0, 0)
Acetyl-CoA acetyltransferase, mitochondrial OS=Homo sapiens GN=ACAT1 PE=1 SV=1	sp|P24752|THIL_HUMAN	P24752	ACAT1	0.292481	-0.707519	-1	0.42265	0.374019	(1.551, -0.966)
Isoform 2 of Coxsackievirus and adenovirus receptor OS=Homo sapiens GN=CXADR	sp|P78310-2|CXAR_HUMAN,sp|P78310-6|CXAR_HUMAN,sp|P78310|CXAR_HUMAN	P78310-2	CXADR	0	-1	-1	1	0	(0, 0)
Mesencephalic astrocyte-derived neurotrophic factor OS=Homo sapiens GN=MANF PE=1 SV=3	sp|P55145|MANF_HUMAN	P55145		-0.5	-1	-0.5	0.42265	0.374019	(1.651, -2.651)
Peptidyl-prolyl cis-trans isomerase F, mitochondrial OS=Homo sapiens GN=PPIF PE=1 SV=1	sp|P30405|PPIF_HUMAN	P30405	PPIF	0	-1	-1	1	0	(0, 0)
Spectrin alpha chain, non-erythrocytic 1 OS=Homo sapiens GN=SPTAN1 PE=1 SV=3	sp|Q13813|SPTN1_HUMAN	Q13813	SPTAN1	0.5	-0.207519	-0.707519	0.297943	0.525867	(2.043, -1.043)
Cytochrome c oxidase subunit 2 OS=Homo sapiens GN=MT-CO2 PE=1 SV=1	sp|P00403|COX2_HUMAN	P00403	MT-CO2	0	-1	-1	1	0	(0, 0)
Protein canopy homolog 2 OS=Homo sapiens GN=CNPY2 PE=1 SV=1	sp|Q9Y2B0|CNPY2_HUMAN	Q9Y2B0	CNPY2	-0.292481	-1	-0.707519	0.42265	0.374019	(0.966, -1.551)
Isoform 2 of Mitotic checkpoint protein BUB3 OS=Homo sapiens GN=BUB3	sp|O43684-2|BUB3_HUMAN,sp|O43684|BUB3_HUMAN,tr|J3QT28|J3QT28_HUMAN	O43684-2	BUB3	-0.292481	-1	-0.707519	0.42265	0.374019	(0.966, -1.551)
Nuclear migration protein nudC OS=Homo sapiens GN=NUDC PE=1 SV=1	sp|Q9Y266|NUDC_HUMAN	Q9Y266	NUDC	-1	-0.415037	0.584963	0	Inf	(-1, -1)
39S ribosomal protein L1, mitochondrial OS=Homo sapiens GN=MRPL1 PE=1 SV=2	sp|Q9BYD6|RM01_HUMAN	Q9BYD6	MRPL1	0	-1	-1	1	0	(0, 0)
Monoacylglycerol lipase ABHD6 OS=Homo sapiens GN=ABHD6 PE=2 SV=1	sp|Q9BV23|ABHD6_HUMAN	Q9BV23	ABHD6	-1.08496	-1	0.0849625	0.162221	0.789894	(1.066, -3.236)
Casein kinase II subunit beta OS=Homo sapiens GN=CSNK2B PE=1 SV=1	sp|P67870|CSK2B_HUMAN,tr|Q5SRQ6|Q5SRQ6_HUMAN	P67870	CSNK2B	0.207519	0.5	0.292481	0.833006	0.079352	(3.935, -3.52)
Isoform 2 of Prolyl 4-hydroxylase subunit alpha-1 OS=Homo sapiens GN=P4HA1	sp|P13674-2|P4HA1_HUMAN,sp|P13674-3|P4HA1_HUMAN,sp|P13674|P4HA1_HUMAN	P13674-2	P4HA1	0	-1	-1	1	0	(0, 0)
Mitochondrial import receptor subunit TOM40 homolog OS=Homo sapiens GN=TOMM40 PE=1 SV=1	sp|O96008|TOM40_HUMAN	O96008	TOMM40	0	0.453445	0.453445	1	0	(0.8, -0.8)
60S ribosomal protein L14 OS=Homo sapiens GN=RPL14 PE=1 SV=4	sp|P50914|RL14_HUMAN	P50914	RPL14	0	0	0	1	0	(0, 0)
Isoform 2 of Serine/threonine-protein kinase 26 OS=Homo sapiens GN=STK26	sp|Q9P289-2|STK26_HUMAN,sp|Q9P289|STK26_HUMAN,tr|B4E0Y9|B4E0Y9_HUMAN,tr|Q8NBY1|Q8NBY1_HUMAN	Q9P289-2	STK26	-0.584963	-1	-0.415037	0	Inf	(-0.585, -0.585)
ATP-binding cassette sub-family D member 3 OS=Homo sapiens GN=ABCD3 PE=1 SV=1	sp|P28288|ABCD3_HUMAN	P28288	ABCD3	0	-1	-1	1	0	(0, 0)
Pigment epithelium-derived factor OS=Homo sapiens GN=SERPINF1 PE=1 SV=4	sp|P36955|PEDF_HUMAN	P36955	SERPINF1	0.453445	-0.0465547	-0.5	0.541289	0.266571	(3.126, -2.219)
Eukaryotic translation initiation factor 3 subunit A OS=Homo sapiens GN=EIF3A PE=1 SV=1	sp|Q14152|EIF3A_HUMAN	Q14152	EIF3A	-0.584963	-1	-0.415037	0	Inf	(-0.585, -0.585)
Isoform 2 of Pyrroline-5-carboxylate reductase 1, mitochondrial OS=Homo sapiens GN=PYCR1	sp|P32322-2|P5CR1_HUMAN,sp|P32322-3|P5CR1_HUMAN,sp|P32322|P5CR1_HUMAN	P32322-2	PYCR1	0.292481	-0.707519	-1	0.42265	0.374019	(1.551, -0.966)
Transmembrane protein 165 OS=Homo sapiens GN=TMEM165 PE=1 SV=1	sp|Q9HC07|TM165_HUMAN	Q9HC07	TMEM165	-0.292481	-1	-0.707519	0.42265	0.374019	(0.966, -1.551)
Ragulator complex protein LAMTOR1 OS=Homo sapiens GN=LAMTOR1 PE=1 SV=2	sp|Q6IAA8|LTOR1_HUMAN	Q6IAA8	LAMTOR1	0	-1	-1	1	0	(0, 0)
Dihydrolipoyllysine-residue acetyltransferase component of pyruvate dehydrogenase complex, mitochondrial OS=Homo sapiens GN=DLAT PE=1 SV=3	sp|P10515|ODP2_HUMAN,tr|E9PEJ4|E9PEJ4_HUMAN	P10515	DLAT	0	-1	-1	1	0	(0, 0)
Isoform 2 of Calponin-3 OS=Homo sapiens GN=CNN3	sp|Q15417-2|CNN3_HUMAN	Q15417-2	CNN3	0	-1	-1	1	0	(0, 0)
Isoform 2 of Very-long-chain (3R)-3-hydroxyacyl-CoA dehydratase 3 OS=Homo sapiens GN=PTPLAD1	sp|Q9P035-2|HACD3_HUMAN,sp|Q9P035|HACD3_HUMAN	Q9P035-2	HACD3	-0.292481	-1	-0.707519	0.42265	0.374019	(0.966, -1.551)
ERO1-like protein alpha OS=Homo sapiens GN=ERO1L PE=1 SV=2	sp|Q96HE7|ERO1A_HUMAN	Q96HE7	ERO1A	0	-1	-1	1	0	(0, 0)
39S ribosomal protein L41, mitochondrial OS=Homo sapiens GN=MRPL41 PE=1 SV=1	sp|Q8IXM3|RM41_HUMAN	Q8IXM3	MRPL41	0	-1	-1	1	0	(0, 0)
Mitochondrial import receptor subunit TOM70 OS=Homo sapiens GN=TOMM70A PE=1 SV=1	sp|O94826|TOM70_HUMAN	O94826	TOMM70	0.292481	-0.707519	-1	0.42265	0.374019	(1.551, -0.966)
Isoform Cytoplasmic of Fumarate hydratase, mitochondrial OS=Homo sapiens GN=FH	sp|P07954-2|FUMH_HUMAN,sp|P07954|FUMH_HUMAN	P07954-2	FH	0.660964	-0.0465547	-0.707519	0.295219	0.529856	(2.685, -1.363)
Ribonucleoside-diphosphate reductase large subunit OS=Homo sapiens GN=RRM1 PE=1 SV=1	sp|P23921|RIR1_HUMAN	P23921	RRM1	-0.5	-1	-0.5	0.42265	0.374019	(1.651, -2.651)
LETM1 and EF-hand domain-containing protein 1, mitochondrial OS=Homo sapiens GN=LETM1 PE=1 SV=1	sp|O95202|LETM1_HUMAN	O95202	LETM1	0	-1	-1	1	0	(0, 0)
Junctional adhesion molecule A OS=Homo sapiens GN=F11R PE=1 SV=1	sp|Q9Y624|JAM1_HUMAN,tr|A0A087WY82|A0A087WY82_HUMAN	Q9Y624	F11R	-0.207519	-0.707519	-0.5	0.754438	0.122376	(2.285, -2.7)
Elongation factor 1-alpha 2 OS=Homo sapiens GN=EEF1A2 PE=1 SV=1	sp|Q05639|EF1A2_HUMAN	Q05639	EEF1A2	-0.105752	3.1677	3.27345	0.653669	0.184642	(0.766, -0.977)
40S ribosomal protein S23 OS=Homo sapiens GN=RPS23 PE=1 SV=3	sp|P62266|RS23_HUMAN	P62266	RPS23	-0.292481	-1	-0.707519	0.42265	0.374019	(0.966, -1.551)
Isoform 2 of Cyclin-dependent kinase 1 OS=Homo sapiens GN=CDK1	sp|P06493-2|CDK1_HUMAN,sp|P06493|CDK1_HUMAN,tr|A0A024QZP7|A0A024QZP7_HUMAN,tr|A0A087WY43|A0A087WY43_HUMAN	P06493-2	CDK1	0	-1	-1	1	0	(0, 0)
Midkine OS=Homo sapiens GN=MDK PE=1 SV=1	sp|P21741|MK_HUMAN,tr|E9PLM6|E9PLM6_HUMAN,tr|E9PPJ5|E9PPJ5_HUMAN	P21741	MDK	0	-1	-1	1	0	(0, 0)
GTP-binding protein Rheb OS=Homo sapiens GN=RHEB PE=1 SV=1	sp|Q15382|RHEB_HUMAN	Q15382	RHEB	0	-1	-1	1	0	(0, 0)
Nucleolar RNA helicase 2 OS=Homo sapiens GN=DDX21 PE=1 SV=5	sp|Q9NR30|DDX21_HUMAN	Q9NR30	DDX21	0	-1	-1	1	0	(0, 0)
Isoform 3 of Peripheral plasma membrane protein CASK OS=Homo sapiens GN=CASK	sp|O14936-3|CSKP_HUMAN,sp|O14936|CSKP_HUMAN	O14936-3	CASK	0	-1	-1	1	0	(0, 0)
Aflatoxin B1 aldehyde reductase member 2 OS=Homo sapiens GN=AKR7A2 PE=1 SV=3	sp|O43488|ARK72_HUMAN,tr|H3BLU7|H3BLU7_HUMAN	O43488	AKR7A2	0	-1	-1	1	0	(0, 0)
Isoform 3 of Ras-related protein Ral-B OS=Homo sapiens GN=RALB	sp|P11234-3|RALB_HUMAN	P11234-3	RALB	-0.0465547	-0.0465547	0	0.911017	0.0404733	(1.539, -1.632)
Solute carrier family 23 member 2 OS=Homo sapiens GN=SLC23A2 PE=1 SV=1	sp|Q9UGH3|S23A2_HUMAN	Q9UGH3	SLC23A2	-0.792481	-1	-0.207519	0.0622375	1.20595	(0.1, -1.685)
Growth/differentiation factor 6 OS=Homo sapiens GN=GDF6 PE=1 SV=1	sp|Q6KF10|GDF6_HUMAN	Q6KF10	GDF6	0	-1	-1	1	0	(0, 0)
60S ribosomal protein L10 OS=Homo sapiens GN=RPL10 PE=1 SV=4	sp|P27635|RL10_HUMAN,tr|X1WI28|X1WI28_HUMAN	P27635	RPL10	-0.341259	2.16993	2.51118	0.21314	0.671335	(0.473, -1.156)
Syndecan binding protein (Syntenin), isoform CRA_a OS=Homo sapiens GN=SDCBP PE=1 SV=1	tr|G5EA09|G5EA09_HUMAN	G5EA09	SDCBP	2.09293	2.7539	0.660964	0.0874232	1.05837	(4.946, -0.76)
Serine/threonine-protein phosphatase 2A 65 kDa regulatory subunit A alpha isoform OS=Homo sapiens GN=PPP2R1A PE=1 SV=4	sp|P30153|2AAA_HUMAN	P30153	PPP2R1A	-1.7187	0.292481	2.01118	0.148612	0.827946	(1.503, -4.94)
26S protease regulatory subunit 6A OS=Homo sapiens GN=PSMC3 PE=1 SV=3	sp|P17980|PRS6A_HUMAN,tr|E9PM69|E9PM69_HUMAN,tr|R4GNH3|R4GNH3_HUMAN	P17980	PSMC3	-2.0982	-0.207519	1.89068	0.0741209	1.13006	(0.507, -4.703)
Calmodulin OS=Homo sapiens GN=CALM1 PE=1 SV=2	sp|P62158|CALM_HUMAN,tr|E7EMB3|E7EMB3_HUMAN,tr|E7ETZ0|E7ETZ0_HUMAN,tr|H0Y7A7|H0Y7A7_HUMAN	P62158	CALM2;CALM3;CALM1	-0.818715	1.58496	2.40368	0.179727	0.745386	(0.918, -2.556)
HLA class I histocompatibility antigen, A-68 alpha chain OS=Homo sapiens GN=HLA-A PE=1 SV=4	sp|P01891|1A68_HUMAN	P01891	HLA-A	1.30102	3.2047	1.90368	0.0133296	1.87518	(1.954, 0.648)
Adenylate kinase 2, mitochondrial OS=Homo sapiens GN=AK2 PE=1 SV=2	sp|P54819|KAD2_HUMAN	P54819	AK2	0.660964	0.160964	-0.5	0.335267	0.474609	(2.921, -1.599)
Syntenin-1 OS=Homo sapiens GN=SDCBP PE=1 SV=1	sp|O00560|SDCB1_HUMAN	O00560	SDCBP	2.09293	2.7539	0.660964	0.0874232	1.05837	(4.946, -0.76)
Protein DJ-1 OS=Homo sapiens GN=PARK7 PE=1 SV=2	sp|Q99497|PARK7_HUMAN	Q99497	PARK7	-0.576002	0.0849625	0.660964	0.440978	0.355583	(2.023, -3.175)
Ras-related protein Rap-1b-like protein OS=Homo sapiens PE=2 SV=1	sp|A6NIZ1|RP1BL_HUMAN	A6NIZ1	AC113404.1	-0.382767	2.24593	2.62869	0.496968	0.303671	(1.618, -2.384)
Isoform 2 of Neutral alpha-glucosidase AB OS=Homo sapiens GN=GANAB	sp|Q14697-2|GANAB_HUMAN	Q14697-2	GANAB	-0.975545	2.24593	3.22147	0.267465	0.572733	(1.783, -3.734)
Programmed cell death protein 6 OS=Homo sapiens GN=PDCD6 PE=1 SV=1	sp|O75340|PDCD6_HUMAN	O75340	PDCD6	0.423998	1.98864	1.56464	0.296575	0.527866	(1.727, -0.879)
Proteasome activator complex subunit 2 OS=Homo sapiens GN=PSME2 PE=1 SV=4	sp|Q9UL46|PSME2_HUMAN,tr|A0A087X1Z3|A0A087X1Z3_HUMAN	Q9UL46	PSME2	-0.160964	0.792481	0.953445	0.831233	0.0802773	(2.699, -3.021)
Keratin, type II cytoskeletal 2 epidermal OS=Homo sapiens GN=KRT2 PE=1 SV=2	sp|P35908|K22E_HUMAN	P35908	KRT2	-0.472429	3.45345	3.92587	0.116417	0.933984	(0.289, -1.234)
Isoform 2 of Heterogeneous nuclear ribonucleoprotein K OS=Homo sapiens GN=HNRNPK	sp|P61978-2|HNRPK_HUMAN,sp|P61978|HNRPK_HUMAN	P61978-2	HNRNPK	0.388804	1.29248	0.903677	0.721965	0.141484	(4.476, -3.698)
26S protease regulatory subunit 8 OS=Homo sapiens GN=PSMC5 PE=1 SV=1	sp|P62195|PRS8_HUMAN	P62195	PSMC5	-1.66096	0.0849625	1.74593	0.126818	0.89682	(1.16, -4.482)
Isoform 2 of Protein arginine N-methyltransferase 5 OS=Homo sapiens GN=PRMT5	sp|O14744-2|ANM5_HUMAN,sp|O14744-3|ANM5_HUMAN,sp|O14744-4|ANM5_HUMAN,sp|O14744-5|ANM5_HUMAN,sp|O14744|ANM5_HUMAN	O14744-2	PRMT5	-0.535195	0.160964	0.696159	0.11168	0.952026	(0.307, -1.377)
Isoform 2 of Wiskott-Aldrich syndrome protein family member 2 OS=Homo sapiens GN=WASF2	sp|Q9Y6W5-2|WASF2_HUMAN,sp|Q9Y6W5|WASF2_HUMAN	Q9Y6W5-2	WASF2	-0.207519	0.0849625	0.292481	0.833006	0.079352	(3.52, -3.935)
Tubulin beta-4B chain OS=Homo sapiens GN=TUBB4B PE=1 SV=1	sp|P68371|TBB4B_HUMAN	P68371	TUBB4B	-0.857796	4.23989	5.09769	0.0313904	1.5032	(-0.188, -1.528)
sp|TRFE_HUMAN|	sp|TRFE_HUMAN|	TRFE_HUMAN		0.335468	3.25191	2.91645	0.733819	0.134411	(4.032, -3.361)
Isoform B of Ras-related C3 botulinum toxin substrate 1 OS=Homo sapiens GN=RAC1	sp|P63000-2|RAC1_HUMAN,sp|P63000|RAC1_HUMAN	P63000-2	RAC1	-0.868483	-0.207519	0.660964	0.419747	0.377012	(2.84, -4.577)
Microtubule-associated protein tau OS=Homo sapiens GN=MAPT PE=1 SV=5	sp|P10636|TAU_HUMAN	P10636	MAPT	1.08496	0.0849625	-1	0.162221	0.789894	(3.236, -1.066)
Syntaxin-4 OS=Homo sapiens GN=STX4 PE=1 SV=2	sp|Q12846|STX4_HUMAN	Q12846	STX4	1	0.584963	-0.415037	0	Inf	(1, 1)
60S acidic ribosomal protein P0 OS=Homo sapiens GN=RPLP0 PE=1 SV=1	sp|P05388|RLA0_HUMAN	P05388	RPLP0	-1.08496	0.5	1.58496	0.293975	0.53169	(2.226, -4.396)
Actin, alpha skeletal muscle OS=Homo sapiens GN=ACTA1 PE=1 SV=1	sp|P68133|ACTS_HUMAN	P68133	ACTA1	-2.2305	2.19616	4.42665	0.0376314	1.42445	(-0.314, -4.147)
Isoform 3 of Cofilin-2 OS=Homo sapiens GN=CFL2	sp|Q9Y281-3|COF2_HUMAN,sp|Q9Y281|COF2_HUMAN	Q9Y281-3	CFL2	-0.681285	1.40368	2.08496	0.240432	0.619007	(1.094, -2.456)
Isoform B of AP-1 complex subunit beta-1 OS=Homo sapiens GN=AP1B1	sp|Q10567-2|AP1B1_HUMAN,sp|Q10567-3|AP1B1_HUMAN,sp|Q10567|AP1B1_HUMAN	Q10567-2	AP1B1	-0.792481	-0.707519	0.0849625	0.304712	0.516111	(1.7, -3.285)
sp|K22E_HUMAN|	sp|K22E_HUMAN|	K22E_HUMAN		-0.456922	3.34674	3.80367	0.155322	0.808768	(0.424, -1.338)
Coatomer subunit gamma-2 OS=Homo sapiens GN=COPG2 PE=1 SV=1	sp|Q9UBF2|COPG2_HUMAN	Q9UBF2	COPG2	-0.368483	-0.707519	-0.339036	0.660873	0.179882	(2.741, -3.478)
Ferritin heavy chain OS=Homo sapiens GN=FTH1 PE=1 SV=2	sp|P02794|FRIH_HUMAN	P02794	FTH1	-0.105283	2.56464	2.66993	0.86724	0.0618608	(2.286, -2.497)
40S ribosomal protein S19 OS=Homo sapiens GN=RPS19 PE=1 SV=2	sp|P39019|RS19_HUMAN	P39019	RPS19	-0.660964	-1	-0.339036	0.42265	0.374019	(2.183, -3.505)
Eukaryotic translation initiation factor 6 OS=Homo sapiens GN=EIF6 PE=1 SV=1	sp|P56537|IF6_HUMAN	P56537	EIF6	-1.19616	-1	0.196159	0.189472	0.722455	(1.434, -3.826)
3-ketodihydrosphingosine reductase (Fragment) OS=Homo sapiens GN=KDSR PE=3 SV=1	tr|K7ERC8|K7ERC8_HUMAN	K7ERC8	KDSR	-0.660964	0.292481	0.953445	0.295219	0.529856	(1.363, -2.685)
Heterogeneous nuclear ribonucleoprotein M OS=Homo sapiens GN=HNRNPM PE=1 SV=1	tr|A0A087X0X3|A0A087X0X3_HUMAN	A0A087X0X3	HNRNPM	-0.868483	-0.707519	0.160964	0.5436	0.26472	(4.283, -6.02)
Beta-actin-like protein 2 OS=Homo sapiens GN=ACTBL2 PE=1 SV=2	sp|Q562R1|ACTBL_HUMAN	Q562R1	ACTBL2	-1.80735	0.5	2.30735	0.125004	0.903075	(1.235, -4.85)
Translationally-controlled tumor protein OS=Homo sapiens GN=TPT1 PE=1 SV=1	sp|P13693|TCTP_HUMAN,tr|Q5W0H4|Q5W0H4_HUMAN	P13693	TPT1	-0.903677	0.660964	1.56464	0.327967	0.484169	(2.126, -3.933)
DNA damage-binding protein 1 OS=Homo sapiens GN=DDB1 PE=1 SV=1	sp|Q16531|DDB1_HUMAN	Q16531	DDB1	-1	-0.707519	0.292481	0.136834	0.863807	(0.78, -2.78)
Isoform 2 of Nucleoside diphosphate kinase A OS=Homo sapiens GN=NME1	sp|P15531-2|NDKA_HUMAN,sp|P15531|NDKA_HUMAN	P15531-2	NME1	-0.388804	1.98864	2.37744	0.293697	0.532101	(0.797, -1.574)
Carbonyl reductase [NADPH] 1 OS=Homo sapiens GN=CBR1 PE=1 SV=3	sp|P16152|CBR1_HUMAN	P16152	CBR1	-0.707519	0.292481	1	0.136706	0.864214	(0.551, -1.966)
Limbic system-associated membrane protein OS=Homo sapiens GN=LSAMP PE=1 SV=2	sp|Q13449|LSAMP_HUMAN	Q13449	LSAMP	-1.66096	-1	0.660964	0.0392296	1.40639	(-0.202, -3.12)
Alpha-centractin OS=Homo sapiens GN=ACTR1A PE=1 SV=1	sp|P61163|ACTZ_HUMAN	P61163	ACTR1A	-1.16096	-0.707519	0.453445	0.332763	0.477865	(2.782, -5.104)
Beta-2-microglobulin OS=Homo sapiens GN=B2M PE=1 SV=1	sp|P61769|B2MG_HUMAN	P61769	B2M	-1.29248	-1	0.292481	0.42265	0.374019	(4.269, -6.854)
Isoform 2 of Liver carboxylesterase 1 OS=Homo sapiens GN=CES1	sp|P23141-2|EST1_HUMAN,sp|P23141|EST1_HUMAN	P23141-2	CES1	-4.35022	-1	3.35022	0.00641892	2.19254	(-2.843, -5.857)
Proteasome subunit alpha type OS=Homo sapiens GN=PSMA6 PE=1 SV=1	tr|G3V295|G3V295_HUMAN	G3V295	PSMA6	-0.207519	-0.415037	-0.207519	0.817932	0.0872827	(3.202, -3.617)
Vesicle-associated membrane protein 3 OS=Homo sapiens GN=VAMP3 PE=1 SV=3	sp|Q15836|VAMP3_HUMAN	Q15836	VAMP3	-1.08496	0	1.08496	0.162221	0.789894	(1.066, -3.236)
Ran-specific GTPase-activating protein (Fragment) OS=Homo sapiens GN=RANBP1 PE=1 SV=1	tr|C9JJ34|C9JJ34_HUMAN	C9JJ34	RANBP1	-1.5	-0.207519	1.29248	0.217767	0.662007	(2.135, -5.135)
Elongation factor 1-alpha 1 OS=Homo sapiens GN=EEF1A1 PE=1 SV=1	sp|P68104|EF1A1_HUMAN	P68104	EEF1A1	-0.563143	4.88616	5.4493	0.0843351	1.07399	(0.189, -1.315)
Cysteine and glycine-rich protein 1 OS=Homo sapiens GN=CSRP1 PE=1 SV=3	sp|P21291|CSRP1_HUMAN	P21291	CSRP1	-3.69902	-0.207519	3.4915	0.00320698	2.4939	(-2.796, -4.602)
Nucleosome assembly protein 1-like 1 OS=Homo sapiens GN=NAP1L1 PE=1 SV=1	tr|F8VV59|F8VV59_HUMAN	F8VV59	NAP1L1	-0.745927	1	1.74593	0.220603	0.656389	(1.078, -2.57)
Isoform B of AP-2 complex subunit alpha-1 OS=Homo sapiens GN=AP2A1	sp|O95782-2|AP2A1_HUMAN,sp|O95782|AP2A1_HUMAN	O95782-2	AP2A1	-1.08496	-1	0.0849625	0.162221	0.789894	(1.066, -3.236)
GTPase NRas OS=Homo sapiens GN=NRAS PE=1 SV=1	sp|P01111|RASN_HUMAN	P01111	NRAS	-1.1112	0.292481	1.40368	0.155602	0.807984	(1.034, -3.256)
Actin-related protein 2/3 complex subunit 3 OS=Homo sapiens GN=ARPC3 PE=1 SV=3	sp|O15145|ARPC3_HUMAN	O15145	ARPC3	-1	-1	0	0.42265	0.374019	(3.303, -5.303)
Tropomyosin beta chain OS=Homo sapiens GN=TPM2 PE=1 SV=1	sp|P07951|TPM2_HUMAN	P07951	TPM2	-2.27216	0.584963	2.85712	0.00047941	3.31929	(-2.058, -2.486)
Isoform 2 of 5'-AMP-activated protein kinase catalytic subunit alpha-1 OS=Homo sapiens GN=PRKAA1	sp|Q13131-2|AAPK1_HUMAN,sp|Q13131|AAPK1_HUMAN	Q13131-2	PRKAA1	-1.45345	-1	0.453445	0.236195	0.62673	(2.283, -5.19)
Isoform 2 of Transcription intermediary factor 1-beta OS=Homo sapiens GN=TRIM28	sp|Q13263-2|TIF1B_HUMAN,sp|Q13263|TIF1B_HUMAN	Q13263-2	TRIM28	-1.58496	-1	0.584963	0	Inf	(-1.585, -1.585)
Isoform 2 of Caprin-1 OS=Homo sapiens GN=CAPRIN1	sp|Q14444-2|CAPR1_HUMAN,sp|Q14444|CAPR1_HUMAN	Q14444-2	CAPRIN1	-0.707519	-0.707519	0	0.567141	0.246309	(3.775, -5.19)
Serine/threonine-protein phosphatase PP1-beta catalytic subunit OS=Homo sapiens GN=PPP1CB PE=1 SV=3	sp|P62140|PP1B_HUMAN	P62140	PPP1CB	-1.86848	-0.707519	1.16096	0.258981	0.586731	(3.283, -7.02)
Protein HSPE1-MOB4 OS=Homo sapiens GN=HSPE1-MOB4 PE=3 SV=1	tr|S4R3N1|S4R3N1_HUMAN	S4R3N1	HSPE1-MOB4	-0.707519	-0.415037	0.292481	0.136706	0.864214	(0.551, -1.966)
Protein RPS10-NUDT3 (Fragment) OS=Homo sapiens GN=RPS10-NUDT3 PE=3 SV=1	tr|S4R435|S4R435_HUMAN	S4R435	RPS10-NUDT3	-1.20752	-0.707519	0.5	0.172465	0.763299	(1.285, -3.7)
Guanine nucleotide-binding protein subunit beta-2-like 1 OS=Homo sapiens GN=GNB2L1 PE=1 SV=3	sp|P63244|GBLP_HUMAN	P63244	RACK1	-1.02945	1.58496	2.61441	0.0721001	1.14206	(0.229, -2.288)
LIM and SH3 domain protein 1 OS=Homo sapiens GN=LASP1 PE=1 SV=2	sp|Q14847|LASP1_HUMAN	Q14847	LASP1	-1.5	-1	0.5	0.095466	1.02015	(0.651, -3.651)
Isoform 2 of Ras-related protein Rab-11B OS=Homo sapiens GN=RAB11B	sp|Q15907-2|RB11B_HUMAN,sp|Q15907|RB11B_HUMAN	Q15907-2	RAB11B	-0.368483	-0.707519	-0.339036	0.660873	0.179882	(2.741, -3.478)
Coatomer subunit gamma-1 OS=Homo sapiens GN=COPG1 PE=1 SV=1	sp|Q9Y678|COPG1_HUMAN	Q9Y678	COPG1	-0.660964	-1	-0.339036	0.42265	0.374019	(2.183, -3.505)
Proteasome subunit alpha type-7 OS=Homo sapiens GN=PSMA7 PE=1 SV=1	sp|O14818|PSA7_HUMAN	O14818	PSMA7	-0.792481	-1	-0.207519	0.42265	0.374019	(2.617, -4.202)
Multifunctional protein ADE2 OS=Homo sapiens GN=PAICS PE=1 SV=3	sp|P22234|PUR6_HUMAN,tr|E9PBS1|E9PBS1_HUMAN	P22234	PAICS	-1.49497	1.08496	2.57994	0.100781	0.996621	(0.718, -3.708)
Isoform 3 of Heterogeneous nuclear ribonucleoprotein Q OS=Homo sapiens GN=SYNCRIP	sp|O60506-3|HNRPQ_HUMAN	O60506-3	SYNCRIP	-1	-0.707519	0.292481	0.529228	0.276357	(4.702, -6.702)
Eukaryotic translation initiation factor 2 subunit 3 OS=Homo sapiens GN=EIF2S3 PE=1 SV=3	sp|P41091|IF2G_HUMAN	P41091	EIF2S3	-1.6112	-0.207519	1.40368	0.0710121	1.14867	(0.342, -3.564)
Proteasome activator complex subunit 1 OS=Homo sapiens GN=PSME1 PE=1 SV=1	sp|Q06323|PSME1_HUMAN	Q06323	PSME1	-1.37744	-1	0.377444	0.224317	0.649137	(2.032, -4.787)
Tubulin beta-1 chain OS=Homo sapiens GN=TUBB1 PE=1 SV=1	sp|Q9H4B7|TBB1_HUMAN	Q9H4B7	TUBB1	-1.45345	-1	0.453445	0.236195	0.62673	(2.283, -5.19)
Uncharacterized protein OS=Homo sapiens GN=DCTN1 PE=1 SV=1	tr|E7EX90|E7EX90_HUMAN	E7EX90	DCTN1	-1.45345	-1	0.453445	0.236195	0.62673	(2.283, -5.19)
Vasodilator-stimulated phosphoprotein OS=Homo sapiens GN=VASP PE=1 SV=3	sp|P50552|VASP_HUMAN	P50552	VASP	-1.45345	-1	0.453445	0.0080886	2.09213	(-0.888, -2.019)
Tubulin beta-2B chain OS=Homo sapiens GN=TUBB2B PE=1 SV=1	sp|Q9BVA1|TBB2B_HUMAN	Q9BVA1	TUBB2B	-1.01118	3.79248	4.80367	0.0487295	1.31221	(-0.014, -2.008)
Integrin-linked protein kinase OS=Homo sapiens GN=ILK PE=1 SV=2	sp|Q13418|ILK_HUMAN	Q13418	ILK	0.5	-0.207519	-0.707519	0.613913	0.211893	(4.135, -3.135)
Isoform B of Phosphate carrier protein, mitochondrial OS=Homo sapiens GN=SLC25A3	sp|Q00325-2|MPCP_HUMAN,tr|F8VVM2|F8VVM2_HUMAN	Q00325-2	SLC25A3	-0.292481	-0.5	-0.207519	0.643123	0.191706	(2.037, -2.622)
Isoform 2B of GTPase KRas OS=Homo sapiens GN=KRAS	sp|P01116-2|RASK_HUMAN	P01116-2	KRAS	-1	0.660964	1.66096	0.310531	0.507895	(2.196, -4.196)
Alpha-actinin-1 OS=Homo sapiens GN=ACTN1 PE=1 SV=2	sp|P12814|ACTN1_HUMAN	P12814	ACTN1	-2.88922	0.584963	3.47418	0.00607668	2.21633	(-1.916, -3.863)
Casein kinase II subunit alpha OS=Homo sapiens GN=CSNK2A1 PE=1 SV=1	tr|E7EU96|E7EU96_HUMAN	E7EU96	CSNK2A1	-0.542865	1.80735	2.35022	0.261261	0.582925	(0.964, -2.05)
Coronin-1A OS=Homo sapiens GN=CORO1A PE=1 SV=4	sp|P31146|COR1A_HUMAN	P31146	CORO1A	-0.5	-1	-0.5	0.42265	0.374019	(1.651, -2.651)
Guanine nucleotide-binding protein subunit beta-4 OS=Homo sapiens GN=GNB4 PE=1 SV=3	sp|Q9HAV0|GBB4_HUMAN	Q9HAV0	GNB4	-2.02945	-0.707519	1.32193	0.0201447	1.69584	(-0.771, -3.288)
Ubiquitin-40S ribosomal protein S27a OS=Homo sapiens GN=RPS27A PE=1 SV=2	sp|P62979|RS27A_HUMAN	P62979	RPS27A	-0.707519	0.292481	1	0.136706	0.864214	(0.551, -1.966)
Isoform 2 of APC membrane recruitment protein 2 OS=Homo sapiens GN=AMER2	sp|Q8N7J2-2|AMER2_HUMAN	Q8N7J2-2	AMER2	-3.68316	-1	2.68316	0.00366952	2.43539	(-2.721, -4.646)
Isoform 2 of Serine/threonine-protein phosphatase 2B catalytic subunit alpha isoform OS=Homo sapiens GN=PPP3CA	sp|Q08209-2|PP2BA_HUMAN,sp|Q08209-3|PP2BA_HUMAN	Q08209-2	PPP3CA	-1.56464	-1	0.564642	0.0232283	1.63398	(-0.52, -2.609)
Isoform 2 of Disks large homolog 1 OS=Homo sapiens GN=DLG1	sp|Q12959-2|DLG1_HUMAN,sp|Q12959-4|DLG1_HUMAN	Q12959-2	DLG1	-1.37744	0	1.37744	0.224317	0.649137	(2.032, -4.787)
Isoform 4 of Tenascin OS=Homo sapiens GN=TNC	sp|P24821-4|TENA_HUMAN	P24821-4	TNC	-1.44741	2	3.44741	0.152145	0.817744	(1.307, -4.201)
Ribonuclease inhibitor OS=Homo sapiens GN=RNH1 PE=1 SV=2	sp|P13489|RINI_HUMAN	P13489	RNH1	-1.02945	0.792481	1.82193	0.386518	0.41283	(3.002, -5.061)
Keratin, type II cytoskeletal 5 OS=Homo sapiens GN=KRT5 PE=1 SV=3	sp|P13647|K2C5_HUMAN	P13647	KRT5	-1.02945	-0.707519	0.321928	0.0721001	1.14206	(0.229, -2.288)
DnaJ homolog subfamily A member 2 OS=Homo sapiens GN=DNAJA2 PE=1 SV=1	sp|O60884|DNJA2_HUMAN	O60884	DNAJA2	-1.29248	-0.707519	0.584963	0.0475838	1.32254	(-0.034, -2.551)
Isoform 9 of G-protein coupled receptor 64 OS=Homo sapiens GN=GPR64	sp|Q8IZP9-9|GPR64_HUMAN	Q8IZP9-9	ADGRG2	-2.69616	-1	1.69616	0.00169661	2.77042	(-2.218, -3.175)
Isoform 2 of Protein 4.1 OS=Homo sapiens GN=EPB41	sp|P11171-2|41_HUMAN,sp|P11171|41_HUMAN	P11171-2	EPB41	0.292481	-0.415037	-0.707519	0.42265	0.374019	(1.551, -0.966)
Isoform 3 of Disks large homolog 1 OS=Homo sapiens GN=DLG1	sp|Q12959-3|DLG1_HUMAN,sp|Q12959-5|DLG1_HUMAN,sp|Q12959|DLG1_HUMAN	Q12959-3	DLG1	-1.40368	-0.207519	1.19616	0.161675	0.791357	(1.374, -4.181)
Isoform PTPS-MEA of Receptor-type tyrosine-protein phosphatase S OS=Homo sapiens GN=PTPRS	sp|Q13332-2|PTPRS_HUMAN,sp|Q13332-4|PTPRS_HUMAN,sp|Q13332|PTPRS_HUMAN	Q13332-2	PTPRS	-0.292481	-1	-0.707519	0.42265	0.374019	(0.966, -1.551)
N(G),N(G)-dimethylarginine dimethylaminohydrolase 2 OS=Homo sapiens GN=DDAH2 PE=1 SV=1	sp|O95865|DDAH2_HUMAN	O95865	DDAH2	-1.79248	-1	0.792481	0.0131395	1.88142	(-0.9, -2.685)
Ephrin type-B receptor 4 OS=Homo sapiens GN=EPHB4 PE=1 SV=2	sp|P54760|EPHB4_HUMAN,tr|Q96L35|Q96L35_HUMAN	P54760	EPHB4	-1.58496	-1	0.584963	0	Inf	(-1.585, -1.585)
Isoform 2 of NADH dehydrogenase [ubiquinone] 1 alpha subcomplex subunit 5 OS=Homo sapiens GN=NDUFA5	sp|Q16718-2|NDUA5_HUMAN,sp|Q16718|NDUA5_HUMAN,tr|A0A087X1G1|A0A087X1G1_HUMAN,tr|H7BYD0|H7BYD0_HUMAN	Q16718-2	NDUFA5	0	-1	-1	1	0	(0, 0)
Malectin OS=Homo sapiens GN=MLEC PE=1 SV=1	sp|Q14165|MLEC_HUMAN	Q14165	MLEC	0	-1	-1	1	0	(0, 0)
Nucleosome assembly protein 1-like 1 OS=Homo sapiens GN=NAP1L1 PE=1 SV=1	tr|F5H4R6|F5H4R6_HUMAN	F5H4R6	NAP1L1	-0.660964	1	1.66096	0.190547	0.719998	(0.798, -2.12)
Isoform 2 of Polyadenylate-binding protein 1 OS=Homo sapiens GN=PABPC1	sp|P11940-2|PABP1_HUMAN,sp|P11940|PABP1_HUMAN	P11940-2	PABPC1	-1.08496	0	1.08496	0.162221	0.789894	(1.066, -3.236)
Citrate synthase, mitochondrial OS=Homo sapiens GN=CS PE=1 SV=2	sp|O75390|CISY_HUMAN,tr|B4DJV2|B4DJV2_HUMAN	O75390	CS	0	-1	-1	1	0	(0, 0)
T-complex protein 1 subunit gamma OS=Homo sapiens GN=CCT3 PE=1 SV=4	sp|P49368|TCPG_HUMAN	P49368	CCT3	-0.742713	1.45345	2.19616	0.356793	0.447584	(1.947, -3.433)
Isoform 2 of Protein phosphatase 1 regulatory subunit 12A OS=Homo sapiens GN=PPP1R12A	sp|O14974-2|MYPT1_HUMAN,sp|O14974|MYPT1_HUMAN	O14974-2	PPP1R12A	-1	-1	0	0	Inf	(-1, -1)
Isoform 2 of Filamin-A OS=Homo sapiens GN=FLNA	sp|P21333-2|FLNA_HUMAN,sp|P21333|FLNA_HUMAN	P21333-2	FLNA	2.10194	3.66658	1.56464	0.285777	0.543973	(8.369, -4.165)
Succinate dehydrogenase [ubiquinone] flavoprotein subunit, mitochondrial OS=Homo sapiens GN=SDHA PE=1 SV=2	sp|P31040|SDHA_HUMAN,tr|D6RFM5|D6RFM5_HUMAN	P31040	SDHA	0	-1	-1	1	0	(0, 0)
Transmembrane emp24 domain-containing protein 9 OS=Homo sapiens GN=TMED9 PE=1 SV=2	sp|Q9BVK6|TMED9_HUMAN	Q9BVK6	TMED9	0.292481	-0.415037	-0.707519	0.42265	0.374019	(1.551, -0.966)
Isoform 4 of Ras-related protein R-Ras2 OS=Homo sapiens GN=RRAS2	sp|P62070-4|RRAS2_HUMAN,sp|P62070|RRAS2_HUMAN	P62070-4	RRAS2	0	-1	-1	1	0	(0, 0)
Erlin-2 OS=Homo sapiens GN=ERLIN2 PE=1 SV=1	sp|O94905|ERLN2_HUMAN,tr|E5RHW4|E5RHW4_HUMAN	O94905	ERLIN2	-0.292481	-1	-0.707519	0.42265	0.374019	(0.966, -1.551)
HLA class I histocompatibility antigen, B-15 alpha chain OS=Homo sapiens GN=HLA-B PE=1 SV=2	sp|P30464|1B15_HUMAN	P30464	HLA-B	0.5	1.69616	1.19616	0.505375	0.296386	(3.173, -2.173)
Trifunctional enzyme subunit alpha, mitochondrial OS=Homo sapiens GN=HADHA PE=1 SV=2	sp|P40939|ECHA_HUMAN	P40939	HADHA	0	-1	-1	1	0	(0, 0)
Matrin-3 OS=Homo sapiens GN=MATR3 PE=1 SV=2	sp|P43243|MATR3_HUMAN,tr|D6REM6|D6REM6_HUMAN	P43243	MATR3	-0.584963	-1	-0.415037	0	Inf	(-0.585, -0.585)
40S ribosomal protein S16 OS=Homo sapiens GN=RPS16 PE=1 SV=2	sp|P62249|RS16_HUMAN	P62249	RPS16	-0.292481	-0.707519	-0.415037	0.42265	0.374019	(0.966, -1.551)
Isoform 2 of Isocitrate dehydrogenase [NADP], mitochondrial OS=Homo sapiens GN=IDH2	sp|P48735-2|IDHP_HUMAN,sp|P48735|IDHP_HUMAN	P48735-2	IDH2	0	-1	-1	1	0	(0, 0)
Mitochondrial glutamate carrier 1 OS=Homo sapiens GN=SLC25A22 PE=1 SV=1	sp|Q9H936|GHC1_HUMAN	Q9H936	SLC25A22	0	-1	-1	1	0	(0, 0)
Filamin A OS=Homo sapiens GN=FLNA PE=1 SV=1	tr|Q60FE5|Q60FE5_HUMAN	Q60FE5	FLNA	2.10194	3.66658	1.56464	0.285777	0.543973	(8.369, -4.165)
Immunoglobulin superfamily member 8 OS=Homo sapiens GN=IGSF8 PE=1 SV=1	sp|Q969P0|IGSF8_HUMAN	Q969P0	IGSF8	0	-1	-1	1	0	(0, 0)
Kin of IRRE-like protein 1 OS=Homo sapiens GN=KIRREL PE=1 SV=2	sp|Q96J84|KIRR1_HUMAN	Q96J84	KIRREL	0	-1	-1	1	0	(0, 0)
Histone H3.1 OS=Homo sapiens GN=HIST1H3A PE=1 SV=2	sp|P68431|H31_HUMAN	P68431	HIST1H3J;HIST1H3D;HIST1H3G;HIST1H3B;HIST1H3E;HIST1H3I;HIST1H3A;HIST1H3F;HIST1H3C;HIST1H3H	1.40368	1.69616	0.292481	0.392345	0.406332	(6.985, -4.178)
Histone H3.2 OS=Homo sapiens GN=HIST2H3A PE=1 SV=3	sp|Q71DI3|H32_HUMAN	Q71DI3	HIST2H3D;HIST2H3C;HIST2H3A	1.5	1.29248	-0.207519	0.217767	0.662007	(5.135, -2.135)
Isoform Tau-B of Microtubule-associated protein tau OS=Homo sapiens GN=MAPT	sp|P10636-4|TAU_HUMAN	P10636-4	MAPT	1.29248	0.584963	-0.707519	0.0475838	1.32254	(2.551, 0.034)
Histone H3.3 OS=Homo sapiens GN=H3F3A PE=1 SV=2	sp|P84243|H33_HUMAN,tr|K7EK07|K7EK07_HUMAN	P84243	H3F3B;H3F3A	1	0.792481	-0.207519	0.346584	0.460191	(4.525, -2.525)
Isoform 3 of Elongation factor 1-delta OS=Homo sapiens GN=EEF1D	sp|P29692-3|EF1D_HUMAN	P29692-3	EEF1D	0.5	0.0849625	-0.415037	0.42265	0.374019	(2.651, -1.651)
Carbonyl reductase [NADPH] 3 OS=Homo sapiens GN=CBR3 PE=1 SV=3	sp|O75828|CBR3_HUMAN	O75828	CBR3	-0.584963	-0.5	0.0849625	0.49508	0.305325	(2.457, -3.627)
40S ribosomal protein S26 OS=Homo sapiens GN=RPS26 PE=1 SV=3	sp|P62854|RS26_HUMAN	P62854	RPS26	-0.292481	-1	-0.707519	0.42265	0.374019	(0.966, -1.551)
Ras-related protein Rab-1B OS=Homo sapiens GN=RAB1B PE=1 SV=1	sp|Q9H0U4|RAB1B_HUMAN	Q9H0U4	RAB1B	-0.903677	0.5	1.40368	0.294893	0.530335	(1.861, -3.669)
Tubulin gamma-1 chain OS=Homo sapiens GN=TUBG1 PE=1 SV=2	sp|P23258|TBG1_HUMAN	P23258	TUBG1	-0.792481	-1	-0.207519	0.42265	0.374019	(2.617, -4.202)
14 kDa phosphohistidine phosphatase OS=Homo sapiens GN=PHPT1 PE=1 SV=1	sp|Q9NRX4|PHP14_HUMAN	Q9NRX4	PHPT1	-1.16096	-1	0.160964	0.0186859	1.72849	(-0.468, -1.854)
Guanine nucleotide-binding protein subunit alpha-11 OS=Homo sapiens GN=GNA11 PE=1 SV=2	sp|P29992|GNA11_HUMAN	P29992	GNA11	-1	-0.339036	0.660964	0.396702	0.401535	(3.022, -5.022)
Synaptoporin OS=Homo sapiens GN=SYNPR PE=4 SV=1	tr|C9J976|C9J976_HUMAN	C9J976	SYNPR	-2.45345	-1	1.45345	0.00286118	2.54345	(-1.888, -3.019)
Beta-centractin OS=Homo sapiens GN=ACTR1B PE=1 SV=1	sp|P42025|ACTY_HUMAN	P42025	ACTR1B	-1	-1	0	0.42265	0.374019	(3.303, -5.303)
Long-chain-fatty-acid--CoA ligase 3 OS=Homo sapiens GN=ACSL3 PE=1 SV=3	sp|O95573|ACSL3_HUMAN	O95573	ACSL3	0.292481	-0.707519	-1	0.42265	0.374019	(1.551, -0.966)
Keratin, type I cytoskeletal 17 OS=Homo sapiens GN=KRT17 PE=1 SV=2	sp|Q04695|K1C17_HUMAN	Q04695	KRT17	-0.292481	-1	-0.707519	0.42265	0.374019	(0.966, -1.551)
Isoform 3 of Transmembrane emp24 domain-containing protein 4 OS=Homo sapiens GN=TMED4	sp|Q7Z7H5-3|TMED4_HUMAN,sp|Q7Z7H5|TMED4_HUMAN	Q7Z7H5-3	TMED4	0.292481	-0.415037	-0.707519	0.42265	0.374019	(1.551, -0.966)
Isoform C1 of Heterogeneous nuclear ribonucleoproteins C1/C2 OS=Homo sapiens GN=HNRNPC	sp|P07910-2|HNRPC_HUMAN,sp|P07910|HNRPC_HUMAN,tr|B2R5W2|B2R5W2_HUMAN,tr|B4DY08|B4DY08_HUMAN,tr|G3V4W0|G3V4W0_HUMAN	P07910-2	HNRNPC	-0.0760015	-0.415037	-0.339036	0.91896	0.0367033	(2.768, -2.92)
HLA class I histocompatibility antigen, A-29 alpha chain OS=Homo sapiens GN=HLA-A PE=1 SV=2	sp|P30512|1A29_HUMAN	P30512	HLA-A	0.923998	2.24593	1.32193	0.00669764	2.17408	(1.251, 0.597)
Putative 40S ribosomal protein S10-like OS=Homo sapiens GN=RPS10P5 PE=5 SV=1	sp|Q9NQ39|RS10L_HUMAN	Q9NQ39		-0.868483	-0.207519	0.660964	0.488602	0.311045	(3.572, -5.309)
Protein disulfide-isomerase A3 (Fragment) OS=Homo sapiens GN=PDIA3 PE=1 SV=1	tr|H7BZJ3|H7BZJ3_HUMAN	H7BZJ3	PDIA3	-0.868483	0.292481	1.16096	0.121431	0.91567	(0.568, -2.305)
Platelet-activating factor acetylhydrolase IB subunit alpha OS=Homo sapiens GN=PAFAH1B1 PE=1 SV=2	sp|P43034|LIS1_HUMAN	P43034	PAFAH1B1	-1.16096	-1	0.160964	0.0186859	1.72849	(-0.468, -1.854)
Calmegin OS=Homo sapiens GN=CLGN PE=1 SV=1	sp|O14967|CLGN_HUMAN	O14967	CLGN	0	-1	-1	1	0	(0, 0)
Sodium/potassium-transporting ATPase subunit alpha-4 OS=Homo sapiens GN=ATP1A4 PE=1 SV=3	sp|Q13733|AT1A4_HUMAN	Q13733	ATP1A4	-0.111196	2.08496	2.19616	0.806179	0.0935685	(1.601, -1.824)
T-complex protein 1 subunit epsilon OS=Homo sapiens GN=CCT5 PE=1 SV=1	tr|E9PCA1|E9PCA1_HUMAN	E9PCA1	CCT5	-0.892136	2.58496	3.4771	0.202417	0.693753	(1.161, -2.945)
Thioredoxin reductase 1, cytoplasmic OS=Homo sapiens GN=TXNRD1 PE=1 SV=1	tr|A0A087WSY9|A0A087WSY9_HUMAN	A0A087WSY9	TXNRD1	0.368483	0.660964	0.292481	0.660873	0.179882	(3.478, -2.741)
Talin-2 OS=Homo sapiens GN=TLN2 PE=1 SV=4	sp|Q9Y4G6|TLN2_HUMAN	Q9Y4G6	TLN2	-0.131517	0.660964	0.792481	0.772199	0.112271	(1.579, -1.842)
60S ribosomal protein L13a (Fragment) OS=Homo sapiens GN=RPL13A PE=1 SV=2	tr|M0QYS1|M0QYS1_HUMAN	M0QYS1	RPL13A	-0.368483	-0.707519	-0.339036	0.660873	0.179882	(2.741, -3.478)
Plasma membrane calcium-transporting ATPase 2 OS=Homo sapiens GN=ATP2B2 PE=1 SV=2	sp|Q01814|AT2B2_HUMAN	Q01814	ATP2B2	-0.792481	0	0.792481	0.42265	0.374019	(2.617, -4.202)
Heat shock cognate 71 kDa protein OS=Homo sapiens GN=HSPA8 PE=1 SV=1	sp|P11142|HSP7C_HUMAN	P11142	HSPA8	-0.651281	3.88244	4.53372	0.183122	0.737259	(0.748, -2.05)
Keratin, type II cytoskeletal 1 OS=Homo sapiens GN=KRT1 PE=1 SV=6	sp|P04264|K2C1_HUMAN	P04264	KRT1	-0.487002	3.59984	4.08684	0.148231	0.829062	(0.424, -1.398)
Isoform 2 of Filamin-C OS=Homo sapiens GN=FLNC	sp|Q14315-2|FLNC_HUMAN,sp|Q14315|FLNC_HUMAN	Q14315-2	FLNC	0	-0.5	-0.5	1	0	(3.042, -3.042)
Isoform 6 of Tenascin OS=Homo sapiens GN=TNC	sp|P24821-6|TENA_HUMAN	P24821-6	TNC	-1.33267	2	3.33267	0.126549	0.897743	(0.928, -3.593)
Isoform 2 of Dolichyl-diphosphooligosaccharide--protein glycosyltransferase subunit 2 OS=Homo sapiens GN=RPN2	sp|P04844-2|RPN2_HUMAN	P04844-2	RPN2	-1.076	-0.415037	0.660964	0.0865815	1.06257	(0.383, -2.535)
60S ribosomal protein L8 OS=Homo sapiens GN=RPL8 PE=1 SV=2	sp|P62917|RL8_HUMAN	P62917	RPL8	-0.111196	1.87744	1.98864	0.777244	0.109443	(1.369, -1.592)
Kinesin heavy chain isoform 5C OS=Homo sapiens GN=KIF5C PE=1 SV=1	sp|O60282|KIF5C_HUMAN	O60282	KIF5C	-1.08496	-1	0.0849625	0.162221	0.789894	(1.066, -3.236)
Isoform 9 of Disks large homolog 1 OS=Homo sapiens GN=DLG1	sp|Q12959-9|DLG1_HUMAN	Q12959-9	DLG1	-0.660964	-0.207519	0.453445	0.536268	0.270618	(3.181, -4.503)
sp|K2C1_HUMAN|	sp|K2C1_HUMAN|	K2C1_HUMAN		-0.487002	3.59984	4.08684	0.148231	0.829062	(0.424, -1.398)
Isoform 2 of Elongation factor 1-alpha 1 OS=Homo sapiens GN=EEF1A1	sp|P68104-2|EF1A1_HUMAN	P68104-2	EEF1A1	-0.505239	4.88616	5.3914	0.0935259	1.02907	(0.211, -1.221)
Isoform 2 of Guanine nucleotide-binding protein G(olf) subunit alpha OS=Homo sapiens GN=GNAL	sp|P38405-2|GNAL_HUMAN	P38405-2	GNAL	-2.29248	-1	1.29248	0.0158904	1.79886	(-1.034, -3.551)
Isoform 2 of Polyadenylate-binding protein 4 OS=Homo sapiens GN=PABPC4	sp|Q13310-2|PABP4_HUMAN,sp|Q13310-3|PABP4_HUMAN,sp|Q13310|PABP4_HUMAN,tr|B1ANR0|B1ANR0_HUMAN	Q13310-2	PABPC4	-0.953445	0	0.953445	0.122512	0.911822	(0.632, -2.539)
Putative protein FAM10A4 OS=Homo sapiens GN=ST13P4 PE=5 SV=1	sp|Q8IZP2|ST134_HUMAN	Q8IZP2		-0.5	-0.207519	0.292481	0.297943	0.525867	(1.043, -2.043)
Band 4.1-like protein 2 OS=Homo sapiens GN=EPB41L2 PE=1 SV=1	sp|O43491|E41L2_HUMAN	O43491	EPB41L2	-2.01395	1.79248	3.80643	0.0110854	1.95525	(-1.094, -2.934)
Isoform 2 of Heat shock cognate 71 kDa protein OS=Homo sapiens GN=HSPA8	sp|P11142-2|HSP7C_HUMAN	P11142-2	HSPA8	-0.611196	3.78112	4.39232	0.112112	0.950349	(0.352, -1.575)
Isoform 2 of Receptor-type tyrosine-protein phosphatase delta OS=Homo sapiens GN=PTPRD	sp|P23468-2|PTPRD_HUMAN	P23468-2	PTPRD	-0.292481	-1	-0.707519	0.42265	0.374019	(0.966, -1.551)
CALM1 protein OS=Homo sapiens GN=CALM3 PE=1 SV=1	tr|Q96HY3|Q96HY3_HUMAN	Q96HY3	CALM3;CALM1	-1.58496	0.5	2.08496	0.154263	0.811737	(1.457, -4.627)
Heat shock cognate 71 kDa protein (Fragment) OS=Homo sapiens GN=HSPA8 PE=1 SV=1	tr|E9PI65|E9PI65_HUMAN	E9PI65	HSPA8	-0.535195	1.45345	1.98864	0.139415	0.855689	(0.428, -1.499)
Isoform 2 of Serine/threonine-protein phosphatase 2B catalytic subunit beta isoform OS=Homo sapiens GN=PPP3CB	sp|P16298-2|PP2BB_HUMAN,tr|Q5F2F8|Q5F2F8_HUMAN	P16298-2	PPP3CB	-1.32193	-1	0.321928	0	Inf	(-1.322, -1.322)
Protein kinase C alpha type OS=Homo sapiens GN=PRKCA PE=1 SV=4	sp|P17252|KPCA_HUMAN	P17252	PRKCA	-1.70752	-0.707519	1	0.0281091	1.55115	(-0.449, -2.966)
Isoform 5 of Radixin OS=Homo sapiens GN=RDX	sp|P35241-5|RADI_HUMAN	P35241-5	RDX	-0.85022	2.22972	3.07994	0.19534	0.709208	(1.058, -2.759)
Radixin OS=Homo sapiens GN=RDX PE=1 SV=1	sp|P35241|RADI_HUMAN	P35241	RDX	-0.85022	2.22972	3.07994	0.19534	0.709208	(1.058, -2.759)
6-phosphogluconate dehydrogenase, decarboxylating OS=Homo sapiens GN=PGD PE=1 SV=3	sp|P52209|6PGD_HUMAN	P52209	PGD	-1.54977	1.40368	2.95345	0.0623857	1.20492	(0.199, -3.298)
Isoform 2 of Alpha-actinin-2 OS=Homo sapiens GN=ACTN2	sp|P35609-2|ACTN2_HUMAN,sp|P35609|ACTN2_HUMAN	P35609-2	ACTN2	-2.16096	-1	1.16096	0.00550258	2.25943	(-1.468, -2.854)
Isoform 5 of Protein disulfide-isomerase A6 OS=Homo sapiens GN=PDIA6	sp|Q15084-5|PDIA6_HUMAN	Q15084-5	PDIA6	-1.14475	1.58496	2.72972	0.257253	0.589639	(1.995, -4.284)
Isoform 2 of 26S proteasome non-ATPase regulatory subunit 2 OS=Homo sapiens GN=PSMD2	sp|Q13200-2|PSMD2_HUMAN	Q13200-2	PSMD2	-0.792481	0.292481	1.08496	0.304712	0.516111	(1.7, -3.285)
Serotransferrin OS=Homo sapiens GN=TF PE=1 SV=3	sp|P02787|TRFE_HUMAN	P02787	TF	0.313271	3.22972	2.91645	0.744605	0.128074	(3.921, -3.295)
60S ribosomal protein L27 OS=Homo sapiens GN=RPL27 PE=1 SV=2	sp|P61353|RL27_HUMAN	P61353	RPL27	-0.915037	-0.415037	0.5	0.208729	0.680418	(1.236, -3.066)
Keratin, type II cytoskeletal 79 OS=Homo sapiens GN=KRT79 PE=1 SV=2	sp|Q5XKE5|K2C79_HUMAN	Q5XKE5	KRT79	-0.368483	-0.707519	-0.339036	0.660873	0.179882	(2.741, -3.478)
Band 4.1-like protein 2 (Fragment) OS=Homo sapiens GN=EPB41L2 PE=1 SV=1	tr|H0Y5B0|H0Y5B0_HUMAN	H0Y5B0	EPB41L2	-1.59293	1.16096	2.7539	0.0111479	1.95281	(-0.863, -2.323)
Isoform 2 of Clathrin heavy chain 2 OS=Homo sapiens GN=CLTCL1	sp|P53675-2|CLH2_HUMAN,sp|P53675|CLH2_HUMAN	P53675-2	CLTCL1	-0.310744	2.85022	3.16096	0.293122	0.532951	(0.635, -1.257)
Dihydropyrimidinase-related protein 1 OS=Homo sapiens GN=CRMP1 PE=4 SV=1	tr|E9PD68|E9PD68_HUMAN	E9PD68	CRMP1	0	0	0	1	0	(0, 0)
Gelsolin OS=Homo sapiens GN=GSN PE=4 SV=1	tr|A0A0A0MS51|A0A0A0MS51_HUMAN	A0A0A0MS51	GSN	-2.34091	1.29248	3.63339	0.0204862	1.68854	(-0.877, -3.805)
Cysteine-rich protein 2 OS=Homo sapiens GN=CRIP2 PE=1 SV=1	sp|P52943|CRIP2_HUMAN	P52943	CRIP2	-0.165991	2.57994	2.74593	0.495872	0.304631	(0.699, -1.031)
Filamin-A (Fragment) OS=Homo sapiens GN=FLNA PE=1 SV=2	tr|F8WE98|F8WE98_HUMAN	F8WE98	FLNA	1.54655	1.5	-0.0465547	0.130461	0.884518	(4.219, -1.126)
Isoform 4 of Tyrosine-protein phosphatase non-receptor type 13 OS=Homo sapiens GN=PTPN13	sp|Q12923-4|PTN13_HUMAN,sp|Q12923|PTN13_HUMAN	Q12923-4	PTPN13	-2.29248	-1	1.29248	0.0158904	1.79886	(-1.034, -3.551)
Sodium/potassium-transporting ATPase subunit alpha-2 OS=Homo sapiens GN=ATP1A2 PE=1 SV=1	sp|P50993|AT1A2_HUMAN,tr|B1AKY9|B1AKY9_HUMAN	P50993	ATP1A2	-0.271507	2.89395	3.16546	0.573413	0.241533	(1.48, -2.023)
Tubulin beta-4A chain OS=Homo sapiens GN=TUBB4A PE=1 SV=2	sp|P04350|TBB4A_HUMAN	P04350	TUBB4A	-0.891132	4.01395	4.90508	0.0352431	1.45293	(-0.152, -1.631)
Isoform 2 of G-protein coupled receptor 64 OS=Homo sapiens GN=GPR64	sp|Q8IZP9-2|GPR64_HUMAN,sp|Q8IZP9-3|GPR64_HUMAN,sp|Q8IZP9-4|GPR64_HUMAN,sp|Q8IZP9-5|GPR64_HUMAN,sp|Q8IZP9-6|GPR64_HUMAN,sp|Q8IZP9-7|GPR64_HUMAN,sp|Q8IZP9-8|GPR64_HUMAN,sp|Q8IZP9|GPR64_HUMAN	Q8IZP9-2	ADGRG2	-2.56464	-1	1.56464	0.00883786	2.05365	(-1.52, -3.609)
Isoform 3 of Liver carboxylesterase 1 OS=Homo sapiens GN=CES1	sp|P23141-3|EST1_HUMAN	P23141-3	CES1	-4.24593	-1	3.24593	0.00631564	2.19958	(-2.787, -5.705)
Isoform 4 of Heat shock protein 105 kDa OS=Homo sapiens GN=HSPH1	sp|Q92598-4|HS105_HUMAN	Q92598-4	HSPH1	-1.55552	1.32193	2.87744	0.0335838	1.47387	(-0.297, -2.814)
Isoform 3 of Drebrin OS=Homo sapiens GN=DBN1	sp|Q16643-3|DREB_HUMAN	Q16643-3	DBN1	-2.31871	0.0849625	2.40368	0.0965951	1.01504	(1.03, -5.667)
Isoform 2 of 6-phosphogluconate dehydrogenase, decarboxylating OS=Homo sapiens GN=PGD	sp|P52209-2|6PGD_HUMAN	P52209-2	PGD	-1.54977	1.40368	2.95345	0.0623857	1.20492	(0.199, -3.298)
Isoform 2 of Glutamine--tRNA ligase OS=Homo sapiens GN=QARS	sp|P47897-2|SYQ_HUMAN,sp|P47897|SYQ_HUMAN	P47897-2	QARS	-1	-0.207519	0.792481	0.0763897	1.11696	(0.263, -2.263)
Isoform 3 of AP-2 complex subunit beta OS=Homo sapiens GN=AP2B1	sp|P63010-3|AP2B1_HUMAN	P63010-3	AP2B1	-1.93723	0.292481	2.22972	0.0349357	1.45673	(-0.337, -3.537)
Synaptoporin OS=Homo sapiens GN=SYNPR PE=4 SV=1	tr|C9J0A2|C9J0A2_HUMAN	C9J0A2	SYNPR	-2.16096	-1	1.16096	0.00550258	2.25943	(-1.468, -2.854)
Isoform 9 of Multidrug resistance-associated protein 1 OS=Homo sapiens GN=ABCC1	sp|P33527-9|MRP1_HUMAN	P33527-9	ABCC1	0	-0.707519	-0.707519	1	0	(1.78, -1.78)
Collagen alpha-3(VI) chain OS=Homo sapiens GN=COL6A3 PE=1 SV=5	sp|P12111|CO6A3_HUMAN	P12111	COL6A3	-1.79248	-0.5	1.29248	0.174432	0.758373	(1.935, -5.52)
Plastin-3 OS=Homo sapiens GN=PLS3 PE=1 SV=4	sp|P13797|PLST_HUMAN	P13797	PLS3	-0.792481	-1	-0.207519	0.42265	0.374019	(2.617, -4.202)
Tubulin beta-2A chain OS=Homo sapiens GN=TUBB2A PE=1 SV=1	sp|Q13885|TBB2A_HUMAN	Q13885	TUBB2A	-0.970768	3.79248	4.76325	0.0557822	1.2535	(0.059, -2.001)
Unconventional myosin-Ic OS=Homo sapiens GN=MYO1C PE=1 SV=4	sp|O00159|MYO1C_HUMAN	O00159	MYO1C	-2.19616	-1	1.19616	0.0694773	1.15816	(0.434, -4.826)
Isoform 4 of Alpha-actinin-1 OS=Homo sapiens GN=ACTN1	sp|P12814-4|ACTN1_HUMAN	P12814-4	ACTN1	-2.5805	0.584963	3.16546	0.018719	1.72772	(-1.04, -4.121)
Isoform 2 of Catenin alpha-1 OS=Homo sapiens GN=CTNNA1	sp|P35221-2|CTNA1_HUMAN	P35221-2	CTNNA1	-1.91504	2.08496	4	0.0619061	1.20827	(0.236, -4.066)
Heat shock protein 105 kDa OS=Homo sapiens GN=HSPH1 PE=1 SV=1	sp|Q92598|HS105_HUMAN	Q92598	HSPH1	-1.55552	1.32193	2.87744	0.0335838	1.47387	(-0.297, -2.814)
Isoform 2 of Drebrin OS=Homo sapiens GN=DBN1	sp|Q16643-2|DREB_HUMAN	Q16643-2	DBN1	-2.31871	0.0849625	2.40368	0.0965951	1.01504	(1.03, -5.667)
Ran-specific GTPase-activating protein OS=Homo sapiens GN=RANBP1 PE=1 SV=1	tr|F6WQW2|F6WQW2_HUMAN	F6WQW2	RANBP1	-1.20752	-0.207519	1	0.267046	0.573414	(2.202, -4.617)
Isoform A1-A of Heterogeneous nuclear ribonucleoprotein A1 OS=Homo sapiens GN=HNRNPA1	sp|P09651-2|ROA1_HUMAN,sp|P09651|ROA1_HUMAN,tr|F8W6I7|F8W6I7_HUMAN	P09651-2	HNRNPA1	-0.868483	1.29248	2.16096	0.121431	0.91567	(0.568, -2.305)
Isoform 2 of Serine/threonine-protein phosphatase PP1-alpha catalytic subunit OS=Homo sapiens GN=PPP1CA	sp|P62136-2|PP1A_HUMAN,sp|P62136|PP1A_HUMAN	P62136-2	PPP1CA	-1.79248	-0.707519	1.08496	0.251726	0.599071	(3.042, -6.627)
APC membrane recruitment protein 2 OS=Homo sapiens GN=AMER2 PE=1 SV=3	sp|Q8N7J2|AMER2_HUMAN	Q8N7J2	AMER2	-3.63339	-1	2.63339	0.0022845	2.64121	(-2.885, -4.382)
Isoform Smooth muscle of Myosin light polypeptide 6 OS=Homo sapiens GN=MYL6	sp|P60660-2|MYL6_HUMAN,tr|G8JLA2|G8JLA2_HUMAN	P60660-2	MYL6	-0.868483	0.953445	1.82193	0.296913	0.527371	(1.804, -3.541)
26S proteasome non-ATPase regulatory subunit 2 OS=Homo sapiens GN=PSMD2 PE=1 SV=3	sp|Q13200|PSMD2_HUMAN	Q13200	PSMD2	-1.02945	0.792481	1.82193	0.197576	0.704265	(1.3, -3.359)
Isoform Gamma-2 of Serine/threonine-protein phosphatase PP1-gamma catalytic subunit OS=Homo sapiens GN=PPP1CC	sp|P36873-2|PP1G_HUMAN,sp|P36873|PP1G_HUMAN	P36873-2	PPP1CC	-1.79248	-0.707519	1.08496	0.251726	0.599071	(3.042, -6.627)
26S proteasome non-ATPase regulatory subunit 13 OS=Homo sapiens GN=PSMD13 PE=1 SV=1	tr|A0A087WUL9|A0A087WUL9_HUMAN	A0A087WUL9	PSMD13	-1.29248	-1	0.292481	0.209262	0.679309	(1.752, -4.337)
Guanine nucleotide-binding protein subunit alpha-14 OS=Homo sapiens GN=GNA14 PE=2 SV=1	sp|O95837|GNA14_HUMAN	O95837	GNA14	-0.631517	-0.339036	0.292481	0.474402	0.323854	(2.478, -3.741)
Isoform 2 of Poly(rC)-binding protein 2 OS=Homo sapiens GN=PCBP2	sp|Q15366-2|PCBP2_HUMAN,sp|Q15366-3|PCBP2_HUMAN	Q15366-2	PCBP2	-1.20752	0.292481	1.5	0.172465	0.763299	(1.285, -3.7)
Isoform 2 of HLA class I histocompatibility antigen, A-11 alpha chain OS=Homo sapiens GN=HLA-A	sp|P13746-2|1A11_HUMAN	P13746-2	HLA-A	-1.11325	1.32193	2.43518	0.0523549	1.28104	(0.028, -2.255)
60S ribosomal protein L28 OS=Homo sapiens GN=RPL28 PE=1 SV=3	sp|P46779|RL28_HUMAN	P46779	RPL28	0.584963	-0.415037	-1	0	Inf	(0.585, 0.585)
Isoform 3 of Guanine nucleotide-binding protein G(s) subunit alpha isoforms short OS=Homo sapiens GN=GNAS	sp|P63092-3|GNAS2_HUMAN	P63092-3	GNAS	-2.77216	-0.707519	2.06464	0.0191793	1.71717	(-1.096, -4.448)
POTE ankyrin domain family member E OS=Homo sapiens GN=POTEE PE=1 SV=3	sp|Q6S8J3|POTEE_HUMAN	Q6S8J3	POTEE	-1.65697	3.86651	5.52348	0.0403467	1.39419	(-0.18, -3.134)
Heterogeneous nuclear ribonucleoprotein M (Fragment) OS=Homo sapiens GN=HNRNPM PE=1 SV=1	tr|M0QZM1|M0QZM1_HUMAN	M0QZM1	HNRNPM	-0.5	-1	-0.5	0.42265	0.374019	(1.651, -2.651)
Isoform 4 of Guanine nucleotide-binding protein G(s) subunit alpha isoforms short OS=Homo sapiens GN=GNAS	sp|P63092-4|GNAS2_HUMAN,sp|P63092|GNAS2_HUMAN	P63092-4	GNAS	-2.77216	-0.707519	2.06464	0.0191793	1.71717	(-1.096, -4.448)
Drebrin OS=Homo sapiens GN=DBN1 PE=1 SV=1	tr|D6R9Q9|D6R9Q9_HUMAN	D6R9Q9	DBN1	-0.868483	-0.207519	0.660964	0.336657	0.472813	(2.112, -3.849)
Heterogeneous nuclear ribonucleoprotein L OS=Homo sapiens GN=HNRNPL PE=1 SV=2	sp|P14866|HNRPL_HUMAN	P14866	HNRNPL	-1.40368	-0.707519	0.696159	0.0462709	1.33469	(-0.057, -2.75)
Isoform 2 of Ubiquitin carboxyl-terminal hydrolase 14 OS=Homo sapiens GN=USP14	sp|P54578-2|UBP14_HUMAN	P54578-2	USP14	-1.40368	-0.707519	0.696159	0.0462709	1.33469	(-0.057, -2.75)
Tubulin beta-8 chain OS=Homo sapiens GN=TUBB8 PE=1 SV=2	sp|Q3ZCM7|TBB8_HUMAN	Q3ZCM7	TUBB8	-1.29248	1.79248	3.08496	0.028806	1.54052	(-0.328, -2.257)
Histone H1.3 OS=Homo sapiens GN=HIST1H1D PE=1 SV=2	sp|P16402|H13_HUMAN	P16402	HIST1H1D	0.173962	1.90368	1.72972	0.835164	0.0782282	(3.341, -2.993)
Isoform 5 of Protein 4.1 OS=Homo sapiens GN=EPB41	sp|P11171-5|41_HUMAN	P11171-5	EPB41	-0.292481	-1	-0.707519	0.42265	0.374019	(0.966, -1.551)
Prosaposin OS=Homo sapiens GN=PSAP PE=1 SV=2	tr|C9JIZ6|C9JIZ6_HUMAN	C9JIZ6	PSAP	-0.453445	0	0.453445	0.697043	0.15674	(3.886, -4.793)
HLA class I histocompatibility antigen, Cw-14 alpha chain OS=Homo sapiens GN=HLA-C PE=4 SV=1	tr|A2BF26|A2BF26_HUMAN	A2BF26	HLA-C	-0.868483	-0.415037	0.453445	0.0221722	1.65419	(-0.303, -1.434)
Isoform 6 of Tropomyosin alpha-1 chain OS=Homo sapiens GN=TPM1	sp|P09493-6|TPM1_HUMAN	P09493-6	TPM1	-1.87447	0.584963	2.45943	0	Inf	(-1.874, -1.874)
Heat shock cognate 71 kDa protein (Fragment) OS=Homo sapiens GN=HSPA8 PE=1 SV=1	tr|E9PS65|E9PS65_HUMAN	E9PS65	HSPA8	-0.189256	1.45345	1.6427	0.875426	0.0577807	(4.397, -4.775)
F-actin-capping protein subunit beta OS=Homo sapiens GN=CAPZB PE=1 SV=1	tr|B1AK85|B1AK85_HUMAN	B1AK85	CAPZB	-1.5	-0.0465547	1.45345	0.0617947	1.20905	(0.183, -3.183)
Heat shock-related 70 kDa protein 2 OS=Homo sapiens GN=HSPA2 PE=1 SV=1	sp|P54652|HSP72_HUMAN	P54652	HSPA2	-0.61852	1.90368	2.5222	0.0328564	1.48338	(-0.124, -1.113)
Isoform 4 of Signal recognition particle subunit SRP68 OS=Homo sapiens GN=SRP68	sp|Q9UHB9-4|SRP68_HUMAN,sp|Q9UHB9|SRP68_HUMAN	Q9UHB9-4	SRP68	-0.868483	-0.707519	0.160964	0.121431	0.91567	(0.568, -2.305)
Nuclease-sensitive element-binding protein 1 OS=Homo sapiens GN=YBX1 PE=1 SV=1	tr|A0A087X1S2|A0A087X1S2_HUMAN	A0A087X1S2		-0.252021	2.39068	2.6427	0.106935	0.970879	(0.134, -0.638)
POTE ankyrin domain family member J OS=Homo sapiens GN=POTEJ PE=3 SV=1	sp|P0CG39|POTEJ_HUMAN	P0CG39	POTEJ	-2.28745	0.292481	2.57994	0.0185925	1.73066	(-0.926, -3.649)
Actin-related protein 2 OS=Homo sapiens GN=ACTR2 PE=1 SV=1	sp|P61160|ARP2_HUMAN	P61160	ACTR2	-0.868483	0.292481	1.16096	0.121431	0.91567	(0.568, -2.305)
N(G),N(G)-dimethylarginine dimethylaminohydrolase 2 (Fragment) OS=Homo sapiens GN=DDAH2 PE=1 SV=1	tr|H0Y7N1|H0Y7N1_HUMAN	H0Y7N1	DDAH2	-1.79248	-1	0.792481	0.0131395	1.88142	(-0.9, -2.685)
Complement component 1 Q subcomponent-binding protein, mitochondrial OS=Homo sapiens GN=C1QBP PE=1 SV=1	sp|Q07021|C1QBP_HUMAN	Q07021	C1QBP	0.453445	0.453445	0	0.074806	1.12606	(1.019, -0.112)
Isoform 4 of Protein disulfide-isomerase A6 OS=Homo sapiens GN=PDIA6	sp|Q15084-4|PDIA6_HUMAN	Q15084-4	PDIA6	-1.14475	1.58496	2.72972	0.257253	0.589639	(1.995, -4.284)
Keratin, type I cytoskeletal 16 OS=Homo sapiens GN=KRT16 PE=1 SV=4	sp|P08779|K1C16_HUMAN	P08779	KRT16	0.292481	-0.707519	-1	0.42265	0.374019	(1.551, -0.966)
ADP/ATP translocase 1 OS=Homo sapiens GN=SLC25A4 PE=1 SV=4	sp|P12235|ADT1_HUMAN	P12235	SLC25A4	0.868483	0.160964	-0.707519	0.121431	0.91567	(2.305, -0.568)
Isoform 4 of Poly(rC)-binding protein 2 OS=Homo sapiens GN=PCBP2	sp|Q15366-4|PCBP2_HUMAN,sp|Q15366-5|PCBP2_HUMAN	Q15366-4	PCBP2	-1.20752	0.292481	1.5	0.172465	0.763299	(1.285, -3.7)
Isoform 2 of MICOS complex subunit MIC60 OS=Homo sapiens GN=IMMT	sp|Q16891-2|MIC60_HUMAN,sp|Q16891-4|MIC60_HUMAN,sp|Q16891|MIC60_HUMAN,tr|B9A067|B9A067_HUMAN	Q16891-2	IMMT	0	-1	-1	1	0	(0, 0)
NADPH--cytochrome P450 reductase OS=Homo sapiens GN=POR PE=1 SV=2	sp|P16435|NCPR_HUMAN	P16435	POR	-0.792481	-1	-0.207519	0.42265	0.374019	(2.617, -4.202)
Isoform 3 of NADH-cytochrome b5 reductase 3 OS=Homo sapiens GN=CYB5R3	sp|P00387-3|NB5R3_HUMAN	P00387-3	CYB5R3	-0.368483	-0.415037	-0.0465547	0.42265	0.374019	(1.217, -1.954)
Dihydrolipoyl dehydrogenase, mitochondrial OS=Homo sapiens GN=DLD PE=1 SV=2	sp|P09622|DLDH_HUMAN	P09622	DLD	0	-1	-1	1	0	(0, 0)
Keratin, type II cytoskeletal 3 OS=Homo sapiens GN=KRT3 PE=1 SV=3	sp|P12035|K2C3_HUMAN	P12035	KRT3	-0.292481	-1	-0.707519	0.42265	0.374019	(0.966, -1.551)
Phosphoglycerate kinase 2 OS=Homo sapiens GN=PGK2 PE=1 SV=3	sp|P07205|PGK2_HUMAN	P07205	PGK2	-0.77216	0.792481	1.56464	0.136795	0.863929	(0.602, -2.146)
Band 4.1-like protein 2 OS=Homo sapiens GN=EPB41L2 PE=1 SV=1	tr|E9PK52|E9PK52_HUMAN	E9PK52	EPB41L2	-2.56405	0.564642	3.12869	0.00909355	2.04127	(-1.505, -3.623)
Guanine nucleotide-binding protein G(i) subunit alpha-1 OS=Homo sapiens GN=GNAI1 PE=1 SV=2	sp|P63096|GNAI1_HUMAN	P63096	GNAI1	-1.36848	-0.707519	0.660964	0.0924507	1.03409	(0.558, -3.295)
Erlin-1 OS=Homo sapiens GN=ERLIN1 PE=1 SV=1	sp|O75477|ERLN1_HUMAN	O75477	ERLIN1	0	-1	-1	1	0	(0, 0)
Plastin-1 OS=Homo sapiens GN=PLS1 PE=1 SV=2	sp|Q14651|PLSI_HUMAN	Q14651	PLS1	-0.792481	-1	-0.207519	0.42265	0.374019	(2.617, -4.202)
Putative beta-actin-like protein 3 OS=Homo sapiens GN=POTEKP PE=5 SV=1	sp|Q9BYX7|ACTBM_HUMAN	Q9BYX7		-2.5	0.453445	2.95345	0.102718	0.988355	(1.242, -6.242)
60S ribosomal protein L18 OS=Homo sapiens GN=RPL18 PE=1 SV=2	sp|Q07020|RL18_HUMAN,tr|J3QQ67|J3QQ67_HUMAN	Q07020	RPL18	-0.953445	0	0.953445	0.122512	0.911822	(0.632, -2.539)
Nuclease-sensitive element-binding protein 1 (Fragment) OS=Homo sapiens GN=YBX1 PE=1 SV=1	tr|H0Y449|H0Y449_HUMAN	H0Y449	YBX1	0	2.57994	2.57994	1	0	(0.733, -0.733)
Isoform 2 of Tubulin alpha chain-like 3 OS=Homo sapiens GN=TUBAL3	sp|A6NHL2-2|TBAL3_HUMAN	A6NHL2-2	TUBAL3	-2.13152	-0.0465547	2.08496	0.030062	1.52198	(-0.504, -3.759)
sp|ALDOA_RABIT|	sp|ALDOA_RABIT|	ALDOA_RABIT		0.0351947	3.19616	3.16096	0.902393	0.0446044	(1.127, -1.057)
Isoform E of Eukaryotic translation initiation factor 4 gamma 1 OS=Homo sapiens GN=EIF4G1	sp|Q04637-6|IF4G1_HUMAN,sp|Q04637-7|IF4G1_HUMAN	Q04637-6	EIF4G1	-0.292481	-1	-0.707519	0.42265	0.374019	(0.966, -1.551)
Plectin OS=Homo sapiens GN=PLEC PE=1 SV=3	sp|Q15149|PLEC_HUMAN	Q15149	PLEC	-1.79248	-1	0.792481	0.275976	0.559129	(3.403, -6.988)
Isoform 7 of Septin-9 OS=Homo sapiens GN=SEPT9	sp|Q9UHD8-7|SEPT9_HUMAN	Q9UHD8-7	SEPT9	-1.58496	-1	0.584963	0.253845	0.595432	(2.718, -5.888)
26S protease regulatory subunit 10B OS=Homo sapiens GN=PSMC6 PE=1 SV=1	tr|A0A087X2I1|A0A087X2I1_HUMAN	A0A087X2I1	PSMC6	-1.5	-1	0.5	0.095466	1.02015	(0.651, -3.651)
60S ribosomal protein L36a OS=Homo sapiens GN=RPL36A PE=1 SV=2	sp|P83881|RL36A_HUMAN,tr|H0Y5B4|H0Y5B4_HUMAN,tr|H7BZ11|H7BZ11_HUMAN,tr|J3KQN4|J3KQN4_HUMAN	P83881	RPL36A	-0.792481	-1	-0.207519	0.42265	0.374019	(2.617, -4.202)
Rho-related GTP-binding protein RhoC OS=Homo sapiens GN=RHOC PE=1 SV=1	sp|P08134|RHOC_HUMAN,tr|Q5JR08|Q5JR08_HUMAN	P08134	RHOC	-1.08496	0.5	1.58496	0.162221	0.789894	(1.066, -3.236)
Calpain-2 catalytic subunit OS=Homo sapiens GN=CAPN2 PE=1 SV=6	sp|P17655|CAN2_HUMAN	P17655	CAPN2	-1	-1	0	0.42265	0.374019	(3.303, -5.303)
Ubiquitin carboxyl-terminal hydrolase 14 OS=Homo sapiens GN=USP14 PE=1 SV=3	sp|P54578|UBP14_HUMAN	P54578	USP14	-1.40368	-0.707519	0.696159	0.0462709	1.33469	(-0.057, -2.75)
Alpha-actinin-1 OS=Homo sapiens GN=ACTN1 PE=1 SV=1	tr|H9KV75|H9KV75_HUMAN	H9KV75	ACTN1	-2.7807	0.584963	3.36566	0.00986132	2.00606	(-1.584, -3.978)
60S ribosomal protein L4 OS=Homo sapiens GN=RPL4 PE=1 SV=1	tr|H3BM89|H3BM89_HUMAN	H3BM89	RPL4	-0.64609	1.80735	2.45345	0.0390265	1.40864	(-0.08, -1.212)
Casein kinase II subunit alpha 3 OS=Homo sapiens GN=CSNK2A3 PE=1 SV=2	sp|Q8NEV1|CSK23_HUMAN	Q8NEV1	CSNK2A3	-0.446542	1.80735	2.2539	0.42265	0.374019	(1.475, -2.368)
Histone H2B type 1-L OS=Homo sapiens GN=HIST1H2BL PE=1 SV=3	sp|Q99880|H2B1L_HUMAN	Q99880	HIST1H2BL	0.470553	1.79248	1.32193	0.1515	0.819588	(1.363, -0.422)
Isoform SV of 14-3-3 protein epsilon OS=Homo sapiens GN=YWHAE	sp|P62258-2|1433E_HUMAN	P62258-2	YWHAE	-1.52945	0.792481	2.32193	0.0179164	1.74675	(-0.637, -2.422)
40S ribosomal protein S4, Y isoform 1 OS=Homo sapiens GN=RPS4Y1 PE=1 SV=2	sp|P22090|RS4Y1_HUMAN,tr|C9JEH7|C9JEH7_HUMAN	P22090	RPS4Y1	-1.29248	-1	0.292481	0.0475838	1.32254	(-0.034, -2.551)
Isoform 2 of Multifunctional protein ADE2 OS=Homo sapiens GN=PAICS	sp|P22234-2|PUR6_HUMAN	P22234-2	PAICS	-1.29248	1.08496	2.37744	0.139614	0.855072	(1.037, -3.622)
Polyadenylate-binding protein 3 OS=Homo sapiens GN=PABPC3 PE=1 SV=2	sp|Q9H361|PABP3_HUMAN	Q9H361	PABPC3	-0.660964	-1	-0.339036	0.42265	0.374019	(2.183, -3.505)
Isoform 2 of ATP-dependent RNA helicase DDX3Y OS=Homo sapiens GN=DDX3Y	sp|O15523-2|DDX3Y_HUMAN	O15523-2	DDX3Y	-0.292481	-1	-0.707519	0.42265	0.374019	(0.966, -1.551)
Obg-like ATPase 1 OS=Homo sapiens GN=OLA1 PE=1 SV=2	sp|Q9NTK5|OLA1_HUMAN,tr|J3KQ32|J3KQ32_HUMAN	Q9NTK5	OLA1	-1.69616	-1	0.696159	0.266444	0.574393	(3.085, -6.477)
T-complex protein 1 subunit gamma OS=Homo sapiens GN=CCT3 PE=1 SV=1	tr|B4DUR8|B4DUR8_HUMAN	B4DUR8	CCT3	-0.742713	1.45345	2.19616	0.356793	0.447584	(1.947, -3.433)
Isoform 4 of Gelsolin OS=Homo sapiens GN=GSN	sp|P06396-4|GELS_HUMAN	P06396-4	GSN;AL513122.2	-2.34091	1.29248	3.63339	0.0204862	1.68854	(-0.877, -3.805)
Isoform 2 of Actin-related protein 2 OS=Homo sapiens GN=ACTR2	sp|P61160-2|ARP2_HUMAN	P61160-2	ACTR2	-0.868483	0.292481	1.16096	0.121431	0.91567	(0.568, -2.305)
Heat shock cognate 71 kDa protein (Fragment) OS=Homo sapiens GN=HSPA8 PE=1 SV=1	tr|E9PQK7|E9PQK7_HUMAN	E9PQK7	HSPA8	-0.919532	2.24593	3.16546	0.128618	0.890698	(0.656, -2.495)
Histone H2B type 1-D OS=Homo sapiens GN=HIST1H2BD PE=1 SV=2	sp|P58876|H2B1D_HUMAN	P58876	HIST1H2BD	0.470553	1.79248	1.32193	0.1515	0.819588	(1.363, -0.422)
Isoform 2 of Cysteine-rich protein 2 OS=Homo sapiens GN=CRIP2	sp|P52943-2|CRIP2_HUMAN	P52943-2	CRIP2	-0.165991	2.57994	2.74593	0.495872	0.304631	(0.699, -1.031)
Glyceraldehyde-3-phosphate dehydrogenase OS=Homo sapiens GN=GAPDH PE=1 SV=1	tr|E7EUT5|E7EUT5_HUMAN	E7EUT5	GAPDH	-0.62025	4.17878	4.79903	0.120002	0.920811	(0.398, -1.639)
Isoform 2 of Tubulin alpha-8 chain OS=Homo sapiens GN=TUBA8	sp|Q9NY65-2|TBA8_HUMAN,sp|Q9NY65|TBA8_HUMAN,tr|C9J2C0|C9J2C0_HUMAN	Q9NY65-2	TUBA8	-1.2813	2.80367	4.08496	0.0107128	1.9701	(-0.706, -1.857)
Ferritin OS=Homo sapiens GN=FTH1 PE=1 SV=1	tr|G3V192|G3V192_HUMAN	G3V192	FTH1	-0.0737786	2.51118	2.58496	0.886372	0.0523839	(1.889, -2.036)
Isoform 2 of Adenosylhomocysteinase OS=Homo sapiens GN=AHCY	sp|P23526-2|SAHH_HUMAN	P23526-2	AHCY	-2.1112	0.696159	2.80735	0.00276261	2.55868	(-1.633, -2.59)
Isoform SNAP-23b of Synaptosomal-associated protein 23 OS=Homo sapiens GN=SNAP23	sp|O00161-2|SNP23_HUMAN	O00161-2	SNAP23	-0.660964	-0.707519	-0.0465547	0.295219	0.529856	(1.363, -2.685)
Serine/threonine-protein kinase 24 OS=Homo sapiens GN=STK24 PE=2 SV=1	tr|B4DR80|B4DR80_HUMAN	B4DR80	STK24	-0.953445	-1	-0.0465547	0.122512	0.911822	(0.632, -2.539)
HLA class I histocompatibility antigen, B-56 alpha chain (Fragment) OS=Homo sapiens GN=HLA-B PE=1 SV=1	tr|F6U0H7|F6U0H7_HUMAN	F6U0H7	HLA-B	0.839036	0.5	-0.339036	0.417915	0.378912	(4.405, -2.727)
Vitamin D-binding protein OS=Homo sapiens GN=GC PE=1 SV=1	tr|D6RF35|D6RF35_HUMAN	D6RF35	GC	-1.5	-0.0465547	1.45345	0.0617947	1.20905	(0.183, -3.183)
Isoform 2 of Heterogeneous nuclear ribonucleoprotein A1 OS=Homo sapiens GN=HNRNPA1	sp|P09651-3|ROA1_HUMAN	P09651-3	HNRNPA1	-0.868483	1.29248	2.16096	0.121431	0.91567	(0.568, -2.305)
Isoform 3 of Malate dehydrogenase, cytoplasmic OS=Homo sapiens GN=MDH1	sp|P40925-3|MDHC_HUMAN	P40925-3	MDH1	-1	0.292481	1.29248	0.136834	0.863807	(0.78, -2.78)
Isoform 5 of Plectin OS=Homo sapiens GN=PLEC	sp|Q15149-5|PLEC_HUMAN	Q15149-5	PLEC	-1.79248	-1	0.792481	0.275976	0.559129	(3.403, -6.988)
Actin, aortic smooth muscle OS=Homo sapiens GN=ACTA2 PE=1 SV=1	sp|P62736|ACTA_HUMAN,sp|P63267|ACTH_HUMAN	P62736	ACTA2	-1.83984	2.06464	3.90448	0.0571249	1.24317	(0.138, -3.818)
Isoform 2 of AP-2 complex subunit beta OS=Homo sapiens GN=AP2B1	sp|P63010-2|AP2B1_HUMAN,sp|P63010|AP2B1_HUMAN	P63010-2	AP2B1	-1.93723	0.292481	2.22972	0.0349357	1.45673	(-0.337, -3.537)
Fructose-bisphosphate aldolase A (Fragment) OS=Homo sapiens GN=ALDOA PE=1 SV=1	tr|H3BR04|H3BR04_HUMAN	H3BR04	ALDOA	0.0849625	2.24593	2.16096	0.680217	0.167353	(0.851, -0.681)
Keratin, type II cytoskeletal 5 (Fragment) OS=Homo sapiens GN=KRT5 PE=1 SV=1	tr|H0YI76|H0YI76_HUMAN	H0YI76	KRT5	-0.584963	-1	-0.415037	0	Inf	(-0.585, -0.585)
60S acidic ribosomal protein P0-like OS=Homo sapiens GN=RPLP0P6 PE=5 SV=1	sp|Q8NHW5|RLA0L_HUMAN	Q8NHW5		-1	0.292481	1.29248	0.136834	0.863807	(0.78, -2.78)
Multidrug resistance-associated protein 1 OS=Homo sapiens GN=ABCC1 PE=4 SV=1	tr|A0A0A0MS99|A0A0A0MS99_HUMAN	A0A0A0MS99	ABCC1	0	-0.707519	-0.707519	1	0	(1.78, -1.78)
60S acidic ribosomal protein P0 (Fragment) OS=Homo sapiens GN=RPLP0 PE=1 SV=1	tr|F8VW21|F8VW21_HUMAN	F8VW21	RPLP0	-1.1112	0.292481	1.40368	0.155602	0.807984	(1.034, -3.256)
Poly(rC)-binding protein 2 (Fragment) OS=Homo sapiens GN=PCBP2 PE=1 SV=1	tr|F8VXH9|F8VXH9_HUMAN	F8VXH9	PCBP2	-0.903677	0.292481	1.19616	0.313907	0.503199	(2.012, -3.819)
NADPH--cytochrome P450 reductase (Fragment) OS=Homo sapiens GN=POR PE=1 SV=1	tr|H0Y4R2|H0Y4R2_HUMAN	H0Y4R2	POR	-0.792481	-1	-0.207519	0.42265	0.374019	(2.617, -4.202)
Putative heat shock protein HSP 90-beta 2 OS=Homo sapiens GN=HSP90AB2P PE=1 SV=2	sp|Q58FF8|H90B2_HUMAN	Q58FF8		-0.876454	2.16993	3.04638	0.126823	0.896803	(0.612, -2.365)
Histone H1.2 OS=Homo sapiens GN=HIST1H1C PE=1 SV=2	sp|P16403|H12_HUMAN	P16403	HIST1H1C	0.173962	1.90368	1.72972	0.835164	0.0782282	(3.341, -2.993)
Heterogeneous nuclear ribonucleoproteins C1/C2 (Fragment) OS=Homo sapiens GN=HNRNPC PE=1 SV=1	tr|G3V5V7|G3V5V7_HUMAN	G3V5V7	HNRNPC	0	-0.707519	-0.707519	1	0	(1.78, -1.78)
Isoform 4 of Dynamin-1-like protein OS=Homo sapiens GN=DNM1L	sp|O00429-2|DNM1L_HUMAN,sp|O00429-4|DNM1L_HUMAN,sp|O00429-8|DNM1L_HUMAN,tr|G8JLD5|G8JLD5_HUMAN	O00429-2	DNM1L	-0.77216	0.292481	1.06464	0.412902	0.384153	(2.467, -4.011)
Annexin (Fragment) OS=Homo sapiens GN=ANXA2 PE=1 SV=1	tr|H0YNP5|H0YNP5_HUMAN	H0YNP5	ANXA2	-1.02722	2.7539	3.78112	0.00334362	2.47578	(-0.771, -1.283)
Keratin, type I cytoskeletal 17 OS=Homo sapiens GN=KRT17 PE=1 SV=2	tr|F5GWP8|F5GWP8_HUMAN	F5GWP8	KRT17	-0.292481	-1	-0.707519	0.42265	0.374019	(0.966, -1.551)
Annexin OS=Homo sapiens GN=ANXA6 PE=1 SV=1	tr|E5RK69|E5RK69_HUMAN	E5RK69	ANXA6	-1.74948	2.37744	4.12692	0.0159077	1.79839	(-0.789, -2.71)
Heterogeneous nuclear ribonucleoprotein A1-like 2 OS=Homo sapiens GN=HNRNPA1L2 PE=2 SV=2	sp|Q32P51|RA1L2_HUMAN	Q32P51	HNRNPA1L2	-1.06464	0.5	1.56464	0.195501	0.708851	(1.327, -3.456)
60S ribosomal protein L8 (Fragment) OS=Homo sapiens GN=RPL8 PE=1 SV=1	tr|E9PKZ0|E9PKZ0_HUMAN	E9PKZ0	RPL8	-0.111196	1.87744	1.98864	0.777244	0.109443	(1.369, -1.592)
Guanine nucleotide-binding protein subunit beta-2-like 1 (Fragment) OS=Homo sapiens GN=GNB2L1 PE=1 SV=1	tr|H0YAM7|H0YAM7_HUMAN	H0YAM7	RACK1	-0.660964	1.29248	1.95345	0.295219	0.529856	(1.363, -2.685)
Heat shock 70 kDa protein 4L OS=Homo sapiens GN=HSPA4L PE=1 SV=1	tr|E9PDE8|E9PDE8_HUMAN	E9PDE8	HSPA4L	0.0294468	0.321928	0.292481	0.928989	0.0319896	(1.288, -1.229)
Protein disulfide-isomerase OS=Homo sapiens GN=P4HB PE=1 SV=2	tr|H7BZ94|H7BZ94_HUMAN	H7BZ94	P4HB	-0.111196	2.58496	2.69616	0.887769	0.0517002	(2.884, -3.107)
Integrin beta-2 OS=Homo sapiens GN=ITGB2 PE=1 SV=2	sp|P05107|ITB2_HUMAN	P05107	ITGB2	-0.660964	-1	-0.339036	0.42265	0.374019	(2.183, -3.505)
Eukaryotic translation initiation factor 4 gamma 1 OS=Homo sapiens GN=EIF4G1 PE=4 SV=1	tr|A0A0A0MR52|A0A0A0MR52_HUMAN	A0A0A0MR52		-0.292481	-1	-0.707519	0.42265	0.374019	(0.966, -1.551)
Guanine nucleotide-binding protein subunit beta-2-like 1 OS=Homo sapiens GN=GNB2L1 PE=1 SV=1	tr|D6RAU2|D6RAU2_HUMAN	D6RAU2	RACK1	-1.08496	-0.5	0.584963	0.162221	0.789894	(1.066, -3.236)
Annexin (Fragment) OS=Homo sapiens GN=ANXA6 PE=1 SV=1	tr|E5RK63|E5RK63_HUMAN	E5RK63	ANXA6	-2.12649	0.953445	3.07994	0.0984567	1.00675	(0.979, -5.232)
Tubulin alpha-4A chain (Fragment) OS=Homo sapiens GN=TUBA4A PE=1 SV=3	tr|C9JDL2|C9JDL2_HUMAN	C9JDL2	TUBA4A	-0.450232	1.45345	1.90368	0.109905	0.958984	(0.251, -1.152)
Heat shock protein beta-1 OS=Homo sapiens GN=HSPB1 PE=1 SV=1	tr|F8WE04|F8WE04_HUMAN	F8WE04	HSPB1	-1.72239	0.0849625	1.80735	0.0749227	1.12539	(0.429, -3.874)
Keratin, type II cytoskeletal 75 OS=Homo sapiens GN=KRT75 PE=1 SV=2	sp|O95678|K2C75_HUMAN	O95678	KRT75	-0.368483	-0.707519	-0.339036	0.660873	0.179882	(2.741, -3.478)
Ras suppressor protein 1 OS=Homo sapiens GN=RSU1 PE=1 SV=3	sp|Q15404|RSU1_HUMAN	Q15404	RSU1	0.5	0.292481	-0.207519	0.567629	0.245935	(3.672, -2.672)
Gelsolin OS=Homo sapiens GN=GSN PE=1 SV=1	tr|Q5T0H7|Q5T0H7_HUMAN	Q5T0H7		-2.45345	-1	1.45345	0.00286118	2.54345	(-1.888, -3.019)
Isoform 2 of Ras suppressor protein 1 OS=Homo sapiens GN=RSU1	sp|Q15404-2|RSU1_HUMAN	Q15404-2	RSU1	0.5	0.292481	-0.207519	0.567629	0.245935	(3.672, -2.672)
Isoform 3 of Thioredoxin reductase 1, cytoplasmic OS=Homo sapiens GN=TXNRD1	sp|Q16881-3|TRXR1_HUMAN	Q16881-3	TXNRD1	0.368483	0.660964	0.292481	0.660873	0.179882	(3.478, -2.741)
HLA class I histocompatibility antigen, B-52 alpha chain OS=Homo sapiens GN=HLA-B PE=1 SV=1	sp|P30490|1B52_HUMAN	P30490	HLA-B	0.160964	1.45345	1.29248	0.665523	0.176837	(1.541, -1.219)
60S ribosomal protein L18 (Fragment) OS=Homo sapiens GN=RPL18 PE=1 SV=1	tr|H0YHA7|H0YHA7_HUMAN	H0YHA7	RPL18	-0.953445	0	0.953445	0.122512	0.911822	(0.632, -2.539)
T-complex protein 1 subunit beta OS=Homo sapiens GN=CCT2 PE=1 SV=2	tr|F5GWF6|F5GWF6_HUMAN	F5GWF6	CCT2	-1.66096	1.90368	3.56464	0.101196	0.994837	(0.804, -4.126)
Isoform 2 of 14-3-3 protein zeta/delta OS=Homo sapiens GN=YWHAZ	sp|P63104-2|1433Z_HUMAN	P63104-2	YWHAZ	0.644753	2.39068	1.74593	0.272155	0.565184	(2.493, -1.203)
Isoform 3 of Disks large homolog 2 OS=Homo sapiens GN=DLG2	sp|Q15700-3|DLG2_HUMAN	Q15700-3	DLG2	0	-0.207519	-0.207519	1	0	(3.525, -3.525)
Putative Ras-related protein Rab-1C OS=Homo sapiens GN=RAB1C PE=5 SV=2	sp|Q92928|RAB1C_HUMAN	Q92928		-0.5	0.5	1	0.42265	0.374019	(1.651, -2.651)
Isoform 2 of Dynamin-1-like protein OS=Homo sapiens GN=DNM1L	sp|O00429-3|DNM1L_HUMAN	O00429-3	DNM1L	-0.77216	0.292481	1.06464	0.412902	0.384153	(2.467, -4.011)
Isoform 2 of Septin-7 OS=Homo sapiens GN=SEPT7	sp|Q16181-2|SEPT7_HUMAN	Q16181-2	SEPT7	-0.903677	-1	-0.0963225	0.42265	0.374019	(2.985, -4.792)
Isoform 3 of Gelsolin OS=Homo sapiens GN=GSN	sp|P06396-3|GELS_HUMAN	P06396-3	GSN;AL513122.2	-2.34091	1.29248	3.63339	0.0204862	1.68854	(-0.877, -3.805)
Synaptosomal-associated protein 23 (Fragment) OS=Homo sapiens GN=SNAP23 PE=1 SV=1	tr|H3BR18|H3BR18_HUMAN	H3BR18	SNAP23	-1.5	-0.707519	0.792481	0.0526834	1.27833	(0.043, -3.043)
26S protease regulatory subunit 10B (Fragment) OS=Homo sapiens GN=PSMC6 PE=1 SV=2	tr|H0YJS8|H0YJS8_HUMAN	H0YJS8	PSMC6	-1.5	-1	0.5	0.095466	1.02015	(0.651, -3.651)
Heterogeneous nuclear ribonucleoprotein H2 OS=Homo sapiens GN=HNRNPH2 PE=1 SV=1	sp|P55795|HNRH2_HUMAN	P55795	HNRNPH2	-0.707519	-0.415037	0.292481	0.136706	0.864214	(0.551, -1.966)
Eukaryotic translation initiation factor 5A-2 OS=Homo sapiens GN=EIF5A2 PE=1 SV=3	sp|Q9GZV4|IF5A2_HUMAN,tr|C9J7B5|C9J7B5_HUMAN,tr|F8WCJ1|F8WCJ1_HUMAN	Q9GZV4	EIF5A2	-1.40368	0.292481	1.69616	0.0462709	1.33469	(-0.057, -2.75)
Ras-related protein Rap-1b (Fragment) OS=Homo sapiens GN=RAP1B PE=4 SV=1	tr|F5H491|F5H491_HUMAN	F5H491	RAP1B	0.131517	1.08496	0.953445	0.851924	0.069599	(2.804, -2.541)
Histone H2A type 2-B OS=Homo sapiens GN=HIST2H2AB PE=1 SV=3	sp|Q8IUE6|H2A2B_HUMAN	Q8IUE6	HIST2H2AB	0.160964	0.953445	0.792481	0.740109	0.130704	(1.981, -1.659)
26S protease regulatory subunit 6A (Fragment) OS=Homo sapiens GN=PSMC3 PE=1 SV=3	tr|E9PLG2|E9PLG2_HUMAN	E9PLG2	PSMC3	-1.076	-0.415037	0.660964	0.245079	0.610694	(1.768, -3.92)
Putative annexin A2-like protein OS=Homo sapiens GN=ANXA2P2 PE=5 SV=2	sp|A6NMY6|AXA2L_HUMAN	A6NMY6		-1.06738	2.95345	4.02083	0.00574945	2.24037	(-0.718, -1.417)
Isoform 2 of Vitamin D-binding protein OS=Homo sapiens GN=GC	sp|P02774-2|VTDB_HUMAN,sp|P02774-3|VTDB_HUMAN,sp|P02774|VTDB_HUMAN	P02774-2	GC	-1.5	-0.0465547	1.45345	0.0617947	1.20905	(0.183, -3.183)
Isoform 2 of Poly(rC)-binding protein 3 OS=Homo sapiens GN=PCBP3	sp|P57721-2|PCBP3_HUMAN,sp|P57721-3|PCBP3_HUMAN,sp|P57721-4|PCBP3_HUMAN,sp|P57721-5|PCBP3_HUMAN,sp|P57721|PCBP3_HUMAN,tr|E9PFP8|E9PFP8_HUMAN,tr|J3QT27|J3QT27_HUMAN	P57721-2	PCBP3	-0.5	0	0.5	0.42265	0.374019	(1.651, -2.651)
Histone H1.1 OS=Homo sapiens GN=HIST1H1A PE=1 SV=3	sp|Q02539|H11_HUMAN	Q02539	HIST1H1A	0.160964	1.56464	1.40368	0.76512	0.116271	(2.188, -1.866)
Isoform 3 of Alpha-actinin-1 OS=Homo sapiens GN=ACTN1	sp|P12814-3|ACTN1_HUMAN	P12814-3	ACTN1	-2.7807	0.584963	3.36566	0.00986132	2.00606	(-1.584, -3.978)
Isoform 3 of Mitogen-activated protein kinase kinase kinase kinase 4 OS=Homo sapiens GN=MAP4K4	sp|O95819-3|M4K4_HUMAN	O95819-3	MAP4K4	0	-1	-1	1	0	(0, 0)
Rab GDP dissociation inhibitor beta (Fragment) OS=Homo sapiens GN=GDI2 PE=1 SV=1	tr|Q5SX90|Q5SX90_HUMAN	Q5SX90	GDI2	-2.6112	-0.707519	1.90368	0.0136235	1.86571	(-1.286, -3.936)
Ragulator complex protein LAMTOR1 OS=Homo sapiens GN=LAMTOR1 PE=1 SV=1	tr|F5H3Y3|F5H3Y3_HUMAN	F5H3Y3	LAMTOR1	0	-1	-1	1	0	(0, 0)
Isoform 3 of Receptor-type tyrosine-protein phosphatase delta OS=Homo sapiens GN=PTPRD	sp|P23468-3|PTPRD_HUMAN	P23468-3	PTPRD	-0.292481	-1	-0.707519	0.42265	0.374019	(0.966, -1.551)
60S ribosomal protein L10 (Fragment) OS=Homo sapiens GN=RPL10 PE=4 SV=2	tr|A6QRI9|A6QRI9_HUMAN	A6QRI9	RPL10	-0.277608	1.80735	2.08496	0.0822738	1.08474	(0.088, -0.643)
Annexin OS=Homo sapiens GN=ANXA6 PE=1 SV=1	tr|E7EMC6|E7EMC6_HUMAN	E7EMC6	ANXA6	-1.93723	1.98864	3.92587	0.0122705	1.91114	(-1.005, -2.869)
HLA class I histocompatibility antigen, B-13 alpha chain OS=Homo sapiens GN=HLA-B PE=1 SV=1	sp|P30461|1B13_HUMAN	P30461	HLA-B	0.470553	1.29248	0.821928	0.501917	0.299368	(2.963, -2.022)
26S protease regulatory subunit 8 (Fragment) OS=Homo sapiens GN=PSMC5 PE=1 SV=1	tr|J3QQM1|J3QQM1_HUMAN	J3QQM1	PSMC5	-1.79248	-0.707519	1.08496	0.0904835	1.04343	(0.7, -4.285)
Isoform 2 of Myosin-11 OS=Homo sapiens GN=MYH11	sp|P35749-2|MYH11_HUMAN,sp|P35749|MYH11_HUMAN	P35749-2	MYH11	-1.40368	0.792481	2.19616	0.0860466	1.06527	(0.493, -3.3)
Putative fatty acid-binding protein 5-like protein 3 OS=Homo sapiens GN=FABP5P3 PE=5 SV=1	sp|A8MUU1|FB5L3_HUMAN	A8MUU1		1.79248	0.792481	-1	0.0131395	1.88142	(2.685, 0.9)
Eukaryotic initiation factor 4A-I (Fragment) OS=Homo sapiens GN=EIF4A1 PE=1 SV=1	tr|J3QS69|J3QS69_HUMAN	J3QS69	EIF4A1	-1.91897	0.660964	2.57994	0.103836	0.983652	(0.972, -4.81)
Isoform 3 of 60S ribosomal protein L28 OS=Homo sapiens GN=RPL28	sp|P46779-3|RL28_HUMAN	P46779-3	RPL28	0.584963	-0.415037	-1	0	Inf	(0.585, 0.585)
Isoform 2E of Cytoplasmic dynein 1 intermediate chain 2 OS=Homo sapiens GN=DYNC1I2	sp|Q13409-5|DC1I2_HUMAN,sp|Q13409|DC1I2_HUMAN	Q13409-5	DYNC1I2	-0.792481	-0.707519	0.0849625	0.304712	0.516111	(1.7, -3.285)
Guanine nucleotide-binding protein subunit beta-2-like 1 (Fragment) OS=Homo sapiens GN=GNB2L1 PE=1 SV=1	tr|H0Y8W2|H0Y8W2_HUMAN	H0Y8W2	RACK1	-0.660964	1.29248	1.95345	0.295219	0.529856	(1.363, -2.685)
Isoform 5 of Heterogeneous nuclear ribonucleoprotein Q OS=Homo sapiens GN=SYNCRIP	sp|O60506-5|HNRPQ_HUMAN	O60506-5	SYNCRIP	-0.868483	-0.707519	0.160964	0.5436	0.26472	(4.283, -6.02)
Transmembrane and coiled-coil domain-containing protein 1 OS=Homo sapiens GN=TMCO1 PE=1 SV=1	tr|J9JIE6|J9JIE6_HUMAN	J9JIE6	TMCO1	-0.292481	0	0.292481	0.42265	0.374019	(0.966, -1.551)
Isoform 2 of Disks large homolog 2 OS=Homo sapiens GN=DLG2	sp|Q15700-2|DLG2_HUMAN	Q15700-2	DLG2	0	-0.207519	-0.207519	1	0	(3.525, -3.525)
Collagen alpha-3(VI) chain OS=Homo sapiens GN=COL6A3 PE=4 SV=2	tr|E7ENL6|E7ENL6_HUMAN	E7ENL6	COL6A3	-1.79248	-0.5	1.29248	0.174432	0.758373	(1.935, -5.52)
Signal recognition particle subunit SRP68 OS=Homo sapiens GN=SRP68 PE=1 SV=1	tr|K7EQC2|K7EQC2_HUMAN	K7EQC2	SRP68	-0.868483	-0.707519	0.160964	0.121431	0.91567	(0.568, -2.305)
Isoform 4 of Phospholipid-transporting ATPase IG OS=Homo sapiens GN=ATP11C	sp|Q8NB49-4|AT11C_HUMAN	Q8NB49-4	ATP11C	-0.5	-1	-0.5	0.42265	0.374019	(1.651, -2.651)
Ferritin light chain OS=Homo sapiens GN=FTL PE=1 SV=2	sp|P02792|FRIL_HUMAN	P02792	FTL	1.58496	0.584963	-1	0	Inf	(1.585, 1.585)
Ribonuclease inhibitor OS=Homo sapiens GN=RNH1 PE=1 SV=1	tr|E9PMN0|E9PMN0_HUMAN	E9PMN0	RNH1	0.160964	-0.0465547	-0.207519	0.740109	0.130704	(1.981, -1.659)
Isoform 3 of Tropomyosin beta chain OS=Homo sapiens GN=TPM2	sp|P07951-3|TPM2_HUMAN	P07951-3	TPM2	-2.16893	0.584963	2.7539	0.000606919	3.21687	(-1.939, -2.399)
Y-box-binding protein 3 OS=Homo sapiens GN=YBX3 PE=1 SV=4	sp|P16989-3|YBOX3_HUMAN,sp|P16989|YBOX3_HUMAN	P16989-3	YBX3	-1.08496	-1	0.0849625	0.162221	0.789894	(1.066, -3.236)
Ferritin OS=Homo sapiens GN=FTL PE=1 SV=1	tr|A0A087X1B9|A0A087X1B9_HUMAN	A0A087X1B9		1.58496	0.584963	-1	0	Inf	(1.585, 1.585)
Protein disulfide-isomerase (Fragment) OS=Homo sapiens GN=P4HB PE=1 SV=1	tr|I3L398|I3L398_HUMAN	I3L398	P4HB	0.173962	1.90368	1.72972	0.835164	0.0782282	(3.341, -2.993)
26S proteasome non-ATPase regulatory subunit 2 (Fragment) OS=Homo sapiens GN=PSMD2 PE=1 SV=1	tr|C9JPC0|C9JPC0_HUMAN	C9JPC0	PSMD2	-0.915037	-0.415037	0.5	0.208729	0.680418	(1.236, -3.066)
Alpha-actinin-4 OS=Homo sapiens GN=ACTN4 PE=1 SV=2	tr|F5GXS2|F5GXS2_HUMAN	F5GXS2	ACTN4	-3.01118	-0.207519	2.80367	0.00587244	2.23118	(-2.014, -4.008)
Phosphate carrier protein, mitochondrial OS=Homo sapiens GN=SLC25A3 PE=1 SV=2	sp|Q00325|MPCP_HUMAN	Q00325	SLC25A3	0	-1	-1	1	0	(0, 0)
HLA class I histocompatibility antigen, B-37 alpha chain OS=Homo sapiens GN=HLA-B PE=1 SV=1	sp|P18463|1B37_HUMAN	P18463	HLA-B	0.631517	1.45345	0.821928	0.346344	0.460493	(2.856, -1.593)
Protein UBBP4 OS=Homo sapiens GN=UBBP4 PE=1 SV=1	tr|J3QRK5|J3QRK5_HUMAN	J3QRK5		-0.292481	0.292481	0.584963	0.42265	0.374019	(0.966, -1.551)
Isoform 3 of Collagen alpha-3(VI) chain OS=Homo sapiens GN=COL6A3	sp|P12111-3|CO6A3_HUMAN,sp|P12111-5|CO6A3_HUMAN	P12111-3	COL6A3	-1.29248	-1	0.292481	0.0475838	1.32254	(-0.034, -2.551)
Isoform 2 of Beta-enolase OS=Homo sapiens GN=ENO3	sp|P13929-2|ENOB_HUMAN,sp|P13929-3|ENOB_HUMAN,sp|P13929|ENOB_HUMAN	P13929-2	ENO3	0.0963225	1.90368	1.80735	0.42265	0.374019	(0.511, -0.318)
Phospholipid-transporting ATPase IG OS=Homo sapiens GN=ATP11C PE=1 SV=1	tr|A0A067XG54|A0A067XG54_HUMAN	A0A067XG54	ATP11C	-0.5	-1	-0.5	0.42265	0.374019	(1.651, -2.651)
Guanine nucleotide-binding protein subunit beta-2-like 1 (Fragment) OS=Homo sapiens GN=GNB2L1 PE=1 SV=1	tr|D6R9L0|D6R9L0_HUMAN	D6R9L0	RACK1	-0.5	1.16096	1.66096	0.314302	0.502653	(1.115, -2.115)
Ribonuclease inhibitor (Fragment) OS=Homo sapiens GN=RNH1 PE=1 SV=1	tr|H0YCR7|H0YCR7_HUMAN	H0YCR7	RNH1	-0.292481	0.292481	0.584963	0.833525	0.0790816	(4.978, -5.563)
Cysteine and glycine-rich protein 1 (Fragment) OS=Homo sapiens GN=CSRP1 PE=1 SV=1	tr|E9PND2|E9PND2_HUMAN	E9PND2	CSRP1	-3.52764	-0.207519	3.32012	0.00385696	2.41375	(-2.582, -4.473)
Prosaposin OS=Homo sapiens GN=PSAP PE=1 SV=2	sp|P07602|SAP_HUMAN,tr|B1AVU8|B1AVU8_HUMAN	P07602	PSAP	-0.453445	0	0.453445	0.697043	0.15674	(3.886, -4.793)
Tubulin alpha-1B chain (Fragment) OS=Homo sapiens GN=TUBA1B PE=4 SV=1	tr|F8VWV9|F8VWV9_HUMAN	F8VWV9	TUBA1B	-0.341259	2.16993	2.51118	0.21314	0.671335	(0.473, -1.156)
Putative HLA class I histocompatibility antigen, alpha chain H OS=Homo sapiens GN=HLA-H PE=5 SV=3	sp|P01893|HLAH_HUMAN	P01893		-1	-0.707519	0.292481	0.321508	0.492808	(2.294, -4.294)
Roundabout homolog 2 OS=Homo sapiens GN=ROBO2 PE=4 SV=1	tr|F8W703|F8W703_HUMAN	F8W703	ROBO2	-1.66096	-1	0.660964	0.0392296	1.40639	(-0.202, -3.12)
Importin-5 (Fragment) OS=Homo sapiens GN=IPO5 PE=1 SV=1	tr|C9JXE0|C9JXE0_HUMAN	C9JXE0	IPO5	-1.70752	-0.707519	1	0.0281091	1.55115	(-0.449, -2.966)
Myosin light polypeptide 6 OS=Homo sapiens GN=MYL6 PE=1 SV=1	tr|F8VZU9|F8VZU9_HUMAN	F8VZU9	MYL6	-0.792481	0.953445	1.74593	0.293759	0.532009	(1.625, -3.209)
Eukaryotic translation initiation factor 3 subunit H (Fragment) OS=Homo sapiens GN=EIF3H PE=1 SV=1	tr|E5RGU4|E5RGU4_HUMAN	E5RGU4	EIF3H	-0.368483	0.292481	0.660964	0.660873	0.179882	(2.741, -3.478)
Protein disulfide-isomerase (Fragment) OS=Homo sapiens GN=P4HB PE=1 SV=1	tr|I3L0S0|I3L0S0_HUMAN	I3L0S0	P4HB	-0.792481	-1	-0.207519	0.42265	0.374019	(2.617, -4.202)
Isoform 2 of Eukaryotic initiation factor 4A-II OS=Homo sapiens GN=EIF4A2	sp|Q14240-2|IF4A2_HUMAN,sp|Q14240|IF4A2_HUMAN	Q14240-2	EIF4A2	-1	0.953445	1.95345	0.194992	0.709984	(1.242, -3.242)
Gelsolin OS=Homo sapiens GN=GSN PE=1 SV=1	tr|Q5T0H9|Q5T0H9_HUMAN	Q5T0H9		-3.6817	-0.707519	2.97418	0.0116331	1.9343	(-1.958, -5.405)
Isoform 9 of Calumenin OS=Homo sapiens GN=CALU	sp|O43852-9|CALU_HUMAN	O43852-9	CALU	-0.792481	-0.207519	0.584963	0.0622375	1.20595	(0.1, -1.685)
HLA class I histocompatibility antigen, B-59 alpha chain OS=Homo sapiens GN=HLA-B PE=1 SV=1	sp|Q29940|1B59_HUMAN	Q29940	HLA-B	0.611196	1.80735	1.19616	0.42265	0.374019	(3.241, -2.019)
Isoform 2 of Tropomyosin alpha-4 chain OS=Homo sapiens GN=TPM4	sp|P67936-2|TPM4_HUMAN	P67936-2	TPM4	-1.71648	1.56464	3.28112	0.0233473	1.63176	(-0.568, -2.865)
Myosin light polypeptide 6 (Fragment) OS=Homo sapiens GN=MYL6 PE=1 SV=1	tr|F8VPF3|F8VPF3_HUMAN	F8VPF3	MYL6	-0.868483	0.953445	1.82193	0.296913	0.527371	(1.804, -3.541)
Tropomyosin alpha-4 chain (Fragment) OS=Homo sapiens GN=TPM4 PE=1 SV=1	tr|K7EMU5|K7EMU5_HUMAN	K7EMU5	TPM4	-2.1112	-0.0465547	2.06464	0.0424504	1.37212	(-0.178, -4.045)
GTP-binding nuclear protein Ran OS=Homo sapiens GN=RAN PE=1 SV=1	tr|B4DV51|B4DV51_HUMAN	B4DV51	RAN	-1	-0.707519	0.292481	0.136834	0.863807	(0.78, -2.78)
Isoform 3 of Sodium/potassium-transporting ATPase subunit alpha-3 OS=Homo sapiens GN=ATP1A3	sp|P13637-3|AT1A3_HUMAN	P13637-3	ATP1A3	-0.197964	3.07741	3.27537	0.674065	0.171298	(1.549, -1.945)
Tubulin alpha-4A chain (Fragment) OS=Homo sapiens GN=TUBA4A PE=4 SV=1	tr|C9JDS9|C9JDS9_HUMAN	C9JDS9	TUBA4A	-0.675249	2.45345	3.12869	0.039228	1.4064	(-0.082, -1.268)
60S ribosomal protein L28 OS=Homo sapiens GN=RPL28 PE=1 SV=1	tr|H0YLP6|H0YLP6_HUMAN	H0YLP6	RPL28	0.584963	-0.415037	-1	0	Inf	(0.585, 0.585)
Isoform 2 of Agrin OS=Homo sapiens GN=AGRN	sp|O00468-2|AGRIN_HUMAN	O00468-2	AGRN	-2.22972	-1	1.22972	0.42265	0.374019	(7.364, -11.823)
Eukaryotic translation initiation factor 3 subunit H OS=Homo sapiens GN=EIF3H PE=1 SV=1	tr|A0A087WZK9|A0A087WZK9_HUMAN	A0A087WZK9	EIF3H	-0.368483	0.292481	0.660964	0.660873	0.179882	(2.741, -3.478)
Tropomyosin alpha-3 chain OS=Homo sapiens GN=TPM3 PE=1 SV=1	tr|J3KN67|J3KN67_HUMAN	J3KN67	TPM3	-2.06562	1.69616	3.76178	0.0158146	1.80094	(-0.934, -3.197)
Kinesin heavy chain isoform 5A OS=Homo sapiens GN=KIF5A PE=1 SV=2	sp|Q12840|KIF5A_HUMAN	Q12840	KIF5A	-1.08496	-1	0.0849625	0.162221	0.789894	(1.066, -3.236)
Rho GDP-dissociation inhibitor 1 (Fragment) OS=Homo sapiens GN=ARHGDIA PE=1 SV=1	tr|J3KRY1|J3KRY1_HUMAN	J3KRY1	ARHGDIA	-1.79248	-1	0.792481	0.0131395	1.88142	(-0.9, -2.685)
Isoform 3 of Roundabout homolog 2 OS=Homo sapiens GN=ROBO2	sp|Q9HCK4-3|ROBO2_HUMAN,tr|R4GMM8|R4GMM8_HUMAN	Q9HCK4-3	ROBO2	-1.66096	-1	0.660964	0.0392296	1.40639	(-0.202, -3.12)
Heat shock 70 kDa protein 4L OS=Homo sapiens GN=HSPA4L PE=1 SV=3	sp|O95757|HS74L_HUMAN	O95757	HSPA4L	0.0294468	0.321928	0.292481	0.928989	0.0319896	(1.288, -1.229)
Isoform 2 of Annexin A4 OS=Homo sapiens GN=ANXA4	sp|P09525-2|ANXA4_HUMAN	P09525-2	ANXA4	-1.29248	-1	0.292481	0.209262	0.679309	(1.752, -4.337)
HCG1985580, isoform CRA_c OS=Homo sapiens GN=PDCD6 PE=1 SV=1	tr|A0A024QZ42|A0A024QZ42_HUMAN	A0A024QZ42	PDCD6	0.292481	1.45345	1.16096	0.294678	0.530652	(1.187, -0.602)
Importin-5 (Fragment) OS=Homo sapiens GN=IPO5 PE=1 SV=3	tr|E7ETV8|E7ETV8_HUMAN	E7ETV8	IPO5	-1.70752	-0.707519	1	0.0281091	1.55115	(-0.449, -2.966)
Complement component 1 Q subcomponent-binding protein, mitochondrial OS=Homo sapiens GN=C1QBP PE=1 SV=1	tr|I3L3B0|I3L3B0_HUMAN,tr|I3L3Q7|I3L3Q7_HUMAN	I3L3B0	C1QBP	0.453445	0.453445	0	0.074806	1.12606	(1.019, -0.112)
Annexin (Fragment) OS=Homo sapiens GN=ANXA1 PE=1 SV=1	tr|Q5T3N0|Q5T3N0_HUMAN	Q5T3N0	ANXA1	-0.649277	2.90368	3.55295	0.179509	0.745913	(0.727, -2.026)
Isoform 2 of F-actin-capping protein subunit beta OS=Homo sapiens GN=CAPZB	sp|P47756-2|CAPZB_HUMAN,sp|P47756|CAPZB_HUMAN,tr|B1AK87|B1AK87_HUMAN,tr|B1AK88|B1AK88_HUMAN	P47756-2	CAPZB	-1.5	-0.0465547	1.45345	0.0617947	1.20905	(0.183, -3.183)
Histone H3.3 (Fragment) OS=Homo sapiens GN=H3F3B PE=1 SV=1	tr|K7ES00|K7ES00_HUMAN	K7ES00	H3F3B	0.292481	-0.707519	-1	0.42265	0.374019	(1.551, -0.966)
Tubulin alpha-8 chain (Fragment) OS=Homo sapiens GN=TUBA8 PE=4 SV=1	tr|C9K0S6|C9K0S6_HUMAN	C9K0S6	TUBA8	-0.742713	0.953445	1.69616	0.366377	0.436072	(2.016, -3.502)
HLA class I histocompatibility antigen, Cw-14 alpha chain OS=Homo sapiens GN=HLA-C PE=3 SV=1	tr|A0A087WWL9|A0A087WWL9_HUMAN	A0A087WWL9		0.631517	0.584963	-0.0465547	0.228694	0.640746	(2.217, -0.954)
26S proteasome non-ATPase regulatory subunit 13 OS=Homo sapiens GN=PSMD13 PE=1 SV=2	sp|Q9UNM6|PSD13_HUMAN,tr|J3KNQ3|J3KNQ3_HUMAN	Q9UNM6	PSMD13	-1.29248	-1	0.292481	0.209262	0.679309	(1.752, -4.337)
HLA class I histocompatibility antigen, B-73 alpha chain OS=Homo sapiens GN=HLA-B PE=1 SV=1	sp|Q31612|1B73_HUMAN	Q31612	HLA-B	0.368483	0.660964	0.292481	0.740137	0.130688	(4.534, -3.797)
Ubiquitin-like modifier-activating enzyme 1 OS=Homo sapiens GN=UBA1 PE=1 SV=1	tr|Q5JRR6|Q5JRR6_HUMAN	Q5JRR6	UBA1	-1.86848	0.0849625	1.95345	0.0950131	1.02222	(0.804, -4.541)
Ubiquitin carboxyl-terminal hydrolase OS=Homo sapiens GN=USP14 PE=1 SV=2	tr|A6NJA2|A6NJA2_HUMAN	A6NJA2	USP14	-1.40368	-0.707519	0.696159	0.0462709	1.33469	(-0.057, -2.75)
Septin-7 OS=Homo sapiens GN=SEPT7 PE=1 SV=3	tr|E7ES33|E7ES33_HUMAN	E7ES33	SEPT7	-0.903677	-1	-0.0963225	0.42265	0.374019	(2.985, -4.792)
Nucleosome assembly protein 1-like 4 (Fragment) OS=Homo sapiens GN=NAP1L4 PE=1 SV=2	tr|A8MXH2|A8MXH2_HUMAN	A8MXH2	NAP1L4	-1.45345	0	1.45345	0.236195	0.62673	(2.283, -5.19)
Isoform 4 of Septin-9 OS=Homo sapiens GN=SEPT9	sp|Q9UHD8-4|SEPT9_HUMAN	Q9UHD8-4	SEPT9	-1.45345	-1	0.453445	0.236195	0.62673	(2.283, -5.19)
Tropomyosin alpha-4 chain (Fragment) OS=Homo sapiens GN=TPM4 PE=1 SV=1	tr|K7ERG3|K7ERG3_HUMAN	K7ERG3	TPM4	-1.64428	1.56464	3.20893	0.0216289	1.66497	(-0.587, -2.702)
Isoform 3 of Serine/threonine-protein phosphatase 2A 65 kDa regulatory subunit A beta isoform OS=Homo sapiens GN=PPP2R1B	sp|P30154-3|2AAB_HUMAN	P30154-3	PPP2R1B	-1.16096	-1	0.160964	0.42265	0.374019	(3.834, -6.156)
Serine/threonine-protein phosphatase 2A 65 kDa regulatory subunit A alpha isoform (Fragment) OS=Homo sapiens GN=PPP2R1A PE=1 SV=2	tr|C9J9C1|C9J9C1_HUMAN	C9J9C1	PPP2R1A	-1.5	-0.707519	0.792481	0.0526834	1.27833	(0.043, -3.043)
Ribonuclease inhibitor (Fragment) OS=Homo sapiens GN=RNH1 PE=1 SV=1	tr|E9PIK5|E9PIK5_HUMAN	E9PIK5	RNH1	-0.707519	-0.0465547	0.660964	0.293199	0.532837	(1.447, -2.862)
Histone H1t OS=Homo sapiens GN=HIST1H1T PE=2 SV=4	sp|P22492|H1T_HUMAN	P22492	HIST1H1T	0.160964	1.56464	1.40368	0.76512	0.116271	(2.188, -1.866)
60S ribosomal protein L36a-like OS=Homo sapiens GN=RPL36AL PE=1 SV=3	sp|Q969Q0|RL36L_HUMAN	Q969Q0	RPL36AL	-0.792481	-1	-0.207519	0.42265	0.374019	(2.617, -4.202)
Myosin heavy chain 11 smooth muscle isoform OS=Homo sapiens GN=MYH11 PE=1 SV=1	tr|B1PS43|B1PS43_HUMAN	B1PS43		-1.40368	0.792481	2.19616	0.0860466	1.06527	(0.493, -3.3)
Histone H1.4 OS=Homo sapiens GN=HIST1H1E PE=1 SV=2	sp|P10412|H14_HUMAN	P10412	HIST1H1E	0.173962	1.90368	1.72972	0.835164	0.0782282	(3.341, -2.993)
MYH9 protein OS=Homo sapiens GN=MYH9 PE=1 SV=1	tr|Q5BKV1|Q5BKV1_HUMAN	Q5BKV1	MYH9	-2.12396	-1	1.12396	0.42265	0.374019	(7.015, -11.263)
Isoform 3 of Dihydrolipoyl dehydrogenase, mitochondrial OS=Homo sapiens GN=DLD	sp|P09622-3|DLDH_HUMAN	P09622-3	DLD	0	-1	-1	1	0	(0, 0)
Isoform 2 of Plectin OS=Homo sapiens GN=PLEC	sp|Q15149-2|PLEC_HUMAN	Q15149-2	PLEC	-1.79248	-1	0.792481	0.275976	0.559129	(3.403, -6.988)
Glutamine--tRNA ligase (Fragment) OS=Homo sapiens GN=QARS PE=1 SV=1	tr|C9J165|C9J165_HUMAN	C9J165	QARS	-0.207519	-0.207519	0	0.42265	0.374019	(0.685, -1.1)
Protein DJ-1 OS=Homo sapiens GN=PARK7 PE=1 SV=1	tr|K7ELW0|K7ELW0_HUMAN	K7ELW0	PARK7	-0.868483	-0.207519	0.660964	0.160516	0.794481	(0.842, -2.579)
Unconventional myosin-Ic OS=Homo sapiens GN=MYO1C PE=1 SV=1	tr|F5H6E2|F5H6E2_HUMAN	F5H6E2	MYO1C	-2.19616	-1	1.19616	0.0694773	1.15816	(0.434, -4.826)
HLA class I histocompatibility antigen, B-27 alpha chain OS=Homo sapiens GN=HLA-B PE=1 SV=2	sp|P03989|1B27_HUMAN	P03989	HLA-B	0.470553	1.29248	0.821928	0.501917	0.299368	(2.963, -2.022)
Isoform 2 of HLA class I histocompatibility antigen, Cw-16 alpha chain OS=Homo sapiens GN=HLA-C	sp|Q29960-2|1C16_HUMAN	Q29960-2	HLA-C	-0.368483	0.453445	0.821928	0.549952	0.259675	(1.856, -2.593)
Guanine nucleotide-binding protein subunit beta-2-like 1 (Fragment) OS=Homo sapiens GN=GNB2L1 PE=1 SV=3	tr|D6R9Z1|D6R9Z1_HUMAN	D6R9Z1	RACK1	-0.5	1.16096	1.66096	0.314302	0.502653	(1.115, -2.115)
Isoform Gamma of Lamina-associated polypeptide 2, isoforms beta/gamma OS=Homo sapiens GN=TMPO	sp|P42167-2|LAP2B_HUMAN	P42167-2	TMPO	0	-1	-1	1	0	(0, 0)
Ras-related protein Rap-1b (Fragment) OS=Homo sapiens GN=RAP1B PE=4 SV=1	tr|F5H004|F5H004_HUMAN	F5H004	RAP1B	0.138767	2.16096	2.0222	0.793921	0.100223	(2.143, -1.866)
HLA class I histocompatibility antigen, A-74 alpha chain OS=Homo sapiens GN=HLA-A PE=1 SV=1	sp|P30459|1A74_HUMAN	P30459	HLA-A	0.438572	2.24593	1.80735	0.0287422	1.54148	(0.766, 0.112)
Dynactin subunit 1 OS=Homo sapiens GN=DKFZp686E0752 PE=1 SV=1	tr|Q6AWB1|Q6AWB1_HUMAN	Q6AWB1	DCTN1	-0.660964	-1	-0.339036	0.42265	0.374019	(2.183, -3.505)
Isoform 2 of Heterogeneous nuclear ribonucleoprotein D0 OS=Homo sapiens GN=HNRNPD	sp|Q14103-2|HNRPD_HUMAN,sp|Q14103-4|HNRPD_HUMAN	Q14103-2	HNRNPD	-1.95345	-1	0.953445	0.033789	1.47122	(-0.368, -3.539)
Putative heat shock protein HSP 90-beta-3 OS=Homo sapiens GN=HSP90AB3P PE=5 SV=1	sp|Q58FF7|H90B3_HUMAN	Q58FF7		-1.03519	1.45345	2.48864	0.0953321	1.02076	(0.448, -2.519)
Isoform 3 of Perilipin-3 OS=Homo sapiens GN=PLIN3	sp|O60664-3|PLIN3_HUMAN,sp|O60664-4|PLIN3_HUMAN,sp|O60664|PLIN3_HUMAN	O60664-3	PLIN3	-0.953445	-1	-0.0465547	0.122512	0.911822	(0.632, -2.539)
Histone H2AX OS=Homo sapiens GN=H2AFX PE=1 SV=2	sp|P16104|H2AX_HUMAN	P16104	H2AFX	0.292481	1.45345	1.16096	0.294678	0.530652	(1.187, -0.602)
HLA class I histocompatibility antigen, A-1 alpha chain OS=Homo sapiens GN=HLA-A PE=1 SV=1	sp|P30443|1A01_HUMAN,sp|P30455|1A36_HUMAN	P30443	HLA-A	-1.65406	0.696159	2.35022	0.0459738	1.33749	(-0.073, -3.235)
26S proteasome non-ATPase regulatory subunit 1 (Fragment) OS=Homo sapiens GN=PSMD1 PE=1 SV=1	tr|C9J9M4|C9J9M4_HUMAN	C9J9M4	PSMD1	-1.58496	-1	0.584963	0.42265	0.374019	(5.235, -8.405)
Potassium-transporting ATPase alpha chain 1 OS=Homo sapiens GN=ATP4A PE=2 SV=5	sp|P20648|ATP4A_HUMAN	P20648	ATP4A	-0.131517	0.660964	0.792481	0.772199	0.112271	(1.579, -1.842)
Brain acid soluble protein 1 (Fragment) OS=Homo sapiens GN=BASP1 PE=1 SV=3	tr|U3KQP0|U3KQP0_HUMAN	U3KQP0	BASP1	-0.63473	1.90368	2.53841	0.237529	0.624283	(1.004, -2.273)
Eukaryotic translation initiation factor 3 subunit H OS=Homo sapiens GN=EIF3S3 PE=1 SV=1	tr|B3KS98|B3KS98_HUMAN	B3KS98	EIF3H	-0.368483	0.292481	0.660964	0.660873	0.179882	(2.741, -3.478)
Protein disulfide-isomerase (Fragment) OS=Homo sapiens GN=P4HB PE=1 SV=1	tr|I3NI03|I3NI03_HUMAN	I3NI03	P4HB	0.131517	-0.207519	-0.339036	0.866955	0.0620032	(3.112, -2.849)
Isoform 3 of Alpha-actinin-4 OS=Homo sapiens GN=ACTN4	sp|O43707-3|ACTN4_HUMAN	O43707-3	ACTN4	-3.01118	-0.207519	2.80367	0.00587244	2.23118	(-2.014, -4.008)
Isoform 2 of Transmembrane and coiled-coil domain-containing protein 1 OS=Homo sapiens GN=TMCO1	sp|Q9UM00-2|TMCO1_HUMAN,sp|Q9UM00|TMCO1_HUMAN	Q9UM00-2	TMCO1	-0.292481	0	0.292481	0.42265	0.374019	(0.966, -1.551)
Actin, cytoplasmic 1 OS=Homo sapiens GN=ACTB PE=1 SV=1	tr|G5E9R0|G5E9R0_HUMAN	G5E9R0	ACTB	-2.20571	1.32193	3.52764	0.0157038	1.804	(-1.002, -3.409)
Isoform 2 of WD repeat-containing protein 1 OS=Homo sapiens GN=WDR1	sp|O75083-3|WDR1_HUMAN	O75083-3	WDR1	-1.82	0.953445	2.77345	0.0640378	1.19356	(0.263, -3.903)
Tubulin beta-4A chain (Fragment) OS=Homo sapiens GN=TUBB4A PE=3 SV=1	tr|M0R042|M0R042_HUMAN	M0R042	TUBB4A	-0.824751	2.99718	3.82193	0.0539062	1.26836	(0.034, -1.684)
Serine/threonine-protein kinase 24 OS=Homo sapiens GN=STK24 PE=1 SV=1	sp|Q9Y6E0|STK24_HUMAN	Q9Y6E0	STK24	-0.953445	-1	-0.0465547	0.122512	0.911822	(0.632, -2.539)
Polyadenylate-binding protein 4 (Fragment) OS=Homo sapiens GN=PABPC4 PE=1 SV=1	tr|H0Y5F5|H0Y5F5_HUMAN	H0Y5F5	PABPC4	-0.292481	0	0.292481	0.42265	0.374019	(0.966, -1.551)
26S protease regulatory subunit 6A (Fragment) OS=Homo sapiens GN=PSMC3 PE=1 SV=4	tr|E9PMD8|E9PMD8_HUMAN	E9PMD8	PSMC3	-1.91504	-0.415037	1.5	0.0619061	1.20827	(0.236, -4.066)
Elongation factor 1-delta (Fragment) OS=Homo sapiens GN=EEF1D PE=1 SV=1	tr|H0YCK7|H0YCK7_HUMAN	H0YCK7	EEF1D	-0.5	-0.207519	0.292481	0.297943	0.525867	(1.043, -2.043)
Isoform 2 of Metallothionein-1G OS=Homo sapiens GN=MT1G	sp|P13640-2|MT1G_HUMAN	P13640-2	MT1G	-1	-0.707519	0.292481	0.136834	0.863807	(0.78, -2.78)
Histone H2B type 1-B OS=Homo sapiens GN=HIST1H2BB PE=1 SV=2	sp|P33778|H2B1B_HUMAN	P33778	HIST1H2BB	0.564642	1.56464	1	0.145502	0.837132	(1.609, -0.48)
HLA class I histocompatibility antigen, Cw-4 alpha chain OS=Homo sapiens GN=HLA-C PE=1 SV=1	sp|P30504|1C04_HUMAN	P30504	HLA-C	-0.368483	0.0849625	0.453445	0.549952	0.259675	(1.856, -2.593)
N(G),N(G)-dimethylarginine dimethylaminohydrolase 2 (Fragment) OS=Homo sapiens GN=DDAH2 PE=1 SV=1	tr|Q5SSV3|Q5SSV3_HUMAN	Q5SSV3	DDAH2	-1.79248	-1	0.792481	0.0131395	1.88142	(-0.9, -2.685)
Metallothionein-1X OS=Homo sapiens GN=MT1X PE=1 SV=1	sp|P80297|MT1X_HUMAN	P80297	MT1X	-1	-0.707519	0.292481	0.136834	0.863807	(0.78, -2.78)
Septin-2 (Fragment) OS=Homo sapiens GN=SEPT2 PE=1 SV=1	tr|C9JQJ4|C9JQJ4_HUMAN	C9JQJ4	SEPT2	-1.29248	-1	0.292481	0.0475838	1.32254	(-0.034, -2.551)
HLA class I histocompatibility antigen, A-68 alpha chain OS=Homo sapiens GN=HLA-A PE=1 SV=1	tr|A7MAP4|A7MAP4_HUMAN	A7MAP4		-1.13339	1	2.13339	0.0737179	1.13243	(0.269, -2.536)
Serpin H1 OS=Homo sapiens GN=SERPINH1 PE=1 SV=1	tr|E9PPV6|E9PPV6_HUMAN	E9PPV6	SERPINH1	0.0963225	1.5	1.40368	0.894601	0.0483705	(2.861, -2.669)
Perilipin-3 (Fragment) OS=Homo sapiens GN=PLIN3 PE=1 SV=1	tr|K7ERZ3|K7ERZ3_HUMAN	K7ERZ3	PLIN3	-0.953445	-1	-0.0465547	0.122512	0.911822	(0.632, -2.539)
DnaJ homolog subfamily A member 2 (Fragment) OS=Homo sapiens GN=DNAJA2 PE=1 SV=1	tr|A0A087WT48|A0A087WT48_HUMAN	A0A087WT48	DNAJA2	-1.29248	-1	0.292481	0.0475838	1.32254	(-0.034, -2.551)
Tenascin (Fragment) OS=Homo sapiens GN=TNC PE=1 SV=1	tr|H0YGZ3|H0YGZ3_HUMAN	H0YGZ3	TNC	-1.5982	0.292481	1.89068	0.129701	0.887057	(1.154, -4.35)
Galectin-3-binding protein OS=Homo sapiens GN=LGALS3BP PE=1 SV=1	tr|K7EJD3|K7EJD3_HUMAN	K7EJD3	LGALS3BP	-2.32193	-1	1.32193	0	Inf	(-2.322, -2.322)
Isoform 2 of Tyrosine-protein phosphatase non-receptor type 13 OS=Homo sapiens GN=PTPN13	sp|Q12923-2|PTN13_HUMAN	Q12923-2	PTPN13	-2.29248	-1	1.29248	0.0158904	1.79886	(-1.034, -3.551)
Cysteine and glycine-rich protein 1 OS=Homo sapiens GN=CSRP1 PE=1 SV=1	tr|E9PP21|E9PP21_HUMAN	E9PP21	CSRP1	-3.2047	-0.207519	2.99718	0.00494988	2.30541	(-2.231, -4.178)
Calnexin (Fragment) OS=Homo sapiens GN=CANX PE=1 SV=3	tr|H0Y9H1|H0Y9H1_HUMAN	H0Y9H1	CANX	-1.66096	-1	0.660964	0.0392296	1.40639	(-0.202, -3.12)
Isoform Sap-mu-6 of Prosaposin OS=Homo sapiens GN=PSAP	sp|P07602-2|SAP_HUMAN	P07602-2	PSAP	-0.453445	0	0.453445	0.697043	0.15674	(3.886, -4.793)
ADP/ATP translocase 4 OS=Homo sapiens GN=SLC25A31 PE=2 SV=1	sp|Q9H0C2|ADT4_HUMAN	Q9H0C2	SLC25A31	0	-1	-1	1	0	(0, 0)
Tubulin beta-6 chain (Fragment) OS=Homo sapiens GN=TUBB6 PE=1 SV=1	tr|K7ESM5|K7ESM5_HUMAN	K7ESM5	TUBB6	-2.89068	0	2.89068	0.117447	0.93016	(1.795, -7.576)
Heterogeneous nuclear ribonucleoprotein M (Fragment) OS=Homo sapiens GN=HNRNPM PE=1 SV=3	tr|M0R019|M0R019_HUMAN	M0R019	HNRNPM	-0.207519	-0.707519	-0.5	0.754438	0.122376	(2.285, -2.7)
Isoform 2 of T-complex protein 1 subunit eta OS=Homo sapiens GN=CCT7	sp|Q99832-2|TCPH_HUMAN	Q99832-2	CCT7	-2.37744	0	2.37744	0.20345	0.691542	(3.112, -7.867)
Tubulin alpha-1B chain (Fragment) OS=Homo sapiens GN=TUBA1B PE=4 SV=1	tr|F8VX09|F8VX09_HUMAN	F8VX09	TUBA1B	-0.341259	2.16993	2.51118	0.21314	0.671335	(0.473, -1.156)
Guanine nucleotide-binding protein subunit beta-2-like 1 OS=Homo sapiens GN=GNB2L1 PE=1 SV=1	tr|E9PD14|E9PD14_HUMAN	E9PD14	RACK1	-1.08496	-0.5	0.584963	0.162221	0.789894	(1.066, -3.236)
BAG family molecular chaperone regulator 2 (Fragment) OS=Homo sapiens GN=BAG2 PE=1 SV=1	tr|A2A296|A2A296_HUMAN	A2A296		0.292481	-0.707519	-1	0.42265	0.374019	(1.551, -0.966)
Phosphoribosylaminoimidazolecarboxamide formyltransferase (Fragment) OS=Homo sapiens GN=ATIC PE=1 SV=1	tr|C9JLK0|C9JLK0_HUMAN	C9JLK0	ATIC	0.207519	0.292481	0.0849625	0.754438	0.122376	(2.7, -2.285)
5'-AMP-activated protein kinase catalytic subunit alpha-2 OS=Homo sapiens GN=PRKAA2 PE=1 SV=2	sp|P54646|AAPK2_HUMAN	P54646	PRKAA2	-1.08496	-1	0.0849625	0.162221	0.789894	(1.066, -3.236)
CD166 antigen OS=Homo sapiens GN=ALCAM PE=1 SV=2	sp|Q13740|CD166_HUMAN,tr|F5GXJ9|F5GXJ9_HUMAN	Q13740	ALCAM	-0.792481	-1	-0.207519	0.42265	0.374019	(2.617, -4.202)
Serine/threonine-protein phosphatase PP1-alpha catalytic subunit (Fragment) OS=Homo sapiens GN=PPP1CA PE=1 SV=3	tr|F5H037|F5H037_HUMAN,tr|F5H1L6|F5H1L6_HUMAN	F5H037	PPP1CA	-1	-0.707519	0.292481	0.321508	0.492808	(2.294, -4.294)
Endoplasmin (Fragment) OS=Homo sapiens GN=HSP90B1 PE=1 SV=1	tr|H0YIV0|H0YIV0_HUMAN	H0YIV0	HSP90B1	-0.292481	-1	-0.707519	0.42265	0.374019	(0.966, -1.551)
Isoform SERCA1A of Sarcoplasmic/endoplasmic reticulum calcium ATPase 1 OS=Homo sapiens GN=ATP2A1	sp|O14983-2|AT2A1_HUMAN,sp|O14983|AT2A1_HUMAN	O14983-2	ATP2A1	-0.5	-1	-0.5	0.42265	0.374019	(1.651, -2.651)
Heterogeneous nuclear ribonucleoprotein H (Fragment) OS=Homo sapiens GN=HNRNPH1 PE=1 SV=1	tr|E5RGH4|E5RGH4_HUMAN	E5RGH4	HNRNPH1	-0.707519	-0.415037	0.292481	0.136706	0.864214	(0.551, -1.966)
HLA class I histocompatibility antigen, Cw-2 alpha chain OS=Homo sapiens GN=HLA-C PE=1 SV=1	sp|P30501|1C02_HUMAN	P30501	HLA-C	-1.16096	-0.707519	0.453445	0.0685488	1.164	(0.219, -2.541)
Lactadherin OS=Homo sapiens GN=MFGE8 PE=4 SV=1	tr|X6R3G6|X6R3G6_HUMAN	X6R3G6	MFGE8	-1	1.29248	2.29248	0.136834	0.863807	(0.78, -2.78)
Isoform 6 of Dynactin subunit 1 OS=Homo sapiens GN=DCTN1	sp|Q14203-6|DCTN1_HUMAN	Q14203-6	DCTN1	-1.29248	-1	0.292481	0.209262	0.679309	(1.752, -4.337)
HLA class I histocompatibility antigen, A-80 alpha chain OS=Homo sapiens GN=HLA-A PE=1 SV=1	sp|Q09160|1A80_HUMAN	Q09160	HLA-A	-1.56464	0	1.56464	0.0232283	1.63398	(-0.52, -2.609)
Heterogeneous nuclear ribonucleoprotein H (Fragment) OS=Homo sapiens GN=HNRNPH1 PE=1 SV=3	tr|H0YBD7|H0YBD7_HUMAN	H0YBD7	HNRNPH1	-1.5	-0.707519	0.792481	0.0526834	1.27833	(0.043, -3.043)
HLA class I histocompatibility antigen, A-33 alpha chain OS=Homo sapiens GN=HLA-A PE=1 SV=3	sp|P16190|1A33_HUMAN	P16190	HLA-A	1.27627	2.5222	1.24593	0.00591188	2.22827	(1.7, 0.852)
Isoform 2 of CD166 antigen OS=Homo sapiens GN=ALCAM	sp|Q13740-2|CD166_HUMAN	Q13740-2	ALCAM	-0.792481	-1	-0.207519	0.42265	0.374019	(2.617, -4.202)
Isoform 2 of Importin subunit beta-1 OS=Homo sapiens GN=KPNB1	sp|Q14974-2|IMB1_HUMAN	Q14974-2	KPNB1	-1.18129	1.56464	2.74593	0.055749	1.25376	(0.072, -2.434)
Actin-related protein 2/3 complex subunit 3 (Fragment) OS=Homo sapiens GN=ARPC3 PE=1 SV=1	tr|F8VR50|F8VR50_HUMAN	F8VR50	ARPC3	-0.792481	-1	-0.207519	0.42265	0.374019	(2.617, -4.202)
Monocarboxylate transporter 1 (Fragment) OS=Homo sapiens GN=SLC16A1 PE=1 SV=1	tr|Q5T8R5|Q5T8R5_HUMAN	Q5T8R5	SLC16A1	-0.131517	0.821928	0.953445	0.851924	0.069599	(2.541, -2.804)
Peroxiredoxin-4 (Fragment) OS=Homo sapiens GN=PRDX4 PE=1 SV=1	tr|H7C3T4|H7C3T4_HUMAN	H7C3T4	PRDX4	-0.5	-0.707519	-0.207519	0.613913	0.211893	(3.135, -4.135)
Histone H2B type 1-A OS=Homo sapiens GN=HIST1H2BA PE=1 SV=3	sp|Q96A08|H2B1A_HUMAN	Q96A08	HIST1H2BA	0	-1	-1	1	0	(0, 0)
MICOS complex subunit MIC60 (Fragment) OS=Homo sapiens GN=IMMT PE=1 SV=1	tr|H7C463|H7C463_HUMAN	H7C463	IMMT	0	-1	-1	1	0	(0, 0)
60S ribosomal protein L13a OS=Homo sapiens GN=RPL13A PE=1 SV=2	sp|P40429|RL13A_HUMAN	P40429	RPL13A	-0.368483	-0.707519	-0.339036	0.660873	0.179882	(2.741, -3.478)
Citrate synthase, mitochondrial (Fragment) OS=Homo sapiens GN=CS PE=1 SV=1	tr|H0YH82|H0YH82_HUMAN	H0YH82	CS	0	-1	-1	1	0	(0, 0)
Calnexin OS=Homo sapiens GN=CANX PE=1 SV=1	tr|D6RD16|D6RD16_HUMAN	D6RD16	CANX	0	-1	-1	1	0	(0, 0)
Peptidyl-prolyl cis-trans isomerase OS=Homo sapiens GN=PPIA PE=1 SV=1	tr|F8WE65|F8WE65_HUMAN	F8WE65	PPIA	-0.207519	2.24593	2.45345	0.305215	0.515394	(0.446, -0.861)
Uncharacterized protein (Fragment) OS=Homo sapiens PE=3 SV=3	tr|U3KQA9|U3KQA9_HUMAN	U3KQA9	RP11-426L16.10	-0.5	0.5	1	0.42265	0.374019	(1.651, -2.651)
Isoform 8 of Tropomyosin alpha-1 chain OS=Homo sapiens GN=TPM1	sp|P09493-8|TPM1_HUMAN	P09493-8	TPM1	-2.1375	0.321928	2.45943	0	Inf	(-2.138, -2.138)
Nuclease-sensitive element-binding protein 1 (Fragment) OS=Homo sapiens GN=YBX1 PE=1 SV=1	tr|C9J5V9|C9J5V9_HUMAN	C9J5V9	YBX1	0.0465547	1.79248	1.74593	0.930434	0.0313146	(2.078, -1.985)
Isoform SERCA3F of Sarcoplasmic/endoplasmic reticulum calcium ATPase 3 OS=Homo sapiens GN=ATP2A3	sp|Q93084-7|AT2A3_HUMAN,sp|Q93084|AT2A3_HUMAN	Q93084-7	ATP2A3	-0.792481	-1	-0.207519	0.42265	0.374019	(2.617, -4.202)
Transketolase OS=Homo sapiens GN=TKT PE=1 SV=1	tr|E9PFF2|E9PFF2_HUMAN	E9PFF2	TKT	0.5	0.584963	0.0849625	0.42265	0.374019	(2.651, -1.651)
Putative eukaryotic translation initiation factor 2 subunit 3-like protein OS=Homo sapiens GN=EIF2S3L PE=5 SV=2	sp|Q2VIR3|IF2GL_HUMAN	Q2VIR3	EIF2S3L	-1.5	-1	0.5	0.095466	1.02015	(0.651, -3.651)
Mitochondrial glutamate carrier 1 (Fragment) OS=Homo sapiens GN=SLC25A22 PE=1 SV=1	tr|E9PS95|E9PS95_HUMAN	E9PS95	SLC25A22	0	-1	-1	1	0	(0, 0)
Voltage-dependent anion-selective channel protein 2 (Fragment) OS=Homo sapiens GN=VDAC2 PE=1 SV=1	tr|Q5JSD1|Q5JSD1_HUMAN	Q5JSD1	VDAC2	-1.20752	-0.415037	0.792481	0.42265	0.374019	(3.988, -6.403)
Synaptic vesicle membrane protein VAT-1 homolog (Fragment) OS=Homo sapiens GN=VAT1 PE=1 SV=1	tr|K7EM19|K7EM19_HUMAN	K7EM19	VAT1	-2.56464	-1	1.56464	0.00883786	2.05365	(-1.52, -3.609)
Ubiquitin-60S ribosomal protein L40 (Fragment) OS=Homo sapiens GN=UBA52 PE=1 SV=1	tr|M0R1M6|M0R1M6_HUMAN	M0R1M6	UBA52	-0.207519	-0.415037	-0.207519	0.42265	0.374019	(0.685, -1.1)
Isoform 5 of Septin-9 OS=Homo sapiens GN=SEPT9	sp|Q9UHD8-5|SEPT9_HUMAN	Q9UHD8-5	SEPT9	-1.58496	-1	0.584963	0.253845	0.595432	(2.718, -5.888)
NADH-cytochrome b5 reductase 3 OS=Homo sapiens GN=CYB5R3 PE=1 SV=3	sp|P00387|NB5R3_HUMAN	P00387	CYB5R3	-0.368483	-0.415037	-0.0465547	0.42265	0.374019	(1.217, -1.954)
Heat shock 70 kDa protein 1-like OS=Homo sapiens GN=HSPA1L PE=1 SV=2	sp|P34931|HS71L_HUMAN	P34931	HSPA1L	-0.564642	1.5	2.06464	0.421059	0.375657	(1.855, -2.984)
Actin, cytoplasmic 2, N-terminally processed OS=Homo sapiens GN=ACTG1 PE=1 SV=1	tr|J3KT65|J3KT65_HUMAN	J3KT65	ACTG1	-2.20571	1.32193	3.52764	0.0157038	1.804	(-1.002, -3.409)
Isoform 3 of Proteasome activator complex subunit 1 OS=Homo sapiens GN=PSME1	sp|Q06323-3|PSME1_HUMAN	Q06323-3	PSME1	-1.19616	-1	0.196159	0.189472	0.722455	(1.434, -3.826)
4F2 cell-surface antigen heavy chain (Fragment) OS=Homo sapiens GN=SLC3A2 PE=1 SV=1	tr|H0YFS2|H0YFS2_HUMAN	H0YFS2	SLC3A2	-0.472776	2.37744	2.85022	0.205966	0.686205	(0.628, -1.574)
Ubiquitin-60S ribosomal protein L40 OS=Homo sapiens GN=UBA52 PE=1 SV=2	sp|P62987|RL40_HUMAN	P62987	UBA52	-0.292481	0.292481	0.584963	0.42265	0.374019	(0.966, -1.551)
Ubiquitin-60S ribosomal protein L40 (Fragment) OS=Homo sapiens GN=UBA52 PE=1 SV=1	tr|M0R2S1|M0R2S1_HUMAN	M0R2S1	UBA52	-0.207519	-0.415037	-0.207519	0.42265	0.374019	(0.685, -1.1)
Heterogeneous nuclear ribonucleoprotein L (Fragment) OS=Homo sapiens GN=HNRNPL PE=1 SV=1	tr|M0QXS5|M0QXS5_HUMAN	M0QXS5	HNRNPL	-1.40368	-0.707519	0.696159	0.0462709	1.33469	(-0.057, -2.75)
Isoform 2 of Proteasome activator complex subunit 1 OS=Homo sapiens GN=PSME1	sp|Q06323-2|PSME1_HUMAN	Q06323-2	PSME1	-1.19616	-1	0.196159	0.189472	0.722455	(1.434, -3.826)
Eukaryotic initiation factor 4A-II OS=Homo sapiens GN=EIF4A2 PE=1 SV=1	tr|E7EQG2|E7EQG2_HUMAN	E7EQG2	EIF4A2	-1	0.953445	1.95345	0.194992	0.709984	(1.242, -3.242)
RuvB-like 1 (Fragment) OS=Homo sapiens GN=RUVBL1 PE=1 SV=1	tr|H7C4I3|H7C4I3_HUMAN	H7C4I3	RUVBL1	-1.08496	-1	0.0849625	0.162221	0.789894	(1.066, -3.236)
Vesicle-associated membrane protein 2 OS=Homo sapiens GN=VAMP2 PE=4 SV=2	tr|J3QRU4|J3QRU4_HUMAN,tr|K7ENK9|K7ENK9_HUMAN	J3QRU4	VAMP2	-1.29248	-1	0.292481	0.209262	0.679309	(1.752, -4.337)
Gelsolin (Fragment) OS=Homo sapiens GN=GSN PE=1 SV=1	tr|Q5T0I0|Q5T0I0_HUMAN	Q5T0I0	GSN	-1	-0.207519	0.792481	0.0763897	1.11696	(0.263, -2.263)
POTE ankyrin domain family member I OS=Homo sapiens GN=POTEI PE=3 SV=1	sp|P0CG38|POTEI_HUMAN	P0CG38	POTEI	-2.35022	0.292481	2.6427	0.0157127	1.80375	(-1.067, -3.633)
Beta-2-microglobulin OS=Homo sapiens GN=B2M PE=1 SV=2	tr|F5H6I0|F5H6I0_HUMAN	F5H6I0	B2M	-1.16096	-1	0.160964	0.42265	0.374019	(3.834, -6.156)
26S protease regulatory subunit 8 (Fragment) OS=Homo sapiens GN=PSMC5 PE=1 SV=1	tr|J3KRP2|J3KRP2_HUMAN	J3KRP2	PSMC5	-1.36848	-0.707519	0.660964	0.198824	0.70153	(1.741, -4.478)
Citrate synthase, mitochondrial (Fragment) OS=Homo sapiens GN=CS PE=1 SV=1	tr|F8VPA1|F8VPA1_HUMAN	F8VPA1	CS	0	-1	-1	1	0	(0, 0)
Stress-induced-phosphoprotein 1 (Fragment) OS=Homo sapiens GN=STIP1 PE=1 SV=1	tr|H0YGI8|H0YGI8_HUMAN	H0YGI8	STIP1	1.32193	0.321928	-1	0	Inf	(1.322, 1.322)
Tropomyosin alpha-4 chain (Fragment) OS=Homo sapiens GN=TPM4 PE=1 SV=1	tr|K7EP68|K7EP68_HUMAN	K7EP68	TPM4	-1.56405	1.56464	3.12869	0.0238921	1.62174	(-0.505, -2.623)
Tubulin beta-4A chain (Fragment) OS=Homo sapiens GN=TUBB4A PE=4 SV=1	tr|M0R278|M0R278_HUMAN	M0R278	TUBB4A	-0.792481	2.45345	3.24593	0.161154	0.792759	(0.772, -2.357)
Calreticulin (Fragment) OS=Homo sapiens GN=CALR PE=1 SV=1	tr|K7EL50|K7EL50_HUMAN	K7EL50	CALR	-1.17995	0.953445	2.13339	0.138618	0.85818	(0.937, -3.297)
Isoform 5 of Mitogen-activated protein kinase kinase kinase kinase 4 OS=Homo sapiens GN=MAP4K4	sp|O95819-5|M4K4_HUMAN,tr|G5E948|G5E948_HUMAN	O95819-5	MAP4K4	0	-1	-1	1	0	(0, 0)
Isoform 2 of Elongation factor 1-delta OS=Homo sapiens GN=EEF1D	sp|P29692-2|EF1D_HUMAN,tr|A0A087X1X7|A0A087X1X7_HUMAN,tr|E9PRY8|E9PRY8_HUMAN	P29692-2	EEF1D	-0.792481	-0.207519	0.584963	0.0622375	1.20595	(0.1, -1.685)
Trifunctional enzyme subunit alpha, mitochondrial (Fragment) OS=Homo sapiens GN=HADHA PE=1 SV=1	tr|H0YFD6|H0YFD6_HUMAN	H0YFD6	HADHA	0	-1	-1	1	0	(0, 0)
Isoform 4 of Disks large homolog 2 OS=Homo sapiens GN=DLG2	sp|Q15700-4|DLG2_HUMAN	Q15700-4	DLG2	0	-0.207519	-0.207519	1	0	(3.525, -3.525)
Tubulin alpha-1C chain OS=Homo sapiens GN=TUBA1C PE=4 SV=1	tr|F8VS66|F8VS66_HUMAN	F8VS66	TUBA1C	-0.513236	2.16993	2.68316	0.148759	0.827516	(0.449, -1.476)
Tubulin alpha-1A chain OS=Homo sapiens GN=TUBA1A PE=4 SV=1	tr|F8W0F6|F8W0F6_HUMAN	F8W0F6	TUBA1A	-0.792481	0	0.792481	0.0622375	1.20595	(0.1, -1.685)
Heat shock protein HSP 90-alpha (Fragment) OS=Homo sapiens GN=HSP90AA1 PE=1 SV=1	tr|G3V2J8|G3V2J8_HUMAN	G3V2J8	HSP90AA1	0.157751	1.90368	1.74593	0.751501	0.12407	(2.029, -1.713)
Isoform 2 of Hypoxia up-regulated protein 1 OS=Homo sapiens GN=HYOU1	sp|Q9Y4L1-2|HYOU1_HUMAN	Q9Y4L1-2	HYOU1	-1	-1	0	0.42265	0.374019	(3.303, -5.303)
Guanine nucleotide-binding protein G(I)/G(S)/G(T) subunit beta-2 (Fragment) OS=Homo sapiens GN=GNB2 PE=1 SV=1	tr|C9JZN1|C9JZN1_HUMAN	C9JZN1	GNB2	-2.19616	-0.5	1.69616	0.0503263	1.29821	(0.008, -4.4)
Hsc70-interacting protein (Fragment) OS=Homo sapiens GN=ST13 PE=4 SV=1	tr|H7C3I1|H7C3I1_HUMAN	H7C3I1	ST13	-0.5	-0.207519	0.292481	0.297943	0.525867	(1.043, -2.043)
Heterogeneous nuclear ribonucleoprotein H (Fragment) OS=Homo sapiens GN=HNRNPH1 PE=1 SV=1	tr|H0YB39|H0YB39_HUMAN	H0YB39	HNRNPH1	-1.5	-0.0465547	1.45345	0.0617947	1.20905	(0.183, -3.183)
Heterogeneous nuclear ribonucleoprotein D0 (Fragment) OS=Homo sapiens GN=HNRNPD PE=1 SV=3	tr|D6RF44|D6RF44_HUMAN	D6RF44	HNRNPD	-0.792481	-1	-0.207519	0.42265	0.374019	(2.617, -4.202)
Isoform 2 of Calpain-2 catalytic subunit OS=Homo sapiens GN=CAPN2	sp|P17655-2|CAN2_HUMAN	P17655-2	CAPN2	-1	-1	0	0.42265	0.374019	(3.303, -5.303)
Signal-regulatory protein beta-1 isoform 3 OS=Homo sapiens GN=SIRPB1 PE=1 SV=1	sp|Q5TFQ8|SIRBL_HUMAN	Q5TFQ8	SIRPB1	-1.08496	-1	0.0849625	0.162221	0.789894	(1.066, -3.236)
Heterogeneous nuclear ribonucleoprotein M (Fragment) OS=Homo sapiens GN=HNRNPM PE=1 SV=1	tr|M0R2T0|M0R2T0_HUMAN	M0R2T0	HNRNPM	0	-0.707519	-0.707519	1	0	(1.78, -1.78)
Phosphoribosylaminoimidazolecarboxamide formyltransferase (Fragment) OS=Homo sapiens GN=ATIC PE=1 SV=1	tr|H7C084|H7C084_HUMAN	H7C084		0.207519	0.660964	0.453445	0.844523	0.0733887	(4.219, -3.804)
Isoform 2B of Cytoplasmic dynein 1 intermediate chain 2 OS=Homo sapiens GN=DYNC1I2	sp|Q13409-2|DC1I2_HUMAN,sp|Q13409-3|DC1I2_HUMAN,sp|Q13409-6|DC1I2_HUMAN	Q13409-2	DYNC1I2	-0.792481	-0.707519	0.0849625	0.304712	0.516111	(1.7, -3.285)
Glutamine--tRNA ligase (Fragment) OS=Homo sapiens GN=QARS PE=1 SV=1	tr|C9JSG9|C9JSG9_HUMAN	C9JSG9		-0.207519	-0.207519	0	0.42265	0.374019	(0.685, -1.1)
Disks large homolog 2 OS=Homo sapiens GN=DLG2 PE=1 SV=1	tr|E9PIW2|E9PIW2_HUMAN	E9PIW2	DLG2	-0.207519	-0.415037	-0.207519	0.817932	0.0872827	(3.202, -3.617)
Protein arginine N-methyltransferase 5 (Fragment) OS=Homo sapiens GN=PRMT5 PE=1 SV=1	tr|H0YJX6|H0YJX6_HUMAN	H0YJX6	PRMT5	-0.0760015	-0.415037	-0.339036	0.91896	0.0367033	(2.768, -2.92)
Caprin-1 OS=Homo sapiens GN=CAPRIN1 PE=1 SV=1	tr|A0A087X082|A0A087X082_HUMAN	A0A087X082		-0.207519	-0.707519	-0.5	0.754438	0.122376	(2.285, -2.7)
Tubulin beta-4A chain (Fragment) OS=Homo sapiens GN=TUBB4A PE=4 SV=3	tr|M0QYM7|M0QYM7_HUMAN	M0QYM7	TUBB4A	-0.53945	2.70044	3.23989	0.0713955	1.14633	(0.116, -1.195)
60S acidic ribosomal protein P2 (Fragment) OS=Homo sapiens GN=RPLP2 PE=1 SV=1	tr|H0YDD8|H0YDD8_HUMAN	H0YDD8	RPLP2	-1.08496	1	2.08496	0.00607649	2.21635	(-0.719, -1.451)
Isoform 4 of Filamin-B OS=Homo sapiens GN=FLNB	sp|O75369-4|FLNB_HUMAN	O75369-4	FLNB	-2.72972	-1	1.72972	0.0646127	1.18968	(0.41, -5.869)
Isoform 2 of Serine/threonine-protein phosphatase 2A 65 kDa regulatory subunit A beta isoform OS=Homo sapiens GN=PPP2R1B	sp|P30154-2|2AAB_HUMAN	P30154-2	PPP2R1B	-1.16096	-1	0.160964	0.42265	0.374019	(3.834, -6.156)
Integrin beta OS=Homo sapiens GN=ITGB2 PE=3 SV=1	tr|D3DSM0|D3DSM0_HUMAN	D3DSM0	ITGB2	-0.660964	-1	-0.339036	0.42265	0.374019	(2.183, -3.505)
POTE ankyrin domain family member F OS=Homo sapiens GN=POTEF PE=1 SV=2	sp|A5A3E0|POTEF_HUMAN	A5A3E0	POTEF	-2.37744	0.660964	3.03841	0.0718051	1.14384	(0.522, -5.277)
Heterogeneous nuclear ribonucleoprotein K OS=Homo sapiens GN=HNRNPK PE=1 SV=1	tr|Q5T6W1|Q5T6W1_HUMAN	Q5T6W1		0.339036	0.5	0.160964	0.813666	0.0895536	(5.778, -5.1)
Alpha-actinin-1 (Fragment) OS=Homo sapiens GN=ACTN1 PE=1 SV=1	tr|H7C5W8|H7C5W8_HUMAN	H7C5W8	ACTN1	-2.84091	-0.707519	2.13339	0.0229552	1.63912	(-0.956, -4.725)
Glutamine--tRNA ligase (Fragment) OS=Homo sapiens GN=QARS PE=1 SV=1	tr|H7C0R3|H7C0R3_HUMAN	H7C0R3	QARS	-0.792481	-1	-0.207519	0.0622375	1.20595	(0.1, -1.685)
T-complex protein 1 subunit alpha OS=Homo sapiens GN=TCP1 PE=1 SV=1	tr|E7ERF2|E7ERF2_HUMAN	E7ERF2	TCP1	-1.33904	0.321928	1.66096	0.058535	1.23258	(0.12, -2.798)
Isoform 3 of Obg-like ATPase 1 OS=Homo sapiens GN=OLA1	sp|Q9NTK5-3|OLA1_HUMAN	Q9NTK5-3	OLA1	-1.69616	-1	0.696159	0.266444	0.574393	(3.085, -6.477)
T-complex protein 1 subunit epsilon OS=Homo sapiens GN=CCT5 PE=1 SV=1	sp|P48643|TCPE_HUMAN	P48643	CCT5	-0.892136	2.58496	3.4771	0.202417	0.693753	(1.161, -2.945)
Tropomyosin alpha-1 chain OS=Homo sapiens GN=TPM1 PE=4 SV=1	tr|H0YKP3|H0YKP3_HUMAN	H0YKP3	TPM1	-2.79847	-0.339036	2.45943	0.0515123	1.28809	(0.045, -5.642)
Malate dehydrogenase, cytoplasmic OS=Homo sapiens GN=MDH1 PE=1 SV=1	tr|B8ZZ51|B8ZZ51_HUMAN	B8ZZ51	MDH1	-1.20752	-0.707519	0.5	0.172465	0.763299	(1.285, -3.7)
Isoform SERCA3D of Sarcoplasmic/endoplasmic reticulum calcium ATPase 3 OS=Homo sapiens GN=ATP2A3	sp|Q93084-6|AT2A3_HUMAN	Q93084-6	ATP2A3	-0.660964	-1	-0.339036	0.42265	0.374019	(2.183, -3.505)
Gelsolin OS=Homo sapiens GN=GSN PE=4 SV=1	tr|A0A0A0MT01|A0A0A0MT01_HUMAN	A0A0A0MT01	AL513122.1	-2.34091	1.29248	3.63339	0.0204862	1.68854	(-0.877, -3.805)
Isoform SERCA3A of Sarcoplasmic/endoplasmic reticulum calcium ATPase 3 OS=Homo sapiens GN=ATP2A3	sp|Q93084-2|AT2A3_HUMAN	Q93084-2	ATP2A3	-0.660964	-1	-0.339036	0.42265	0.374019	(2.183, -3.505)
Testin OS=Homo sapiens GN=TES PE=1 SV=1	sp|Q9UGI8|TES_HUMAN	Q9UGI8	TES	0	-1	-1			(0, 0)
Septin-9 OS=Homo sapiens GN=SEPT9 PE=1 SV=1	tr|K7EJL9|K7EJL9_HUMAN	K7EJL9	SEPT9	-1	-1	0	0.42265	0.374019	(3.303, -5.303)
S-formylglutathione hydrolase (Fragment) OS=Homo sapiens GN=ESD PE=1 SV=1	tr|U3KQT1|U3KQT1_HUMAN	U3KQT1	ESD	0.584963	0.0849625	-0.5	0.49508	0.305325	(3.627, -2.457)
T-complex protein 1 subunit gamma (Fragment) OS=Homo sapiens GN=CCT3 PE=1 SV=1	tr|E9PQ35|E9PQ35_HUMAN	E9PQ35	CCT3	0.292481	0.292481	0	0.42265	0.374019	(1.551, -0.966)
Isocitrate dehydrogenase [NADP], mitochondrial OS=Homo sapiens GN=IDH2 PE=1 SV=1	tr|H0YL11|H0YL11_HUMAN	H0YL11	IDH2	0	-1	-1	1	0	(0, 0)
60S ribosomal protein L27 (Fragment) OS=Homo sapiens GN=RPL27 PE=1 SV=1	tr|K7ELC7|K7ELC7_HUMAN	K7ELC7	RPL27	-0.915037	-0.415037	0.5	0.208729	0.680418	(1.236, -3.066)
Isoform 2 of Succinate dehydrogenase [ubiquinone] flavoprotein subunit, mitochondrial OS=Homo sapiens GN=SDHA	sp|P31040-2|SDHA_HUMAN	P31040-2	SDHA	0	-1	-1	1	0	(0, 0)
T-complex protein 1 subunit theta (Fragment) OS=Homo sapiens GN=CCT8 PE=1 SV=1	tr|H7C4C8|H7C4C8_HUMAN	H7C4C8	CCT8	-1.6112	-0.707519	0.903677	0.231919	0.634663	(2.476, -5.698)
Tubulin beta-3 chain OS=Homo sapiens GN=TUBB3 PE=4 SV=1	tr|G3V4U2|G3V4U2_HUMAN	G3V4U2	TUBB3	0.903677	-0.0963225	-1	0.42265	0.374019	(4.792, -2.985)

## Sheet: EWS-FLI1 Type 2 vs Type 3
Protein Description	Protein Accession	Accession Number	Gene Symbol	Difference in Mean Expression	Type 2 Mean	Type 3 Mean	P-value	-log10(P-value)	95% Confidence Interval
Myosin-9 OS=Homo sapiens GN=MYH9 PE=1 SV=4	sp|P35579|MYH9_HUMAN	P35579	MYH9	3.61493	2.50561	6.12054	0.0411885	1.38522	(6.873, 0.357)
Basement membrane-specific heparan sulfate proteoglycan core protein OS=Homo sapiens GN=HSPG2 PE=1 SV=4	sp|P98160|PGBM_HUMAN	P98160	HSPG2	-1.66096	0.660964	-1	0	Inf	(-1.661, -1.661)
Isoform 7 of Fibronectin OS=Homo sapiens GN=FN1	sp|P02751-7|FINC_HUMAN	P02751-7	FN1	5.2816	-0.5	4.7816	0.019739	1.70467	(8.523, 2.041)
Uncharacterized protein OS=Homo sapiens PE=4 SV=1	tr|A0A087WTG2|A0A087WTG2_HUMAN	A0A087WTG2	RP11-249C24.12	0.165887	4.57678	4.74266	0.482587	0.316425	(1.001, -0.669)
Talin-1 OS=Homo sapiens GN=TLN1 PE=1 SV=3	sp|Q9Y490|TLN1_HUMAN	Q9Y490	TLN1	1.00986	3.82103	4.83089	0.271773	0.565794	(3.901, -1.882)
Isoform 2 of Clathrin heavy chain 1 OS=Homo sapiens GN=CLTC	sp|Q00610-2|CLH1_HUMAN,sp|Q00610|CLH1_HUMAN,tr|A0A087WVQ6|A0A087WVQ6_HUMAN	Q00610-2	CLTC	1.75455	3.7047	5.45925	0.015881	1.79912	(2.717, 0.792)
78 kDa glucose-regulated protein OS=Homo sapiens GN=HSPA5 PE=1 SV=2	sp|P11021|GRP78_HUMAN	P11021	HSPA5	-0.257287	4.38657	4.12928	0.684727	0.164483	(2.099, -2.614)
60 kDa heat shock protein, mitochondrial OS=Homo sapiens GN=HSPD1 PE=1 SV=2	sp|P10809|CH60_HUMAN	P10809	HSPD1	-1.29103	4.76812	3.4771	0.132217	0.878712	(0.958, -3.54)
Elongation factor 2 OS=Homo sapiens GN=EEF2 PE=1 SV=4	sp|P13639|EF2_HUMAN	P13639	EEF2	0.718703	4.11441	4.83311	0.104477	0.980981	(1.805, -0.368)
Ectonucleotide pyrophosphatase/phosphodiesterase family member 1 OS=Homo sapiens GN=ENPP1 PE=1 SV=2	sp|P22413|ENPP1_HUMAN	P22413	ENPP1	4.83148	0.0849625	4.91645	0.000298944	3.52441	(5.191, 4.472)
Endoplasmin OS=Homo sapiens GN=HSP90B1 PE=1 SV=1	sp|P14625|ENPL_HUMAN	P14625	HSP90B1	-0.352368	4.21888	3.86651	0.450501	0.346305	(1.278, -1.982)
Keratin, type I cytoskeletal 10 OS=Homo sapiens GN=KRT10 PE=1 SV=6	sp|P13645|K1C10_HUMAN	P13645	KRT10	-0.722928	4.40609	3.68316	0.0877827	1.05659	(0.265, -1.711)
Importin-5 (Fragment) OS=Homo sapiens GN=IPO5 PE=1 SV=1	tr|H0Y8C6|H0Y8C6_HUMAN	H0Y8C6	IPO5	3.13417	0.792481	3.92665	0.00804348	2.09456	(4.351, 1.917)
Ras GTPase-activating-like protein IQGAP1 OS=Homo sapiens GN=IQGAP1 PE=1 SV=1	sp|P46940|IQGA1_HUMAN	P46940	IQGAP1	2.95345	0.292481	3.24593	0.12179	0.914389	(7.847, -1.94)
Transitional endoplasmic reticulum ATPase OS=Homo sapiens GN=VCP PE=1 SV=4	sp|P55072|TERA_HUMAN	P55072	VCP	1.63651	1.6427	3.27921	0.165753	0.780538	(4.927, -1.654)
Cytoskeleton-associated protein 4 OS=Homo sapiens GN=CKAP4 PE=1 SV=2	sp|Q07065|CKAP4_HUMAN	Q07065	CKAP4	-0.207519	3.39068	3.18316	0.801291	0.0962099	(2.906, -3.321)
Brain acid soluble protein 1 OS=Homo sapiens GN=BASP1 PE=1 SV=2	sp|P80723|BASP1_HUMAN	P80723	BASP1	0.636969	4.22869	4.86566	0.103505	0.985038	(1.595, -0.321)
sp|K1C9_HUMAN|	sp|K1C9_HUMAN|	K1C9_HUMAN		0.418703	3.65871	4.07741	0.43456	0.36195	(2.277, -1.439)
Cytoplasmic dynein 1 heavy chain 1 OS=Homo sapiens GN=DYNC1H1 PE=1 SV=5	sp|Q14204|DYHC1_HUMAN	Q14204	DYNC1H1	1.84225	1.40368	3.24593	0.109212	0.961731	(4.701, -1.017)
Protein disulfide-isomerase A4 OS=Homo sapiens GN=PDIA4 PE=1 SV=2	sp|P13667|PDIA4_HUMAN	P13667	PDIA4	-0.690411	2.48289	1.79248	0.537948	0.269259	(3.341, -4.722)
Isoform 2 of Golgi apparatus protein 1 OS=Homo sapiens GN=GLG1	sp|Q92896-2|GSLG1_HUMAN,sp|Q92896|GSLG1_HUMAN	Q92896-2	GLG1	1.28399	2.41645	3.70044	0.0773549	1.11151	(2.917, -0.349)
Isoform 2 of Programmed cell death 6-interacting protein OS=Homo sapiens GN=PDCD6IP	sp|Q8WUM4-2|PDC6I_HUMAN,sp|Q8WUM4|PDC6I_HUMAN	Q8WUM4-2	PDCD6IP	1.42557	1.83621	3.26178	0.0419628	1.37714	(2.723, 0.128)
Protein disulfide-isomerase A3 OS=Homo sapiens GN=PDIA3 PE=1 SV=4	sp|P30101|PDIA3_HUMAN	P30101	PDIA3	-0.503807	3.28493	2.78112	0.496431	0.304141	(2.126, -3.134)
Transferrin receptor protein 1 OS=Homo sapiens GN=TFRC PE=1 SV=2	sp|P02786|TFR1_HUMAN	P02786	TFRC	-1.43312	2.72561	1.29248	0.0392174	1.40652	(-0.175, -2.692)
Sodium/potassium-transporting ATPase subunit alpha-1 OS=Homo sapiens GN=ATP1A1 PE=1 SV=1	sp|P05023|AT1A1_HUMAN	P05023	ATP1A1	0.0654773	4.46352	4.529	0.792472	0.101016	(1.005, -0.874)
sp|ANXA5_HUMAN|	sp|ANXA5_HUMAN|,sp|P08758|ANXA5_HUMAN	ANXA5_HUMAN		0.759934	3.04373	3.80367	0.288803	0.539399	(3.045, -1.525)
BTB/POZ domain-containing protein 17 OS=Homo sapiens GN=BTBD17 PE=2 SV=1	sp|A6NE02|BTBDH_HUMAN	A6NE02	BTBD17	2.79352	1.42899	4.22251	0.0023288	2.63287	(3.375, 2.212)
Fatty acid synthase OS=Homo sapiens GN=FASN PE=1 SV=3	sp|P49327|FAS_HUMAN	P49327	FASN	0.140054	2.69616	2.83621	0.776072	0.110098	(1.995, -1.714)
Olfactomedin-like protein 3 OS=Homo sapiens GN=OLFML3 PE=2 SV=1	sp|Q9NRN5|OLFL3_HUMAN	Q9NRN5	OLFML3	-1.86848	1.16096	-0.707519	0.0236376	1.6264	(-0.61, -3.127)
Heat shock 70 kDa protein 4 OS=Homo sapiens GN=HSPA4 PE=1 SV=4	sp|P34932|HSP74_HUMAN	P34932	HSPA4	1.38277	2.06464	3.44741	0.0668679	1.17478	(3.004, -0.238)
Isoform 2 of Calnexin OS=Homo sapiens GN=CANX	sp|P27824-2|CALX_HUMAN,sp|P27824|CALX_HUMAN	P27824-2	CANX	1.36322	1.89068	3.2539	0.109463	0.960734	(3.482, -0.755)
Guanine nucleotide-binding protein G(i) subunit alpha-2 OS=Homo sapiens GN=GNAI2 PE=1 SV=3	sp|P04899|GNAI2_HUMAN	P04899	GNAI2	0.274565	3.42587	3.70044	0.0573596	1.24139	(0.57, -0.021)
Poly [ADP-ribose] polymerase 1 OS=Homo sapiens GN=PARP1 PE=1 SV=4	sp|P09874|PARP1_HUMAN	P09874	PARP1	-2.66993	1.66993	-1	0.0333272	1.4772	(-0.519, -4.821)
[truncated: 1,154 more rows]

## Sheet: EWS-FLI1 vs EWS-ERG
Protein Description	Protein Accession	Accession Number	Gene Symbol	Difference in Mean Expression	EWS-FLI1 Mean	EWS-ERG Mean	P-value	-log10(P-value)	95% Confidence Interval
[truncated: 1,187 more rows]
