# Supplementary material for: Ewing sarcoma family of tumors-derived small extracellular vesicle proteomics identify potential clinical biomarkers
Source: Oncotarget. 2020 Aug 4;11(31):2995–3012. doi: 10.18632/oncotarget.27678 (PMC7415402; doi:10.18632/oncotarget.27678)
Supplement: Supplementary file 5 [file oncotarget-11-2995-s005.xlsx]

## Sheet: Sheet1
pathway	stat.mean	p.val	q.val	set.size
hsa04512 ECM-receptor interaction	2.43943	0.0121594	0.486375	16
hsa04510 Focal adhesion	1.96644	0.02638	0.527601	42
hsa04520 Adherens junction	1.30105	0.101296	0.900577	19
hsa04270 Vascular smooth muscle contraction	1.01623	0.159928	0.900577	13
hsa04720 Long-term potentiation	0.75955	0.227791	0.900577	13
hsa04514 Cell adhesion molecules (CAMs)	0.716547	0.240014	0.900577	16
hsa04730 Long-term depression	0.663693	0.25664	0.900577	13
hsa04666 Fc gamma R-mediated phagocytosis	0.597267	0.277266	0.900577	17
hsa04910 Insulin signaling pathway	0.593827	0.279251	0.900577	13
hsa04310 Wnt signaling pathway	0.591012	0.279991	0.900577	14
hsa04530 Tight junction	0.571469	0.284731	0.900577	37
hsa04670 Leukocyte transendothelial migration	0.435234	0.332504	0.900577	30
hsa04916 Melanogenesis	0.38408	0.352723	0.900577	10
hsa04810 Regulation of actin cytoskeleton	0.332272	0.370276	0.900577	41
hsa04360 Axon guidance	0.177342	0.430049	0.900577	22
hsa00230 Purine metabolism	0.0651879	0.474263	0.900577	14
hsa03050 Proteasome	0.0585075	0.476846	0.900577	19
hsa04650 Natural killer cell mediated cytotoxicity	0.0582687	0.477039	0.900577	13
hsa00010 Glycolysis / Gluconeogenesis	-0.0146748	0.505811	0.900577	18
hsa04970 Salivary secretion	-0.0300494	0.51187	0.900577	14
hsa04010 MAPK signaling pathway	-0.0318677	0.512635	0.900577	22
hsa04144 Endocytosis	-0.034964	0.513864	0.900577	24
hsa04141 Protein processing in endoplasmic reticulum	-0.0564108	0.522413	0.900577	37
hsa04020 Calcium signaling pathway	-0.101925	0.540346	0.900577	22
hsa04114 Oocyte meiosis	-0.386435	0.648621	0.929282	14
hsa04062 Chemokine signaling pathway	-0.431009	0.664706	0.929282	16
hsa04972 Pancreatic secretion	-0.540602	0.704022	0.929282	20
hsa03040 Spliceosome	-0.549933	0.706238	0.929282	14
hsa04971 Gastric acid secretion	-0.565819	0.711987	0.929282	15
hsa03018 RNA degradation	-0.702982	0.753036	0.929282	10
hsa04260 Cardiac muscle contraction	-0.788796	0.781074	0.929282	14
hsa04612 Antigen processing and presentation	-0.799227	0.784468	0.929282	16
hsa04962 Vasopressin-regulated water reabsorption	-0.826586	0.791197	0.929282	12
hsa04540 Gap junction	-0.942164	0.824744	0.929282	27
hsa04722 Neurotrophin signaling pathway	-1.04154	0.845299	0.929282	15
hsa03013 RNA transport	-1.07012	0.854859	0.929282	24
hsa03010 Ribosome	-1.08394	0.859586	0.929282	57
hsa00620 Pyruvate metabolism	-1.45511	0.913083	0.945145	10
hsa04974 Protein digestion and absorption	-1.48643	0.921516	0.945145	11
hsa04145 Phagosome	-1.93895	0.971778	0.971778	40
hsa00020 Citrate cycle (TCA cycle)				9
hsa00030 Pentose phosphate pathway				7
hsa00040 Pentose and glucuronate interconversions				2
hsa00051 Fructose and mannose metabolism				8
hsa00052 Galactose metabolism				2
hsa00053 Ascorbate and aldarate metabolism				1
hsa00061 Fatty acid biosynthesis				1
hsa00071 Fatty acid metabolism				5
hsa00072 Synthesis and degradation of ketone bodies				1
hsa00100 Steroid biosynthesis				0
hsa00120 Primary bile acid biosynthesis				1
hsa00130 Ubiquinone and other terpenoid-quinone biosynthesis				0
hsa00140 Steroid hormone biosynthesis				1
hsa00190 Oxidative phosphorylation				9
hsa00232 Caffeine metabolism				0
hsa00240 Pyrimidine metabolism				5
hsa00250 Alanine, aspartate and glutamate metabolism				5
hsa00260 Glycine, serine and threonine metabolism				4
hsa00270 Cysteine and methionine metabolism				4
hsa00280 Valine, leucine and isoleucine degradation				6
hsa00290 Valine, leucine and isoleucine biosynthesis				0
hsa00300 Lysine biosynthesis				0
hsa00310 Lysine degradation				4
hsa00330 Arginine and proline metabolism				5
hsa00340 Histidine metabolism				0
hsa00350 Tyrosine metabolism				1
hsa00360 Phenylalanine metabolism				2
hsa00380 Tryptophan metabolism				4
hsa00400 Phenylalanine, tyrosine and tryptophan biosynthesis				1
hsa00410 beta-Alanine metabolism				2
hsa00430 Taurine and hypotaurine metabolism				0
hsa00450 Selenocompound metabolism				1
hsa00460 Cyanoamino acid metabolism				1
hsa00471 D-Glutamine and D-glutamate metabolism				0
hsa00472 D-Arginine and D-ornithine metabolism				0
hsa00480 Glutathione metabolism				5
hsa00500 Starch and sucrose metabolism				3
hsa00510 N-Glycan biosynthesis				4
hsa00511 Other glycan degradation				0
hsa00512 Mucin type O-Glycan biosynthesis				1
hsa00514 Other types of O-glycan biosynthesis				0
hsa00520 Amino sugar and nucleotide sugar metabolism				4
hsa00531 Glycosaminoglycan degradation				0
hsa00532 Glycosaminoglycan biosynthesis - chondroitin sulfate				0
hsa00533 Glycosaminoglycan biosynthesis - keratan sulfate				0
hsa00534 Glycosaminoglycan biosynthesis - heparan sulfate				0
hsa00561 Glycerolipid metabolism				2
hsa00562 Inositol phosphate metabolism				1
hsa00563 Glycosylphosphatidylinositol(GPI)-anchor biosynthesis				0
hsa00564 Glycerophospholipid metabolism				1
hsa00565 Ether lipid metabolism				2
hsa00590 Arachidonic acid metabolism				2
hsa00591 Linoleic acid metabolism				0
hsa00592 alpha-Linolenic acid metabolism				0
hsa00600 Sphingolipid metabolism				1
hsa00601 Glycosphingolipid biosynthesis - lacto and neolacto series				0
hsa00603 Glycosphingolipid biosynthesis - globo series				0
hsa00604 Glycosphingolipid biosynthesis - ganglio series				0
hsa00630 Glyoxylate and dicarboxylate metabolism				4
hsa00640 Propanoate metabolism				5
hsa00650 Butanoate metabolism				4
hsa00670 One carbon pool by folate				4
hsa00730 Thiamine metabolism				0
hsa00740 Riboflavin metabolism				1
hsa00750 Vitamin B6 metabolism				1
hsa00760 Nicotinate and nicotinamide metabolism				2
hsa00770 Pantothenate and CoA biosynthesis				1
hsa00780 Biotin metabolism				0
hsa00785 Lipoic acid metabolism				0
hsa00790 Folate biosynthesis				0
hsa00830 Retinol metabolism				1
hsa00860 Porphyrin and chlorophyll metabolism				2
hsa00900 Terpenoid backbone biosynthesis				1
hsa00910 Nitrogen metabolism				1
hsa00920 Sulfur metabolism				0
hsa00970 Aminoacyl-tRNA biosynthesis				0
hsa00980 Metabolism of xenobiotics by cytochrome P450				1
hsa00982 Drug metabolism - cytochrome P450				0
hsa00983 Drug metabolism - other enzymes				3
hsa01040 Biosynthesis of unsaturated fatty acids				1
hsa02010 ABC transporters				2
hsa03008 Ribosome biogenesis in eukaryotes				5
hsa03015 mRNA surveillance pathway				7
hsa03020 RNA polymerase				0
hsa03022 Basal transcription factors				0
hsa03030 DNA replication				1
hsa03060 Protein export				4
hsa03320 PPAR signaling pathway				3
hsa03410 Base excision repair				1
hsa03420 Nucleotide excision repair				2
hsa03430 Mismatch repair				1
hsa03440 Homologous recombination				1
hsa03450 Non-homologous end-joining				3
hsa04012 ErbB signaling pathway				4
hsa04070 Phosphatidylinositol signaling system				2
hsa04110 Cell cycle				9
hsa04115 p53 signaling pathway				3
hsa04120 Ubiquitin mediated proteolysis				3
hsa04122 Sulfur relay system				0
hsa04130 SNARE interactions in vesicular transport				5
hsa04140 Regulation of autophagy				2
hsa04142 Lysosome				8
hsa04146 Peroxisome				7
hsa04150 mTOR signaling pathway				5
hsa04210 Apoptosis				5
hsa04320 Dorso-ventral axis formation				1
hsa04330 Notch signaling pathway				2
hsa04340 Hedgehog signaling pathway				0
hsa04350 TGF-beta signaling pathway				6
hsa04370 VEGF signaling pathway				9
hsa04380 Osteoclast differentiation				8
hsa04610 Complement and coagulation cascades				8
hsa04614 Renin-angiotensin system				2
hsa04620 Toll-like receptor signaling pathway				2
hsa04621 NOD-like receptor signaling pathway				3
hsa04622 RIG-I-like receptor signaling pathway				4
hsa04623 Cytosolic DNA-sensing pathway				0
hsa04630 Jak-STAT signaling pathway				2
hsa04640 Hematopoietic cell lineage				6
hsa04660 T cell receptor signaling pathway				7
hsa04662 B cell receptor signaling pathway				7
hsa04664 Fc epsilon RI signaling pathway				5
hsa04672 Intestinal immune network for IgA production				0
hsa04710 Circadian rhythm - mammal				0
hsa04740 Olfactory transduction				1
hsa04742 Taste transduction				2
hsa04744 Phototransduction				1
hsa04912 GnRH signaling pathway				9
hsa04914 Progesterone-mediated oocyte maturation				7
hsa04920 Adipocytokine signaling pathway				3
hsa04960 Aldosterone-regulated sodium reabsorption				8
hsa04964 Proximal tubule bicarbonate reclamation				6
hsa04966 Collecting duct acid secretion				3
hsa04973 Carbohydrate digestion and absorption				6
hsa04975 Fat digestion and absorption				1
hsa04976 Bile secretion				7
hsa04977 Vitamin digestion and absorption				2
